# Supplementary material for: Structural basis of hydroxycarboxylic acid receptor signaling mechanisms through ligand binding
Source: Nat Commun. 2023 Sep 22;14:5899. doi: 10.1038/s41467-023-41650-7 (PMC10516952; doi:10.1038/s41467-023-41650-7)
Supplement: Supplementary file 4 — Source Data [file 41467_2023_41650_MOESM4_ESM.zip › source file/molecular dynamics simulations trajectories/without_gsk_run3/without_gsk_run3_200ns.pdb]

REMARK    GENERATED BY TRJCONV
TITLE     Title t= 200000.00000 step= 100000000
REMARK    THIS IS A SIMULATION BOX
CRYST1   94.609   94.609  114.476  90.00  90.00  90.00 P 1           1
MODEL        1
ATOM      1  CAY HSD A   9      50.770  39.000  28.350  1.00  0.00           C
ATOM      2  HY1 HSD A   9      50.390  39.840  28.960  1.00  0.00           H
ATOM      3  HY2 HSD A   9      51.550  38.480  28.960  1.00  0.00           H
ATOM      4  HY3 HSD A   9      49.870  38.360  28.310  1.00  0.00           H
ATOM      5  CY  HSD A   9      51.160  39.560  27.050  1.00  0.00           C
ATOM      6  OY  HSD A   9      51.540  38.800  26.190  1.00  0.00           O
ATOM      7  N   HSD A   9      51.020  40.960  26.940  1.00  0.00           N
ATOM      8  HN  HSD A   9      50.660  41.510  27.690  1.00  0.00           H
ATOM      9  CA  HSD A   9      51.380  41.700  25.820  1.00  0.00           C
ATOM     10  HA  HSD A   9      52.320  41.280  25.500  1.00  0.00           H
ATOM     11  CB  HSD A   9      50.230  41.860  24.730  1.00  0.00           C
ATOM     12  HB1 HSD A   9      49.930  40.830  24.420  1.00  0.00           H
ATOM     13  HB2 HSD A   9      50.570  42.350  23.800  1.00  0.00           H
ATOM     14  ND1 HSD A   9      48.930  43.930  25.050  1.00  0.00           N
ATOM     15  HD1 HSD A   9      49.570  44.470  24.510  1.00  0.00           H
ATOM     16  CG  HSD A   9      48.990  42.590  25.190  1.00  0.00           C
ATOM     17  CE1 HSD A   9      47.790  44.400  25.700  1.00  0.00           C
ATOM     18  HE1 HSD A   9      47.370  45.410  25.710  1.00  0.00           H
ATOM     19  NE2 HSD A   9      47.170  43.350  26.260  1.00  0.00           N
ATOM     20  CD2 HSD A   9      47.950  42.230  25.970  1.00  0.00           C
ATOM     21  HD2 HSD A   9      47.720  41.250  26.380  1.00  0.00           H
ATOM     22  C   HSD A   9      51.660  43.140  26.160  1.00  0.00           C
ATOM     23  O   HSD A   9      51.190  43.730  27.170  1.00  0.00           O
ATOM     24  N   PHE A  10      52.480  43.840  25.330  1.00  0.00           N
ATOM     25  HN  PHE A  10      52.820  43.320  24.550  1.00  0.00           H
ATOM     26  CA  PHE A  10      52.880  45.240  25.530  1.00  0.00           C
ATOM     27  HA  PHE A  10      52.960  45.440  26.590  1.00  0.00           H
ATOM     28  CB  PHE A  10      54.060  45.660  24.690  1.00  0.00           C
ATOM     29  HB1 PHE A  10      54.180  46.760  24.650  1.00  0.00           H
ATOM     30  HB2 PHE A  10      54.110  45.280  23.640  1.00  0.00           H
ATOM     31  CG  PHE A  10      55.400  45.260  25.270  1.00  0.00           C
ATOM     32  CD1 PHE A  10      55.750  45.650  26.560  1.00  0.00           C
ATOM     33  HD1 PHE A  10      55.130  46.370  27.070  1.00  0.00           H
ATOM     34  CE1 PHE A  10      56.960  45.150  27.170  1.00  0.00           C
ATOM     35  HE1 PHE A  10      57.220  45.560  28.130  1.00  0.00           H
ATOM     36  CZ  PHE A  10      57.820  44.310  26.480  1.00  0.00           C
ATOM     37  HZ  PHE A  10      58.750  43.970  26.910  1.00  0.00           H
ATOM     38  CD2 PHE A  10      56.200  44.330  24.630  1.00  0.00           C
ATOM     39  HD2 PHE A  10      56.040  43.830  23.680  1.00  0.00           H
ATOM     40  CE2 PHE A  10      57.360  43.750  25.260  1.00  0.00           C
ATOM     41  HE2 PHE A  10      57.850  42.990  24.650  1.00  0.00           H
ATOM     42  C   PHE A  10      51.680  46.090  25.180  1.00  0.00           C
ATOM     43  O   PHE A  10      51.290  46.150  24.020  1.00  0.00           O
ATOM     44  N   LEU A  11      51.230  46.850  26.160  1.00  0.00           N
ATOM     45  HN  LEU A  11      51.540  46.760  27.100  1.00  0.00           H
ATOM     46  CA  LEU A  11      50.260  47.920  26.070  1.00  0.00           C
ATOM     47  HA  LEU A  11      49.870  48.060  25.070  1.00  0.00           H
ATOM     48  CB  LEU A  11      49.120  47.550  27.100  1.00  0.00           C
ATOM     49  HB1 LEU A  11      49.470  47.410  28.140  1.00  0.00           H
ATOM     50  HB2 LEU A  11      48.780  46.500  26.890  1.00  0.00           H
ATOM     51  CG  LEU A  11      47.870  48.490  27.120  1.00  0.00           C
ATOM     52  HG  LEU A  11      48.170  49.480  27.520  1.00  0.00           H
ATOM     53  CD1 LEU A  11      47.520  48.750  25.650  1.00  0.00           C
ATOM     54 HD11 LEU A  11      48.310  49.330  25.120  1.00  0.00           H
ATOM     55 HD12 LEU A  11      46.650  49.460  25.640  1.00  0.00           H
ATOM     56 HD13 LEU A  11      47.140  47.880  25.070  1.00  0.00           H
ATOM     57  CD2 LEU A  11      46.720  47.830  27.930  1.00  0.00           C
ATOM     58 HD21 LEU A  11      45.800  48.460  27.940  1.00  0.00           H
ATOM     59 HD22 LEU A  11      47.130  47.750  28.960  1.00  0.00           H
ATOM     60 HD23 LEU A  11      46.470  46.790  27.630  1.00  0.00           H
ATOM     61  C   LEU A  11      50.890  49.210  26.520  1.00  0.00           C
ATOM     62  O   LEU A  11      51.620  49.220  27.470  1.00  0.00           O
ATOM     63  N   GLU A  12      50.650  50.300  25.760  1.00  0.00           N
ATOM     64  HN  GLU A  12      50.020  50.250  24.990  1.00  0.00           H
ATOM     65  CA  GLU A  12      51.180  51.550  25.980  1.00  0.00           C
ATOM     66  HA  GLU A  12      52.250  51.420  26.040  1.00  0.00           H
ATOM     67  CB  GLU A  12      50.960  52.430  24.710  1.00  0.00           C
ATOM     68  HB1 GLU A  12      49.880  52.680  24.610  1.00  0.00           H
ATOM     69  HB2 GLU A  12      51.380  51.750  23.930  1.00  0.00           H
ATOM     70  CG  GLU A  12      51.780  53.830  24.690  1.00  0.00           C
ATOM     71  HG1 GLU A  12      52.820  53.680  25.040  1.00  0.00           H
ATOM     72  HG2 GLU A  12      51.280  54.480  25.420  1.00  0.00           H
ATOM     73  CD  GLU A  12      51.830  54.450  23.340  1.00  0.00           C
ATOM     74  OE1 GLU A  12      52.920  54.540  22.670  1.00  0.00           O
ATOM     75  OE2 GLU A  12      50.750  54.930  22.930  1.00  0.00           O
ATOM     76  C   GLU A  12      50.560  52.220  27.200  1.00  0.00           C
ATOM     77  O   GLU A  12      49.380  52.450  27.320  1.00  0.00           O
ATOM     78  N   ILE A  13      51.460  52.490  28.180  1.00  0.00           N
ATOM     79  HN  ILE A  13      52.430  52.310  28.000  1.00  0.00           H
ATOM     80  CA  ILE A  13      51.180  53.010  29.520  1.00  0.00           C
ATOM     81  HA  ILE A  13      50.230  53.520  29.570  1.00  0.00           H
ATOM     82  CB  ILE A  13      51.310  51.810  30.510  1.00  0.00           C
ATOM     83  HB  ILE A  13      52.230  51.230  30.280  1.00  0.00           H
ATOM     84  CG2 ILE A  13      51.530  52.260  32.000  1.00  0.00           C
ATOM     85 HG21 ILE A  13      52.600  52.530  32.050  1.00  0.00           H
ATOM     86 HG22 ILE A  13      51.330  51.470  32.740  1.00  0.00           H
ATOM     87 HG23 ILE A  13      51.010  53.210  32.250  1.00  0.00           H
ATOM     88  CG1 ILE A  13      50.180  50.840  30.300  1.00  0.00           C
ATOM     89 HG11 ILE A  13      50.360  50.490  29.260  1.00  0.00           H
ATOM     90 HG12 ILE A  13      49.230  51.430  30.310  1.00  0.00           H
ATOM     91  CD  ILE A  13      50.080  49.560  31.240  1.00  0.00           C
ATOM     92  HD1 ILE A  13      51.000  49.070  31.640  1.00  0.00           H
ATOM     93  HD2 ILE A  13      49.480  48.770  30.750  1.00  0.00           H
ATOM     94  HD3 ILE A  13      49.490  49.820  32.150  1.00  0.00           H
ATOM     95  C   ILE A  13      52.160  54.060  29.820  1.00  0.00           C
ATOM     96  O   ILE A  13      53.350  53.860  29.970  1.00  0.00           O
ATOM     97  N   ASP A  14      51.690  55.310  29.880  1.00  0.00           N
ATOM     98  HN  ASP A  14      50.700  55.470  29.910  1.00  0.00           H
ATOM     99  CA  ASP A  14      52.370  56.520  29.970  1.00  0.00           C
ATOM    100  HA  ASP A  14      51.660  57.340  29.870  1.00  0.00           H
ATOM    101  CB  ASP A  14      52.900  56.720  31.390  1.00  0.00           C
ATOM    102  HB1 ASP A  14      53.470  57.660  31.290  1.00  0.00           H
ATOM    103  HB2 ASP A  14      53.510  56.010  31.990  1.00  0.00           H
ATOM    104  CG  ASP A  14      51.800  57.080  32.360  1.00  0.00           C
ATOM    105  OD1 ASP A  14      52.220  57.390  33.510  1.00  0.00           O
ATOM    106  OD2 ASP A  14      50.600  57.210  32.080  1.00  0.00           O
ATOM    107  C   ASP A  14      53.550  56.620  29.020  1.00  0.00           C
ATOM    108  O   ASP A  14      54.650  56.980  29.290  1.00  0.00           O
ATOM    109  N   LYS A  15      53.230  56.280  27.710  1.00  0.00           N
ATOM    110  HN  LYS A  15      52.280  55.990  27.640  1.00  0.00           H
ATOM    111  CA  LYS A  15      54.130  56.360  26.560  1.00  0.00           C
ATOM    112  HA  LYS A  15      53.620  55.970  25.680  1.00  0.00           H
ATOM    113  CB  LYS A  15      54.370  57.840  26.100  1.00  0.00           C
ATOM    114  HB1 LYS A  15      55.100  58.070  25.300  1.00  0.00           H
ATOM    115  HB2 LYS A  15      54.710  58.360  27.020  1.00  0.00           H
ATOM    116  CG  LYS A  15      53.090  58.580  25.620  1.00  0.00           C
ATOM    117  HG1 LYS A  15      53.300  59.660  25.460  1.00  0.00           H
ATOM    118  HG2 LYS A  15      52.400  58.420  26.470  1.00  0.00           H
ATOM    119  CD  LYS A  15      52.280  58.040  24.430  1.00  0.00           C
ATOM    120  HD1 LYS A  15      51.330  58.570  24.180  1.00  0.00           H
ATOM    121  HD2 LYS A  15      52.030  57.010  24.740  1.00  0.00           H
ATOM    122  CE  LYS A  15      53.210  58.010  23.150  1.00  0.00           C
ATOM    123  HE1 LYS A  15      54.200  57.620  23.480  1.00  0.00           H
ATOM    124  HE2 LYS A  15      53.370  59.020  22.720  1.00  0.00           H
ATOM    125  NZ  LYS A  15      52.640  57.080  22.150  1.00  0.00           N
ATOM    126  HZ1 LYS A  15      53.260  57.150  21.320  1.00  0.00           H
ATOM    127  HZ2 LYS A  15      51.640  57.280  21.980  1.00  0.00           H
ATOM    128  HZ3 LYS A  15      52.680  56.150  22.600  1.00  0.00           H
ATOM    129  C   LYS A  15      55.400  55.490  26.700  1.00  0.00           C
ATOM    130  O   LYS A  15      56.410  55.870  26.150  1.00  0.00           O
ATOM    131  N   LYS A  16      55.300  54.430  27.490  1.00  0.00           N
ATOM    132  HN  LYS A  16      54.430  54.220  27.930  1.00  0.00           H
ATOM    133  CA  LYS A  16      56.210  53.340  27.540  1.00  0.00           C
ATOM    134  HA  LYS A  16      56.930  53.340  26.730  1.00  0.00           H
ATOM    135  CB  LYS A  16      56.760  53.100  28.990  1.00  0.00           C
ATOM    136  HB1 LYS A  16      57.360  52.170  29.030  1.00  0.00           H
ATOM    137  HB2 LYS A  16      55.900  52.960  29.680  1.00  0.00           H
ATOM    138  CG  LYS A  16      57.630  54.250  29.610  1.00  0.00           C
ATOM    139  HG1 LYS A  16      56.970  55.120  29.460  1.00  0.00           H
ATOM    140  HG2 LYS A  16      58.540  54.470  29.010  1.00  0.00           H
ATOM    141  CD  LYS A  16      57.960  54.220  31.130  1.00  0.00           C
ATOM    142  HD1 LYS A  16      58.250  55.280  31.310  1.00  0.00           H
ATOM    143  HD2 LYS A  16      58.820  53.550  31.280  1.00  0.00           H
ATOM    144  CE  LYS A  16      56.720  53.870  31.940  1.00  0.00           C
ATOM    145  HE1 LYS A  16      56.530  52.790  31.820  1.00  0.00           H
ATOM    146  HE2 LYS A  16      55.810  54.390  31.580  1.00  0.00           H
ATOM    147  NZ  LYS A  16      56.830  54.170  33.390  1.00  0.00           N
ATOM    148  HZ1 LYS A  16      57.050  55.180  33.570  1.00  0.00           H
ATOM    149  HZ2 LYS A  16      57.650  53.630  33.730  1.00  0.00           H
ATOM    150  HZ3 LYS A  16      55.950  53.920  33.890  1.00  0.00           H
ATOM    151  C   LYS A  16      55.360  52.160  27.220  1.00  0.00           C
ATOM    152  O   LYS A  16      54.130  52.060  27.440  1.00  0.00           O
ATOM    153  N   ASN A  17      55.970  51.130  26.530  1.00  0.00           N
ATOM    154  HN  ASN A  17      56.930  51.190  26.270  1.00  0.00           H
ATOM    155  CA  ASN A  17      55.320  49.920  26.380  1.00  0.00           C
ATOM    156  HA  ASN A  17      54.270  50.030  26.150  1.00  0.00           H
ATOM    157  CB  ASN A  17      56.060  49.190  25.230  1.00  0.00           C
ATOM    158  HB1 ASN A  17      55.780  48.120  25.220  1.00  0.00           H
ATOM    159  HB2 ASN A  17      57.140  49.270  25.450  1.00  0.00           H
ATOM    160  CG  ASN A  17      55.820  49.730  23.820  1.00  0.00           C
ATOM    161  OD1 ASN A  17      54.970  50.600  23.550  1.00  0.00           O
ATOM    162  ND2 ASN A  17      56.600  49.320  22.840  1.00  0.00           N
ATOM    163 HD21 ASN A  17      56.400  49.930  22.060  1.00  0.00           H
ATOM    164 HD22 ASN A  17      57.230  48.550  22.870  1.00  0.00           H
ATOM    165  C   ASN A  17      55.500  49.030  27.670  1.00  0.00           C
ATOM    166  O   ASN A  17      56.590  48.680  28.060  1.00  0.00           O
ATOM    167  N   CYS A  18      54.340  48.690  28.270  1.00  0.00           N
ATOM    168  HN  CYS A  18      53.410  49.020  28.090  1.00  0.00           H
ATOM    169  CA  CYS A  18      54.460  47.990  29.540  1.00  0.00           C
ATOM    170  HA  CYS A  18      55.470  47.610  29.580  1.00  0.00           H
ATOM    171  CB  CYS A  18      54.050  48.810  30.810  1.00  0.00           C
ATOM    172  HB1 CYS A  18      54.310  48.200  31.710  1.00  0.00           H
ATOM    173  HB2 CYS A  18      52.950  48.820  30.880  1.00  0.00           H
ATOM    174  SG  CYS A  18      54.900  50.440  30.980  1.00  0.00           S
ATOM    175  C   CYS A  18      53.580  46.770  29.370  1.00  0.00           C
ATOM    176  O   CYS A  18      52.530  46.890  28.730  1.00  0.00           O
ATOM    177  N   CYS A  19      53.960  45.560  29.870  1.00  0.00           N
ATOM    178  HN  CYS A  19      54.840  45.470  30.330  1.00  0.00           H
ATOM    179  CA  CYS A  19      53.140  44.400  29.790  1.00  0.00           C
ATOM    180  HA  CYS A  19      52.740  44.480  28.780  1.00  0.00           H
ATOM    181  CB  CYS A  19      53.890  43.070  29.710  1.00  0.00           C
ATOM    182  HB1 CYS A  19      53.150  42.250  29.790  1.00  0.00           H
ATOM    183  HB2 CYS A  19      54.450  43.000  30.670  1.00  0.00           H
ATOM    184  SG  CYS A  19      54.840  42.810  28.200  1.00  0.00           S
ATOM    185  C   CYS A  19      51.980  44.370  30.770  1.00  0.00           C
ATOM    186  O   CYS A  19      52.180  44.700  31.900  1.00  0.00           O
ATOM    187  N   VAL A  20      50.790  44.000  30.290  1.00  0.00           N
ATOM    188  HN  VAL A  20      50.700  43.650  29.360  1.00  0.00           H
ATOM    189  CA  VAL A  20      49.730  43.720  31.230  1.00  0.00           C
ATOM    190  HA  VAL A  20      49.890  44.070  32.240  1.00  0.00           H
ATOM    191  CB  VAL A  20      48.480  44.470  30.920  1.00  0.00           C
ATOM    192  HB  VAL A  20      48.070  44.330  29.900  1.00  0.00           H
ATOM    193  CG1 VAL A  20      47.260  44.200  31.830  1.00  0.00           C
ATOM    194 HG11 VAL A  20      46.880  43.200  31.530  1.00  0.00           H
ATOM    195 HG12 VAL A  20      46.530  45.020  31.670  1.00  0.00           H
ATOM    196 HG13 VAL A  20      47.570  44.200  32.900  1.00  0.00           H
ATOM    197  CG2 VAL A  20      48.750  45.950  31.120  1.00  0.00           C
ATOM    198 HG21 VAL A  20      48.940  46.090  32.200  1.00  0.00           H
ATOM    199 HG22 VAL A  20      47.840  46.510  30.840  1.00  0.00           H
ATOM    200 HG23 VAL A  20      49.550  46.390  30.510  1.00  0.00           H
ATOM    201  C   VAL A  20      49.580  42.200  31.260  1.00  0.00           C
ATOM    202  O   VAL A  20      49.370  41.560  30.250  1.00  0.00           O
ATOM    203  N   PHE A  21      49.710  41.670  32.490  1.00  0.00           N
ATOM    204  HN  PHE A  21      49.820  42.240  33.310  1.00  0.00           H
ATOM    205  CA  PHE A  21      49.550  40.300  32.840  1.00  0.00           C
ATOM    206  HA  PHE A  21      49.270  39.660  32.020  1.00  0.00           H
ATOM    207  CB  PHE A  21      50.830  39.810  33.630  1.00  0.00           C
ATOM    208  HB1 PHE A  21      50.700  38.800  34.080  1.00  0.00           H
ATOM    209  HB2 PHE A  21      50.920  40.630  34.380  1.00  0.00           H
ATOM    210  CG  PHE A  21      52.050  39.630  32.830  1.00  0.00           C
ATOM    211  CD1 PHE A  21      53.150  40.500  33.100  1.00  0.00           C
ATOM    212  HD1 PHE A  21      52.930  41.330  33.770  1.00  0.00           H
ATOM    213  CE1 PHE A  21      54.350  40.260  32.500  1.00  0.00           C
ATOM    214  HE1 PHE A  21      55.150  40.910  32.810  1.00  0.00           H
ATOM    215  CZ  PHE A  21      54.560  39.240  31.530  1.00  0.00           C
ATOM    216  HZ  PHE A  21      55.560  39.040  31.160  1.00  0.00           H
ATOM    217  CD2 PHE A  21      52.230  38.680  31.830  1.00  0.00           C
ATOM    218  HD2 PHE A  21      51.370  38.030  31.730  1.00  0.00           H
ATOM    219  CE2 PHE A  21      53.440  38.540  31.120  1.00  0.00           C
ATOM    220  HE2 PHE A  21      53.580  37.850  30.300  1.00  0.00           H
ATOM    221  C   PHE A  21      48.350  40.210  33.730  1.00  0.00           C
ATOM    222  O   PHE A  21      47.910  41.160  34.380  1.00  0.00           O
ATOM    223  N   ARG A  22      47.620  39.060  33.630  1.00  0.00           N
ATOM    224  HN  ARG A  22      48.020  38.230  33.230  1.00  0.00           H
ATOM    225  CA  ARG A  22      46.410  38.890  34.420  1.00  0.00           C
ATOM    226  HA  ARG A  22      46.630  39.370  35.370  1.00  0.00           H
ATOM    227  CB  ARG A  22      45.140  39.450  33.720  1.00  0.00           C
ATOM    228  HB1 ARG A  22      45.260  40.540  33.910  1.00  0.00           H
ATOM    229  HB2 ARG A  22      44.160  39.170  34.150  1.00  0.00           H
ATOM    230  CG  ARG A  22      45.060  39.300  32.170  1.00  0.00           C
ATOM    231  HG1 ARG A  22      45.210  38.240  31.900  1.00  0.00           H
ATOM    232  HG2 ARG A  22      45.710  40.030  31.640  1.00  0.00           H
ATOM    233  CD  ARG A  22      43.710  39.840  31.570  1.00  0.00           C
ATOM    234  HD1 ARG A  22      43.720  40.230  30.540  1.00  0.00           H
ATOM    235  HD2 ARG A  22      43.310  40.630  32.240  1.00  0.00           H
ATOM    236  NE  ARG A  22      42.740  38.650  31.560  1.00  0.00           N
ATOM    237  HE  ARG A  22      42.990  37.730  31.830  1.00  0.00           H
ATOM    238  CZ  ARG A  22      41.670  38.630  30.730  1.00  0.00           C
ATOM    239  NH1 ARG A  22      41.150  39.640  30.070  1.00  0.00           N
ATOM    240 HH11 ARG A  22      40.420  39.460  29.420  1.00  0.00           H
ATOM    241 HH12 ARG A  22      41.440  40.570  30.310  1.00  0.00           H
ATOM    242  NH2 ARG A  22      41.200  37.430  30.410  1.00  0.00           N
ATOM    243 HH21 ARG A  22      41.620  36.590  30.760  1.00  0.00           H
ATOM    244 HH22 ARG A  22      40.470  37.460  29.720  1.00  0.00           H
ATOM    245  C   ARG A  22      46.090  37.360  34.700  1.00  0.00           C
ATOM    246  O   ARG A  22      45.040  36.760  34.400  1.00  0.00           O
ATOM    247  N   ASP A  23      47.100  36.680  35.180  1.00  0.00           N
ATOM    248  HN  ASP A  23      47.910  37.200  35.460  1.00  0.00           H
ATOM    249  CA  ASP A  23      47.190  35.270  35.470  1.00  0.00           C
ATOM    250  HA  ASP A  23      47.020  34.790  34.520  1.00  0.00           H
ATOM    251  CB  ASP A  23      48.610  34.960  36.020  1.00  0.00           C
ATOM    252  HB1 ASP A  23      48.690  35.390  37.030  1.00  0.00           H
ATOM    253  HB2 ASP A  23      49.360  35.450  35.350  1.00  0.00           H
ATOM    254  CG  ASP A  23      48.900  33.520  35.970  1.00  0.00           C
ATOM    255  OD1 ASP A  23      48.230  32.820  35.140  1.00  0.00           O
ATOM    256  OD2 ASP A  23      49.940  33.020  36.610  1.00  0.00           O
ATOM    257  C   ASP A  23      46.100  34.810  36.420  1.00  0.00           C
ATOM    258  O   ASP A  23      45.670  35.460  37.390  1.00  0.00           O
ATOM    259  N   ASP A  24      45.770  33.540  36.290  1.00  0.00           N
ATOM    260  HN  ASP A  24      46.100  32.930  35.570  1.00  0.00           H
ATOM    261  CA  ASP A  24      44.670  32.820  37.070  1.00  0.00           C
ATOM    262  HA  ASP A  24      43.700  33.010  36.640  1.00  0.00           H
ATOM    263  CB  ASP A  24      44.960  31.290  36.760  1.00  0.00           C
ATOM    264  HB1 ASP A  24      44.420  30.570  37.410  1.00  0.00           H
ATOM    265  HB2 ASP A  24      46.050  31.120  36.780  1.00  0.00           H
ATOM    266  CG  ASP A  24      44.530  30.960  35.320  1.00  0.00           C
ATOM    267  OD1 ASP A  24      44.580  29.770  34.940  1.00  0.00           O
ATOM    268  OD2 ASP A  24      43.960  31.910  34.670  1.00  0.00           O
ATOM    269  C   ASP A  24      44.660  33.050  38.610  1.00  0.00           C
ATOM    270  O   ASP A  24      43.680  33.270  39.270  1.00  0.00           O
ATOM    271  N   PHE A  25      45.800  32.900  39.310  1.00  0.00           N
ATOM    272  HN  PHE A  25      46.510  32.340  38.920  1.00  0.00           H
ATOM    273  CA  PHE A  25      46.080  33.150  40.720  1.00  0.00           C
ATOM    274  HA  PHE A  25      45.910  32.280  41.330  1.00  0.00           H
ATOM    275  CB  PHE A  25      47.610  33.470  40.770  1.00  0.00           C
ATOM    276  HB1 PHE A  25      47.830  34.410  40.220  1.00  0.00           H
ATOM    277  HB2 PHE A  25      48.170  32.610  40.370  1.00  0.00           H
ATOM    278  CG  PHE A  25      48.020  33.630  42.200  1.00  0.00           C
ATOM    279  CD1 PHE A  25      48.020  32.530  43.100  1.00  0.00           C
ATOM    280  HD1 PHE A  25      47.820  31.540  42.720  1.00  0.00           H
ATOM    281  CE1 PHE A  25      48.330  32.680  44.470  1.00  0.00           C
ATOM    282  HE1 PHE A  25      48.320  31.770  45.060  1.00  0.00           H
ATOM    283  CZ  PHE A  25      48.720  33.960  44.940  1.00  0.00           C
ATOM    284  HZ  PHE A  25      49.070  34.050  45.960  1.00  0.00           H
ATOM    285  CD2 PHE A  25      48.280  34.860  42.740  1.00  0.00           C
ATOM    286  HD2 PHE A  25      48.420  35.700  42.070  1.00  0.00           H
ATOM    287  CE2 PHE A  25      48.720  35.040  44.120  1.00  0.00           C
ATOM    288  HE2 PHE A  25      48.990  36.000  44.520  1.00  0.00           H
ATOM    289  C   PHE A  25      45.290  34.270  41.440  1.00  0.00           C
ATOM    290  O   PHE A  25      44.740  34.120  42.520  1.00  0.00           O
ATOM    291  N   ILE A  26      45.220  35.450  40.770  1.00  0.00           N
ATOM    292  HN  ILE A  26      45.450  35.500  39.790  1.00  0.00           H
ATOM    293  CA  ILE A  26      44.790  36.650  41.350  1.00  0.00           C
ATOM    294  HA  ILE A  26      45.280  36.630  42.310  1.00  0.00           H
ATOM    295  CB  ILE A  26      45.300  37.870  40.600  1.00  0.00           C
ATOM    296  HB  ILE A  26      45.140  38.820  41.150  1.00  0.00           H
ATOM    297  CG2 ILE A  26      46.860  37.810  40.360  1.00  0.00           C
ATOM    298 HG21 ILE A  26      47.300  38.690  39.860  1.00  0.00           H
ATOM    299 HG22 ILE A  26      47.080  36.990  39.640  1.00  0.00           H
ATOM    300 HG23 ILE A  26      47.340  37.660  41.350  1.00  0.00           H
ATOM    301  CG1 ILE A  26      44.540  38.030  39.230  1.00  0.00           C
ATOM    302 HG11 ILE A  26      43.460  38.200  39.420  1.00  0.00           H
ATOM    303 HG12 ILE A  26      44.480  37.120  38.590  1.00  0.00           H
ATOM    304  CD  ILE A  26      45.040  39.160  38.340  1.00  0.00           C
ATOM    305  HD1 ILE A  26      44.150  39.440  37.760  1.00  0.00           H
ATOM    306  HD2 ILE A  26      45.860  38.720  37.740  1.00  0.00           H
ATOM    307  HD3 ILE A  26      45.430  40.010  38.930  1.00  0.00           H
ATOM    308  C   ILE A  26      43.280  36.630  41.560  1.00  0.00           C
ATOM    309  O   ILE A  26      42.800  37.420  42.330  1.00  0.00           O
ATOM    310  N   VAL A  27      42.510  35.770  40.890  1.00  0.00           N
ATOM    311  HN  VAL A  27      43.060  35.100  40.390  1.00  0.00           H
ATOM    312  CA  VAL A  27      41.140  35.590  41.020  1.00  0.00           C
ATOM    313  HA  VAL A  27      40.610  36.410  41.480  1.00  0.00           H
ATOM    314  CB  VAL A  27      40.620  35.490  39.540  1.00  0.00           C
ATOM    315  HB  VAL A  27      41.160  34.760  38.910  1.00  0.00           H
ATOM    316  CG1 VAL A  27      39.110  35.170  39.520  1.00  0.00           C
ATOM    317 HG11 VAL A  27      38.580  35.100  38.550  1.00  0.00           H
ATOM    318 HG12 VAL A  27      38.530  35.890  40.160  1.00  0.00           H
ATOM    319 HG13 VAL A  27      39.010  34.230  40.080  1.00  0.00           H
ATOM    320  CG2 VAL A  27      40.820  36.910  38.920  1.00  0.00           C
ATOM    321 HG21 VAL A  27      40.410  37.810  39.420  1.00  0.00           H
ATOM    322 HG22 VAL A  27      40.310  36.880  37.940  1.00  0.00           H
ATOM    323 HG23 VAL A  27      41.900  37.090  38.710  1.00  0.00           H
ATOM    324  C   VAL A  27      40.720  34.300  41.800  1.00  0.00           C
ATOM    325  O   VAL A  27      39.800  34.240  42.560  1.00  0.00           O
ATOM    326  N   LYS A  28      41.600  33.340  41.640  1.00  0.00           N
ATOM    327  HN  LYS A  28      42.240  33.400  40.870  1.00  0.00           H
ATOM    328  CA  LYS A  28      41.320  32.040  42.250  1.00  0.00           C
ATOM    329  HA  LYS A  28      40.280  31.760  42.130  1.00  0.00           H
ATOM    330  CB  LYS A  28      42.360  31.140  41.630  1.00  0.00           C
ATOM    331  HB1 LYS A  28      43.350  31.650  41.670  1.00  0.00           H
ATOM    332  HB2 LYS A  28      42.020  31.230  40.570  1.00  0.00           H
ATOM    333  CG  LYS A  28      42.450  29.650  41.960  1.00  0.00           C
ATOM    334  HG1 LYS A  28      42.850  29.490  42.980  1.00  0.00           H
ATOM    335  HG2 LYS A  28      43.180  29.110  41.330  1.00  0.00           H
ATOM    336  CD  LYS A  28      41.050  28.990  42.030  1.00  0.00           C
ATOM    337  HD1 LYS A  28      40.650  29.050  41.000  1.00  0.00           H
ATOM    338  HD2 LYS A  28      40.430  29.600  42.720  1.00  0.00           H
ATOM    339  CE  LYS A  28      41.070  27.650  42.610  1.00  0.00           C
ATOM    340  HE1 LYS A  28      40.030  27.270  42.690  1.00  0.00           H
ATOM    341  HE2 LYS A  28      41.620  27.790  43.570  1.00  0.00           H
ATOM    342  NZ  LYS A  28      41.750  26.660  41.720  1.00  0.00           N
ATOM    343  HZ1 LYS A  28      41.210  25.780  41.820  1.00  0.00           H
ATOM    344  HZ2 LYS A  28      42.720  26.480  42.050  1.00  0.00           H
ATOM    345  HZ3 LYS A  28      41.700  27.030  40.760  1.00  0.00           H
ATOM    346  C   LYS A  28      41.630  32.000  43.700  1.00  0.00           C
ATOM    347  O   LYS A  28      40.880  31.360  44.470  1.00  0.00           O
ATOM    348  N   VAL A  29      42.780  32.570  44.130  1.00  0.00           N
ATOM    349  HN  VAL A  29      43.340  33.170  43.570  1.00  0.00           H
ATOM    350  CA  VAL A  29      43.290  32.300  45.430  1.00  0.00           C
ATOM    351  HA  VAL A  29      42.860  31.470  45.980  1.00  0.00           H
ATOM    352  CB  VAL A  29      44.830  32.090  45.350  1.00  0.00           C
ATOM    353  HB  VAL A  29      45.280  33.060  45.060  1.00  0.00           H
ATOM    354  CG1 VAL A  29      45.420  31.780  46.740  1.00  0.00           C
ATOM    355 HG11 VAL A  29      46.520  31.590  46.750  1.00  0.00           H
ATOM    356 HG12 VAL A  29      45.070  30.800  47.130  1.00  0.00           H
ATOM    357 HG13 VAL A  29      45.090  32.630  47.370  1.00  0.00           H
ATOM    358  CG2 VAL A  29      45.140  30.980  44.410  1.00  0.00           C
ATOM    359 HG21 VAL A  29      45.240  31.250  43.340  1.00  0.00           H
ATOM    360 HG22 VAL A  29      44.390  30.180  44.530  1.00  0.00           H
ATOM    361 HG23 VAL A  29      46.130  30.530  44.680  1.00  0.00           H
ATOM    362  C   VAL A  29      42.970  33.450  46.350  1.00  0.00           C
ATOM    363  O   VAL A  29      42.520  33.270  47.490  1.00  0.00           O
ATOM    364  N   LEU A  30      43.290  34.700  45.860  1.00  0.00           N
ATOM    365  HN  LEU A  30      43.650  34.870  44.950  1.00  0.00           H
ATOM    366  CA  LEU A  30      43.220  35.920  46.670  1.00  0.00           C
ATOM    367  HA  LEU A  30      43.770  35.650  47.550  1.00  0.00           H
ATOM    368  CB  LEU A  30      43.890  37.080  45.920  1.00  0.00           C
ATOM    369  HB1 LEU A  30      43.670  38.020  46.480  1.00  0.00           H
ATOM    370  HB2 LEU A  30      43.480  37.150  44.890  1.00  0.00           H
ATOM    371  CG  LEU A  30      45.430  36.870  45.670  1.00  0.00           C
ATOM    372  HG  LEU A  30      45.440  35.850  45.220  1.00  0.00           H
ATOM    373  CD1 LEU A  30      45.940  37.900  44.680  1.00  0.00           C
ATOM    374 HD11 LEU A  30      46.030  38.860  45.230  1.00  0.00           H
ATOM    375 HD12 LEU A  30      45.220  38.030  43.850  1.00  0.00           H
ATOM    376 HD13 LEU A  30      46.990  37.810  44.320  1.00  0.00           H
ATOM    377  CD2 LEU A  30      46.110  36.860  47.040  1.00  0.00           C
ATOM    378 HD21 LEU A  30      45.590  36.450  47.920  1.00  0.00           H
ATOM    379 HD22 LEU A  30      46.460  37.870  47.310  1.00  0.00           H
ATOM    380 HD23 LEU A  30      47.060  36.290  46.860  1.00  0.00           H
ATOM    381  C   LEU A  30      41.850  36.320  47.270  1.00  0.00           C
ATOM    382  O   LEU A  30      41.840  36.820  48.430  1.00  0.00           O
ATOM    383  N   PRO A  31      40.710  36.260  46.550  1.00  0.00           N
ATOM    384  CD  PRO A  31      40.670  36.170  45.070  1.00  0.00           C
ATOM    385  HD1 PRO A  31      40.700  35.110  44.720  1.00  0.00           H
ATOM    386  HD2 PRO A  31      41.550  36.690  44.610  1.00  0.00           H
ATOM    387  CA  PRO A  31      39.460  36.830  47.080  1.00  0.00           C
ATOM    388  HA  PRO A  31      39.740  37.800  47.470  1.00  0.00           H
ATOM    389  CB  PRO A  31      38.530  36.830  45.860  1.00  0.00           C
ATOM    390  HB1 PRO A  31      37.730  37.600  45.910  1.00  0.00           H
ATOM    391  HB2 PRO A  31      38.030  35.840  45.790  1.00  0.00           H
ATOM    392  CG  PRO A  31      39.380  36.920  44.630  1.00  0.00           C
ATOM    393  HG1 PRO A  31      39.020  36.450  43.700  1.00  0.00           H
ATOM    394  HG2 PRO A  31      39.610  38.000  44.440  1.00  0.00           H
ATOM    395  C   PRO A  31      38.920  36.120  48.280  1.00  0.00           C
ATOM    396  O   PRO A  31      38.390  36.940  49.080  1.00  0.00           O
ATOM    397  N   PRO A  32      38.900  34.820  48.620  1.00  0.00           N
ATOM    398  CD  PRO A  32      38.910  33.710  47.650  1.00  0.00           C
ATOM    399  HD1 PRO A  32      39.980  33.560  47.400  1.00  0.00           H
ATOM    400  HD2 PRO A  32      38.550  34.010  46.650  1.00  0.00           H
ATOM    401  CA  PRO A  32      38.310  34.350  49.890  1.00  0.00           C
ATOM    402  HA  PRO A  32      37.380  34.890  50.060  1.00  0.00           H
ATOM    403  CB  PRO A  32      38.100  32.800  49.770  1.00  0.00           C
ATOM    404  HB1 PRO A  32      37.260  32.370  50.370  1.00  0.00           H
ATOM    405  HB2 PRO A  32      39.060  32.340  50.070  1.00  0.00           H
ATOM    406  CG  PRO A  32      38.070  32.600  48.270  1.00  0.00           C
ATOM    407  HG1 PRO A  32      38.420  31.550  48.110  1.00  0.00           H
ATOM    408  HG2 PRO A  32      37.040  32.630  47.880  1.00  0.00           H
ATOM    409  C   PRO A  32      39.240  34.800  50.970  1.00  0.00           C
ATOM    410  O   PRO A  32      38.690  35.110  51.990  1.00  0.00           O
ATOM    411  N   VAL A  33      40.560  34.840  50.750  1.00  0.00           N
ATOM    412  HN  VAL A  33      40.890  34.350  49.950  1.00  0.00           H
ATOM    413  CA  VAL A  33      41.510  35.470  51.730  1.00  0.00           C
ATOM    414  HA  VAL A  33      41.320  35.040  52.690  1.00  0.00           H
ATOM    415  CB  VAL A  33      43.010  35.020  51.380  1.00  0.00           C
ATOM    416  HB  VAL A  33      43.370  35.680  50.570  1.00  0.00           H
ATOM    417  CG1 VAL A  33      43.860  35.180  52.720  1.00  0.00           C
ATOM    418 HG11 VAL A  33      43.460  34.380  53.380  1.00  0.00           H
ATOM    419 HG12 VAL A  33      43.850  36.190  53.190  1.00  0.00           H
ATOM    420 HG13 VAL A  33      44.890  34.810  52.670  1.00  0.00           H
ATOM    421  CG2 VAL A  33      43.130  33.560  50.980  1.00  0.00           C
ATOM    422 HG21 VAL A  33      44.110  33.070  51.160  1.00  0.00           H
ATOM    423 HG22 VAL A  33      42.770  33.310  49.950  1.00  0.00           H
ATOM    424 HG23 VAL A  33      42.420  32.990  51.630  1.00  0.00           H
ATOM    425  C   VAL A  33      41.470  36.980  52.010  1.00  0.00           C
ATOM    426  O   VAL A  33      41.390  37.360  53.170  1.00  0.00           O
ATOM    427  N   LEU A  34      41.360  37.800  50.980  1.00  0.00           N
ATOM    428  HN  LEU A  34      41.730  37.460  50.120  1.00  0.00           H
ATOM    429  CA  LEU A  34      41.060  39.170  51.060  1.00  0.00           C
ATOM    430  HA  LEU A  34      41.790  39.670  51.670  1.00  0.00           H
ATOM    431  CB  LEU A  34      41.160  39.980  49.700  1.00  0.00           C
ATOM    432  HB1 LEU A  34      40.940  41.040  49.940  1.00  0.00           H
ATOM    433  HB2 LEU A  34      40.530  39.500  48.910  1.00  0.00           H
ATOM    434  CG  LEU A  34      42.480  40.070  49.060  1.00  0.00           C
ATOM    435  HG  LEU A  34      42.940  39.070  49.180  1.00  0.00           H
ATOM    436  CD1 LEU A  34      42.330  40.410  47.520  1.00  0.00           C
ATOM    437 HD11 LEU A  34      43.320  40.440  47.020  1.00  0.00           H
ATOM    438 HD12 LEU A  34      41.830  41.360  47.260  1.00  0.00           H
ATOM    439 HD13 LEU A  34      41.720  39.630  47.010  1.00  0.00           H
ATOM    440  CD2 LEU A  34      43.460  41.040  49.680  1.00  0.00           C
ATOM    441 HD21 LEU A  34      43.030  42.050  49.530  1.00  0.00           H
ATOM    442 HD22 LEU A  34      44.420  41.050  49.120  1.00  0.00           H
ATOM    443 HD23 LEU A  34      43.540  40.930  50.780  1.00  0.00           H
ATOM    444  C   LEU A  34      39.770  39.420  51.690  1.00  0.00           C
ATOM    445  O   LEU A  34      39.560  40.390  52.460  1.00  0.00           O
ATOM    446  N   GLY A  35      38.740  38.590  51.480  1.00  0.00           N
ATOM    447  HN  GLY A  35      38.730  37.930  50.720  1.00  0.00           H
ATOM    448  CA  GLY A  35      37.440  38.750  51.980  1.00  0.00           C
ATOM    449  HA1 GLY A  35      36.780  38.020  51.530  1.00  0.00           H
ATOM    450  HA2 GLY A  35      36.980  39.700  51.800  1.00  0.00           H
ATOM    451  C   GLY A  35      37.200  38.390  53.450  1.00  0.00           C
ATOM    452  O   GLY A  35      36.480  39.040  54.150  1.00  0.00           O
ATOM    453  N   LEU A  36      37.970  37.340  53.920  1.00  0.00           N
ATOM    454  HN  LEU A  36      38.470  36.880  53.210  1.00  0.00           H
ATOM    455  CA  LEU A  36      38.200  37.200  55.380  1.00  0.00           C
ATOM    456  HA  LEU A  36      37.240  37.180  55.900  1.00  0.00           H
ATOM    457  CB  LEU A  36      38.970  35.850  55.630  1.00  0.00           C
ATOM    458  HB1 LEU A  36      39.280  35.930  56.700  1.00  0.00           H
ATOM    459  HB2 LEU A  36      39.890  35.830  55.020  1.00  0.00           H
ATOM    460  CG  LEU A  36      38.230  34.570  55.250  1.00  0.00           C
ATOM    461  HG  LEU A  36      37.560  34.710  54.380  1.00  0.00           H
ATOM    462  CD1 LEU A  36      39.090  33.320  54.750  1.00  0.00           C
ATOM    463 HD11 LEU A  36      39.510  33.610  53.770  1.00  0.00           H
ATOM    464 HD12 LEU A  36      38.390  32.490  54.510  1.00  0.00           H
ATOM    465 HD13 LEU A  36      39.780  33.030  55.570  1.00  0.00           H
ATOM    466  CD2 LEU A  36      37.340  34.030  56.390  1.00  0.00           C
ATOM    467 HD21 LEU A  36      36.480  33.360  56.140  1.00  0.00           H
ATOM    468 HD22 LEU A  36      36.800  34.850  56.900  1.00  0.00           H
ATOM    469 HD23 LEU A  36      37.920  33.560  57.220  1.00  0.00           H
ATOM    470  C   LEU A  36      38.930  38.360  56.100  1.00  0.00           C
ATOM    471  O   LEU A  36      38.720  38.630  57.250  1.00  0.00           O
ATOM    472  N   GLU A  37      39.940  38.940  55.430  1.00  0.00           N
ATOM    473  HN  GLU A  37      40.220  38.650  54.520  1.00  0.00           H
ATOM    474  CA  GLU A  37      40.730  39.990  55.980  1.00  0.00           C
ATOM    475  HA  GLU A  37      41.080  39.840  56.990  1.00  0.00           H
ATOM    476  CB  GLU A  37      41.940  40.220  55.000  1.00  0.00           C
ATOM    477  HB1 GLU A  37      42.330  41.240  55.220  1.00  0.00           H
ATOM    478  HB2 GLU A  37      41.610  40.090  53.950  1.00  0.00           H
ATOM    479  CG  GLU A  37      43.110  39.260  55.230  1.00  0.00           C
ATOM    480  HG1 GLU A  37      42.840  38.250  54.870  1.00  0.00           H
ATOM    481  HG2 GLU A  37      43.200  39.050  56.320  1.00  0.00           H
ATOM    482  CD  GLU A  37      44.440  39.580  54.610  1.00  0.00           C
ATOM    483  OE1 GLU A  37      44.810  39.590  53.470  1.00  0.00           O
ATOM    484  OE2 GLU A  37      45.400  39.950  55.560  1.00  0.00           O
ATOM    485  HE2 GLU A  37      46.230  40.020  55.080  1.00  0.00           H
ATOM    486  C   GLU A  37      39.820  41.220  56.120  1.00  0.00           C
ATOM    487  O   GLU A  37      39.790  41.820  57.190  1.00  0.00           O
ATOM    488  N   PHE A  38      39.040  41.460  55.070  1.00  0.00           N
ATOM    489  HN  PHE A  38      39.100  40.950  54.220  1.00  0.00           H
ATOM    490  CA  PHE A  38      37.990  42.420  55.100  1.00  0.00           C
ATOM    491  HA  PHE A  38      38.570  43.330  55.090  1.00  0.00           H
ATOM    492  CB  PHE A  38      37.170  42.300  53.830  1.00  0.00           C
ATOM    493  HB1 PHE A  38      37.060  41.210  53.680  1.00  0.00           H
ATOM    494  HB2 PHE A  38      37.790  42.730  53.010  1.00  0.00           H
ATOM    495  CG  PHE A  38      35.860  43.040  53.840  1.00  0.00           C
ATOM    496  CD1 PHE A  38      35.900  44.420  54.090  1.00  0.00           C
ATOM    497  HD1 PHE A  38      36.910  44.780  54.270  1.00  0.00           H
ATOM    498  CE1 PHE A  38      34.700  45.210  54.030  1.00  0.00           C
ATOM    499  HE1 PHE A  38      34.840  46.270  53.950  1.00  0.00           H
ATOM    500  CZ  PHE A  38      33.480  44.590  53.800  1.00  0.00           C
ATOM    501  HZ  PHE A  38      32.620  45.220  53.690  1.00  0.00           H
ATOM    502  CD2 PHE A  38      34.610  42.420  53.640  1.00  0.00           C
ATOM    503  HD2 PHE A  38      34.510  41.370  53.450  1.00  0.00           H
ATOM    504  CE2 PHE A  38      33.410  43.230  53.590  1.00  0.00           C
ATOM    505  HE2 PHE A  38      32.500  42.670  53.460  1.00  0.00           H
ATOM    506  C   PHE A  38      37.110  42.430  56.370  1.00  0.00           C
ATOM    507  O   PHE A  38      37.020  43.340  57.190  1.00  0.00           O
ATOM    508  N   ILE A  39      36.450  41.270  56.660  1.00  0.00           N
ATOM    509  HN  ILE A  39      36.680  40.470  56.120  1.00  0.00           H
ATOM    510  CA  ILE A  39      35.510  41.200  57.770  1.00  0.00           C
ATOM    511  HA  ILE A  39      34.890  42.070  57.690  1.00  0.00           H
ATOM    512  CB  ILE A  39      34.570  40.010  57.700  1.00  0.00           C
ATOM    513  HB  ILE A  39      34.030  40.190  56.750  1.00  0.00           H
ATOM    514  CG2 ILE A  39      35.270  38.680  57.450  1.00  0.00           C
ATOM    515 HG21 ILE A  39      35.840  38.340  58.340  1.00  0.00           H
ATOM    516 HG22 ILE A  39      36.040  38.580  56.650  1.00  0.00           H
ATOM    517 HG23 ILE A  39      34.500  37.980  57.100  1.00  0.00           H
ATOM    518  CG1 ILE A  39      33.580  39.890  58.890  1.00  0.00           C
ATOM    519 HG11 ILE A  39      33.320  40.840  59.410  1.00  0.00           H
ATOM    520 HG12 ILE A  39      33.970  39.210  59.680  1.00  0.00           H
ATOM    521  CD  ILE A  39      32.200  39.220  58.510  1.00  0.00           C
ATOM    522  HD1 ILE A  39      31.540  39.180  59.390  1.00  0.00           H
ATOM    523  HD2 ILE A  39      32.370  38.200  58.100  1.00  0.00           H
ATOM    524  HD3 ILE A  39      31.640  39.880  57.800  1.00  0.00           H
ATOM    525  C   ILE A  39      36.080  41.220  59.170  1.00  0.00           C
ATOM    526  O   ILE A  39      35.640  41.910  60.100  1.00  0.00           O
ATOM    527  N   PHE A  40      37.200  40.590  59.410  1.00  0.00           N
ATOM    528  HN  PHE A  40      37.720  40.000  58.790  1.00  0.00           H
ATOM    529  CA  PHE A  40      37.780  40.500  60.730  1.00  0.00           C
ATOM    530  HA  PHE A  40      37.030  40.290  61.470  1.00  0.00           H
ATOM    531  CB  PHE A  40      38.920  39.370  60.870  1.00  0.00           C
ATOM    532  HB1 PHE A  40      39.250  39.520  61.920  1.00  0.00           H
ATOM    533  HB2 PHE A  40      39.750  39.450  60.140  1.00  0.00           H
ATOM    534  CG  PHE A  40      38.440  37.980  60.650  1.00  0.00           C
ATOM    535  CD1 PHE A  40      37.120  37.680  61.120  1.00  0.00           C
ATOM    536  HD1 PHE A  40      36.480  38.370  61.640  1.00  0.00           H
ATOM    537  CE1 PHE A  40      36.700  36.340  61.010  1.00  0.00           C
ATOM    538  HE1 PHE A  40      35.950  35.920  61.660  1.00  0.00           H
ATOM    539  CZ  PHE A  40      37.430  35.400  60.310  1.00  0.00           C
ATOM    540  HZ  PHE A  40      36.950  34.450  60.130  1.00  0.00           H
ATOM    541  CD2 PHE A  40      39.210  36.950  59.970  1.00  0.00           C
ATOM    542  HD2 PHE A  40      40.140  37.310  59.560  1.00  0.00           H
ATOM    543  CE2 PHE A  40      38.680  35.680  59.730  1.00  0.00           C
ATOM    544  HE2 PHE A  40      39.330  34.900  59.370  1.00  0.00           H
ATOM    545  C   PHE A  40      38.590  41.730  61.150  1.00  0.00           C
ATOM    546  O   PHE A  40      38.710  42.060  62.360  1.00  0.00           O
ATOM    547  N   GLY A  41      39.020  42.490  60.120  1.00  0.00           N
ATOM    548  HN  GLY A  41      38.880  42.230  59.170  1.00  0.00           H
ATOM    549  CA  GLY A  41      39.570  43.770  60.260  1.00  0.00           C
ATOM    550  HA1 GLY A  41      39.990  44.060  59.310  1.00  0.00           H
ATOM    551  HA2 GLY A  41      40.340  43.760  61.010  1.00  0.00           H
ATOM    552  C   GLY A  41      38.560  44.780  60.580  1.00  0.00           C
ATOM    553  O   GLY A  41      38.790  45.570  61.500  1.00  0.00           O
ATOM    554  N   LEU A  42      37.410  44.750  59.860  1.00  0.00           N
ATOM    555  HN  LEU A  42      37.360  44.010  59.190  1.00  0.00           H
ATOM    556  CA  LEU A  42      36.230  45.620  60.150  1.00  0.00           C
ATOM    557  HA  LEU A  42      36.610  46.610  60.320  1.00  0.00           H
ATOM    558  CB  LEU A  42      35.230  45.480  58.940  1.00  0.00           C
ATOM    559  HB1 LEU A  42      34.680  44.520  59.100  1.00  0.00           H
ATOM    560  HB2 LEU A  42      35.850  45.400  58.030  1.00  0.00           H
ATOM    561  CG  LEU A  42      34.240  46.720  58.720  1.00  0.00           C
ATOM    562  HG  LEU A  42      33.630  46.690  59.650  1.00  0.00           H
ATOM    563  CD1 LEU A  42      35.080  47.990  58.510  1.00  0.00           C
ATOM    564 HD11 LEU A  42      35.850  47.810  57.740  1.00  0.00           H
ATOM    565 HD12 LEU A  42      35.580  48.280  59.460  1.00  0.00           H
ATOM    566 HD13 LEU A  42      34.520  48.790  57.990  1.00  0.00           H
ATOM    567  CD2 LEU A  42      33.380  46.500  57.520  1.00  0.00           C
ATOM    568 HD21 LEU A  42      32.610  47.300  57.430  1.00  0.00           H
ATOM    569 HD22 LEU A  42      32.850  45.530  57.620  1.00  0.00           H
ATOM    570 HD23 LEU A  42      34.010  46.480  56.610  1.00  0.00           H
ATOM    571  C   LEU A  42      35.510  45.410  61.450  1.00  0.00           C
ATOM    572  O   LEU A  42      35.130  46.370  62.110  1.00  0.00           O
ATOM    573  N   LEU A  43      35.390  44.120  61.880  1.00  0.00           N
ATOM    574  HN  LEU A  43      35.650  43.430  61.200  1.00  0.00           H
ATOM    575  CA  LEU A  43      34.720  43.740  63.160  1.00  0.00           C
ATOM    576  HA  LEU A  43      33.770  44.260  63.160  1.00  0.00           H
ATOM    577  CB  LEU A  43      34.630  42.170  63.270  1.00  0.00           C
ATOM    578  HB1 LEU A  43      34.430  42.000  64.350  1.00  0.00           H
ATOM    579  HB2 LEU A  43      35.590  41.720  62.970  1.00  0.00           H
ATOM    580  CG  LEU A  43      33.570  41.530  62.350  1.00  0.00           C
ATOM    581  HG  LEU A  43      33.660  41.970  61.320  1.00  0.00           H
ATOM    582  CD1 LEU A  43      33.580  39.990  62.330  1.00  0.00           C
ATOM    583 HD11 LEU A  43      32.930  39.470  61.600  1.00  0.00           H
ATOM    584 HD12 LEU A  43      33.260  39.540  63.300  1.00  0.00           H
ATOM    585 HD13 LEU A  43      34.530  39.510  62.030  1.00  0.00           H
ATOM    586  CD2 LEU A  43      32.080  41.800  62.670  1.00  0.00           C
ATOM    587 HD21 LEU A  43      32.090  42.900  62.740  1.00  0.00           H
ATOM    588 HD22 LEU A  43      31.830  41.210  63.580  1.00  0.00           H
ATOM    589 HD23 LEU A  43      31.320  41.430  61.940  1.00  0.00           H
ATOM    590  C   LEU A  43      35.420  44.290  64.440  1.00  0.00           C
ATOM    591  O   LEU A  43      34.730  44.840  65.300  1.00  0.00           O
ATOM    592  N   GLY A  44      36.760  44.200  64.450  1.00  0.00           N
ATOM    593  HN  GLY A  44      37.210  43.820  63.660  1.00  0.00           H
ATOM    594  CA  GLY A  44      37.720  44.510  65.510  1.00  0.00           C
ATOM    595  HA1 GLY A  44      38.620  43.920  65.440  1.00  0.00           H
ATOM    596  HA2 GLY A  44      37.170  44.300  66.420  1.00  0.00           H
ATOM    597  C   GLY A  44      38.100  45.970  65.660  1.00  0.00           C
ATOM    598  O   GLY A  44      38.240  46.480  66.810  1.00  0.00           O
ATOM    599  N   ASN A  45      38.160  46.680  64.500  1.00  0.00           N
ATOM    600  HN  ASN A  45      38.290  46.290  63.590  1.00  0.00           H
ATOM    601  CA  ASN A  45      38.220  48.150  64.480  1.00  0.00           C
ATOM    602  HA  ASN A  45      38.800  48.370  65.360  1.00  0.00           H
ATOM    603  CB  ASN A  45      38.870  48.760  63.230  1.00  0.00           C
ATOM    604  HB1 ASN A  45      38.680  49.850  63.100  1.00  0.00           H
ATOM    605  HB2 ASN A  45      38.430  48.280  62.330  1.00  0.00           H
ATOM    606  CG  ASN A  45      40.310  48.560  63.170  1.00  0.00           C
ATOM    607  OD1 ASN A  45      41.080  49.420  63.630  1.00  0.00           O
ATOM    608  ND2 ASN A  45      40.790  47.430  62.670  1.00  0.00           N
ATOM    609 HD21 ASN A  45      41.750  47.200  62.690  1.00  0.00           H
ATOM    610 HD22 ASN A  45      40.180  46.860  62.120  1.00  0.00           H
ATOM    611  C   ASN A  45      36.860  48.890  64.790  1.00  0.00           C
ATOM    612  O   ASN A  45      36.800  49.990  65.360  1.00  0.00           O
ATOM    613  N   GLY A  46      35.720  48.240  64.420  1.00  0.00           N
ATOM    614  HN  GLY A  46      35.810  47.410  63.870  1.00  0.00           H
ATOM    615  CA  GLY A  46      34.450  49.020  64.470  1.00  0.00           C
ATOM    616  HA1 GLY A  46      33.760  48.580  63.760  1.00  0.00           H
ATOM    617  HA2 GLY A  46      34.740  50.020  64.170  1.00  0.00           H
ATOM    618  C   GLY A  46      33.980  48.850  65.900  1.00  0.00           C
ATOM    619  O   GLY A  46      33.490  49.840  66.510  1.00  0.00           O
ATOM    620  N   LEU A  47      34.160  47.600  66.470  1.00  0.00           N
ATOM    621  HN  LEU A  47      34.430  46.790  65.960  1.00  0.00           H
ATOM    622  CA  LEU A  47      34.030  47.440  67.920  1.00  0.00           C
ATOM    623  HA  LEU A  47      32.980  47.560  68.140  1.00  0.00           H
ATOM    624  CB  LEU A  47      34.480  45.980  68.360  1.00  0.00           C
ATOM    625  HB1 LEU A  47      35.450  45.870  67.840  1.00  0.00           H
ATOM    626  HB2 LEU A  47      33.760  45.330  67.810  1.00  0.00           H
ATOM    627  CG  LEU A  47      34.550  45.600  69.840  1.00  0.00           C
ATOM    628  HG  LEU A  47      35.320  46.280  70.270  1.00  0.00           H
ATOM    629  CD1 LEU A  47      33.110  45.880  70.510  1.00  0.00           C
ATOM    630 HD11 LEU A  47      32.950  46.960  70.660  1.00  0.00           H
ATOM    631 HD12 LEU A  47      33.080  45.530  71.570  1.00  0.00           H
ATOM    632 HD13 LEU A  47      32.210  45.500  70.000  1.00  0.00           H
ATOM    633  CD2 LEU A  47      34.900  44.070  70.060  1.00  0.00           C
ATOM    634 HD21 LEU A  47      35.950  43.800  69.840  1.00  0.00           H
ATOM    635 HD22 LEU A  47      34.190  43.500  69.420  1.00  0.00           H
ATOM    636 HD23 LEU A  47      34.640  43.910  71.120  1.00  0.00           H
ATOM    637  C   LEU A  47      34.850  48.460  68.750  1.00  0.00           C
ATOM    638  O   LEU A  47      34.240  49.120  69.630  1.00  0.00           O
ATOM    639  N   ALA A  48      36.120  48.660  68.540  1.00  0.00           N
ATOM    640  HN  ALA A  48      36.590  48.030  67.920  1.00  0.00           H
ATOM    641  CA  ALA A  48      36.820  49.690  69.170  1.00  0.00           C
ATOM    642  HA  ALA A  48      36.790  49.450  70.220  1.00  0.00           H
ATOM    643  CB  ALA A  48      38.250  49.540  68.630  1.00  0.00           C
ATOM    644  HB1 ALA A  48      38.200  49.640  67.530  1.00  0.00           H
ATOM    645  HB2 ALA A  48      38.660  48.560  68.970  1.00  0.00           H
ATOM    646  HB3 ALA A  48      38.860  50.370  69.020  1.00  0.00           H
ATOM    647  C   ALA A  48      36.230  51.130  69.110  1.00  0.00           C
ATOM    648  O   ALA A  48      36.100  51.880  70.060  1.00  0.00           O
ATOM    649  N   LEU A  49      35.830  51.500  67.900  1.00  0.00           N
ATOM    650  HN  LEU A  49      35.920  50.780  67.200  1.00  0.00           H
ATOM    651  CA  LEU A  49      35.290  52.840  67.660  1.00  0.00           C
ATOM    652  HA  LEU A  49      36.000  53.530  68.090  1.00  0.00           H
ATOM    653  CB  LEU A  49      35.060  53.160  66.160  1.00  0.00           C
ATOM    654  HB1 LEU A  49      34.550  54.150  66.040  1.00  0.00           H
ATOM    655  HB2 LEU A  49      34.380  52.440  65.670  1.00  0.00           H
ATOM    656  CG  LEU A  49      36.300  53.170  65.250  1.00  0.00           C
ATOM    657  HG  LEU A  49      37.050  52.450  65.610  1.00  0.00           H
ATOM    658  CD1 LEU A  49      35.910  52.830  63.820  1.00  0.00           C
ATOM    659 HD11 LEU A  49      35.350  53.640  63.300  1.00  0.00           H
ATOM    660 HD12 LEU A  49      35.310  51.900  63.860  1.00  0.00           H
ATOM    661 HD13 LEU A  49      36.880  52.750  63.280  1.00  0.00           H
ATOM    662  CD2 LEU A  49      36.850  54.570  65.230  1.00  0.00           C
ATOM    663 HD21 LEU A  49      37.740  54.590  64.560  1.00  0.00           H
ATOM    664 HD22 LEU A  49      37.000  54.820  66.300  1.00  0.00           H
ATOM    665 HD23 LEU A  49      36.130  55.260  64.750  1.00  0.00           H
ATOM    666  C   LEU A  49      33.950  53.150  68.380  1.00  0.00           C
ATOM    667  O   LEU A  49      33.890  54.260  68.920  1.00  0.00           O
ATOM    668  N   TRP A  50      32.970  52.220  68.420  1.00  0.00           N
ATOM    669  HN  TRP A  50      33.210  51.370  67.960  1.00  0.00           H
ATOM    670  CA  TRP A  50      31.710  52.270  69.130  1.00  0.00           C
ATOM    671  HA  TRP A  50      31.280  53.180  68.740  1.00  0.00           H
ATOM    672  CB  TRP A  50      30.870  50.950  68.900  1.00  0.00           C
ATOM    673  HB1 TRP A  50      31.590  50.120  69.090  1.00  0.00           H
ATOM    674  HB2 TRP A  50      30.460  50.950  67.870  1.00  0.00           H
ATOM    675  CG  TRP A  50      29.770  50.720  69.880  1.00  0.00           C
ATOM    676  CD1 TRP A  50      29.910  49.990  71.000  1.00  0.00           C
ATOM    677  HD1 TRP A  50      30.870  49.610  71.310  1.00  0.00           H
ATOM    678  NE1 TRP A  50      28.690  49.970  71.670  1.00  0.00           N
ATOM    679  HE1 TRP A  50      28.540  49.870  72.630  1.00  0.00           H
ATOM    680  CE2 TRP A  50      27.770  50.720  70.990  1.00  0.00           C
ATOM    681  CD2 TRP A  50      28.450  51.270  69.870  1.00  0.00           C
ATOM    682  CE3 TRP A  50      27.680  52.110  69.010  1.00  0.00           C
ATOM    683  HE3 TRP A  50      28.080  52.480  68.080  1.00  0.00           H
ATOM    684  CZ3 TRP A  50      26.360  52.400  69.350  1.00  0.00           C
ATOM    685  HZ3 TRP A  50      25.720  53.070  68.770  1.00  0.00           H
ATOM    686  CZ2 TRP A  50      26.380  50.950  71.210  1.00  0.00           C
ATOM    687  HZ2 TRP A  50      25.770  50.420  71.920  1.00  0.00           H
ATOM    688  CH2 TRP A  50      25.750  51.860  70.420  1.00  0.00           C
ATOM    689  HH2 TRP A  50      24.680  51.950  70.500  1.00  0.00           H
ATOM    690  C   TRP A  50      32.030  52.400  70.640  1.00  0.00           C
ATOM    691  O   TRP A  50      31.340  53.090  71.310  1.00  0.00           O
ATOM    692  N   ILE A  51      32.970  51.670  71.210  1.00  0.00           N
ATOM    693  HN  ILE A  51      33.470  50.960  70.710  1.00  0.00           H
ATOM    694  CA  ILE A  51      33.390  51.890  72.600  1.00  0.00           C
ATOM    695  HA  ILE A  51      32.540  51.670  73.230  1.00  0.00           H
ATOM    696  CB  ILE A  51      34.550  50.890  72.930  1.00  0.00           C
ATOM    697  HB  ILE A  51      35.410  50.920  72.230  1.00  0.00           H
ATOM    698  CG2 ILE A  51      34.950  51.130  74.370  1.00  0.00           C
ATOM    699 HG21 ILE A  51      35.250  52.180  74.600  1.00  0.00           H
ATOM    700 HG22 ILE A  51      35.740  50.400  74.640  1.00  0.00           H
ATOM    701 HG23 ILE A  51      34.080  50.890  75.030  1.00  0.00           H
ATOM    702  CG1 ILE A  51      33.990  49.480  72.810  1.00  0.00           C
ATOM    703 HG11 ILE A  51      33.260  49.350  71.980  1.00  0.00           H
ATOM    704 HG12 ILE A  51      33.350  49.320  73.710  1.00  0.00           H
ATOM    705  CD  ILE A  51      34.940  48.320  72.710  1.00  0.00           C
ATOM    706  HD1 ILE A  51      35.510  48.430  71.780  1.00  0.00           H
ATOM    707  HD2 ILE A  51      34.330  47.380  72.710  1.00  0.00           H
ATOM    708  HD3 ILE A  51      35.680  48.260  73.530  1.00  0.00           H
ATOM    709  C   ILE A  51      33.860  53.260  72.870  1.00  0.00           C
ATOM    710  O   ILE A  51      33.380  53.980  73.770  1.00  0.00           O
ATOM    711  N   PHE A  52      34.770  53.760  71.970  1.00  0.00           N
ATOM    712  HN  PHE A  52      35.140  53.270  71.190  1.00  0.00           H
ATOM    713  CA  PHE A  52      35.330  55.090  72.110  1.00  0.00           C
ATOM    714  HA  PHE A  52      35.900  55.280  73.010  1.00  0.00           H
ATOM    715  CB  PHE A  52      36.400  55.450  71.020  1.00  0.00           C
ATOM    716  HB1 PHE A  52      36.800  56.460  71.240  1.00  0.00           H
ATOM    717  HB2 PHE A  52      35.910  55.370  70.030  1.00  0.00           H
ATOM    718  CG  PHE A  52      37.590  54.570  70.930  1.00  0.00           C
ATOM    719  CD1 PHE A  52      38.270  54.450  69.710  1.00  0.00           C
ATOM    720  HD1 PHE A  52      37.920  55.000  68.860  1.00  0.00           H
ATOM    721  CE1 PHE A  52      39.480  53.690  69.590  1.00  0.00           C
ATOM    722  HE1 PHE A  52      39.910  53.580  68.610  1.00  0.00           H
ATOM    723  CZ  PHE A  52      39.940  52.960  70.630  1.00  0.00           C
ATOM    724  HZ  PHE A  52      40.800  52.320  70.570  1.00  0.00           H
ATOM    725  CD2 PHE A  52      38.110  53.850  72.000  1.00  0.00           C
ATOM    726  HD2 PHE A  52      37.530  53.690  72.900  1.00  0.00           H
ATOM    727  CE2 PHE A  52      39.260  53.040  71.880  1.00  0.00           C
ATOM    728  HE2 PHE A  52      39.600  52.600  72.810  1.00  0.00           H
ATOM    729  C   PHE A  52      34.270  56.180  72.070  1.00  0.00           C
ATOM    730  O   PHE A  52      34.340  57.100  72.840  1.00  0.00           O
ATOM    731  N   CYS A  53      33.240  56.070  71.130  1.00  0.00           N
ATOM    732  HN  CYS A  53      33.290  55.240  70.570  1.00  0.00           H
ATOM    733  CA  CYS A  53      32.220  57.030  70.970  1.00  0.00           C
ATOM    734  HA  CYS A  53      32.490  57.960  71.420  1.00  0.00           H
ATOM    735  CB  CYS A  53      31.820  57.100  69.440  1.00  0.00           C
ATOM    736  HB1 CYS A  53      31.030  57.870  69.260  1.00  0.00           H
ATOM    737  HB2 CYS A  53      31.300  56.170  69.130  1.00  0.00           H
ATOM    738  SG  CYS A  53      33.130  57.440  68.360  1.00  0.00           S
ATOM    739  HG1 CYS A  53      33.730  56.260  68.430  1.00  0.00           H
ATOM    740  C   CYS A  53      30.930  56.820  71.840  1.00  0.00           C
ATOM    741  O   CYS A  53      30.210  57.740  72.100  1.00  0.00           O
ATOM    742  N   PHE A  54      30.680  55.580  72.360  1.00  0.00           N
ATOM    743  HN  PHE A  54      31.170  54.770  72.060  1.00  0.00           H
ATOM    744  CA  PHE A  54      29.440  55.260  73.080  1.00  0.00           C
ATOM    745  HA  PHE A  54      28.800  56.120  73.010  1.00  0.00           H
ATOM    746  CB  PHE A  54      28.750  53.880  72.680  1.00  0.00           C
ATOM    747  HB1 PHE A  54      29.250  52.920  72.950  1.00  0.00           H
ATOM    748  HB2 PHE A  54      28.690  53.880  71.570  1.00  0.00           H
ATOM    749  CG  PHE A  54      27.360  53.920  73.300  1.00  0.00           C
ATOM    750  CD1 PHE A  54      26.460  54.780  72.620  1.00  0.00           C
ATOM    751  HD1 PHE A  54      26.790  55.290  71.720  1.00  0.00           H
ATOM    752  CE1 PHE A  54      25.150  54.890  73.010  1.00  0.00           C
ATOM    753  HE1 PHE A  54      24.410  55.570  72.610  1.00  0.00           H
ATOM    754  CZ  PHE A  54      24.650  54.130  74.100  1.00  0.00           C
ATOM    755  HZ  PHE A  54      23.630  54.230  74.430  1.00  0.00           H
ATOM    756  CD2 PHE A  54      26.840  53.100  74.320  1.00  0.00           C
ATOM    757  HD2 PHE A  54      27.400  52.280  74.750  1.00  0.00           H
ATOM    758  CE2 PHE A  54      25.490  53.230  74.710  1.00  0.00           C
ATOM    759  HE2 PHE A  54      25.080  52.580  75.480  1.00  0.00           H
ATOM    760  C   PHE A  54      29.890  55.230  74.520  1.00  0.00           C
ATOM    761  O   PHE A  54      29.830  56.080  75.310  1.00  0.00           O
ATOM    762  N   HSD A  55      30.400  54.040  74.850  1.00  0.00           N
ATOM    763  HN  HSD A  55      30.360  53.340  74.140  1.00  0.00           H
ATOM    764  CA  HSD A  55      30.660  53.650  76.230  1.00  0.00           C
ATOM    765  HA  HSD A  55      29.710  53.720  76.730  1.00  0.00           H
ATOM    766  CB  HSD A  55      31.020  52.130  76.270  1.00  0.00           C
ATOM    767  HB1 HSD A  55      31.160  51.930  77.350  1.00  0.00           H
ATOM    768  HB2 HSD A  55      31.920  51.950  75.640  1.00  0.00           H
ATOM    769  ND1 HSD A  55      28.930  50.630  76.570  1.00  0.00           N
ATOM    770  HD1 HSD A  55      28.690  50.760  77.530  1.00  0.00           H
ATOM    771  CG  HSD A  55      29.910  51.180  75.780  1.00  0.00           C
ATOM    772  CE1 HSD A  55      28.280  49.660  75.770  1.00  0.00           C
ATOM    773  HE1 HSD A  55      27.400  49.040  75.970  1.00  0.00           H
ATOM    774  NE2 HSD A  55      28.880  49.570  74.610  1.00  0.00           N
ATOM    775  CD2 HSD A  55      29.940  50.480  74.630  1.00  0.00           C
ATOM    776  HD2 HSD A  55      30.650  50.480  73.800  1.00  0.00           H
ATOM    777  C   HSD A  55      31.670  54.500  77.010  1.00  0.00           C
ATOM    778  O   HSD A  55      31.610  54.760  78.190  1.00  0.00           O
ATOM    779  N   LEU A  56      32.780  54.920  76.310  1.00  0.00           N
ATOM    780  HN  LEU A  56      32.880  54.660  75.360  1.00  0.00           H
ATOM    781  CA  LEU A  56      33.940  55.510  76.970  1.00  0.00           C
ATOM    782  HA  LEU A  56      34.150  54.790  77.750  1.00  0.00           H
ATOM    783  CB  LEU A  56      35.140  55.610  75.990  1.00  0.00           C
ATOM    784  HB1 LEU A  56      34.870  56.340  75.180  1.00  0.00           H
ATOM    785  HB2 LEU A  56      35.470  54.660  75.510  1.00  0.00           H
ATOM    786  CG  LEU A  56      36.440  56.240  76.540  1.00  0.00           C
ATOM    787  HG  LEU A  56      36.210  57.190  77.060  1.00  0.00           H
ATOM    788  CD1 LEU A  56      37.130  55.210  77.480  1.00  0.00           C
ATOM    789 HD11 LEU A  56      36.640  55.310  78.470  1.00  0.00           H
ATOM    790 HD12 LEU A  56      38.180  55.510  77.720  1.00  0.00           H
ATOM    791 HD13 LEU A  56      37.030  54.170  77.110  1.00  0.00           H
ATOM    792  CD2 LEU A  56      37.250  56.500  75.270  1.00  0.00           C
ATOM    793 HD21 LEU A  56      36.920  57.340  74.610  1.00  0.00           H
ATOM    794 HD22 LEU A  56      37.430  55.570  74.690  1.00  0.00           H
ATOM    795 HD23 LEU A  56      38.280  56.810  75.550  1.00  0.00           H
ATOM    796  C   LEU A  56      33.760  56.880  77.660  1.00  0.00           C
ATOM    797  O   LEU A  56      33.400  57.850  76.980  1.00  0.00           O
ATOM    798  N   LYS A  57      34.080  57.050  78.980  1.00  0.00           N
ATOM    799  HN  LYS A  57      34.510  56.330  79.510  1.00  0.00           H
ATOM    800  CA  LYS A  57      33.490  58.210  79.660  1.00  0.00           C
ATOM    801  HA  LYS A  57      32.550  58.490  79.210  1.00  0.00           H
ATOM    802  CB  LYS A  57      33.180  58.060  81.200  1.00  0.00           C
ATOM    803  HB1 LYS A  57      32.920  59.010  81.690  1.00  0.00           H
ATOM    804  HB2 LYS A  57      34.040  57.640  81.770  1.00  0.00           H
ATOM    805  CG  LYS A  57      32.000  57.100  81.390  1.00  0.00           C
ATOM    806  HG1 LYS A  57      32.100  56.730  82.440  1.00  0.00           H
ATOM    807  HG2 LYS A  57      32.250  56.220  80.770  1.00  0.00           H
ATOM    808  CD  LYS A  57      30.570  57.650  81.130  1.00  0.00           C
ATOM    809  HD1 LYS A  57      30.540  58.120  80.120  1.00  0.00           H
ATOM    810  HD2 LYS A  57      30.360  58.500  81.800  1.00  0.00           H
ATOM    811  CE  LYS A  57      29.360  56.680  81.370  1.00  0.00           C
ATOM    812  HE1 LYS A  57      28.390  57.190  81.230  1.00  0.00           H
ATOM    813  HE2 LYS A  57      29.500  56.160  82.350  1.00  0.00           H
ATOM    814  NZ  LYS A  57      29.450  55.590  80.410  1.00  0.00           N
ATOM    815  HZ1 LYS A  57      30.360  55.120  80.610  1.00  0.00           H
ATOM    816  HZ2 LYS A  57      29.430  55.770  79.380  1.00  0.00           H
ATOM    817  HZ3 LYS A  57      28.720  54.890  80.630  1.00  0.00           H
ATOM    818  C   LYS A  57      34.440  59.390  79.510  1.00  0.00           C
ATOM    819  O   LYS A  57      33.900  60.490  79.580  1.00  0.00           O
ATOM    820  N   SER A  58      35.770  59.200  79.370  1.00  0.00           N
ATOM    821  HN  SER A  58      36.170  58.280  79.360  1.00  0.00           H
ATOM    822  CA  SER A  58      36.780  60.250  79.220  1.00  0.00           C
ATOM    823  HA  SER A  58      36.200  61.170  79.220  1.00  0.00           H
ATOM    824  CB  SER A  58      37.760  60.330  80.370  1.00  0.00           C
ATOM    825  HB1 SER A  58      38.310  59.390  80.560  1.00  0.00           H
ATOM    826  HB2 SER A  58      37.180  60.490  81.310  1.00  0.00           H
ATOM    827  OG  SER A  58      38.760  61.340  80.270  1.00  0.00           O
ATOM    828  HG1 SER A  58      39.240  61.230  81.100  1.00  0.00           H
ATOM    829  C   SER A  58      37.500  60.180  77.850  1.00  0.00           C
ATOM    830  O   SER A  58      38.370  59.270  77.700  1.00  0.00           O
ATOM    831  N   TRP A  59      37.330  61.070  76.930  1.00  0.00           N
ATOM    832  HN  TRP A  59      36.650  61.810  77.000  1.00  0.00           H
ATOM    833  CA  TRP A  59      38.280  61.230  75.790  1.00  0.00           C
ATOM    834  HA  TRP A  59      38.570  60.280  75.400  1.00  0.00           H
ATOM    835  CB  TRP A  59      37.590  61.830  74.560  1.00  0.00           C
ATOM    836  HB1 TRP A  59      38.410  61.970  73.810  1.00  0.00           H
ATOM    837  HB2 TRP A  59      37.220  62.860  74.730  1.00  0.00           H
ATOM    838  CG  TRP A  59      36.570  61.020  73.800  1.00  0.00           C
ATOM    839  CD1 TRP A  59      35.520  60.240  74.200  1.00  0.00           C
ATOM    840  HD1 TRP A  59      35.220  60.150  75.240  1.00  0.00           H
ATOM    841  NE1 TRP A  59      34.810  59.850  73.080  1.00  0.00           N
ATOM    842  HE1 TRP A  59      34.230  59.070  73.010  1.00  0.00           H
ATOM    843  CE2 TRP A  59      35.400  60.330  71.970  1.00  0.00           C
ATOM    844  CD2 TRP A  59      36.520  61.020  72.360  1.00  0.00           C
ATOM    845  CE3 TRP A  59      37.360  61.520  71.350  1.00  0.00           C
ATOM    846  HE3 TRP A  59      38.220  62.080  71.690  1.00  0.00           H
ATOM    847  CZ3 TRP A  59      37.090  61.250  70.010  1.00  0.00           C
ATOM    848  HZ3 TRP A  59      37.710  61.770  69.300  1.00  0.00           H
ATOM    849  CZ2 TRP A  59      35.170  59.920  70.670  1.00  0.00           C
ATOM    850  HZ2 TRP A  59      34.320  59.280  70.510  1.00  0.00           H
ATOM    851  CH2 TRP A  59      36.030  60.370  69.680  1.00  0.00           C
ATOM    852  HH2 TRP A  59      35.760  60.150  68.660  1.00  0.00           H
ATOM    853  C   TRP A  59      39.520  62.020  76.260  1.00  0.00           C
ATOM    854  O   TRP A  59      39.480  62.970  77.000  1.00  0.00           O
ATOM    855  N   LYS A  60      40.690  61.490  75.940  1.00  0.00           N
ATOM    856  HN  LYS A  60      40.640  60.610  75.470  1.00  0.00           H
ATOM    857  CA  LYS A  60      41.970  61.940  76.270  1.00  0.00           C
ATOM    858  HA  LYS A  60      41.900  62.910  76.740  1.00  0.00           H
ATOM    859  CB  LYS A  60      42.800  60.980  77.230  1.00  0.00           C
ATOM    860  HB1 LYS A  60      43.720  61.540  77.520  1.00  0.00           H
ATOM    861  HB2 LYS A  60      43.090  60.070  76.650  1.00  0.00           H
ATOM    862  CG  LYS A  60      41.910  60.750  78.590  1.00  0.00           C
ATOM    863  HG1 LYS A  60      41.250  59.900  78.310  1.00  0.00           H
ATOM    864  HG2 LYS A  60      41.190  61.600  78.710  1.00  0.00           H
ATOM    865  CD  LYS A  60      42.610  60.390  79.890  1.00  0.00           C
ATOM    866  HD1 LYS A  60      43.400  59.640  79.690  1.00  0.00           H
ATOM    867  HD2 LYS A  60      41.820  60.050  80.580  1.00  0.00           H
ATOM    868  CE  LYS A  60      43.470  61.460  80.540  1.00  0.00           C
ATOM    869  HE1 LYS A  60      44.130  61.890  79.750  1.00  0.00           H
ATOM    870  HE2 LYS A  60      43.990  60.980  81.390  1.00  0.00           H
ATOM    871  NZ  LYS A  60      42.650  62.540  81.130  1.00  0.00           N
ATOM    872  HZ1 LYS A  60      43.240  63.180  81.690  1.00  0.00           H
ATOM    873  HZ2 LYS A  60      41.930  62.160  81.800  1.00  0.00           H
ATOM    874  HZ3 LYS A  60      42.130  63.170  80.480  1.00  0.00           H
ATOM    875  C   LYS A  60      42.790  62.180  75.040  1.00  0.00           C
ATOM    876  O   LYS A  60      42.420  61.680  73.940  1.00  0.00           O
ATOM    877  N   SER A  61      43.900  62.990  75.050  1.00  0.00           N
ATOM    878  HN  SER A  61      44.280  63.370  75.890  1.00  0.00           H
ATOM    879  CA  SER A  61      44.820  63.310  73.980  1.00  0.00           C
ATOM    880  HA  SER A  61      44.260  63.840  73.220  1.00  0.00           H
ATOM    881  CB  SER A  61      45.900  64.350  74.260  1.00  0.00           C
ATOM    882  HB1 SER A  61      45.340  65.280  74.500  1.00  0.00           H
ATOM    883  HB2 SER A  61      46.560  64.630  73.410  1.00  0.00           H
ATOM    884  OG  SER A  61      46.700  64.050  75.370  1.00  0.00           O
ATOM    885  HG1 SER A  61      47.150  64.840  75.700  1.00  0.00           H
ATOM    886  C   SER A  61      45.400  62.120  73.180  1.00  0.00           C
ATOM    887  O   SER A  61      45.560  62.190  71.960  1.00  0.00           O
ATOM    888  N   SER A  62      45.760  61.070  73.930  1.00  0.00           N
ATOM    889  HN  SER A  62      45.960  61.230  74.890  1.00  0.00           H
ATOM    890  CA  SER A  62      46.270  59.760  73.480  1.00  0.00           C
ATOM    891  HA  SER A  62      46.990  59.940  72.700  1.00  0.00           H
ATOM    892  CB  SER A  62      46.930  58.960  74.630  1.00  0.00           C
ATOM    893  HB1 SER A  62      47.820  59.550  74.930  1.00  0.00           H
ATOM    894  HB2 SER A  62      47.390  58.080  74.160  1.00  0.00           H
ATOM    895  OG  SER A  62      46.100  58.700  75.770  1.00  0.00           O
ATOM    896  HG1 SER A  62      46.040  59.550  76.220  1.00  0.00           H
ATOM    897  C   SER A  62      45.190  58.890  72.920  1.00  0.00           C
ATOM    898  O   SER A  62      45.410  58.210  71.920  1.00  0.00           O
ATOM    899  N   ARG A  63      43.930  58.950  73.490  1.00  0.00           N
ATOM    900  HN  ARG A  63      43.890  59.580  74.260  1.00  0.00           H
ATOM    901  CA  ARG A  63      42.780  58.170  73.030  1.00  0.00           C
ATOM    902  HA  ARG A  63      43.200  57.200  72.830  1.00  0.00           H
ATOM    903  CB  ARG A  63      41.790  58.070  74.230  1.00  0.00           C
ATOM    904  HB1 ARG A  63      40.910  57.530  73.830  1.00  0.00           H
ATOM    905  HB2 ARG A  63      41.360  59.030  74.590  1.00  0.00           H
ATOM    906  CG  ARG A  63      42.400  57.460  75.460  1.00  0.00           C
ATOM    907  HG1 ARG A  63      43.210  58.130  75.800  1.00  0.00           H
ATOM    908  HG2 ARG A  63      42.750  56.430  75.210  1.00  0.00           H
ATOM    909  CD  ARG A  63      41.340  57.370  76.580  1.00  0.00           C
ATOM    910  HD1 ARG A  63      40.520  56.740  76.200  1.00  0.00           H
ATOM    911  HD2 ARG A  63      40.900  58.370  76.770  1.00  0.00           H
ATOM    912  NE  ARG A  63      41.900  56.760  77.830  1.00  0.00           N
ATOM    913  HE  ARG A  63      42.580  56.040  77.740  1.00  0.00           H
ATOM    914  CZ  ARG A  63      41.300  56.860  79.020  1.00  0.00           C
ATOM    915  NH1 ARG A  63      40.100  57.380  79.190  1.00  0.00           N
ATOM    916 HH11 ARG A  63      39.660  57.880  78.450  1.00  0.00           H
ATOM    917 HH12 ARG A  63      39.580  57.180  80.020  1.00  0.00           H
ATOM    918  NH2 ARG A  63      41.950  56.510  80.120  1.00  0.00           N
ATOM    919 HH21 ARG A  63      42.950  56.460  80.110  1.00  0.00           H
ATOM    920 HH22 ARG A  63      41.580  56.930  80.950  1.00  0.00           H
ATOM    921  C   ARG A  63      42.090  58.750  71.820  1.00  0.00           C
ATOM    922  O   ARG A  63      41.500  57.990  71.050  1.00  0.00           O
ATOM    923  N   ILE A  64      42.230  60.120  71.590  1.00  0.00           N
ATOM    924  HN  ILE A  64      42.570  60.730  72.310  1.00  0.00           H
ATOM    925  CA  ILE A  64      41.900  60.700  70.270  1.00  0.00           C
ATOM    926  HA  ILE A  64      40.900  60.390  70.040  1.00  0.00           H
ATOM    927  CB  ILE A  64      41.840  62.230  70.270  1.00  0.00           C
ATOM    928  HB  ILE A  64      42.750  62.570  70.810  1.00  0.00           H
ATOM    929  CG2 ILE A  64      41.710  62.870  68.820  1.00  0.00           C
ATOM    930 HG21 ILE A  64      41.620  63.980  68.870  1.00  0.00           H
ATOM    931 HG22 ILE A  64      40.720  62.740  68.340  1.00  0.00           H
ATOM    932 HG23 ILE A  64      42.490  62.540  68.100  1.00  0.00           H
ATOM    933  CG1 ILE A  64      40.670  62.760  71.200  1.00  0.00           C
ATOM    934 HG11 ILE A  64      40.680  62.140  72.130  1.00  0.00           H
ATOM    935 HG12 ILE A  64      39.770  62.530  70.600  1.00  0.00           H
ATOM    936  CD  ILE A  64      40.800  64.250  71.620  1.00  0.00           C
ATOM    937  HD1 ILE A  64      40.840  64.950  70.770  1.00  0.00           H
ATOM    938  HD2 ILE A  64      41.760  64.370  72.160  1.00  0.00           H
ATOM    939  HD3 ILE A  64      39.860  64.560  72.130  1.00  0.00           H
ATOM    940  C   ILE A  64      42.860  60.190  69.130  1.00  0.00           C
ATOM    941  O   ILE A  64      42.430  59.800  68.060  1.00  0.00           O
ATOM    942  N   PHE A  65      44.120  60.000  69.470  1.00  0.00           N
ATOM    943  HN  PHE A  65      44.590  60.540  70.170  1.00  0.00           H
ATOM    944  CA  PHE A  65      44.980  59.350  68.510  1.00  0.00           C
ATOM    945  HA  PHE A  65      44.780  59.810  67.560  1.00  0.00           H
ATOM    946  CB  PHE A  65      46.510  59.660  68.810  1.00  0.00           C
ATOM    947  HB1 PHE A  65      47.160  59.200  68.040  1.00  0.00           H
ATOM    948  HB2 PHE A  65      46.770  59.210  69.800  1.00  0.00           H
ATOM    949  CG  PHE A  65      46.890  61.170  68.820  1.00  0.00           C
ATOM    950  CD1 PHE A  65      47.630  61.660  69.960  1.00  0.00           C
ATOM    951  HD1 PHE A  65      47.850  60.960  70.750  1.00  0.00           H
ATOM    952  CE1 PHE A  65      48.050  63.090  69.900  1.00  0.00           C
ATOM    953  HE1 PHE A  65      48.730  63.430  70.660  1.00  0.00           H
ATOM    954  CZ  PHE A  65      47.650  63.920  68.870  1.00  0.00           C
ATOM    955  HZ  PHE A  65      47.870  64.970  68.880  1.00  0.00           H
ATOM    956  CD2 PHE A  65      46.580  62.010  67.770  1.00  0.00           C
ATOM    957  HD2 PHE A  65      46.190  61.600  66.850  1.00  0.00           H
ATOM    958  CE2 PHE A  65      46.890  63.370  67.820  1.00  0.00           C
ATOM    959  HE2 PHE A  65      46.690  64.010  66.980  1.00  0.00           H
ATOM    960  C   PHE A  65      44.680  57.890  68.270  1.00  0.00           C
ATOM    961  O   PHE A  65      44.750  57.510  67.080  1.00  0.00           O
ATOM    962  N   LEU A  66      44.440  57.030  69.270  1.00  0.00           N
ATOM    963  HN  LEU A  66      44.560  57.440  70.170  1.00  0.00           H
ATOM    964  CA  LEU A  66      44.030  55.610  69.070  1.00  0.00           C
ATOM    965  HA  LEU A  66      44.810  55.100  68.520  1.00  0.00           H
ATOM    966  CB  LEU A  66      43.780  54.810  70.370  1.00  0.00           C
ATOM    967  HB1 LEU A  66      43.340  53.800  70.180  1.00  0.00           H
ATOM    968  HB2 LEU A  66      43.020  55.400  70.900  1.00  0.00           H
ATOM    969  CG  LEU A  66      45.070  54.670  71.290  1.00  0.00           C
ATOM    970  HG  LEU A  66      45.690  55.580  71.200  1.00  0.00           H
ATOM    971  CD1 LEU A  66      44.780  54.410  72.780  1.00  0.00           C
ATOM    972 HD11 LEU A  66      45.670  54.710  73.380  1.00  0.00           H
ATOM    973 HD12 LEU A  66      44.720  53.310  72.910  1.00  0.00           H
ATOM    974 HD13 LEU A  66      43.870  54.860  73.240  1.00  0.00           H
ATOM    975  CD2 LEU A  66      45.880  53.520  70.680  1.00  0.00           C
ATOM    976 HD21 LEU A  66      45.950  53.670  69.580  1.00  0.00           H
ATOM    977 HD22 LEU A  66      45.400  52.540  70.850  1.00  0.00           H
ATOM    978 HD23 LEU A  66      46.900  53.480  71.120  1.00  0.00           H
ATOM    979  C   LEU A  66      42.710  55.530  68.310  1.00  0.00           C
ATOM    980  O   LEU A  66      42.560  54.560  67.540  1.00  0.00           O
ATOM    981  N   PHE A  67      41.760  56.500  68.490  1.00  0.00           N
ATOM    982  HN  PHE A  67      41.880  57.190  69.200  1.00  0.00           H
ATOM    983  CA  PHE A  67      40.560  56.680  67.670  1.00  0.00           C
ATOM    984  HA  PHE A  67      40.150  55.680  67.640  1.00  0.00           H
ATOM    985  CB  PHE A  67      39.510  57.640  68.390  1.00  0.00           C
ATOM    986  HB1 PHE A  67      40.200  58.360  68.890  1.00  0.00           H
ATOM    987  HB2 PHE A  67      38.760  57.160  69.070  1.00  0.00           H
ATOM    988  CG  PHE A  67      38.730  58.490  67.310  1.00  0.00           C
ATOM    989  CD1 PHE A  67      38.990  59.830  67.160  1.00  0.00           C
ATOM    990  HD1 PHE A  67      39.800  60.300  67.710  1.00  0.00           H
ATOM    991  CE1 PHE A  67      38.330  60.540  66.070  1.00  0.00           C
ATOM    992  HE1 PHE A  67      38.540  61.540  65.760  1.00  0.00           H
ATOM    993  CZ  PHE A  67      37.330  59.910  65.340  1.00  0.00           C
ATOM    994  HZ  PHE A  67      36.720  60.540  64.710  1.00  0.00           H
ATOM    995  CD2 PHE A  67      37.760  57.840  66.510  1.00  0.00           C
ATOM    996  HD2 PHE A  67      37.470  56.800  66.530  1.00  0.00           H
ATOM    997  CE2 PHE A  67      37.070  58.590  65.550  1.00  0.00           C
ATOM    998  HE2 PHE A  67      36.370  57.980  64.990  1.00  0.00           H
ATOM    999  C   PHE A  67      40.890  57.010  66.210  1.00  0.00           C
ATOM   1000  O   PHE A  67      40.410  56.360  65.280  1.00  0.00           O
ATOM   1001  N   ASN A  68      41.850  57.920  65.900  1.00  0.00           N
ATOM   1002  HN  ASN A  68      42.390  58.380  66.600  1.00  0.00           H
ATOM   1003  CA  ASN A  68      42.250  58.250  64.520  1.00  0.00           C
ATOM   1004  HA  ASN A  68      41.330  58.430  64.000  1.00  0.00           H
ATOM   1005  CB  ASN A  68      43.100  59.540  64.430  1.00  0.00           C
ATOM   1006  HB1 ASN A  68      43.790  59.480  63.560  1.00  0.00           H
ATOM   1007  HB2 ASN A  68      43.760  59.640  65.310  1.00  0.00           H
ATOM   1008  CG  ASN A  68      42.190  60.750  64.330  1.00  0.00           C
ATOM   1009  OD1 ASN A  68      41.950  61.280  63.230  1.00  0.00           O
ATOM   1010  ND2 ASN A  68      41.470  61.150  65.380  1.00  0.00           N
ATOM   1011 HD21 ASN A  68      40.890  61.960  65.240  1.00  0.00           H
ATOM   1012 HD22 ASN A  68      41.670  60.820  66.300  1.00  0.00           H
ATOM   1013  C   ASN A  68      42.860  57.020  63.850  1.00  0.00           C
ATOM   1014  O   ASN A  68      42.590  56.700  62.690  1.00  0.00           O
ATOM   1015  N   LEU A  69      43.670  56.250  64.620  1.00  0.00           N
ATOM   1016  HN  LEU A  69      43.910  56.490  65.560  1.00  0.00           H
ATOM   1017  CA  LEU A  69      44.260  55.010  64.130  1.00  0.00           C
ATOM   1018  HA  LEU A  69      44.750  55.180  63.180  1.00  0.00           H
ATOM   1019  CB  LEU A  69      45.280  54.420  65.030  1.00  0.00           C
ATOM   1020  HB1 LEU A  69      44.800  54.210  66.020  1.00  0.00           H
ATOM   1021  HB2 LEU A  69      46.000  55.260  65.190  1.00  0.00           H
ATOM   1022  CG  LEU A  69      46.150  53.180  64.560  1.00  0.00           C
ATOM   1023  HG  LEU A  69      45.420  52.340  64.540  1.00  0.00           H
ATOM   1024  CD1 LEU A  69      46.700  53.340  63.140  1.00  0.00           C
ATOM   1025 HD11 LEU A  69      45.900  53.380  62.370  1.00  0.00           H
ATOM   1026 HD12 LEU A  69      47.360  52.490  62.880  1.00  0.00           H
ATOM   1027 HD13 LEU A  69      47.170  54.340  62.990  1.00  0.00           H
ATOM   1028  CD2 LEU A  69      47.330  52.960  65.510  1.00  0.00           C
ATOM   1029 HD21 LEU A  69      47.800  53.890  65.920  1.00  0.00           H
ATOM   1030 HD22 LEU A  69      48.120  52.380  64.980  1.00  0.00           H
ATOM   1031 HD23 LEU A  69      46.890  52.320  66.300  1.00  0.00           H
ATOM   1032  C   LEU A  69      43.220  53.860  63.810  1.00  0.00           C
ATOM   1033  O   LEU A  69      43.270  53.230  62.750  1.00  0.00           O
ATOM   1034  N   ALA A  70      42.160  53.590  64.680  1.00  0.00           N
ATOM   1035  HN  ALA A  70      42.130  54.070  65.560  1.00  0.00           H
ATOM   1036  CA  ALA A  70      41.110  52.660  64.310  1.00  0.00           C
ATOM   1037  HA  ALA A  70      41.490  51.710  63.980  1.00  0.00           H
ATOM   1038  CB  ALA A  70      40.100  52.550  65.460  1.00  0.00           C
ATOM   1039  HB1 ALA A  70      40.420  51.930  66.340  1.00  0.00           H
ATOM   1040  HB2 ALA A  70      39.220  51.990  65.110  1.00  0.00           H
ATOM   1041  HB3 ALA A  70      39.810  53.540  65.880  1.00  0.00           H
ATOM   1042  C   ALA A  70      40.310  53.180  63.050  1.00  0.00           C
ATOM   1043  O   ALA A  70      40.070  52.430  62.160  1.00  0.00           O
ATOM   1044  N   VAL A  71      39.940  54.440  63.010  1.00  0.00           N
ATOM   1045  HN  VAL A  71      40.240  55.090  63.700  1.00  0.00           H
ATOM   1046  CA  VAL A  71      39.200  54.860  61.830  1.00  0.00           C
ATOM   1047  HA  VAL A  71      38.400  54.140  61.790  1.00  0.00           H
ATOM   1048  CB  VAL A  71      38.530  56.200  62.060  1.00  0.00           C
ATOM   1049  HB  VAL A  71      38.040  56.260  63.060  1.00  0.00           H
ATOM   1050  CG1 VAL A  71      39.510  57.370  62.070  1.00  0.00           C
ATOM   1051 HG11 VAL A  71      39.930  57.490  61.050  1.00  0.00           H
ATOM   1052 HG12 VAL A  71      40.330  57.280  62.810  1.00  0.00           H
ATOM   1053 HG13 VAL A  71      38.840  58.230  62.300  1.00  0.00           H
ATOM   1054  CG2 VAL A  71      37.360  56.350  61.060  1.00  0.00           C
ATOM   1055 HG21 VAL A  71      36.810  57.240  61.450  1.00  0.00           H
ATOM   1056 HG22 VAL A  71      36.600  55.550  61.050  1.00  0.00           H
ATOM   1057 HG23 VAL A  71      37.770  56.540  60.050  1.00  0.00           H
ATOM   1058  C   VAL A  71      40.050  54.810  60.560  1.00  0.00           C
ATOM   1059  O   VAL A  71      39.640  54.400  59.470  1.00  0.00           O
ATOM   1060  N   ALA A  72      41.390  55.130  60.670  1.00  0.00           N
ATOM   1061  HN  ALA A  72      41.880  55.540  61.440  1.00  0.00           H
ATOM   1062  CA  ALA A  72      42.250  54.880  59.490  1.00  0.00           C
ATOM   1063  HA  ALA A  72      41.830  55.450  58.680  1.00  0.00           H
ATOM   1064  CB  ALA A  72      43.670  55.480  59.790  1.00  0.00           C
ATOM   1065  HB1 ALA A  72      44.090  54.940  60.670  1.00  0.00           H
ATOM   1066  HB2 ALA A  72      43.630  56.560  60.020  1.00  0.00           H
ATOM   1067  HB3 ALA A  72      44.440  55.340  59.000  1.00  0.00           H
ATOM   1068  C   ALA A  72      42.420  53.400  58.990  1.00  0.00           C
ATOM   1069  O   ALA A  72      42.460  53.200  57.800  1.00  0.00           O
ATOM   1070  N   ASP A  73      42.540  52.450  59.880  1.00  0.00           N
ATOM   1071  HN  ASP A  73      42.540  52.690  60.860  1.00  0.00           H
ATOM   1072  CA  ASP A  73      42.420  51.040  59.610  1.00  0.00           C
ATOM   1073  HA  ASP A  73      43.110  50.880  58.790  1.00  0.00           H
ATOM   1074  CB  ASP A  73      42.840  50.140  60.810  1.00  0.00           C
ATOM   1075  HB1 ASP A  73      42.750  49.060  60.580  1.00  0.00           H
ATOM   1076  HB2 ASP A  73      42.220  50.350  61.710  1.00  0.00           H
ATOM   1077  CG  ASP A  73      44.270  50.430  61.270  1.00  0.00           C
ATOM   1078  OD1 ASP A  73      45.110  51.270  60.920  1.00  0.00           O
ATOM   1079  OD2 ASP A  73      44.630  49.640  62.330  1.00  0.00           O
ATOM   1080  HD2 ASP A  73      45.570  49.760  62.470  1.00  0.00           H
ATOM   1081  C   ASP A  73      40.980  50.690  59.090  1.00  0.00           C
ATOM   1082  O   ASP A  73      40.760  49.780  58.250  1.00  0.00           O
ATOM   1083  N   PHE A  74      39.940  51.270  59.610  1.00  0.00           N
ATOM   1084  HN  PHE A  74      40.060  51.880  60.380  1.00  0.00           H
ATOM   1085  CA  PHE A  74      38.590  51.060  59.150  1.00  0.00           C
ATOM   1086  HA  PHE A  74      38.360  50.000  59.210  1.00  0.00           H
ATOM   1087  CB  PHE A  74      37.610  51.720  60.110  1.00  0.00           C
ATOM   1088  HB1 PHE A  74      37.850  52.810  60.170  1.00  0.00           H
ATOM   1089  HB2 PHE A  74      37.850  51.260  61.100  1.00  0.00           H
ATOM   1090  CG  PHE A  74      36.170  51.560  59.830  1.00  0.00           C
ATOM   1091  CD1 PHE A  74      35.460  50.790  60.760  1.00  0.00           C
ATOM   1092  HD1 PHE A  74      35.950  50.320  61.610  1.00  0.00           H
ATOM   1093  CE1 PHE A  74      34.040  50.650  60.640  1.00  0.00           C
ATOM   1094  HE1 PHE A  74      33.670  50.160  61.520  1.00  0.00           H
ATOM   1095  CZ  PHE A  74      33.340  51.410  59.720  1.00  0.00           C
ATOM   1096  HZ  PHE A  74      32.270  51.280  59.700  1.00  0.00           H
ATOM   1097  CD2 PHE A  74      35.470  52.360  58.920  1.00  0.00           C
ATOM   1098  HD2 PHE A  74      35.960  53.060  58.250  1.00  0.00           H
ATOM   1099  CE2 PHE A  74      34.050  52.290  58.850  1.00  0.00           C
ATOM   1100  HE2 PHE A  74      33.460  52.940  58.210  1.00  0.00           H
ATOM   1101  C   PHE A  74      38.340  51.430  57.720  1.00  0.00           C
ATOM   1102  O   PHE A  74      37.710  50.740  56.940  1.00  0.00           O
ATOM   1103  N   LEU A  75      38.850  52.570  57.210  1.00  0.00           N
ATOM   1104  HN  LEU A  75      39.390  53.140  57.820  1.00  0.00           H
ATOM   1105  CA  LEU A  75      38.980  52.870  55.800  1.00  0.00           C
ATOM   1106  HA  LEU A  75      37.970  52.850  55.450  1.00  0.00           H
ATOM   1107  CB  LEU A  75      39.370  54.340  55.560  1.00  0.00           C
ATOM   1108  HB1 LEU A  75      39.550  54.500  54.470  1.00  0.00           H
ATOM   1109  HB2 LEU A  75      40.310  54.520  56.140  1.00  0.00           H
ATOM   1110  CG  LEU A  75      38.230  55.310  56.070  1.00  0.00           C
ATOM   1111  HG  LEU A  75      38.100  55.030  57.140  1.00  0.00           H
ATOM   1112  CD1 LEU A  75      38.790  56.800  56.110  1.00  0.00           C
ATOM   1113 HD11 LEU A  75      39.860  56.900  56.410  1.00  0.00           H
ATOM   1114 HD12 LEU A  75      38.190  57.460  56.770  1.00  0.00           H
ATOM   1115 HD13 LEU A  75      38.840  57.240  55.100  1.00  0.00           H
ATOM   1116  CD2 LEU A  75      36.940  55.310  55.330  1.00  0.00           C
ATOM   1117 HD21 LEU A  75      36.220  54.460  55.440  1.00  0.00           H
ATOM   1118 HD22 LEU A  75      37.210  55.290  54.250  1.00  0.00           H
ATOM   1119 HD23 LEU A  75      36.240  56.150  55.520  1.00  0.00           H
ATOM   1120  C   LEU A  75      39.900  51.960  55.000  1.00  0.00           C
ATOM   1121  O   LEU A  75      39.620  51.460  53.920  1.00  0.00           O
ATOM   1122  N   LEU A  76      41.100  51.580  55.590  1.00  0.00           N
ATOM   1123  HN  LEU A  76      41.280  51.810  56.540  1.00  0.00           H
ATOM   1124  CA  LEU A  76      42.050  50.740  54.890  1.00  0.00           C
ATOM   1125  HA  LEU A  76      42.350  51.250  53.990  1.00  0.00           H
ATOM   1126  CB  LEU A  76      43.210  50.560  55.910  1.00  0.00           C
ATOM   1127  HB1 LEU A  76      42.810  50.240  56.890  1.00  0.00           H
ATOM   1128  HB2 LEU A  76      43.600  51.600  56.010  1.00  0.00           H
ATOM   1129  CG  LEU A  76      44.430  49.670  55.490  1.00  0.00           C
ATOM   1130  HG  LEU A  76      44.050  48.620  55.460  1.00  0.00           H
ATOM   1131  CD1 LEU A  76      44.910  50.040  54.080  1.00  0.00           C
ATOM   1132 HD11 LEU A  76      44.120  49.820  53.340  1.00  0.00           H
ATOM   1133 HD12 LEU A  76      45.800  49.450  53.760  1.00  0.00           H
ATOM   1134 HD13 LEU A  76      45.070  51.130  54.130  1.00  0.00           H
ATOM   1135  CD2 LEU A  76      45.470  49.920  56.540  1.00  0.00           C
ATOM   1136 HD21 LEU A  76      44.960  50.290  57.460  1.00  0.00           H
ATOM   1137 HD22 LEU A  76      46.040  50.820  56.230  1.00  0.00           H
ATOM   1138 HD23 LEU A  76      46.070  49.010  56.730  1.00  0.00           H
ATOM   1139  C   LEU A  76      41.500  49.330  54.470  1.00  0.00           C
ATOM   1140  O   LEU A  76      41.470  48.840  53.310  1.00  0.00           O
ATOM   1141  N   ILE A  77      40.780  48.760  55.440  1.00  0.00           N
ATOM   1142  HN  ILE A  77      40.730  49.180  56.340  1.00  0.00           H
ATOM   1143  CA  ILE A  77      39.880  47.620  55.270  1.00  0.00           C
ATOM   1144  HA  ILE A  77      40.470  46.840  54.810  1.00  0.00           H
ATOM   1145  CB  ILE A  77      39.320  47.220  56.680  1.00  0.00           C
ATOM   1146  HB  ILE A  77      38.810  48.100  57.120  1.00  0.00           H
ATOM   1147  CG2 ILE A  77      38.150  46.220  56.630  1.00  0.00           C
ATOM   1148 HG21 ILE A  77      37.250  46.570  56.080  1.00  0.00           H
ATOM   1149 HG22 ILE A  77      37.890  45.870  57.660  1.00  0.00           H
ATOM   1150 HG23 ILE A  77      38.580  45.350  56.090  1.00  0.00           H
ATOM   1151  CG1 ILE A  77      40.370  46.640  57.630  1.00  0.00           C
ATOM   1152 HG11 ILE A  77      39.920  46.420  58.630  1.00  0.00           H
ATOM   1153 HG12 ILE A  77      41.050  47.510  57.760  1.00  0.00           H
ATOM   1154  CD  ILE A  77      41.210  45.460  57.160  1.00  0.00           C
ATOM   1155  HD1 ILE A  77      40.500  44.800  56.620  1.00  0.00           H
ATOM   1156  HD2 ILE A  77      41.690  44.940  58.020  1.00  0.00           H
ATOM   1157  HD3 ILE A  77      41.990  45.780  56.440  1.00  0.00           H
ATOM   1158  C   ILE A  77      38.640  47.750  54.320  1.00  0.00           C
ATOM   1159  O   ILE A  77      38.390  46.930  53.460  1.00  0.00           O
ATOM   1160  N   ILE A  78      37.920  48.890  54.280  1.00  0.00           N
ATOM   1161  HN  ILE A  78      38.260  49.700  54.760  1.00  0.00           H
ATOM   1162  CA  ILE A  78      36.770  48.950  53.440  1.00  0.00           C
ATOM   1163  HA  ILE A  78      36.280  47.980  53.440  1.00  0.00           H
ATOM   1164  CB  ILE A  78      35.810  49.900  54.090  1.00  0.00           C
ATOM   1165  HB  ILE A  78      35.960  49.890  55.190  1.00  0.00           H
ATOM   1166  CG2 ILE A  78      36.130  51.380  53.670  1.00  0.00           C
ATOM   1167 HG21 ILE A  78      35.450  51.970  54.320  1.00  0.00           H
ATOM   1168 HG22 ILE A  78      36.000  51.550  52.580  1.00  0.00           H
ATOM   1169 HG23 ILE A  78      37.170  51.540  54.010  1.00  0.00           H
ATOM   1170  CG1 ILE A  78      34.330  49.550  53.750  1.00  0.00           C
ATOM   1171 HG11 ILE A  78      34.170  48.450  53.680  1.00  0.00           H
ATOM   1172 HG12 ILE A  78      34.080  49.980  52.750  1.00  0.00           H
ATOM   1173  CD  ILE A  78      33.430  50.090  54.880  1.00  0.00           C
ATOM   1174  HD1 ILE A  78      32.400  49.700  54.890  1.00  0.00           H
ATOM   1175  HD2 ILE A  78      33.310  51.200  54.870  1.00  0.00           H
ATOM   1176  HD3 ILE A  78      33.820  49.760  55.860  1.00  0.00           H
ATOM   1177  C   ILE A  78      37.070  49.360  52.080  1.00  0.00           C
ATOM   1178  O   ILE A  78      36.170  49.310  51.230  1.00  0.00           O
ATOM   1179  N   CYS A  79      38.390  49.660  51.740  1.00  0.00           N
ATOM   1180  HN  CYS A  79      39.130  49.890  52.360  1.00  0.00           H
ATOM   1181  CA  CYS A  79      38.790  49.750  50.380  1.00  0.00           C
ATOM   1182  HA  CYS A  79      38.020  50.210  49.780  1.00  0.00           H
ATOM   1183  CB  CYS A  79      40.150  50.440  50.200  1.00  0.00           C
ATOM   1184  HB1 CYS A  79      40.450  50.480  49.140  1.00  0.00           H
ATOM   1185  HB2 CYS A  79      40.820  49.850  50.840  1.00  0.00           H
ATOM   1186  SG  CYS A  79      40.270  52.170  50.850  1.00  0.00           S
ATOM   1187  HG1 CYS A  79      39.820  52.130  52.110  1.00  0.00           H
ATOM   1188  C   CYS A  79      38.800  48.400  49.740  1.00  0.00           C
ATOM   1189  O   CYS A  79      38.810  48.290  48.510  1.00  0.00           O
ATOM   1190  N   LEU A  80      38.910  47.280  50.530  1.00  0.00           N
ATOM   1191  HN  LEU A  80      38.870  47.320  51.520  1.00  0.00           H
ATOM   1192  CA  LEU A  80      39.130  45.990  49.970  1.00  0.00           C
ATOM   1193  HA  LEU A  80      39.980  46.070  49.310  1.00  0.00           H
ATOM   1194  CB  LEU A  80      39.580  45.000  51.040  1.00  0.00           C
ATOM   1195  HB1 LEU A  80      39.740  43.990  50.590  1.00  0.00           H
ATOM   1196  HB2 LEU A  80      38.750  44.920  51.770  1.00  0.00           H
ATOM   1197  CG  LEU A  80      40.860  45.320  51.860  1.00  0.00           C
ATOM   1198  HG  LEU A  80      40.730  46.330  52.310  1.00  0.00           H
ATOM   1199  CD1 LEU A  80      40.970  44.270  53.070  1.00  0.00           C
ATOM   1200 HD11 LEU A  80      41.940  44.500  53.580  1.00  0.00           H
ATOM   1201 HD12 LEU A  80      41.080  43.270  52.610  1.00  0.00           H
ATOM   1202 HD13 LEU A  80      40.030  44.270  53.660  1.00  0.00           H
ATOM   1203  CD2 LEU A  80      42.220  45.360  51.140  1.00  0.00           C
ATOM   1204 HD21 LEU A  80      42.310  44.360  50.650  1.00  0.00           H
ATOM   1205 HD22 LEU A  80      43.090  45.630  51.790  1.00  0.00           H
ATOM   1206 HD23 LEU A  80      42.230  46.130  50.340  1.00  0.00           H
ATOM   1207  C   LEU A  80      38.010  45.370  49.120  1.00  0.00           C
ATOM   1208  O   LEU A  80      38.400  44.560  48.250  1.00  0.00           O
ATOM   1209  N   PRO A  81      36.720  45.610  49.230  1.00  0.00           N
ATOM   1210  CD  PRO A  81      36.150  46.130  50.420  1.00  0.00           C
ATOM   1211  HD1 PRO A  81      36.320  47.230  50.410  1.00  0.00           H
ATOM   1212  HD2 PRO A  81      36.610  45.710  51.360  1.00  0.00           H
ATOM   1213  CA  PRO A  81      35.730  45.090  48.360  1.00  0.00           C
ATOM   1214  HA  PRO A  81      35.970  44.040  48.380  1.00  0.00           H
ATOM   1215  CB  PRO A  81      34.410  45.280  48.980  1.00  0.00           C
ATOM   1216  HB1 PRO A  81      33.790  44.370  48.890  1.00  0.00           H
ATOM   1217  HB2 PRO A  81      33.770  46.040  48.490  1.00  0.00           H
ATOM   1218  CG  PRO A  81      34.670  45.660  50.430  1.00  0.00           C
ATOM   1219  HG1 PRO A  81      33.860  46.250  50.910  1.00  0.00           H
ATOM   1220  HG2 PRO A  81      34.610  44.720  51.020  1.00  0.00           H
ATOM   1221  C   PRO A  81      35.750  45.730  46.980  1.00  0.00           C
ATOM   1222  O   PRO A  81      35.260  45.130  46.010  1.00  0.00           O
ATOM   1223  N   PHE A  82      36.230  46.980  46.900  1.00  0.00           N
ATOM   1224  HN  PHE A  82      36.380  47.470  47.760  1.00  0.00           H
ATOM   1225  CA  PHE A  82      36.530  47.600  45.670  1.00  0.00           C
ATOM   1226  HA  PHE A  82      35.740  47.330  44.970  1.00  0.00           H
ATOM   1227  CB  PHE A  82      36.720  49.170  45.760  1.00  0.00           C
ATOM   1228  HB1 PHE A  82      36.980  49.500  44.730  1.00  0.00           H
ATOM   1229  HB2 PHE A  82      37.500  49.400  46.520  1.00  0.00           H
ATOM   1230  CG  PHE A  82      35.380  49.770  46.130  1.00  0.00           C
ATOM   1231  CD1 PHE A  82      35.280  50.330  47.470  1.00  0.00           C
ATOM   1232  HD1 PHE A  82      36.140  50.250  48.110  1.00  0.00           H
ATOM   1233  CE1 PHE A  82      33.990  50.680  47.900  1.00  0.00           C
ATOM   1234  HE1 PHE A  82      33.910  50.930  48.950  1.00  0.00           H
ATOM   1235  CZ  PHE A  82      32.910  50.720  46.990  1.00  0.00           C
ATOM   1236  HZ  PHE A  82      31.870  50.860  47.270  1.00  0.00           H
ATOM   1237  CD2 PHE A  82      34.320  49.890  45.250  1.00  0.00           C
ATOM   1238  HD2 PHE A  82      34.520  49.690  44.200  1.00  0.00           H
ATOM   1239  CE2 PHE A  82      33.030  50.270  45.700  1.00  0.00           C
ATOM   1240  HE2 PHE A  82      32.230  50.400  44.990  1.00  0.00           H
ATOM   1241  C   PHE A  82      37.740  46.930  45.040  1.00  0.00           C
ATOM   1242  O   PHE A  82      37.810  46.720  43.820  1.00  0.00           O
ATOM   1243  N   LEU A  83      38.750  46.610  45.790  1.00  0.00           N
ATOM   1244  HN  LEU A  83      38.570  46.780  46.760  1.00  0.00           H
ATOM   1245  CA  LEU A  83      40.010  46.000  45.340  1.00  0.00           C
ATOM   1246  HA  LEU A  83      40.270  46.570  44.450  1.00  0.00           H
ATOM   1247  CB  LEU A  83      41.010  46.290  46.470  1.00  0.00           C
ATOM   1248  HB1 LEU A  83      40.660  45.720  47.370  1.00  0.00           H
ATOM   1249  HB2 LEU A  83      40.990  47.370  46.680  1.00  0.00           H
ATOM   1250  CG  LEU A  83      42.440  45.870  46.270  1.00  0.00           C
ATOM   1251  HG  LEU A  83      42.350  44.790  46.070  1.00  0.00           H
ATOM   1252  CD1 LEU A  83      43.090  46.520  45.010  1.00  0.00           C
ATOM   1253 HD11 LEU A  83      42.370  46.480  44.150  1.00  0.00           H
ATOM   1254 HD12 LEU A  83      43.950  45.860  44.810  1.00  0.00           H
ATOM   1255 HD13 LEU A  83      43.380  47.570  45.230  1.00  0.00           H
ATOM   1256  CD2 LEU A  83      43.230  46.080  47.600  1.00  0.00           C
ATOM   1257 HD21 LEU A  83      44.290  46.100  47.300  1.00  0.00           H
ATOM   1258 HD22 LEU A  83      43.060  45.210  48.270  1.00  0.00           H
ATOM   1259 HD23 LEU A  83      42.950  47.040  48.070  1.00  0.00           H
ATOM   1260  C   LEU A  83      39.770  44.640  44.930  1.00  0.00           C
ATOM   1261  O   LEU A  83      40.290  44.210  43.920  1.00  0.00           O
ATOM   1262  N   MET A  84      38.990  43.860  45.620  1.00  0.00           N
ATOM   1263  HN  MET A  84      38.790  44.070  46.580  1.00  0.00           H
ATOM   1264  CA  MET A  84      38.590  42.500  45.170  1.00  0.00           C
ATOM   1265  HA  MET A  84      39.470  41.910  44.950  1.00  0.00           H
ATOM   1266  CB  MET A  84      37.680  41.780  46.210  1.00  0.00           C
ATOM   1267  HB1 MET A  84      37.390  40.780  45.800  1.00  0.00           H
ATOM   1268  HB2 MET A  84      36.810  42.430  46.440  1.00  0.00           H
ATOM   1269  CG  MET A  84      38.480  41.380  47.440  1.00  0.00           C
ATOM   1270  HG1 MET A  84      38.780  42.340  47.920  1.00  0.00           H
ATOM   1271  HG2 MET A  84      39.430  40.880  47.150  1.00  0.00           H
ATOM   1272  SD  MET A  84      37.800  40.300  48.560  1.00  0.00           S
ATOM   1273  CE  MET A  84      36.430  41.280  49.330  1.00  0.00           C
ATOM   1274  HE1 MET A  84      36.890  42.200  49.760  1.00  0.00           H
ATOM   1275  HE2 MET A  84      35.960  40.730  50.180  1.00  0.00           H
ATOM   1276  HE3 MET A  84      35.700  41.770  48.670  1.00  0.00           H
ATOM   1277  C   MET A  84      37.740  42.480  43.890  1.00  0.00           C
ATOM   1278  O   MET A  84      38.110  41.700  43.040  1.00  0.00           O
ATOM   1279  N   ASP A  85      36.800  43.480  43.700  1.00  0.00           N
ATOM   1280  HN  ASP A  85      36.660  44.170  44.410  1.00  0.00           H
ATOM   1281  CA  ASP A  85      36.140  43.680  42.400  1.00  0.00           C
ATOM   1282  HA  ASP A  85      35.680  42.730  42.140  1.00  0.00           H
ATOM   1283  CB  ASP A  85      35.160  44.830  42.720  1.00  0.00           C
ATOM   1284  HB1 ASP A  85      35.640  45.780  43.020  1.00  0.00           H
ATOM   1285  HB2 ASP A  85      34.530  44.550  43.590  1.00  0.00           H
ATOM   1286  CG  ASP A  85      34.270  45.020  41.550  1.00  0.00           C
ATOM   1287  OD1 ASP A  85      33.870  46.160  41.290  1.00  0.00           O
ATOM   1288  OD2 ASP A  85      33.890  44.030  40.910  1.00  0.00           O
ATOM   1289  C   ASP A  85      37.110  43.900  41.260  1.00  0.00           C
ATOM   1290  O   ASP A  85      37.050  43.240  40.220  1.00  0.00           O
ATOM   1291  N   ASN A  86      38.190  44.730  41.410  1.00  0.00           N
ATOM   1292  HN  ASN A  86      38.350  45.040  42.330  1.00  0.00           H
ATOM   1293  CA  ASN A  86      39.200  45.040  40.390  1.00  0.00           C
ATOM   1294  HA  ASN A  86      38.640  45.300  39.500  1.00  0.00           H
ATOM   1295  CB  ASN A  86      40.050  46.380  40.780  1.00  0.00           C
ATOM   1296  HB1 ASN A  86      40.800  46.070  41.560  1.00  0.00           H
ATOM   1297  HB2 ASN A  86      39.390  47.170  41.180  1.00  0.00           H
ATOM   1298  CG  ASN A  86      40.900  46.890  39.690  1.00  0.00           C
ATOM   1299  OD1 ASN A  86      42.060  47.340  39.900  1.00  0.00           O
ATOM   1300  ND2 ASN A  86      40.300  46.990  38.520  1.00  0.00           N
ATOM   1301 HD21 ASN A  86      40.780  47.380  37.730  1.00  0.00           H
ATOM   1302 HD22 ASN A  86      39.360  46.680  38.350  1.00  0.00           H
ATOM   1303  C   ASN A  86      40.200  43.910  40.020  1.00  0.00           C
ATOM   1304  O   ASN A  86      40.700  43.770  38.930  1.00  0.00           O
ATOM   1305  N   TYR A  87      40.600  43.050  41.060  1.00  0.00           N
ATOM   1306  HN  TYR A  87      40.450  43.260  42.030  1.00  0.00           H
ATOM   1307  CA  TYR A  87      41.240  41.790  40.780  1.00  0.00           C
ATOM   1308  HA  TYR A  87      42.090  42.010  40.150  1.00  0.00           H
ATOM   1309  CB  TYR A  87      41.730  40.980  42.040  1.00  0.00           C
ATOM   1310  HB1 TYR A  87      42.280  40.030  41.870  1.00  0.00           H
ATOM   1311  HB2 TYR A  87      40.860  40.840  42.710  1.00  0.00           H
ATOM   1312  CG  TYR A  87      42.820  41.870  42.830  1.00  0.00           C
ATOM   1313  CD1 TYR A  87      42.850  41.680  44.160  1.00  0.00           C
ATOM   1314  HD1 TYR A  87      42.100  41.050  44.610  1.00  0.00           H
ATOM   1315  CE1 TYR A  87      43.790  42.360  44.910  1.00  0.00           C
ATOM   1316  HE1 TYR A  87      43.750  42.110  45.950  1.00  0.00           H
ATOM   1317  CZ  TYR A  87      44.810  43.200  44.330  1.00  0.00           C
ATOM   1318  OH  TYR A  87      45.800  43.740  45.180  1.00  0.00           O
ATOM   1319  HH  TYR A  87      46.330  44.310  44.620  1.00  0.00           H
ATOM   1320  CD2 TYR A  87      43.660  42.800  42.200  1.00  0.00           C
ATOM   1321  HD2 TYR A  87      43.530  42.950  41.140  1.00  0.00           H
ATOM   1322  CE2 TYR A  87      44.710  43.410  42.890  1.00  0.00           C
ATOM   1323  HE2 TYR A  87      45.420  44.020  42.350  1.00  0.00           H
ATOM   1324  C   TYR A  87      40.390  40.880  39.930  1.00  0.00           C
ATOM   1325  O   TYR A  87      40.750  40.460  38.850  1.00  0.00           O
ATOM   1326  N   VAL A  88      39.180  40.660  40.390  1.00  0.00           N
ATOM   1327  HN  VAL A  88      38.850  41.110  41.220  1.00  0.00           H
ATOM   1328  CA  VAL A  88      38.270  39.670  39.840  1.00  0.00           C
ATOM   1329  HA  VAL A  88      38.830  38.760  39.700  1.00  0.00           H
ATOM   1330  CB  VAL A  88      37.050  39.510  40.800  1.00  0.00           C
ATOM   1331  HB  VAL A  88      36.630  40.530  40.780  1.00  0.00           H
ATOM   1332  CG1 VAL A  88      35.980  38.540  40.230  1.00  0.00           C
ATOM   1333 HG11 VAL A  88      36.390  37.510  40.080  1.00  0.00           H
ATOM   1334 HG12 VAL A  88      35.600  38.790  39.220  1.00  0.00           H
ATOM   1335 HG13 VAL A  88      35.110  38.560  40.930  1.00  0.00           H
ATOM   1336  CG2 VAL A  88      37.380  38.920  42.250  1.00  0.00           C
ATOM   1337 HG21 VAL A  88      37.420  37.810  42.200  1.00  0.00           H
ATOM   1338 HG22 VAL A  88      36.530  39.130  42.930  1.00  0.00           H
ATOM   1339 HG23 VAL A  88      38.330  39.320  42.630  1.00  0.00           H
ATOM   1340  C   VAL A  88      37.760  40.040  38.470  1.00  0.00           C
ATOM   1341  O   VAL A  88      37.510  39.120  37.640  1.00  0.00           O
ATOM   1342  N   ARG A  89      37.680  41.320  38.170  1.00  0.00           N
ATOM   1343  HN  ARG A  89      37.860  42.020  38.850  1.00  0.00           H
ATOM   1344  CA  ARG A  89      37.390  41.780  36.830  1.00  0.00           C
ATOM   1345  HA  ARG A  89      36.630  41.120  36.440  1.00  0.00           H
ATOM   1346  CB  ARG A  89      36.880  43.190  36.850  1.00  0.00           C
ATOM   1347  HB1 ARG A  89      36.940  43.760  35.900  1.00  0.00           H
ATOM   1348  HB2 ARG A  89      37.480  43.700  37.620  1.00  0.00           H
ATOM   1349  CG  ARG A  89      35.380  43.210  37.320  1.00  0.00           C
ATOM   1350  HG1 ARG A  89      35.260  42.750  38.320  1.00  0.00           H
ATOM   1351  HG2 ARG A  89      34.840  42.550  36.610  1.00  0.00           H
ATOM   1352  CD  ARG A  89      34.670  44.570  37.450  1.00  0.00           C
ATOM   1353  HD1 ARG A  89      34.390  44.930  36.440  1.00  0.00           H
ATOM   1354  HD2 ARG A  89      35.290  45.310  37.970  1.00  0.00           H
ATOM   1355  NE  ARG A  89      33.450  44.460  38.270  1.00  0.00           N
ATOM   1356  HE  ARG A  89      33.560  44.700  39.240  1.00  0.00           H
ATOM   1357  CZ  ARG A  89      32.400  43.720  37.940  1.00  0.00           C
ATOM   1358  NH1 ARG A  89      32.130  43.280  36.790  1.00  0.00           N
ATOM   1359 HH11 ARG A  89      32.740  43.370  36.000  1.00  0.00           H
ATOM   1360 HH12 ARG A  89      31.300  42.720  36.660  1.00  0.00           H
ATOM   1361  NH2 ARG A  89      31.610  43.290  38.920  1.00  0.00           N
ATOM   1362 HH21 ARG A  89      30.870  42.670  38.650  1.00  0.00           H
ATOM   1363 HH22 ARG A  89      31.920  43.450  39.870  1.00  0.00           H
ATOM   1364  C   ARG A  89      38.570  41.710  35.870  1.00  0.00           C
ATOM   1365  O   ARG A  89      38.360  42.020  34.660  1.00  0.00           O
ATOM   1366  N   ARG A  90      39.800  41.250  36.280  1.00  0.00           N
ATOM   1367  HN  ARG A  90      39.980  40.970  37.220  1.00  0.00           H
ATOM   1368  CA  ARG A  90      41.020  41.430  35.410  1.00  0.00           C
ATOM   1369  HA  ARG A  90      41.820  41.330  36.120  1.00  0.00           H
ATOM   1370  CB  ARG A  90      41.390  40.320  34.350  1.00  0.00           C
ATOM   1371  HB1 ARG A  90      42.410  40.660  34.110  1.00  0.00           H
ATOM   1372  HB2 ARG A  90      40.650  40.410  33.520  1.00  0.00           H
ATOM   1373  CG  ARG A  90      41.250  38.870  34.890  1.00  0.00           C
ATOM   1374  HG1 ARG A  90      41.550  38.900  35.960  1.00  0.00           H
ATOM   1375  HG2 ARG A  90      41.930  38.320  34.210  1.00  0.00           H
ATOM   1376  CD  ARG A  90      39.940  38.100  34.970  1.00  0.00           C
ATOM   1377  HD1 ARG A  90      39.630  38.150  33.900  1.00  0.00           H
ATOM   1378  HD2 ARG A  90      39.200  38.560  35.670  1.00  0.00           H
ATOM   1379  NE  ARG A  90      40.190  36.690  35.360  1.00  0.00           N
ATOM   1380  HE  ARG A  90      41.090  36.430  35.730  1.00  0.00           H
ATOM   1381  CZ  ARG A  90      39.270  35.760  35.460  1.00  0.00           C
ATOM   1382  NH1 ARG A  90      38.080  35.920  34.980  1.00  0.00           N
ATOM   1383 HH11 ARG A  90      37.450  35.160  35.140  1.00  0.00           H
ATOM   1384 HH12 ARG A  90      37.880  36.770  34.490  1.00  0.00           H
ATOM   1385  NH2 ARG A  90      39.700  34.650  36.030  1.00  0.00           N
ATOM   1386 HH21 ARG A  90      40.660  34.430  35.880  1.00  0.00           H
ATOM   1387 HH22 ARG A  90      39.050  33.900  36.080  1.00  0.00           H
ATOM   1388  C   ARG A  90      41.330  42.830  34.850  1.00  0.00           C
ATOM   1389  O   ARG A  90      41.500  43.030  33.680  1.00  0.00           O
ATOM   1390  N   TRP A  91      41.210  43.870  35.730  1.00  0.00           N
ATOM   1391  HN  TRP A  91      40.880  43.670  36.650  1.00  0.00           H
ATOM   1392  CA  TRP A  91      41.620  45.260  35.580  1.00  0.00           C
ATOM   1393  HA  TRP A  91      41.810  45.590  36.590  1.00  0.00           H
ATOM   1394  CB  TRP A  91      42.990  45.390  34.960  1.00  0.00           C
ATOM   1395  HB1 TRP A  91      43.270  46.440  35.150  1.00  0.00           H
ATOM   1396  HB2 TRP A  91      42.920  45.440  33.850  1.00  0.00           H
ATOM   1397  CG  TRP A  91      44.050  44.410  35.270  1.00  0.00           C
ATOM   1398  CD1 TRP A  91      44.610  43.530  34.340  1.00  0.00           C
ATOM   1399  HD1 TRP A  91      44.410  43.710  33.290  1.00  0.00           H
ATOM   1400  NE1 TRP A  91      45.410  42.700  35.010  1.00  0.00           N
ATOM   1401  HE1 TRP A  91      46.130  42.140  34.670  1.00  0.00           H
ATOM   1402  CE2 TRP A  91      45.520  43.100  36.260  1.00  0.00           C
ATOM   1403  CD2 TRP A  91      44.650  44.170  36.490  1.00  0.00           C
ATOM   1404  CE3 TRP A  91      44.550  44.720  37.750  1.00  0.00           C
ATOM   1405  HE3 TRP A  91      43.890  45.540  38.010  1.00  0.00           H
ATOM   1406  CZ3 TRP A  91      45.290  44.160  38.790  1.00  0.00           C
ATOM   1407  HZ3 TRP A  91      45.270  44.640  39.760  1.00  0.00           H
ATOM   1408  CZ2 TRP A  91      46.220  42.500  37.200  1.00  0.00           C
ATOM   1409  HZ2 TRP A  91      46.790  41.600  37.030  1.00  0.00           H
ATOM   1410  CH2 TRP A  91      46.110  43.080  38.510  1.00  0.00           C
ATOM   1411  HH2 TRP A  91      46.630  42.530  39.280  1.00  0.00           H
ATOM   1412  C   TRP A  91      40.640  46.190  34.920  1.00  0.00           C
ATOM   1413  O   TRP A  91      40.740  47.400  35.000  1.00  0.00           O
ATOM   1414  N   ASP A  92      39.580  45.670  34.310  1.00  0.00           N
ATOM   1415  HN  ASP A  92      39.440  44.700  34.170  1.00  0.00           H
ATOM   1416  CA  ASP A  92      38.580  46.420  33.600  1.00  0.00           C
ATOM   1417  HA  ASP A  92      39.120  47.120  32.990  1.00  0.00           H
ATOM   1418  CB  ASP A  92      37.860  45.420  32.620  1.00  0.00           C
ATOM   1419  HB1 ASP A  92      37.300  44.670  33.230  1.00  0.00           H
ATOM   1420  HB2 ASP A  92      38.630  45.020  31.930  1.00  0.00           H
ATOM   1421  CG  ASP A  92      36.900  46.040  31.680  1.00  0.00           C
ATOM   1422  OD1 ASP A  92      36.820  45.550  30.490  1.00  0.00           O
ATOM   1423  OD2 ASP A  92      36.010  46.820  32.120  1.00  0.00           O
ATOM   1424  C   ASP A  92      37.660  47.150  34.570  1.00  0.00           C
ATOM   1425  O   ASP A  92      37.120  46.520  35.470  1.00  0.00           O
ATOM   1426  N   TRP A  93      37.670  48.510  34.490  1.00  0.00           N
ATOM   1427  HN  TRP A  93      38.190  49.010  33.820  1.00  0.00           H
ATOM   1428  CA  TRP A  93      36.930  49.420  35.390  1.00  0.00           C
ATOM   1429  HA  TRP A  93      36.590  48.960  36.310  1.00  0.00           H
ATOM   1430  CB  TRP A  93      37.960  50.530  35.650  1.00  0.00           C
ATOM   1431  HB1 TRP A  93      38.050  51.140  34.730  1.00  0.00           H
ATOM   1432  HB2 TRP A  93      38.940  50.070  35.910  1.00  0.00           H
ATOM   1433  CG  TRP A  93      37.570  51.560  36.680  1.00  0.00           C
ATOM   1434  CD1 TRP A  93      37.430  52.930  36.490  1.00  0.00           C
ATOM   1435  HD1 TRP A  93      37.450  53.440  35.540  1.00  0.00           H
ATOM   1436  NE1 TRP A  93      37.200  53.620  37.690  1.00  0.00           N
ATOM   1437  HE1 TRP A  93      37.010  54.560  37.850  1.00  0.00           H
ATOM   1438  CE2 TRP A  93      37.200  52.670  38.710  1.00  0.00           C
ATOM   1439  CD2 TRP A  93      37.360  51.370  38.120  1.00  0.00           C
ATOM   1440  CE3 TRP A  93      37.320  50.250  38.960  1.00  0.00           C
ATOM   1441  HE3 TRP A  93      37.370  49.260  38.520  1.00  0.00           H
ATOM   1442  CZ3 TRP A  93      37.140  50.400  40.320  1.00  0.00           C
ATOM   1443  HZ3 TRP A  93      36.930  49.470  40.820  1.00  0.00           H
ATOM   1444  CZ2 TRP A  93      37.040  52.710  40.080  1.00  0.00           C
ATOM   1445  HZ2 TRP A  93      37.000  53.710  40.500  1.00  0.00           H
ATOM   1446  CH2 TRP A  93      37.020  51.620  40.920  1.00  0.00           C
ATOM   1447  HH2 TRP A  93      36.880  51.780  41.970  1.00  0.00           H
ATOM   1448  C   TRP A  93      35.700  49.980  34.630  1.00  0.00           C
ATOM   1449  O   TRP A  93      35.810  50.210  33.430  1.00  0.00           O
ATOM   1450  N   LYS A  94      34.610  50.320  35.310  1.00  0.00           N
ATOM   1451  HN  LYS A  94      34.490  50.230  36.290  1.00  0.00           H
ATOM   1452  CA  LYS A  94      33.460  50.930  34.590  1.00  0.00           C
ATOM   1453  HA  LYS A  94      33.640  50.940  33.530  1.00  0.00           H
ATOM   1454  CB  LYS A  94      32.270  49.970  34.730  1.00  0.00           C
ATOM   1455  HB1 LYS A  94      31.260  50.380  34.550  1.00  0.00           H
ATOM   1456  HB2 LYS A  94      32.120  49.830  35.820  1.00  0.00           H
ATOM   1457  CG  LYS A  94      32.290  48.690  33.890  1.00  0.00           C
ATOM   1458  HG1 LYS A  94      31.240  48.330  33.830  1.00  0.00           H
ATOM   1459  HG2 LYS A  94      32.790  47.860  34.430  1.00  0.00           H
ATOM   1460  CD  LYS A  94      32.930  48.800  32.510  1.00  0.00           C
ATOM   1461  HD1 LYS A  94      34.040  48.890  32.600  1.00  0.00           H
ATOM   1462  HD2 LYS A  94      32.560  49.730  32.050  1.00  0.00           H
ATOM   1463  CE  LYS A  94      32.380  47.770  31.440  1.00  0.00           C
ATOM   1464  HE1 LYS A  94      32.520  48.200  30.430  1.00  0.00           H
ATOM   1465  HE2 LYS A  94      31.320  47.590  31.710  1.00  0.00           H
ATOM   1466  NZ  LYS A  94      33.040  46.500  31.660  1.00  0.00           N
ATOM   1467  HZ1 LYS A  94      32.710  45.760  31.000  1.00  0.00           H
ATOM   1468  HZ2 LYS A  94      32.840  46.170  32.630  1.00  0.00           H
ATOM   1469  HZ3 LYS A  94      34.080  46.520  31.580  1.00  0.00           H
ATOM   1470  C   LYS A  94      33.040  52.260  35.080  1.00  0.00           C
ATOM   1471  O   LYS A  94      31.930  52.760  34.890  1.00  0.00           O
ATOM   1472  N   PHE A  95      33.880  52.930  35.850  1.00  0.00           N
ATOM   1473  HN  PHE A  95      34.790  52.580  36.070  1.00  0.00           H
ATOM   1474  CA  PHE A  95      33.510  54.080  36.660  1.00  0.00           C
ATOM   1475  HA  PHE A  95      32.470  54.310  36.570  1.00  0.00           H
ATOM   1476  CB  PHE A  95      33.810  53.900  38.190  1.00  0.00           C
ATOM   1477  HB1 PHE A  95      33.620  54.880  38.680  1.00  0.00           H
ATOM   1478  HB2 PHE A  95      34.910  53.770  38.300  1.00  0.00           H
ATOM   1479  CG  PHE A  95      33.100  52.740  38.840  1.00  0.00           C
ATOM   1480  CD1 PHE A  95      31.930  52.070  38.310  1.00  0.00           C
ATOM   1481  HD1 PHE A  95      31.450  52.390  37.400  1.00  0.00           H
ATOM   1482  CE1 PHE A  95      31.370  51.000  38.990  1.00  0.00           C
ATOM   1483  HE1 PHE A  95      30.570  50.470  38.510  1.00  0.00           H
ATOM   1484  CZ  PHE A  95      32.030  50.470  40.120  1.00  0.00           C
ATOM   1485  HZ  PHE A  95      31.720  49.500  40.520  1.00  0.00           H
ATOM   1486  CD2 PHE A  95      33.680  52.190  40.020  1.00  0.00           C
ATOM   1487  HD2 PHE A  95      34.550  52.640  40.460  1.00  0.00           H
ATOM   1488  CE2 PHE A  95      33.170  51.070  40.620  1.00  0.00           C
ATOM   1489  HE2 PHE A  95      33.670  50.770  41.530  1.00  0.00           H
ATOM   1490  C   PHE A  95      34.190  55.390  36.140  1.00  0.00           C
ATOM   1491  O   PHE A  95      34.100  56.420  36.810  1.00  0.00           O
ATOM   1492  N   GLY A  96      34.870  55.350  35.020  1.00  0.00           N
ATOM   1493  HN  GLY A  96      34.880  54.470  34.530  1.00  0.00           H
ATOM   1494  CA  GLY A  96      35.670  56.460  34.460  1.00  0.00           C
ATOM   1495  HA1 GLY A  96      34.980  57.260  34.230  1.00  0.00           H
ATOM   1496  HA2 GLY A  96      36.090  56.020  33.560  1.00  0.00           H
ATOM   1497  C   GLY A  96      36.780  57.120  35.290  1.00  0.00           C
ATOM   1498  O   GLY A  96      37.200  56.650  36.360  1.00  0.00           O
ATOM   1499  N   ASP A  97      37.520  58.050  34.630  1.00  0.00           N
ATOM   1500  HN  ASP A  97      37.140  58.490  33.820  1.00  0.00           H
ATOM   1501  CA  ASP A  97      38.760  58.520  35.110  1.00  0.00           C
ATOM   1502  HA  ASP A  97      39.550  57.780  35.170  1.00  0.00           H
ATOM   1503  CB  ASP A  97      39.290  59.570  34.100  1.00  0.00           C
ATOM   1504  HB1 ASP A  97      38.400  60.170  33.800  1.00  0.00           H
ATOM   1505  HB2 ASP A  97      39.670  58.970  33.250  1.00  0.00           H
ATOM   1506  CG  ASP A  97      40.420  60.560  34.480  1.00  0.00           C
ATOM   1507  OD1 ASP A  97      40.330  61.650  33.950  1.00  0.00           O
ATOM   1508  OD2 ASP A  97      41.320  60.170  35.330  1.00  0.00           O
ATOM   1509  C   ASP A  97      38.800  59.130  36.570  1.00  0.00           C
ATOM   1510  O   ASP A  97      39.610  58.630  37.410  1.00  0.00           O
ATOM   1511  N   ILE A  98      37.890  60.050  37.020  1.00  0.00           N
ATOM   1512  HN  ILE A  98      37.110  60.210  36.430  1.00  0.00           H
ATOM   1513  CA  ILE A  98      37.980  60.670  38.350  1.00  0.00           C
ATOM   1514  HA  ILE A  98      39.030  60.910  38.430  1.00  0.00           H
ATOM   1515  CB  ILE A  98      37.090  61.980  38.570  1.00  0.00           C
ATOM   1516  HB  ILE A  98      36.030  61.710  38.370  1.00  0.00           H
ATOM   1517  CG2 ILE A  98      37.190  62.530  40.020  1.00  0.00           C
ATOM   1518 HG21 ILE A  98      36.930  63.610  40.010  1.00  0.00           H
ATOM   1519 HG22 ILE A  98      38.170  62.300  40.480  1.00  0.00           H
ATOM   1520 HG23 ILE A  98      36.440  62.000  40.640  1.00  0.00           H
ATOM   1521  CG1 ILE A  98      37.400  63.080  37.540  1.00  0.00           C
ATOM   1522 HG11 ILE A  98      36.710  63.900  37.820  1.00  0.00           H
ATOM   1523 HG12 ILE A  98      37.150  62.830  36.490  1.00  0.00           H
ATOM   1524  CD  ILE A  98      38.820  63.690  37.580  1.00  0.00           C
ATOM   1525  HD1 ILE A  98      38.990  63.960  38.650  1.00  0.00           H
ATOM   1526  HD2 ILE A  98      38.810  64.710  37.130  1.00  0.00           H
ATOM   1527  HD3 ILE A  98      39.660  63.130  37.120  1.00  0.00           H
ATOM   1528  C   ILE A  98      37.880  59.610  39.520  1.00  0.00           C
ATOM   1529  O   ILE A  98      38.820  59.410  40.250  1.00  0.00           O
ATOM   1530  N   PRO A  99      36.850  58.710  39.530  1.00  0.00           N
ATOM   1531  CD  PRO A  99      35.620  58.950  38.720  1.00  0.00           C
ATOM   1532  HD1 PRO A  99      35.860  58.650  37.680  1.00  0.00           H
ATOM   1533  HD2 PRO A  99      35.110  59.950  38.770  1.00  0.00           H
ATOM   1534  CA  PRO A  99      36.770  57.430  40.270  1.00  0.00           C
ATOM   1535  HA  PRO A  99      36.560  57.830  41.250  1.00  0.00           H
ATOM   1536  CB  PRO A  99      35.520  56.710  39.680  1.00  0.00           C
ATOM   1537  HB1 PRO A  99      35.060  55.980  40.370  1.00  0.00           H
ATOM   1538  HB2 PRO A  99      35.710  56.210  38.690  1.00  0.00           H
ATOM   1539  CG  PRO A  99      34.670  57.970  39.420  1.00  0.00           C
ATOM   1540  HG1 PRO A  99      33.810  57.910  38.720  1.00  0.00           H
ATOM   1541  HG2 PRO A  99      34.370  58.420  40.400  1.00  0.00           H
ATOM   1542  C   PRO A  99      37.950  56.490  40.270  1.00  0.00           C
ATOM   1543  O   PRO A  99      38.210  55.920  41.310  1.00  0.00           O
ATOM   1544  N   CYS A 100      38.690  56.310  39.090  1.00  0.00           N
ATOM   1545  HN  CYS A 100      38.470  56.880  38.310  1.00  0.00           H
ATOM   1546  CA  CYS A 100      39.910  55.600  38.970  1.00  0.00           C
ATOM   1547  HA  CYS A 100      39.700  54.630  39.370  1.00  0.00           H
ATOM   1548  CB  CYS A 100      40.410  55.500  37.490  1.00  0.00           C
ATOM   1549  HB1 CYS A 100      40.600  56.510  37.080  1.00  0.00           H
ATOM   1550  HB2 CYS A 100      39.580  55.090  36.870  1.00  0.00           H
ATOM   1551  SG  CYS A 100      41.830  54.380  37.300  1.00  0.00           S
ATOM   1552  C   CYS A 100      40.980  56.250  39.840  1.00  0.00           C
ATOM   1553  O   CYS A 100      41.660  55.620  40.670  1.00  0.00           O
ATOM   1554  N   ARG A 101      41.110  57.620  39.750  1.00  0.00           N
ATOM   1555  HN  ARG A 101      40.460  58.170  39.230  1.00  0.00           H
ATOM   1556  CA  ARG A 101      42.040  58.390  40.590  1.00  0.00           C
ATOM   1557  HA  ARG A 101      42.990  57.920  40.350  1.00  0.00           H
ATOM   1558  CB  ARG A 101      42.060  59.870  40.240  1.00  0.00           C
ATOM   1559  HB1 ARG A 101      42.850  60.460  40.740  1.00  0.00           H
ATOM   1560  HB2 ARG A 101      41.060  60.300  40.430  1.00  0.00           H
ATOM   1561  CG  ARG A 101      42.170  60.210  38.740  1.00  0.00           C
ATOM   1562  HG1 ARG A 101      41.370  59.780  38.090  1.00  0.00           H
ATOM   1563  HG2 ARG A 101      43.150  59.840  38.360  1.00  0.00           H
ATOM   1564  CD  ARG A 101      42.220  61.730  38.510  1.00  0.00           C
ATOM   1565  HD1 ARG A 101      43.100  62.190  39.020  1.00  0.00           H
ATOM   1566  HD2 ARG A 101      41.290  62.150  38.930  1.00  0.00           H
ATOM   1567  NE  ARG A 101      42.320  61.990  37.020  1.00  0.00           N
ATOM   1568  HE  ARG A 101      41.840  61.390  36.370  1.00  0.00           H
ATOM   1569  CZ  ARG A 101      42.580  63.230  36.570  1.00  0.00           C
ATOM   1570  NH1 ARG A 101      43.230  64.160  37.240  1.00  0.00           N
ATOM   1571 HH11 ARG A 101      43.500  63.990  38.180  1.00  0.00           H
ATOM   1572 HH12 ARG A 101      43.280  65.040  36.760  1.00  0.00           H
ATOM   1573  NH2 ARG A 101      42.200  63.560  35.380  1.00  0.00           N
ATOM   1574 HH21 ARG A 101      42.130  64.540  35.170  1.00  0.00           H
ATOM   1575 HH22 ARG A 101      41.580  62.910  34.940  1.00  0.00           H
ATOM   1576  C   ARG A 101      41.780  58.340  42.050  1.00  0.00           C
ATOM   1577  O   ARG A 101      42.680  58.180  42.820  1.00  0.00           O
ATOM   1578  N   LEU A 102      40.500  58.480  42.500  1.00  0.00           N
ATOM   1579  HN  LEU A 102      39.850  58.570  41.750  1.00  0.00           H
ATOM   1580  CA  LEU A 102      40.000  58.360  43.820  1.00  0.00           C
ATOM   1581  HA  LEU A 102      40.500  59.070  44.470  1.00  0.00           H
ATOM   1582  CB  LEU A 102      38.480  58.610  43.890  1.00  0.00           C
ATOM   1583  HB1 LEU A 102      38.070  58.370  44.900  1.00  0.00           H
ATOM   1584  HB2 LEU A 102      37.940  57.930  43.210  1.00  0.00           H
ATOM   1585  CG  LEU A 102      38.040  60.080  43.570  1.00  0.00           C
ATOM   1586  HG  LEU A 102      38.380  60.300  42.530  1.00  0.00           H
ATOM   1587  CD1 LEU A 102      36.480  60.210  43.750  1.00  0.00           C
ATOM   1588 HD11 LEU A 102      35.900  59.350  43.340  1.00  0.00           H
ATOM   1589 HD12 LEU A 102      36.220  61.200  43.320  1.00  0.00           H
ATOM   1590 HD13 LEU A 102      36.200  60.300  44.820  1.00  0.00           H
ATOM   1591  CD2 LEU A 102      38.690  61.060  44.540  1.00  0.00           C
ATOM   1592 HD21 LEU A 102      38.220  60.890  45.530  1.00  0.00           H
ATOM   1593 HD22 LEU A 102      38.290  62.050  44.210  1.00  0.00           H
ATOM   1594 HD23 LEU A 102      39.790  61.140  44.660  1.00  0.00           H
ATOM   1595  C   LEU A 102      40.270  56.940  44.360  1.00  0.00           C
ATOM   1596  O   LEU A 102      40.570  56.800  45.560  1.00  0.00           O
ATOM   1597  N   MET A 103      40.160  55.930  43.470  1.00  0.00           N
ATOM   1598  HN  MET A 103      39.950  56.150  42.520  1.00  0.00           H
ATOM   1599  CA  MET A 103      40.380  54.540  43.810  1.00  0.00           C
ATOM   1600  HA  MET A 103      39.780  54.400  44.690  1.00  0.00           H
ATOM   1601  CB  MET A 103      39.770  53.540  42.770  1.00  0.00           C
ATOM   1602  HB1 MET A 103      39.980  53.940  41.760  1.00  0.00           H
ATOM   1603  HB2 MET A 103      38.710  53.540  43.080  1.00  0.00           H
ATOM   1604  CG  MET A 103      40.240  52.050  42.800  1.00  0.00           C
ATOM   1605  HG1 MET A 103      41.330  51.950  42.680  1.00  0.00           H
ATOM   1606  HG2 MET A 103      39.680  51.630  41.950  1.00  0.00           H
ATOM   1607  SD  MET A 103      39.860  51.100  44.290  1.00  0.00           S
ATOM   1608  CE  MET A 103      40.260  49.510  43.590  1.00  0.00           C
ATOM   1609  HE1 MET A 103      39.530  49.170  42.820  1.00  0.00           H
ATOM   1610  HE2 MET A 103      40.370  48.810  44.450  1.00  0.00           H
ATOM   1611  HE3 MET A 103      41.190  49.510  42.980  1.00  0.00           H
ATOM   1612  C   MET A 103      41.800  54.230  44.160  1.00  0.00           C
ATOM   1613  O   MET A 103      42.080  53.660  45.220  1.00  0.00           O
ATOM   1614  N   LEU A 104      42.720  54.590  43.290  1.00  0.00           N
ATOM   1615  HN  LEU A 104      42.450  54.960  42.400  1.00  0.00           H
ATOM   1616  CA  LEU A 104      44.140  54.460  43.520  1.00  0.00           C
ATOM   1617  HA  LEU A 104      44.260  53.440  43.860  1.00  0.00           H
ATOM   1618  CB  LEU A 104      44.920  54.750  42.260  1.00  0.00           C
ATOM   1619  HB1 LEU A 104      46.000  54.630  42.520  1.00  0.00           H
ATOM   1620  HB2 LEU A 104      44.810  55.810  41.960  1.00  0.00           H
ATOM   1621  CG  LEU A 104      44.530  53.910  40.970  1.00  0.00           C
ATOM   1622  HG  LEU A 104      43.470  54.130  40.700  1.00  0.00           H
ATOM   1623  CD1 LEU A 104      45.440  54.290  39.790  1.00  0.00           C
ATOM   1624 HD11 LEU A 104      45.270  55.350  39.500  1.00  0.00           H
ATOM   1625 HD12 LEU A 104      45.280  53.660  38.880  1.00  0.00           H
ATOM   1626 HD13 LEU A 104      46.510  54.100  40.000  1.00  0.00           H
ATOM   1627  CD2 LEU A 104      44.730  52.450  41.280  1.00  0.00           C
ATOM   1628 HD21 LEU A 104      45.680  52.240  41.810  1.00  0.00           H
ATOM   1629 HD22 LEU A 104      44.760  51.920  40.310  1.00  0.00           H
ATOM   1630 HD23 LEU A 104      43.800  52.240  41.840  1.00  0.00           H
ATOM   1631  C   LEU A 104      44.640  55.360  44.640  1.00  0.00           C
ATOM   1632  O   LEU A 104      45.600  55.050  45.360  1.00  0.00           O
ATOM   1633  N   PHE A 105      43.990  56.520  44.780  1.00  0.00           N
ATOM   1634  HN  PHE A 105      43.360  56.870  44.080  1.00  0.00           H
ATOM   1635  CA  PHE A 105      44.340  57.400  45.810  1.00  0.00           C
ATOM   1636  HA  PHE A 105      45.410  57.510  45.860  1.00  0.00           H
ATOM   1637  CB  PHE A 105      43.780  58.790  45.530  1.00  0.00           C
ATOM   1638  HB1 PHE A 105      42.720  58.790  45.170  1.00  0.00           H
ATOM   1639  HB2 PHE A 105      44.300  59.180  44.630  1.00  0.00           H
ATOM   1640  CG  PHE A 105      43.810  59.780  46.660  1.00  0.00           C
ATOM   1641  CD1 PHE A 105      45.060  60.330  46.980  1.00  0.00           C
ATOM   1642  HD1 PHE A 105      45.940  60.060  46.430  1.00  0.00           H
ATOM   1643  CE1 PHE A 105      45.210  61.190  48.020  1.00  0.00           C
ATOM   1644  HE1 PHE A 105      46.110  61.740  48.250  1.00  0.00           H
ATOM   1645  CZ  PHE A 105      44.090  61.450  48.910  1.00  0.00           C
ATOM   1646  HZ  PHE A 105      44.130  62.160  49.720  1.00  0.00           H
ATOM   1647  CD2 PHE A 105      42.700  60.190  47.350  1.00  0.00           C
ATOM   1648  HD2 PHE A 105      41.830  59.780  46.870  1.00  0.00           H
ATOM   1649  CE2 PHE A 105      42.800  61.070  48.440  1.00  0.00           C
ATOM   1650  HE2 PHE A 105      41.900  61.360  48.950  1.00  0.00           H
ATOM   1651  C   PHE A 105      44.000  56.880  47.200  1.00  0.00           C
ATOM   1652  O   PHE A 105      44.840  56.850  48.080  1.00  0.00           O
ATOM   1653  N   MET A 106      42.710  56.510  47.490  1.00  0.00           N
ATOM   1654  HN  MET A 106      41.990  56.450  46.800  1.00  0.00           H
ATOM   1655  CA  MET A 106      42.230  56.140  48.780  1.00  0.00           C
ATOM   1656  HA  MET A 106      42.440  57.010  49.390  1.00  0.00           H
ATOM   1657  CB  MET A 106      40.650  55.980  48.820  1.00  0.00           C
ATOM   1658  HB1 MET A 106      40.340  55.450  49.750  1.00  0.00           H
ATOM   1659  HB2 MET A 106      40.310  55.330  47.980  1.00  0.00           H
ATOM   1660  CG  MET A 106      39.950  57.380  48.700  1.00  0.00           C
ATOM   1661  HG1 MET A 106      38.910  57.170  48.350  1.00  0.00           H
ATOM   1662  HG2 MET A 106      40.350  57.960  47.840  1.00  0.00           H
ATOM   1663  SD  MET A 106      40.090  58.570  50.130  1.00  0.00           S
ATOM   1664  CE  MET A 106      39.060  59.880  49.610  1.00  0.00           C
ATOM   1665  HE1 MET A 106      39.350  60.320  48.630  1.00  0.00           H
ATOM   1666  HE2 MET A 106      39.030  60.790  50.260  1.00  0.00           H
ATOM   1667  HE3 MET A 106      38.020  59.560  49.400  1.00  0.00           H
ATOM   1668  C   MET A 106      42.900  54.950  49.390  1.00  0.00           C
ATOM   1669  O   MET A 106      43.110  54.890  50.580  1.00  0.00           O
ATOM   1670  N   LEU A 107      43.240  53.960  48.520  1.00  0.00           N
ATOM   1671  HN  LEU A 107      43.010  53.970  47.540  1.00  0.00           H
ATOM   1672  CA  LEU A 107      44.130  52.840  49.030  1.00  0.00           C
ATOM   1673  HA  LEU A 107      43.520  52.370  49.790  1.00  0.00           H
ATOM   1674  CB  LEU A 107      44.440  51.720  47.950  1.00  0.00           C
ATOM   1675  HB1 LEU A 107      44.640  52.150  46.950  1.00  0.00           H
ATOM   1676  HB2 LEU A 107      43.430  51.270  48.070  1.00  0.00           H
ATOM   1677  CG  LEU A 107      45.440  50.570  48.340  1.00  0.00           C
ATOM   1678  HG  LEU A 107      46.500  50.880  48.340  1.00  0.00           H
ATOM   1679  CD1 LEU A 107      45.060  50.010  49.700  1.00  0.00           C
ATOM   1680 HD11 LEU A 107      45.500  50.750  50.410  1.00  0.00           H
ATOM   1681 HD12 LEU A 107      45.440  48.980  49.830  1.00  0.00           H
ATOM   1682 HD13 LEU A 107      43.940  49.970  49.770  1.00  0.00           H
ATOM   1683  CD2 LEU A 107      45.390  49.400  47.270  1.00  0.00           C
ATOM   1684 HD21 LEU A 107      45.710  49.830  46.300  1.00  0.00           H
ATOM   1685 HD22 LEU A 107      44.370  48.960  47.180  1.00  0.00           H
ATOM   1686 HD23 LEU A 107      45.930  48.510  47.660  1.00  0.00           H
ATOM   1687  C   LEU A 107      45.460  53.400  49.490  1.00  0.00           C
ATOM   1688  O   LEU A 107      45.880  53.170  50.640  1.00  0.00           O
ATOM   1689  N   ALA A 108      46.120  54.260  48.750  1.00  0.00           N
ATOM   1690  HN  ALA A 108      45.810  54.500  47.830  1.00  0.00           H
ATOM   1691  CA  ALA A 108      47.350  54.850  49.220  1.00  0.00           C
ATOM   1692  HA  ALA A 108      47.860  53.970  49.610  1.00  0.00           H
ATOM   1693  CB  ALA A 108      48.170  55.470  48.110  1.00  0.00           C
ATOM   1694  HB1 ALA A 108      47.630  56.340  47.690  1.00  0.00           H
ATOM   1695  HB2 ALA A 108      48.310  54.690  47.330  1.00  0.00           H
ATOM   1696  HB3 ALA A 108      49.190  55.760  48.440  1.00  0.00           H
ATOM   1697  C   ALA A 108      47.210  55.770  50.410  1.00  0.00           C
ATOM   1698  O   ALA A 108      47.880  55.610  51.420  1.00  0.00           O
ATOM   1699  N   MET A 109      46.180  56.700  50.490  1.00  0.00           N
ATOM   1700  HN  MET A 109      45.530  56.700  49.730  1.00  0.00           H
ATOM   1701  CA  MET A 109      45.820  57.620  51.620  1.00  0.00           C
ATOM   1702  HA  MET A 109      46.690  58.220  51.850  1.00  0.00           H
ATOM   1703  CB  MET A 109      44.640  58.520  51.310  1.00  0.00           C
ATOM   1704  HB1 MET A 109      43.830  57.870  50.930  1.00  0.00           H
ATOM   1705  HB2 MET A 109      44.770  59.150  50.400  1.00  0.00           H
ATOM   1706  CG  MET A 109      44.200  59.380  52.460  1.00  0.00           C
ATOM   1707  HG1 MET A 109      45.080  60.060  52.610  1.00  0.00           H
ATOM   1708  HG2 MET A 109      44.120  58.850  53.440  1.00  0.00           H
ATOM   1709  SD  MET A 109      42.790  60.420  52.190  1.00  0.00           S
ATOM   1710  CE  MET A 109      41.550  59.680  53.270  1.00  0.00           C
ATOM   1711  HE1 MET A 109      40.730  60.410  53.420  1.00  0.00           H
ATOM   1712  HE2 MET A 109      41.990  59.510  54.280  1.00  0.00           H
ATOM   1713  HE3 MET A 109      41.070  58.750  52.900  1.00  0.00           H
ATOM   1714  C   MET A 109      45.670  56.840  52.900  1.00  0.00           C
ATOM   1715  O   MET A 109      46.160  57.190  53.970  1.00  0.00           O
ATOM   1716  N   ASN A 110      44.870  55.800  53.060  1.00  0.00           N
ATOM   1717  HN  ASN A 110      44.470  55.350  52.260  1.00  0.00           H
ATOM   1718  CA  ASN A 110      44.570  55.130  54.360  1.00  0.00           C
ATOM   1719  HA  ASN A 110      44.600  55.890  55.130  1.00  0.00           H
ATOM   1720  CB  ASN A 110      43.250  54.380  54.340  1.00  0.00           C
ATOM   1721  HB1 ASN A 110      43.120  53.890  55.330  1.00  0.00           H
ATOM   1722  HB2 ASN A 110      43.110  53.620  53.530  1.00  0.00           H
ATOM   1723  CG  ASN A 110      42.160  55.490  54.270  1.00  0.00           C
ATOM   1724  OD1 ASN A 110      42.030  56.310  55.180  1.00  0.00           O
ATOM   1725  ND2 ASN A 110      41.560  55.660  53.080  1.00  0.00           N
ATOM   1726 HD21 ASN A 110      41.100  56.530  52.880  1.00  0.00           H
ATOM   1727 HD22 ASN A 110      41.690  55.070  52.280  1.00  0.00           H
ATOM   1728  C   ASN A 110      45.680  54.060  54.710  1.00  0.00           C
ATOM   1729  O   ASN A 110      45.900  53.760  55.880  1.00  0.00           O
ATOM   1730  N   ARG A 111      46.480  53.540  53.770  1.00  0.00           N
ATOM   1731  HN  ARG A 111      46.190  53.630  52.820  1.00  0.00           H
ATOM   1732  CA  ARG A 111      47.750  52.880  54.020  1.00  0.00           C
ATOM   1733  HA  ARG A 111      47.600  52.190  54.830  1.00  0.00           H
ATOM   1734  CB  ARG A 111      48.260  52.230  52.700  1.00  0.00           C
ATOM   1735  HB1 ARG A 111      48.290  52.970  51.870  1.00  0.00           H
ATOM   1736  HB2 ARG A 111      47.420  51.590  52.340  1.00  0.00           H
ATOM   1737  CG  ARG A 111      49.600  51.500  52.650  1.00  0.00           C
ATOM   1738  HG1 ARG A 111      49.540  50.770  53.480  1.00  0.00           H
ATOM   1739  HG2 ARG A 111      50.500  52.100  52.900  1.00  0.00           H
ATOM   1740  CD  ARG A 111      49.790  50.570  51.440  1.00  0.00           C
ATOM   1741  HD1 ARG A 111      48.860  49.940  51.450  1.00  0.00           H
ATOM   1742  HD2 ARG A 111      50.690  49.910  51.530  1.00  0.00           H
ATOM   1743  NE  ARG A 111      50.030  51.490  50.380  1.00  0.00           N
ATOM   1744  HE  ARG A 111      50.500  52.340  50.630  1.00  0.00           H
ATOM   1745  CZ  ARG A 111      49.700  51.350  49.110  1.00  0.00           C
ATOM   1746  NH1 ARG A 111      49.090  50.340  48.510  1.00  0.00           N
ATOM   1747 HH11 ARG A 111      48.640  49.630  49.060  1.00  0.00           H
ATOM   1748 HH12 ARG A 111      48.910  50.420  47.520  1.00  0.00           H
ATOM   1749  NH2 ARG A 111      50.090  52.370  48.320  1.00  0.00           N
ATOM   1750 HH21 ARG A 111      50.800  53.050  48.500  1.00  0.00           H
ATOM   1751 HH22 ARG A 111      49.910  52.330  47.350  1.00  0.00           H
ATOM   1752  C   ARG A 111      48.770  53.900  54.590  1.00  0.00           C
ATOM   1753  O   ARG A 111      49.440  53.750  55.610  1.00  0.00           O
ATOM   1754  N   GLN A 112      48.900  55.070  53.920  1.00  0.00           N
ATOM   1755  HN  GLN A 112      48.370  55.190  53.080  1.00  0.00           H
ATOM   1756  CA  GLN A 112      49.770  56.150  54.510  1.00  0.00           C
ATOM   1757  HA  GLN A 112      50.720  55.650  54.650  1.00  0.00           H
ATOM   1758  CB  GLN A 112      49.980  57.320  53.530  1.00  0.00           C
ATOM   1759  HB1 GLN A 112      48.940  57.580  53.220  1.00  0.00           H
ATOM   1760  HB2 GLN A 112      50.370  56.890  52.570  1.00  0.00           H
ATOM   1761  CG  GLN A 112      50.770  58.570  53.970  1.00  0.00           C
ATOM   1762  HG1 GLN A 112      50.410  59.010  54.940  1.00  0.00           H
ATOM   1763  HG2 GLN A 112      50.540  59.320  53.170  1.00  0.00           H
ATOM   1764  CD  GLN A 112      52.240  58.270  54.060  1.00  0.00           C
ATOM   1765  OE1 GLN A 112      52.770  57.200  53.740  1.00  0.00           O
ATOM   1766  NE2 GLN A 112      52.940  59.300  54.650  1.00  0.00           N
ATOM   1767 HE21 GLN A 112      53.910  59.090  54.710  1.00  0.00           H
ATOM   1768 HE22 GLN A 112      52.520  60.160  54.940  1.00  0.00           H
ATOM   1769  C   GLN A 112      49.230  56.700  55.850  1.00  0.00           C
ATOM   1770  O   GLN A 112      49.990  56.840  56.830  1.00  0.00           O
ATOM   1771  N   GLY A 113      47.920  56.840  56.040  1.00  0.00           N
ATOM   1772  HN  GLY A 113      47.380  56.870  55.200  1.00  0.00           H
ATOM   1773  CA  GLY A 113      47.250  57.370  57.210  1.00  0.00           C
ATOM   1774  HA1 GLY A 113      46.180  57.390  57.040  1.00  0.00           H
ATOM   1775  HA2 GLY A 113      47.760  58.260  57.540  1.00  0.00           H
ATOM   1776  C   GLY A 113      47.400  56.360  58.310  1.00  0.00           C
ATOM   1777  O   GLY A 113      47.730  56.700  59.450  1.00  0.00           O
ATOM   1778  N   SER A 114      47.210  55.060  58.020  1.00  0.00           N
ATOM   1779  HN  SER A 114      46.930  54.850  57.090  1.00  0.00           H
ATOM   1780  CA  SER A 114      47.290  53.900  58.990  1.00  0.00           C
ATOM   1781  HA  SER A 114      46.620  54.220  59.780  1.00  0.00           H
ATOM   1782  CB  SER A 114      46.940  52.560  58.380  1.00  0.00           C
ATOM   1783  HB1 SER A 114      47.530  52.290  57.470  1.00  0.00           H
ATOM   1784  HB2 SER A 114      45.880  52.590  58.060  1.00  0.00           H
ATOM   1785  OG  SER A 114      47.090  51.500  59.380  1.00  0.00           O
ATOM   1786  HG1 SER A 114      46.320  51.500  59.960  1.00  0.00           H
ATOM   1787  C   SER A 114      48.700  53.770  59.570  1.00  0.00           C
ATOM   1788  O   SER A 114      48.870  53.840  60.780  1.00  0.00           O
ATOM   1789  N   ILE A 115      49.680  53.770  58.710  1.00  0.00           N
ATOM   1790  HN  ILE A 115      49.550  53.860  57.730  1.00  0.00           H
ATOM   1791  CA  ILE A 115      51.070  53.730  59.280  1.00  0.00           C
ATOM   1792  HA  ILE A 115      51.050  52.910  59.960  1.00  0.00           H
ATOM   1793  CB  ILE A 115      52.160  53.300  58.330  1.00  0.00           C
ATOM   1794  HB  ILE A 115      51.910  52.340  57.820  1.00  0.00           H
ATOM   1795  CG2 ILE A 115      52.340  54.360  57.170  1.00  0.00           C
ATOM   1796 HG21 ILE A 115      52.690  55.340  57.540  1.00  0.00           H
ATOM   1797 HG22 ILE A 115      51.350  54.560  56.690  1.00  0.00           H
ATOM   1798 HG23 ILE A 115      53.120  54.040  56.450  1.00  0.00           H
ATOM   1799  CG1 ILE A 115      53.470  52.910  59.030  1.00  0.00           C
ATOM   1800 HG11 ILE A 115      53.820  53.750  59.680  1.00  0.00           H
ATOM   1801 HG12 ILE A 115      54.330  52.930  58.330  1.00  0.00           H
ATOM   1802  CD  ILE A 115      53.500  51.540  59.740  1.00  0.00           C
ATOM   1803  HD1 ILE A 115      54.200  51.520  60.590  1.00  0.00           H
ATOM   1804  HD2 ILE A 115      53.840  50.790  59.000  1.00  0.00           H
ATOM   1805  HD3 ILE A 115      52.570  51.180  60.250  1.00  0.00           H
ATOM   1806  C   ILE A 115      51.520  55.020  60.030  1.00  0.00           C
ATOM   1807  O   ILE A 115      52.200  54.980  61.040  1.00  0.00           O
ATOM   1808  N   ILE A 116      50.960  56.200  59.620  1.00  0.00           N
ATOM   1809  HN  ILE A 116      50.360  56.230  58.830  1.00  0.00           H
ATOM   1810  CA  ILE A 116      51.240  57.480  60.250  1.00  0.00           C
ATOM   1811  HA  ILE A 116      52.310  57.550  60.440  1.00  0.00           H
ATOM   1812  CB  ILE A 116      50.800  58.670  59.370  1.00  0.00           C
ATOM   1813  HB  ILE A 116      49.820  58.480  58.890  1.00  0.00           H
ATOM   1814  CG2 ILE A 116      50.620  59.960  60.140  1.00  0.00           C
ATOM   1815 HG21 ILE A 116      51.410  59.960  60.920  1.00  0.00           H
ATOM   1816 HG22 ILE A 116      49.650  60.120  60.640  1.00  0.00           H
ATOM   1817 HG23 ILE A 116      50.760  60.830  59.460  1.00  0.00           H
ATOM   1818  CG1 ILE A 116      51.850  58.780  58.270  1.00  0.00           C
ATOM   1819 HG11 ILE A 116      51.320  59.360  57.490  1.00  0.00           H
ATOM   1820 HG12 ILE A 116      52.160  57.760  57.940  1.00  0.00           H
ATOM   1821  CD  ILE A 116      53.130  59.550  58.640  1.00  0.00           C
ATOM   1822  HD1 ILE A 116      54.010  59.550  57.950  1.00  0.00           H
ATOM   1823  HD2 ILE A 116      53.500  59.170  59.610  1.00  0.00           H
ATOM   1824  HD3 ILE A 116      52.900  60.620  58.860  1.00  0.00           H
ATOM   1825  C   ILE A 116      50.730  57.590  61.660  1.00  0.00           C
ATOM   1826  O   ILE A 116      51.460  57.780  62.650  1.00  0.00           O
ATOM   1827  N   PHE A 117      49.430  57.250  61.770  1.00  0.00           N
ATOM   1828  HN  PHE A 117      48.910  56.920  61.000  1.00  0.00           H
ATOM   1829  CA  PHE A 117      48.810  57.110  63.100  1.00  0.00           C
ATOM   1830  HA  PHE A 117      49.140  58.000  63.630  1.00  0.00           H
ATOM   1831  CB  PHE A 117      47.300  57.220  63.080  1.00  0.00           C
ATOM   1832  HB1 PHE A 117      46.910  57.190  64.120  1.00  0.00           H
ATOM   1833  HB2 PHE A 117      46.910  56.430  62.400  1.00  0.00           H
ATOM   1834  CG  PHE A 117      46.710  58.520  62.520  1.00  0.00           C
ATOM   1835  CD1 PHE A 117      46.790  59.730  63.330  1.00  0.00           C
ATOM   1836  HD1 PHE A 117      47.450  59.830  64.180  1.00  0.00           H
ATOM   1837  CE1 PHE A 117      46.150  60.950  62.940  1.00  0.00           C
ATOM   1838  HE1 PHE A 117      46.220  61.770  63.640  1.00  0.00           H
ATOM   1839  CZ  PHE A 117      45.500  60.930  61.720  1.00  0.00           C
ATOM   1840  HZ  PHE A 117      45.150  61.900  61.380  1.00  0.00           H
ATOM   1841  CD2 PHE A 117      46.070  58.600  61.260  1.00  0.00           C
ATOM   1842  HD2 PHE A 117      45.940  57.810  60.530  1.00  0.00           H
ATOM   1843  CE2 PHE A 117      45.540  59.880  60.840  1.00  0.00           C
ATOM   1844  HE2 PHE A 117      45.250  60.030  59.820  1.00  0.00           H
ATOM   1845  C   PHE A 117      49.470  56.160  64.030  1.00  0.00           C
ATOM   1846  O   PHE A 117      49.720  56.410  65.200  1.00  0.00           O
ATOM   1847  N   LEU A 118      49.850  55.010  63.480  1.00  0.00           N
ATOM   1848  HN  LEU A 118      49.550  54.800  62.550  1.00  0.00           H
ATOM   1849  CA  LEU A 118      50.560  53.990  64.200  1.00  0.00           C
ATOM   1850  HA  LEU A 118      50.050  53.720  65.100  1.00  0.00           H
ATOM   1851  CB  LEU A 118      50.840  52.680  63.390  1.00  0.00           C
ATOM   1852  HB1 LEU A 118      51.410  53.010  62.500  1.00  0.00           H
ATOM   1853  HB2 LEU A 118      49.870  52.250  63.090  1.00  0.00           H
ATOM   1854  CG  LEU A 118      51.670  51.640  64.200  1.00  0.00           C
ATOM   1855  HG  LEU A 118      52.630  52.040  64.580  1.00  0.00           H
ATOM   1856  CD1 LEU A 118      51.010  51.180  65.530  1.00  0.00           C
ATOM   1857 HD11 LEU A 118      51.600  50.310  65.880  1.00  0.00           H
ATOM   1858 HD12 LEU A 118      49.970  50.850  65.350  1.00  0.00           H
ATOM   1859 HD13 LEU A 118      50.970  51.980  66.300  1.00  0.00           H
ATOM   1860  CD2 LEU A 118      51.930  50.470  63.240  1.00  0.00           C
ATOM   1861 HD21 LEU A 118      50.980  49.890  63.110  1.00  0.00           H
ATOM   1862 HD22 LEU A 118      52.680  49.800  63.710  1.00  0.00           H
ATOM   1863 HD23 LEU A 118      52.330  50.800  62.270  1.00  0.00           H
ATOM   1864  C   LEU A 118      51.930  54.470  64.660  1.00  0.00           C
ATOM   1865  O   LEU A 118      52.470  54.130  65.710  1.00  0.00           O
ATOM   1866  N   THR A 119      52.600  55.300  63.820  1.00  0.00           N
ATOM   1867  HN  THR A 119      52.150  55.510  62.950  1.00  0.00           H
ATOM   1868  CA  THR A 119      53.930  55.880  64.110  1.00  0.00           C
ATOM   1869  HA  THR A 119      54.480  55.040  64.510  1.00  0.00           H
ATOM   1870  CB  THR A 119      54.690  56.520  62.940  1.00  0.00           C
ATOM   1871  HB  THR A 119      54.240  57.520  62.810  1.00  0.00           H
ATOM   1872  OG1 THR A 119      54.790  55.660  61.800  1.00  0.00           O
ATOM   1873  HG1 THR A 119      53.970  55.210  61.580  1.00  0.00           H
ATOM   1874  CG2 THR A 119      56.200  56.790  63.300  1.00  0.00           C
ATOM   1875 HG21 THR A 119      56.170  57.400  64.230  1.00  0.00           H
ATOM   1876 HG22 THR A 119      56.680  57.430  62.530  1.00  0.00           H
ATOM   1877 HG23 THR A 119      56.730  55.820  63.360  1.00  0.00           H
ATOM   1878  C   THR A 119      53.720  56.940  65.190  1.00  0.00           C
ATOM   1879  O   THR A 119      54.550  56.990  66.120  1.00  0.00           O
ATOM   1880  N   VAL A 120      52.670  57.790  65.240  1.00  0.00           N
ATOM   1881  HN  VAL A 120      52.030  57.710  64.490  1.00  0.00           H
ATOM   1882  CA  VAL A 120      52.340  58.640  66.320  1.00  0.00           C
ATOM   1883  HA  VAL A 120      53.210  59.260  66.470  1.00  0.00           H
ATOM   1884  CB  VAL A 120      51.180  59.550  65.880  1.00  0.00           C
ATOM   1885  HB  VAL A 120      50.510  58.870  65.310  1.00  0.00           H
ATOM   1886  CG1 VAL A 120      50.520  60.360  67.010  1.00  0.00           C
ATOM   1887 HG11 VAL A 120      49.850  61.180  66.660  1.00  0.00           H
ATOM   1888 HG12 VAL A 120      51.240  60.750  67.750  1.00  0.00           H
ATOM   1889 HG13 VAL A 120      49.880  59.690  67.630  1.00  0.00           H
ATOM   1890  CG2 VAL A 120      51.790  60.490  64.810  1.00  0.00           C
ATOM   1891 HG21 VAL A 120      52.150  59.910  63.940  1.00  0.00           H
ATOM   1892 HG22 VAL A 120      52.610  61.130  65.210  1.00  0.00           H
ATOM   1893 HG23 VAL A 120      51.000  61.220  64.510  1.00  0.00           H
ATOM   1894  C   VAL A 120      51.930  58.030  67.730  1.00  0.00           C
ATOM   1895  O   VAL A 120      52.530  58.330  68.800  1.00  0.00           O
ATOM   1896  N   VAL A 121      51.160  56.950  67.650  1.00  0.00           N
ATOM   1897  HN  VAL A 121      50.760  56.780  66.750  1.00  0.00           H
ATOM   1898  CA  VAL A 121      50.850  55.990  68.780  1.00  0.00           C
ATOM   1899  HA  VAL A 121      50.480  56.640  69.560  1.00  0.00           H
ATOM   1900  CB  VAL A 121      49.830  54.930  68.230  1.00  0.00           C
ATOM   1901  HB  VAL A 121      50.050  54.750  67.160  1.00  0.00           H
ATOM   1902  CG1 VAL A 121      49.900  53.620  69.070  1.00  0.00           C
ATOM   1903 HG11 VAL A 121      50.790  53.020  68.770  1.00  0.00           H
ATOM   1904 HG12 VAL A 121      49.050  52.970  68.780  1.00  0.00           H
ATOM   1905 HG13 VAL A 121      49.810  53.850  70.150  1.00  0.00           H
ATOM   1906  CG2 VAL A 121      48.430  55.600  68.370  1.00  0.00           C
ATOM   1907 HG21 VAL A 121      47.600  54.910  68.100  1.00  0.00           H
ATOM   1908 HG22 VAL A 121      48.360  56.580  67.860  1.00  0.00           H
ATOM   1909 HG23 VAL A 121      48.210  55.810  69.440  1.00  0.00           H
ATOM   1910  C   VAL A 121      52.040  55.430  69.390  1.00  0.00           C
ATOM   1911  O   VAL A 121      52.250  55.650  70.580  1.00  0.00           O
ATOM   1912  N   ALA A 122      52.920  54.720  68.650  1.00  0.00           N
ATOM   1913  HN  ALA A 122      52.820  54.600  67.670  1.00  0.00           H
ATOM   1914  CA  ALA A 122      54.250  54.210  69.100  1.00  0.00           C
ATOM   1915  HA  ALA A 122      54.090  53.530  69.930  1.00  0.00           H
ATOM   1916  CB  ALA A 122      54.800  53.350  67.960  1.00  0.00           C
ATOM   1917  HB1 ALA A 122      53.970  52.780  67.480  1.00  0.00           H
ATOM   1918  HB2 ALA A 122      55.570  52.590  68.220  1.00  0.00           H
ATOM   1919  HB3 ALA A 122      55.030  53.950  67.060  1.00  0.00           H
ATOM   1920  C   ALA A 122      55.200  55.230  69.590  1.00  0.00           C
ATOM   1921  O   ALA A 122      55.770  54.920  70.660  1.00  0.00           O
ATOM   1922  N   VAL A 123      55.500  56.410  68.980  1.00  0.00           N
ATOM   1923  HN  VAL A 123      55.050  56.560  68.100  1.00  0.00           H
ATOM   1924  CA  VAL A 123      56.350  57.490  69.530  1.00  0.00           C
ATOM   1925  HA  VAL A 123      57.320  57.110  69.830  1.00  0.00           H
ATOM   1926  CB  VAL A 123      56.550  58.700  68.580  1.00  0.00           C
ATOM   1927  HB  VAL A 123      55.610  58.940  68.050  1.00  0.00           H
ATOM   1928  CG1 VAL A 123      57.110  59.950  69.320  1.00  0.00           C
ATOM   1929 HG11 VAL A 123      57.550  60.710  68.640  1.00  0.00           H
ATOM   1930 HG12 VAL A 123      57.980  59.600  69.920  1.00  0.00           H
ATOM   1931 HG13 VAL A 123      56.420  60.390  70.080  1.00  0.00           H
ATOM   1932  CG2 VAL A 123      57.540  58.250  67.570  1.00  0.00           C
ATOM   1933 HG21 VAL A 123      57.170  57.320  67.110  1.00  0.00           H
ATOM   1934 HG22 VAL A 123      58.530  57.960  67.970  1.00  0.00           H
ATOM   1935 HG23 VAL A 123      57.740  58.950  66.710  1.00  0.00           H
ATOM   1936  C   VAL A 123      55.730  57.920  70.940  1.00  0.00           C
ATOM   1937  O   VAL A 123      56.490  58.140  71.850  1.00  0.00           O
ATOM   1938  N   ASP A 124      54.400  58.100  71.090  1.00  0.00           N
ATOM   1939  HN  ASP A 124      53.720  57.810  70.420  1.00  0.00           H
ATOM   1940  CA  ASP A 124      53.760  58.600  72.270  1.00  0.00           C
ATOM   1941  HA  ASP A 124      54.310  59.470  72.590  1.00  0.00           H
ATOM   1942  CB  ASP A 124      52.290  59.010  71.920  1.00  0.00           C
ATOM   1943  HB1 ASP A 124      51.960  58.110  71.360  1.00  0.00           H
ATOM   1944  HB2 ASP A 124      52.330  59.850  71.200  1.00  0.00           H
ATOM   1945  CG  ASP A 124      51.390  59.500  72.990  1.00  0.00           C
ATOM   1946  OD1 ASP A 124      50.170  59.570  72.830  1.00  0.00           O
ATOM   1947  OD2 ASP A 124      51.950  59.840  74.050  1.00  0.00           O
ATOM   1948  C   ASP A 124      53.910  57.520  73.360  1.00  0.00           C
ATOM   1949  O   ASP A 124      54.330  57.740  74.480  1.00  0.00           O
ATOM   1950  N   ARG A 125      53.640  56.250  72.930  1.00  0.00           N
ATOM   1951  HN  ARG A 125      53.120  56.100  72.080  1.00  0.00           H
ATOM   1952  CA  ARG A 125      53.870  55.040  73.740  1.00  0.00           C
ATOM   1953  HA  ARG A 125      53.270  55.100  74.630  1.00  0.00           H
ATOM   1954  CB  ARG A 125      53.370  53.720  73.070  1.00  0.00           C
ATOM   1955  HB1 ARG A 125      54.170  52.950  73.130  1.00  0.00           H
ATOM   1956  HB2 ARG A 125      53.180  53.870  71.980  1.00  0.00           H
ATOM   1957  CG  ARG A 125      52.140  53.220  73.800  1.00  0.00           C
ATOM   1958  HG1 ARG A 125      52.370  52.730  74.760  1.00  0.00           H
ATOM   1959  HG2 ARG A 125      51.850  52.330  73.200  1.00  0.00           H
ATOM   1960  CD  ARG A 125      50.870  54.150  73.810  1.00  0.00           C
ATOM   1961  HD1 ARG A 125      50.720  54.580  72.780  1.00  0.00           H
ATOM   1962  HD2 ARG A 125      51.110  54.990  74.480  1.00  0.00           H
ATOM   1963  NE  ARG A 125      49.730  53.270  74.240  1.00  0.00           N
ATOM   1964  HE  ARG A 125      49.970  52.300  74.240  1.00  0.00           H
ATOM   1965  CZ  ARG A 125      48.460  53.600  74.580  1.00  0.00           C
ATOM   1966  NH1 ARG A 125      48.050  54.810  74.710  1.00  0.00           N
ATOM   1967 HH11 ARG A 125      48.680  55.510  74.380  1.00  0.00           H
ATOM   1968 HH12 ARG A 125      47.120  54.950  75.040  1.00  0.00           H
ATOM   1969  NH2 ARG A 125      47.690  52.550  74.810  1.00  0.00           N
ATOM   1970 HH21 ARG A 125      47.910  51.630  74.510  1.00  0.00           H
ATOM   1971 HH22 ARG A 125      46.730  52.710  75.070  1.00  0.00           H
ATOM   1972  C   ARG A 125      55.300  54.910  74.310  1.00  0.00           C
ATOM   1973  O   ARG A 125      55.450  54.650  75.510  1.00  0.00           O
ATOM   1974  N   TYR A 126      56.360  55.100  73.490  1.00  0.00           N
ATOM   1975  HN  TYR A 126      56.150  55.240  72.530  1.00  0.00           H
ATOM   1976  CA  TYR A 126      57.820  55.110  73.870  1.00  0.00           C
ATOM   1977  HA  TYR A 126      58.020  54.160  74.340  1.00  0.00           H
ATOM   1978  CB  TYR A 126      58.500  55.330  72.520  1.00  0.00           C
ATOM   1979  HB1 TYR A 126      57.950  56.050  71.880  1.00  0.00           H
ATOM   1980  HB2 TYR A 126      58.460  54.370  71.970  1.00  0.00           H
ATOM   1981  CG  TYR A 126      59.990  55.770  72.660  1.00  0.00           C
ATOM   1982  CD1 TYR A 126      60.880  55.320  73.660  1.00  0.00           C
ATOM   1983  HD1 TYR A 126      60.560  54.590  74.410  1.00  0.00           H
ATOM   1984  CE1 TYR A 126      62.110  55.880  73.850  1.00  0.00           C
ATOM   1985  HE1 TYR A 126      62.790  55.600  74.640  1.00  0.00           H
ATOM   1986  CZ  TYR A 126      62.640  56.820  72.970  1.00  0.00           C
ATOM   1987  OH  TYR A 126      63.920  57.310  73.190  1.00  0.00           O
ATOM   1988  HH  TYR A 126      64.180  57.800  72.410  1.00  0.00           H
ATOM   1989  CD2 TYR A 126      60.570  56.640  71.740  1.00  0.00           C
ATOM   1990  HD2 TYR A 126      59.880  57.010  70.990  1.00  0.00           H
ATOM   1991  CE2 TYR A 126      61.830  57.230  71.910  1.00  0.00           C
ATOM   1992  HE2 TYR A 126      62.200  57.910  71.150  1.00  0.00           H
ATOM   1993  C   TYR A 126      58.130  56.210  74.870  1.00  0.00           C
ATOM   1994  O   TYR A 126      58.690  55.980  75.930  1.00  0.00           O
ATOM   1995  N   PHE A 127      57.650  57.430  74.620  1.00  0.00           N
ATOM   1996  HN  PHE A 127      57.360  57.520  73.670  1.00  0.00           H
ATOM   1997  CA  PHE A 127      57.690  58.610  75.500  1.00  0.00           C
ATOM   1998  HA  PHE A 127      58.730  58.740  75.760  1.00  0.00           H
ATOM   1999  CB  PHE A 127      57.070  59.860  74.840  1.00  0.00           C
ATOM   2000  HB1 PHE A 127      56.890  60.630  75.620  1.00  0.00           H
ATOM   2001  HB2 PHE A 127      56.140  59.680  74.260  1.00  0.00           H
ATOM   2002  CG  PHE A 127      58.060  60.470  73.820  1.00  0.00           C
ATOM   2003  CD1 PHE A 127      59.300  59.890  73.330  1.00  0.00           C
ATOM   2004  HD1 PHE A 127      59.760  59.020  73.780  1.00  0.00           H
ATOM   2005  CE1 PHE A 127      60.000  60.460  72.280  1.00  0.00           C
ATOM   2006  HE1 PHE A 127      60.890  60.100  71.780  1.00  0.00           H
ATOM   2007  CZ  PHE A 127      59.390  61.490  71.590  1.00  0.00           C
ATOM   2008  HZ  PHE A 127      59.870  61.850  70.700  1.00  0.00           H
ATOM   2009  CD2 PHE A 127      57.500  61.580  73.110  1.00  0.00           C
ATOM   2010  HD2 PHE A 127      56.590  62.060  73.420  1.00  0.00           H
ATOM   2011  CE2 PHE A 127      58.250  62.150  72.030  1.00  0.00           C
ATOM   2012  HE2 PHE A 127      57.830  62.970  71.460  1.00  0.00           H
ATOM   2013  C   PHE A 127      57.010  58.260  76.890  1.00  0.00           C
ATOM   2014  O   PHE A 127      57.540  58.580  77.920  1.00  0.00           O
ATOM   2015  N   ARG A 128      55.810  57.650  76.900  1.00  0.00           N
ATOM   2016  HN  ARG A 128      55.260  57.530  76.080  1.00  0.00           H
ATOM   2017  CA  ARG A 128      55.110  57.250  78.140  1.00  0.00           C
ATOM   2018  HA  ARG A 128      55.070  58.160  78.700  1.00  0.00           H
ATOM   2019  CB  ARG A 128      53.660  56.780  77.870  1.00  0.00           C
ATOM   2020  HB1 ARG A 128      53.280  56.090  78.660  1.00  0.00           H
ATOM   2021  HB2 ARG A 128      53.830  56.110  76.990  1.00  0.00           H
ATOM   2022  CG  ARG A 128      52.650  57.960  77.580  1.00  0.00           C
ATOM   2023  HG1 ARG A 128      53.100  58.740  76.920  1.00  0.00           H
ATOM   2024  HG2 ARG A 128      52.290  58.420  78.520  1.00  0.00           H
ATOM   2025  CD  ARG A 128      51.390  57.570  76.750  1.00  0.00           C
ATOM   2026  HD1 ARG A 128      50.740  56.820  77.260  1.00  0.00           H
ATOM   2027  HD2 ARG A 128      51.690  56.940  75.890  1.00  0.00           H
ATOM   2028  NE  ARG A 128      50.660  58.850  76.360  1.00  0.00           N
ATOM   2029  HE  ARG A 128      50.810  59.290  75.480  1.00  0.00           H
ATOM   2030  CZ  ARG A 128      49.920  59.540  77.190  1.00  0.00           C
ATOM   2031  NH1 ARG A 128      49.770  59.250  78.470  1.00  0.00           N
ATOM   2032 HH11 ARG A 128      50.110  58.430  78.910  1.00  0.00           H
ATOM   2033 HH12 ARG A 128      49.060  59.750  78.990  1.00  0.00           H
ATOM   2034  NH2 ARG A 128      49.300  60.680  76.810  1.00  0.00           N
ATOM   2035 HH21 ARG A 128      49.390  61.030  75.880  1.00  0.00           H
ATOM   2036 HH22 ARG A 128      48.510  60.910  77.380  1.00  0.00           H
ATOM   2037  C   ARG A 128      55.820  56.250  79.010  1.00  0.00           C
ATOM   2038  O   ARG A 128      55.860  56.410  80.240  1.00  0.00           O
ATOM   2039  N   VAL A 129      56.370  55.160  78.400  1.00  0.00           N
ATOM   2040  HN  VAL A 129      56.210  55.040  77.430  1.00  0.00           H
ATOM   2041  CA  VAL A 129      57.240  54.290  79.090  1.00  0.00           C
ATOM   2042  HA  VAL A 129      56.770  53.990  80.020  1.00  0.00           H
ATOM   2043  CB  VAL A 129      57.370  52.920  78.380  1.00  0.00           C
ATOM   2044  HB  VAL A 129      57.670  53.080  77.310  1.00  0.00           H
ATOM   2045  CG1 VAL A 129      58.450  52.020  79.030  1.00  0.00           C
ATOM   2046 HG11 VAL A 129      58.270  52.040  80.130  1.00  0.00           H
ATOM   2047 HG12 VAL A 129      59.510  52.340  78.900  1.00  0.00           H
ATOM   2048 HG13 VAL A 129      58.260  50.980  78.690  1.00  0.00           H
ATOM   2049  CG2 VAL A 129      56.070  52.260  78.420  1.00  0.00           C
ATOM   2050 HG21 VAL A 129      55.740  52.080  79.470  1.00  0.00           H
ATOM   2051 HG22 VAL A 129      56.230  51.270  77.940  1.00  0.00           H
ATOM   2052 HG23 VAL A 129      55.280  52.790  77.840  1.00  0.00           H
ATOM   2053  C   VAL A 129      58.610  54.730  79.540  1.00  0.00           C
ATOM   2054  O   VAL A 129      58.890  54.470  80.710  1.00  0.00           O
ATOM   2055  N   VAL A 130      59.320  55.440  78.710  1.00  0.00           N
ATOM   2056  HN  VAL A 130      58.960  55.650  77.800  1.00  0.00           H
ATOM   2057  CA  VAL A 130      60.780  55.680  78.960  1.00  0.00           C
ATOM   2058  HA  VAL A 130      61.060  55.130  79.850  1.00  0.00           H
ATOM   2059  CB  VAL A 130      61.540  55.310  77.710  1.00  0.00           C
ATOM   2060  HB  VAL A 130      61.170  55.970  76.890  1.00  0.00           H
ATOM   2061  CG1 VAL A 130      63.050  55.460  77.970  1.00  0.00           C
ATOM   2062 HG11 VAL A 130      63.650  55.290  77.070  1.00  0.00           H
ATOM   2063 HG12 VAL A 130      63.420  54.710  78.710  1.00  0.00           H
ATOM   2064 HG13 VAL A 130      63.250  56.500  78.290  1.00  0.00           H
ATOM   2065  CG2 VAL A 130      61.340  53.890  77.350  1.00  0.00           C
ATOM   2066 HG21 VAL A 130      61.500  53.130  78.140  1.00  0.00           H
ATOM   2067 HG22 VAL A 130      62.010  53.670  76.490  1.00  0.00           H
ATOM   2068 HG23 VAL A 130      60.330  53.700  76.920  1.00  0.00           H
ATOM   2069  C   VAL A 130      61.010  57.100  79.420  1.00  0.00           C
ATOM   2070  O   VAL A 130      61.830  57.330  80.320  1.00  0.00           O
ATOM   2071  N   HSD A 131      60.280  58.220  78.920  1.00  0.00           N
ATOM   2072  HN  HSD A 131      59.440  58.150  78.380  1.00  0.00           H
ATOM   2073  CA  HSD A 131      60.740  59.570  79.180  1.00  0.00           C
ATOM   2074  HA  HSD A 131      61.520  59.670  79.920  1.00  0.00           H
ATOM   2075  CB  HSD A 131      61.330  60.220  77.940  1.00  0.00           C
ATOM   2076  HB1 HSD A 131      61.670  61.260  78.100  1.00  0.00           H
ATOM   2077  HB2 HSD A 131      60.600  60.250  77.110  1.00  0.00           H
ATOM   2078  ND1 HSD A 131      62.380  58.510  76.330  1.00  0.00           N
ATOM   2079  HD1 HSD A 131      61.590  58.270  75.760  1.00  0.00           H
ATOM   2080  CG  HSD A 131      62.520  59.450  77.380  1.00  0.00           C
ATOM   2081  CE1 HSD A 131      63.620  58.200  76.020  1.00  0.00           C
ATOM   2082  HE1 HSD A 131      63.810  57.400  75.310  1.00  0.00           H
ATOM   2083  NE2 HSD A 131      64.540  58.790  76.710  1.00  0.00           N
ATOM   2084  CD2 HSD A 131      63.840  59.540  77.630  1.00  0.00           C
ATOM   2085  HD2 HSD A 131      64.340  60.050  78.440  1.00  0.00           H
ATOM   2086  C   HSD A 131      59.670  60.510  79.670  1.00  0.00           C
ATOM   2087  O   HSD A 131      58.820  61.010  78.940  1.00  0.00           O
ATOM   2088  N   PRO A 132      59.740  60.850  80.970  1.00  0.00           N
ATOM   2089  CD  PRO A 132      60.180  59.950  81.950  1.00  0.00           C
ATOM   2090  HD1 PRO A 132      61.260  60.180  82.160  1.00  0.00           H
ATOM   2091  HD2 PRO A 132      60.040  58.880  81.700  1.00  0.00           H
ATOM   2092  CA  PRO A 132      59.020  61.990  81.520  1.00  0.00           C
ATOM   2093  HA  PRO A 132      57.980  61.800  81.320  1.00  0.00           H
ATOM   2094  CB  PRO A 132      59.270  61.820  83.090  1.00  0.00           C
ATOM   2095  HB1 PRO A 132      58.470  62.350  83.660  1.00  0.00           H
ATOM   2096  HB2 PRO A 132      60.230  62.170  83.490  1.00  0.00           H
ATOM   2097  CG  PRO A 132      59.370  60.290  83.170  1.00  0.00           C
ATOM   2098  HG1 PRO A 132      59.580  59.880  84.170  1.00  0.00           H
ATOM   2099  HG2 PRO A 132      58.310  60.010  82.990  1.00  0.00           H
ATOM   2100  C   PRO A 132      59.290  63.280  80.840  1.00  0.00           C
ATOM   2101  O   PRO A 132      60.400  63.400  80.250  1.00  0.00           O
ATOM   2102  N   HSD A 133      58.320  64.180  80.890  1.00  0.00           N
ATOM   2103  HN  HSD A 133      57.530  63.990  81.470  1.00  0.00           H
ATOM   2104  CA  HSD A 133      58.390  65.550  80.500  1.00  0.00           C
ATOM   2105  HA  HSD A 133      57.490  65.980  80.910  1.00  0.00           H
ATOM   2106  CB  HSD A 133      59.320  66.310  81.450  1.00  0.00           C
ATOM   2107  HB1 HSD A 133      59.350  67.400  81.230  1.00  0.00           H
ATOM   2108  HB2 HSD A 133      60.320  65.820  81.400  1.00  0.00           H
ATOM   2109  ND1 HSD A 133      59.510  65.230  83.980  1.00  0.00           N
ATOM   2110  HD1 HSD A 133      60.360  64.710  83.910  1.00  0.00           H
ATOM   2111  CG  HSD A 133      58.900  65.980  82.950  1.00  0.00           C
ATOM   2112  CE1 HSD A 133      58.830  65.510  85.110  1.00  0.00           C
ATOM   2113  HE1 HSD A 133      58.950  65.070  86.100  1.00  0.00           H
ATOM   2114  NE2 HSD A 133      57.860  66.390  84.920  1.00  0.00           N
ATOM   2115  CD2 HSD A 133      57.870  66.670  83.580  1.00  0.00           C
ATOM   2116  HD2 HSD A 133      57.310  67.540  83.230  1.00  0.00           H
ATOM   2117  C   HSD A 133      58.340  66.100  79.060  1.00  0.00           C
ATOM   2118  O   HSD A 133      58.820  67.190  78.750  1.00  0.00           O
ATOM   2119  N   HSD A 134      57.720  65.270  78.180  1.00  0.00           N
ATOM   2120  HN  HSD A 134      57.400  64.430  78.620  1.00  0.00           H
ATOM   2121  CA  HSD A 134      57.310  65.530  76.800  1.00  0.00           C
ATOM   2122  HA  HSD A 134      57.960  66.210  76.280  1.00  0.00           H
ATOM   2123  CB  HSD A 134      57.690  64.300  75.880  1.00  0.00           C
ATOM   2124  HB1 HSD A 134      57.240  64.470  74.880  1.00  0.00           H
ATOM   2125  HB2 HSD A 134      57.220  63.370  76.270  1.00  0.00           H
ATOM   2126  ND1 HSD A 134      59.900  64.660  74.730  1.00  0.00           N
ATOM   2127  HD1 HSD A 134      59.510  65.300  74.090  1.00  0.00           H
ATOM   2128  CG  HSD A 134      59.160  64.010  75.650  1.00  0.00           C
ATOM   2129  CE1 HSD A 134      61.220  64.280  74.910  1.00  0.00           C
ATOM   2130  HE1 HSD A 134      61.940  64.680  74.190  1.00  0.00           H
ATOM   2131  NE2 HSD A 134      61.350  63.360  75.840  1.00  0.00           N
ATOM   2132  CD2 HSD A 134      60.010  63.160  76.310  1.00  0.00           C
ATOM   2133  HD2 HSD A 134      59.740  62.510  77.140  1.00  0.00           H
ATOM   2134  C   HSD A 134      55.870  66.030  76.450  1.00  0.00           C
ATOM   2135  O   HSD A 134      54.800  65.390  76.600  1.00  0.00           O
ATOM   2136  N   ALA A 135      55.770  67.280  75.800  1.00  0.00           N
ATOM   2137  HN  ALA A 135      56.550  67.890  75.700  1.00  0.00           H
ATOM   2138  CA  ALA A 135      54.580  67.850  75.200  1.00  0.00           C
ATOM   2139  HA  ALA A 135      54.040  68.290  76.030  1.00  0.00           H
ATOM   2140  CB  ALA A 135      55.060  69.020  74.250  1.00  0.00           C
ATOM   2141  HB1 ALA A 135      55.900  69.650  74.620  1.00  0.00           H
ATOM   2142  HB2 ALA A 135      54.240  69.660  73.860  1.00  0.00           H
ATOM   2143  HB3 ALA A 135      55.560  68.530  73.400  1.00  0.00           H
ATOM   2144  C   ALA A 135      53.600  66.950  74.510  1.00  0.00           C
ATOM   2145  O   ALA A 135      52.450  66.950  74.750  1.00  0.00           O
ATOM   2146  N   LEU A 136      54.120  65.970  73.690  1.00  0.00           N
ATOM   2147  HN  LEU A 136      55.080  65.810  73.550  1.00  0.00           H
ATOM   2148  CA  LEU A 136      53.280  64.890  73.130  1.00  0.00           C
ATOM   2149  HA  LEU A 136      52.710  65.470  72.430  1.00  0.00           H
ATOM   2150  CB  LEU A 136      54.050  63.860  72.240  1.00  0.00           C
ATOM   2151  HB1 LEU A 136      54.670  63.260  72.930  1.00  0.00           H
ATOM   2152  HB2 LEU A 136      54.510  64.530  71.480  1.00  0.00           H
ATOM   2153  CG  LEU A 136      53.250  62.830  71.430  1.00  0.00           C
ATOM   2154  HG  LEU A 136      52.730  62.100  72.090  1.00  0.00           H
ATOM   2155  CD1 LEU A 136      52.240  63.510  70.520  1.00  0.00           C
ATOM   2156 HD11 LEU A 136      51.520  64.090  71.140  1.00  0.00           H
ATOM   2157 HD12 LEU A 136      51.710  62.740  69.910  1.00  0.00           H
ATOM   2158 HD13 LEU A 136      52.630  64.350  69.910  1.00  0.00           H
ATOM   2159  CD2 LEU A 136      54.230  61.980  70.530  1.00  0.00           C
ATOM   2160 HD21 LEU A 136      54.860  61.290  71.130  1.00  0.00           H
ATOM   2161 HD22 LEU A 136      54.860  62.670  69.930  1.00  0.00           H
ATOM   2162 HD23 LEU A 136      53.690  61.300  69.820  1.00  0.00           H
ATOM   2163  C   LEU A 136      52.330  64.170  74.060  1.00  0.00           C
ATOM   2164  O   LEU A 136      51.210  63.790  73.800  1.00  0.00           O
ATOM   2165  N   ASN A 137      52.790  64.030  75.310  1.00  0.00           N
ATOM   2166  HN  ASN A 137      53.680  64.440  75.450  1.00  0.00           H
ATOM   2167  CA  ASN A 137      51.900  63.440  76.370  1.00  0.00           C
ATOM   2168  HA  ASN A 137      51.090  63.010  75.810  1.00  0.00           H
ATOM   2169  CB  ASN A 137      52.780  62.510  77.270  1.00  0.00           C
ATOM   2170  HB1 ASN A 137      52.150  61.720  77.730  1.00  0.00           H
ATOM   2171  HB2 ASN A 137      53.310  63.090  78.050  1.00  0.00           H
ATOM   2172  CG  ASN A 137      54.050  61.880  76.610  1.00  0.00           C
ATOM   2173  OD1 ASN A 137      55.100  62.120  77.130  1.00  0.00           O
ATOM   2174  ND2 ASN A 137      53.920  61.130  75.520  1.00  0.00           N
ATOM   2175 HD21 ASN A 137      54.770  60.680  75.250  1.00  0.00           H
ATOM   2176 HD22 ASN A 137      53.020  60.870  75.150  1.00  0.00           H
ATOM   2177  C   ASN A 137      51.220  64.440  77.340  1.00  0.00           C
ATOM   2178  O   ASN A 137      50.710  63.930  78.370  1.00  0.00           O
ATOM   2179  N   LYS A 138      51.360  65.740  77.120  1.00  0.00           N
ATOM   2180  HN  LYS A 138      51.910  66.010  76.330  1.00  0.00           H
ATOM   2181  CA  LYS A 138      50.800  66.770  77.950  1.00  0.00           C
ATOM   2182  HA  LYS A 138      50.370  66.370  78.860  1.00  0.00           H
ATOM   2183  CB  LYS A 138      51.960  67.770  78.320  1.00  0.00           C
ATOM   2184  HB1 LYS A 138      52.080  68.490  77.480  1.00  0.00           H
ATOM   2185  HB2 LYS A 138      52.880  67.150  78.360  1.00  0.00           H
ATOM   2186  CG  LYS A 138      51.800  68.540  79.710  1.00  0.00           C
ATOM   2187  HG1 LYS A 138      51.230  69.480  79.540  1.00  0.00           H
ATOM   2188  HG2 LYS A 138      52.780  68.880  80.110  1.00  0.00           H
ATOM   2189  CD  LYS A 138      51.220  67.650  80.800  1.00  0.00           C
ATOM   2190  HD1 LYS A 138      51.720  66.650  80.820  1.00  0.00           H
ATOM   2191  HD2 LYS A 138      50.140  67.370  80.780  1.00  0.00           H
ATOM   2192  CE  LYS A 138      51.480  68.150  82.230  1.00  0.00           C
ATOM   2193  HE1 LYS A 138      52.510  67.960  82.610  1.00  0.00           H
ATOM   2194  HE2 LYS A 138      50.830  67.530  82.890  1.00  0.00           H
ATOM   2195  NZ  LYS A 138      51.090  69.490  82.350  1.00  0.00           N
ATOM   2196  HZ1 LYS A 138      50.490  69.750  81.540  1.00  0.00           H
ATOM   2197  HZ2 LYS A 138      51.940  70.120  82.350  1.00  0.00           H
ATOM   2198  HZ3 LYS A 138      50.650  69.710  83.270  1.00  0.00           H
ATOM   2199  C   LYS A 138      49.750  67.600  77.280  1.00  0.00           C
ATOM   2200  O   LYS A 138      49.040  68.420  77.910  1.00  0.00           O
ATOM   2201  N   ILE A 139      49.500  67.330  75.930  1.00  0.00           N
ATOM   2202  HN  ILE A 139      50.040  66.660  75.420  1.00  0.00           H
ATOM   2203  CA  ILE A 139      48.640  68.160  75.100  1.00  0.00           C
ATOM   2204  HA  ILE A 139      48.780  69.170  75.460  1.00  0.00           H
ATOM   2205  CB  ILE A 139      48.900  68.060  73.640  1.00  0.00           C
ATOM   2206  HB  ILE A 139      48.150  68.730  73.170  1.00  0.00           H
ATOM   2207  CG2 ILE A 139      50.270  68.760  73.390  1.00  0.00           C
ATOM   2208 HG21 ILE A 139      51.010  68.080  72.920  1.00  0.00           H
ATOM   2209 HG22 ILE A 139      50.590  69.360  74.270  1.00  0.00           H
ATOM   2210 HG23 ILE A 139      50.120  69.470  72.560  1.00  0.00           H
ATOM   2211  CG1 ILE A 139      48.700  66.640  73.010  1.00  0.00           C
ATOM   2212 HG11 ILE A 139      47.630  66.390  73.070  1.00  0.00           H
ATOM   2213 HG12 ILE A 139      49.350  65.930  73.570  1.00  0.00           H
ATOM   2214  CD  ILE A 139      49.160  66.610  71.560  1.00  0.00           C
ATOM   2215  HD1 ILE A 139      50.220  66.930  71.430  1.00  0.00           H
ATOM   2216  HD2 ILE A 139      48.490  67.280  71.000  1.00  0.00           H
ATOM   2217  HD3 ILE A 139      48.950  65.630  71.090  1.00  0.00           H
ATOM   2218  C   ILE A 139      47.170  67.900  75.360  1.00  0.00           C
ATOM   2219  O   ILE A 139      46.800  66.810  75.820  1.00  0.00           O
ATOM   2220  N   SER A 140      46.280  68.890  75.220  1.00  0.00           N
ATOM   2221  HN  SER A 140      46.710  69.770  75.000  1.00  0.00           H
ATOM   2222  CA  SER A 140      44.870  68.820  75.620  1.00  0.00           C
ATOM   2223  HA  SER A 140      44.710  68.120  76.440  1.00  0.00           H
ATOM   2224  CB  SER A 140      44.320  70.240  76.040  1.00  0.00           C
ATOM   2225  HB1 SER A 140      44.700  70.610  77.010  1.00  0.00           H
ATOM   2226  HB2 SER A 140      43.210  70.200  76.070  1.00  0.00           H
ATOM   2227  OG  SER A 140      44.520  71.260  75.080  1.00  0.00           O
ATOM   2228  HG1 SER A 140      45.440  71.430  74.840  1.00  0.00           H
ATOM   2229  C   SER A 140      44.070  68.260  74.410  1.00  0.00           C
ATOM   2230  O   SER A 140      44.580  68.110  73.310  1.00  0.00           O
ATOM   2231  N   ASN A 141      42.820  67.920  74.700  1.00  0.00           N
ATOM   2232  HN  ASN A 141      42.460  68.060  75.610  1.00  0.00           H
ATOM   2233  CA  ASN A 141      42.030  67.150  73.750  1.00  0.00           C
ATOM   2234  HA  ASN A 141      42.530  66.240  73.450  1.00  0.00           H
ATOM   2235  CB  ASN A 141      40.660  66.640  74.280  1.00  0.00           C
ATOM   2236  HB1 ASN A 141      40.080  66.130  73.480  1.00  0.00           H
ATOM   2237  HB2 ASN A 141      40.140  67.560  74.640  1.00  0.00           H
ATOM   2238  CG  ASN A 141      40.670  65.640  75.380  1.00  0.00           C
ATOM   2239  OD1 ASN A 141      41.710  65.140  75.840  1.00  0.00           O
ATOM   2240  ND2 ASN A 141      39.440  65.430  75.920  1.00  0.00           N
ATOM   2241 HD21 ASN A 141      39.410  64.750  76.640  1.00  0.00           H
ATOM   2242 HD22 ASN A 141      38.640  65.840  75.490  1.00  0.00           H
ATOM   2243  C   ASN A 141      41.730  68.020  72.460  1.00  0.00           C
ATOM   2244  O   ASN A 141      41.790  67.500  71.360  1.00  0.00           O
ATOM   2245  N   ARG A 142      41.480  69.340  72.520  1.00  0.00           N
ATOM   2246  HN  ARG A 142      41.270  69.740  73.410  1.00  0.00           H
ATOM   2247  CA  ARG A 142      41.270  70.150  71.390  1.00  0.00           C
ATOM   2248  HA  ARG A 142      40.450  69.700  70.850  1.00  0.00           H
ATOM   2249  CB  ARG A 142      40.890  71.530  71.900  1.00  0.00           C
ATOM   2250  HB1 ARG A 142      40.020  71.390  72.560  1.00  0.00           H
ATOM   2251  HB2 ARG A 142      40.480  72.050  71.000  1.00  0.00           H
ATOM   2252  CG  ARG A 142      41.980  72.270  72.700  1.00  0.00           C
ATOM   2253  HG1 ARG A 142      42.890  72.610  72.150  1.00  0.00           H
ATOM   2254  HG2 ARG A 142      42.380  71.580  73.470  1.00  0.00           H
ATOM   2255  CD  ARG A 142      41.500  73.530  73.390  1.00  0.00           C
ATOM   2256  HD1 ARG A 142      40.810  73.990  72.640  1.00  0.00           H
ATOM   2257  HD2 ARG A 142      42.260  74.250  73.770  1.00  0.00           H
ATOM   2258  NE  ARG A 142      40.650  72.970  74.490  1.00  0.00           N
ATOM   2259  HE  ARG A 142      40.750  72.030  74.820  1.00  0.00           H
ATOM   2260  CZ  ARG A 142      39.950  73.800  75.250  1.00  0.00           C
ATOM   2261  NH1 ARG A 142      39.850  75.060  74.840  1.00  0.00           N
ATOM   2262 HH11 ARG A 142      40.020  75.340  73.900  1.00  0.00           H
ATOM   2263 HH12 ARG A 142      39.320  75.680  75.420  1.00  0.00           H
ATOM   2264  NH2 ARG A 142      39.530  73.570  76.470  1.00  0.00           N
ATOM   2265 HH21 ARG A 142      39.600  72.640  76.850  1.00  0.00           H
ATOM   2266 HH22 ARG A 142      38.990  74.230  77.000  1.00  0.00           H
ATOM   2267  C   ARG A 142      42.570  70.170  70.550  1.00  0.00           C
ATOM   2268  O   ARG A 142      42.550  70.160  69.320  1.00  0.00           O
ATOM   2269  N   THR A 143      43.760  70.300  71.270  1.00  0.00           N
ATOM   2270  HN  THR A 143      43.720  70.460  72.250  1.00  0.00           H
ATOM   2271  CA  THR A 143      44.990  70.380  70.530  1.00  0.00           C
ATOM   2272  HA  THR A 143      44.920  71.070  69.690  1.00  0.00           H
ATOM   2273  CB  THR A 143      46.270  70.800  71.320  1.00  0.00           C
ATOM   2274  HB  THR A 143      46.490  70.100  72.150  1.00  0.00           H
ATOM   2275  OG1 THR A 143      46.140  72.100  71.890  1.00  0.00           O
ATOM   2276  HG1 THR A 143      46.450  72.170  72.790  1.00  0.00           H
ATOM   2277  CG2 THR A 143      47.450  70.810  70.340  1.00  0.00           C
ATOM   2278 HG21 THR A 143      47.110  71.490  69.540  1.00  0.00           H
ATOM   2279 HG22 THR A 143      47.730  69.770  70.010  1.00  0.00           H
ATOM   2280 HG23 THR A 143      48.420  71.150  70.740  1.00  0.00           H
ATOM   2281  C   THR A 143      45.360  69.130  69.720  1.00  0.00           C
ATOM   2282  O   THR A 143      45.840  69.170  68.590  1.00  0.00           O
ATOM   2283  N   ALA A 144      44.990  67.970  70.320  1.00  0.00           N
ATOM   2284  HN  ALA A 144      44.620  67.960  71.240  1.00  0.00           H
ATOM   2285  CA  ALA A 144      45.150  66.630  69.760  1.00  0.00           C
ATOM   2286  HA  ALA A 144      46.210  66.530  69.570  1.00  0.00           H
ATOM   2287  CB  ALA A 144      44.620  65.610  70.780  1.00  0.00           C
ATOM   2288  HB1 ALA A 144      43.540  65.750  70.960  1.00  0.00           H
ATOM   2289  HB2 ALA A 144      45.190  65.750  71.730  1.00  0.00           H
ATOM   2290  HB3 ALA A 144      44.760  64.550  70.490  1.00  0.00           H
ATOM   2291  C   ALA A 144      44.320  66.480  68.510  1.00  0.00           C
ATOM   2292  O   ALA A 144      44.690  66.000  67.460  1.00  0.00           O
ATOM   2293  N   ALA A 145      43.030  66.950  68.620  1.00  0.00           N
ATOM   2294  HN  ALA A 145      42.630  67.300  69.460  1.00  0.00           H
ATOM   2295  CA  ALA A 145      42.050  66.980  67.490  1.00  0.00           C
ATOM   2296  HA  ALA A 145      41.970  65.960  67.170  1.00  0.00           H
ATOM   2297  CB  ALA A 145      40.740  67.450  68.140  1.00  0.00           C
ATOM   2298  HB1 ALA A 145      39.950  67.180  67.400  1.00  0.00           H
ATOM   2299  HB2 ALA A 145      40.780  68.540  68.370  1.00  0.00           H
ATOM   2300  HB3 ALA A 145      40.580  66.900  69.090  1.00  0.00           H
ATOM   2301  C   ALA A 145      42.610  67.800  66.330  1.00  0.00           C
ATOM   2302  O   ALA A 145      42.620  67.270  65.220  1.00  0.00           O
ATOM   2303  N   ILE A 146      43.160  69.000  66.440  1.00  0.00           N
ATOM   2304  HN  ILE A 146      43.230  69.480  67.320  1.00  0.00           H
ATOM   2305  CA  ILE A 146      43.530  69.750  65.280  1.00  0.00           C
ATOM   2306  HA  ILE A 146      42.800  69.640  64.490  1.00  0.00           H
ATOM   2307  CB  ILE A 146      43.450  71.240  65.480  1.00  0.00           C
ATOM   2308  HB  ILE A 146      42.380  71.360  65.790  1.00  0.00           H
ATOM   2309  CG2 ILE A 146      44.380  71.700  66.650  1.00  0.00           C
ATOM   2310 HG21 ILE A 146      45.380  71.870  66.210  1.00  0.00           H
ATOM   2311 HG22 ILE A 146      44.380  70.960  67.470  1.00  0.00           H
ATOM   2312 HG23 ILE A 146      44.040  72.630  67.160  1.00  0.00           H
ATOM   2313  CG1 ILE A 146      43.660  72.010  64.200  1.00  0.00           C
ATOM   2314 HG11 ILE A 146      43.070  71.690  63.330  1.00  0.00           H
ATOM   2315 HG12 ILE A 146      44.630  71.750  63.730  1.00  0.00           H
ATOM   2316  CD  ILE A 146      43.410  73.490  64.330  1.00  0.00           C
ATOM   2317  HD1 ILE A 146      43.480  73.990  63.340  1.00  0.00           H
ATOM   2318  HD2 ILE A 146      44.140  73.940  65.020  1.00  0.00           H
ATOM   2319  HD3 ILE A 146      42.340  73.730  64.530  1.00  0.00           H
ATOM   2320  C   ILE A 146      44.880  69.280  64.710  1.00  0.00           C
ATOM   2321  O   ILE A 146      45.180  69.230  63.500  1.00  0.00           O
ATOM   2322  N   ILE A 147      45.690  68.590  65.650  1.00  0.00           N
ATOM   2323  HN  ILE A 147      45.590  68.820  66.610  1.00  0.00           H
ATOM   2324  CA  ILE A 147      46.850  67.890  65.180  1.00  0.00           C
ATOM   2325  HA  ILE A 147      47.430  68.500  64.490  1.00  0.00           H
ATOM   2326  CB  ILE A 147      47.840  67.670  66.250  1.00  0.00           C
ATOM   2327  HB  ILE A 147      47.370  67.260  67.170  1.00  0.00           H
ATOM   2328  CG2 ILE A 147      48.890  66.580  65.940  1.00  0.00           C
ATOM   2329 HG21 ILE A 147      48.420  65.630  65.590  1.00  0.00           H
ATOM   2330 HG22 ILE A 147      49.530  66.250  66.790  1.00  0.00           H
ATOM   2331 HG23 ILE A 147      49.620  66.800  65.120  1.00  0.00           H
ATOM   2332  CG1 ILE A 147      48.550  68.960  66.630  1.00  0.00           C
ATOM   2333 HG11 ILE A 147      47.700  69.540  67.040  1.00  0.00           H
ATOM   2334 HG12 ILE A 147      48.940  69.490  65.740  1.00  0.00           H
ATOM   2335  CD  ILE A 147      49.650  68.770  67.710  1.00  0.00           C
ATOM   2336  HD1 ILE A 147      50.540  68.450  67.130  1.00  0.00           H
ATOM   2337  HD2 ILE A 147      49.340  68.000  68.450  1.00  0.00           H
ATOM   2338  HD3 ILE A 147      49.840  69.690  68.310  1.00  0.00           H
ATOM   2339  C   ILE A 147      46.470  66.640  64.410  1.00  0.00           C
ATOM   2340  O   ILE A 147      47.090  66.240  63.430  1.00  0.00           O
ATOM   2341  N   SER A 148      45.370  65.910  64.860  1.00  0.00           N
ATOM   2342  HN  SER A 148      44.900  66.290  65.660  1.00  0.00           H
ATOM   2343  CA  SER A 148      44.810  64.780  64.030  1.00  0.00           C
ATOM   2344  HA  SER A 148      45.520  63.970  63.980  1.00  0.00           H
ATOM   2345  CB  SER A 148      43.570  64.220  64.650  1.00  0.00           C
ATOM   2346  HB1 SER A 148      43.100  63.570  63.890  1.00  0.00           H
ATOM   2347  HB2 SER A 148      42.910  65.060  64.920  1.00  0.00           H
ATOM   2348  OG  SER A 148      43.920  63.660  65.880  1.00  0.00           O
ATOM   2349  HG1 SER A 148      44.300  64.300  66.480  1.00  0.00           H
ATOM   2350  C   SER A 148      44.380  65.270  62.710  1.00  0.00           C
ATOM   2351  O   SER A 148      44.680  64.630  61.750  1.00  0.00           O
ATOM   2352  N   CYS A 149      43.780  66.470  62.660  1.00  0.00           N
ATOM   2353  HN  CYS A 149      43.480  66.940  63.500  1.00  0.00           H
ATOM   2354  CA  CYS A 149      43.420  67.060  61.420  1.00  0.00           C
ATOM   2355  HA  CYS A 149      42.750  66.410  60.870  1.00  0.00           H
ATOM   2356  CB  CYS A 149      42.510  68.380  61.580  1.00  0.00           C
ATOM   2357  HB1 CYS A 149      42.270  68.620  60.530  1.00  0.00           H
ATOM   2358  HB2 CYS A 149      43.090  69.240  61.960  1.00  0.00           H
ATOM   2359  SG  CYS A 149      41.030  68.060  62.580  1.00  0.00           S
ATOM   2360  HG1 CYS A 149      41.360  68.810  63.630  1.00  0.00           H
ATOM   2361  C   CYS A 149      44.720  67.340  60.540  1.00  0.00           C
ATOM   2362  O   CYS A 149      44.750  67.090  59.360  1.00  0.00           O
ATOM   2363  N   LEU A 150      45.830  67.880  61.140  1.00  0.00           N
ATOM   2364  HN  LEU A 150      45.740  68.120  62.110  1.00  0.00           H
ATOM   2365  CA  LEU A 150      47.100  68.280  60.490  1.00  0.00           C
ATOM   2366  HA  LEU A 150      46.900  68.760  59.550  1.00  0.00           H
ATOM   2367  CB  LEU A 150      47.940  69.200  61.380  1.00  0.00           C
ATOM   2368  HB1 LEU A 150      48.130  68.630  62.300  1.00  0.00           H
ATOM   2369  HB2 LEU A 150      47.410  70.110  61.740  1.00  0.00           H
ATOM   2370  CG  LEU A 150      49.390  69.630  60.820  1.00  0.00           C
ATOM   2371  HG  LEU A 150      49.820  68.650  60.520  1.00  0.00           H
ATOM   2372  CD1 LEU A 150      49.210  70.510  59.670  1.00  0.00           C
ATOM   2373 HD11 LEU A 150      50.160  70.770  59.160  1.00  0.00           H
ATOM   2374 HD12 LEU A 150      48.440  71.300  59.890  1.00  0.00           H
ATOM   2375 HD13 LEU A 150      48.710  69.980  58.830  1.00  0.00           H
ATOM   2376  CD2 LEU A 150      50.270  70.260  61.930  1.00  0.00           C
ATOM   2377 HD21 LEU A 150      50.340  69.490  62.730  1.00  0.00           H
ATOM   2378 HD22 LEU A 150      49.880  71.240  62.310  1.00  0.00           H
ATOM   2379 HD23 LEU A 150      51.300  70.400  61.540  1.00  0.00           H
ATOM   2380  C   LEU A 150      47.750  67.000  60.050  1.00  0.00           C
ATOM   2381  O   LEU A 150      48.310  66.970  58.960  1.00  0.00           O
ATOM   2382  N   LEU A 151      47.730  65.920  60.890  1.00  0.00           N
ATOM   2383  HN  LEU A 151      47.360  66.070  61.800  1.00  0.00           H
ATOM   2384  CA  LEU A 151      48.190  64.620  60.490  1.00  0.00           C
ATOM   2385  HA  LEU A 151      49.230  64.740  60.240  1.00  0.00           H
ATOM   2386  CB  LEU A 151      48.100  63.640  61.750  1.00  0.00           C
ATOM   2387  HB1 LEU A 151      48.220  62.610  61.380  1.00  0.00           H
ATOM   2388  HB2 LEU A 151      47.090  63.620  62.210  1.00  0.00           H
ATOM   2389  CG  LEU A 151      49.310  63.830  62.750  1.00  0.00           C
ATOM   2390  HG  LEU A 151      49.580  64.890  62.920  1.00  0.00           H
ATOM   2391  CD1 LEU A 151      48.940  63.040  64.050  1.00  0.00           C
ATOM   2392 HD11 LEU A 151      49.840  63.130  64.700  1.00  0.00           H
ATOM   2393 HD12 LEU A 151      48.640  61.980  63.940  1.00  0.00           H
ATOM   2394 HD13 LEU A 151      48.150  63.580  64.640  1.00  0.00           H
ATOM   2395  CD2 LEU A 151      50.580  63.250  62.160  1.00  0.00           C
ATOM   2396 HD21 LEU A 151      51.410  63.480  62.870  1.00  0.00           H
ATOM   2397 HD22 LEU A 151      50.840  63.690  61.180  1.00  0.00           H
ATOM   2398 HD23 LEU A 151      50.500  62.150  62.160  1.00  0.00           H
ATOM   2399  C   LEU A 151      47.510  64.050  59.230  1.00  0.00           C
ATOM   2400  O   LEU A 151      48.210  63.700  58.340  1.00  0.00           O
ATOM   2401  N   TRP A 152      46.120  64.120  59.080  1.00  0.00           N
ATOM   2402  HN  TRP A 152      45.530  64.390  59.830  1.00  0.00           H
ATOM   2403  CA  TRP A 152      45.470  63.780  57.790  1.00  0.00           C
ATOM   2404  HA  TRP A 152      45.880  62.810  57.550  1.00  0.00           H
ATOM   2405  CB  TRP A 152      43.890  63.630  57.800  1.00  0.00           C
ATOM   2406  HB1 TRP A 152      43.420  63.550  56.800  1.00  0.00           H
ATOM   2407  HB2 TRP A 152      43.540  64.530  58.340  1.00  0.00           H
ATOM   2408  CG  TRP A 152      43.310  62.450  58.580  1.00  0.00           C
ATOM   2409  CD1 TRP A 152      42.830  62.590  59.880  1.00  0.00           C
ATOM   2410  HD1 TRP A 152      42.870  63.510  60.450  1.00  0.00           H
ATOM   2411  NE1 TRP A 152      42.370  61.350  60.270  1.00  0.00           N
ATOM   2412  HE1 TRP A 152      41.910  61.020  61.060  1.00  0.00           H
ATOM   2413  CE2 TRP A 152      42.630  60.420  59.250  1.00  0.00           C
ATOM   2414  CD2 TRP A 152      43.180  61.110  58.150  1.00  0.00           C
ATOM   2415  CE3 TRP A 152      43.640  60.340  57.090  1.00  0.00           C
ATOM   2416  HE3 TRP A 152      44.110  60.810  56.230  1.00  0.00           H
ATOM   2417  CZ3 TRP A 152      43.310  58.950  57.010  1.00  0.00           C
ATOM   2418  HZ3 TRP A 152      43.620  58.390  56.140  1.00  0.00           H
ATOM   2419  CZ2 TRP A 152      42.350  59.060  59.190  1.00  0.00           C
ATOM   2420  HZ2 TRP A 152      41.810  58.650  60.020  1.00  0.00           H
ATOM   2421  CH2 TRP A 152      42.710  58.340  58.070  1.00  0.00           C
ATOM   2422  HH2 TRP A 152      42.600  57.270  58.000  1.00  0.00           H
ATOM   2423  C   TRP A 152      45.820  64.740  56.640  1.00  0.00           C
ATOM   2424  O   TRP A 152      46.070  64.300  55.490  1.00  0.00           O
ATOM   2425  N   GLY A 153      46.110  66.040  56.910  1.00  0.00           N
ATOM   2426  HN  GLY A 153      45.950  66.340  57.850  1.00  0.00           H
ATOM   2427  CA  GLY A 153      46.560  66.910  55.890  1.00  0.00           C
ATOM   2428  HA1 GLY A 153      46.760  67.870  56.330  1.00  0.00           H
ATOM   2429  HA2 GLY A 153      45.870  66.900  55.070  1.00  0.00           H
ATOM   2430  C   GLY A 153      47.890  66.570  55.300  1.00  0.00           C
ATOM   2431  O   GLY A 153      48.050  66.610  54.100  1.00  0.00           O
ATOM   2432  N   ILE A 154      48.920  66.160  56.120  1.00  0.00           N
ATOM   2433  HN  ILE A 154      48.850  66.170  57.120  1.00  0.00           H
ATOM   2434  CA  ILE A 154      50.180  65.770  55.520  1.00  0.00           C
ATOM   2435  HA  ILE A 154      50.240  66.330  54.600  1.00  0.00           H
ATOM   2436  CB  ILE A 154      51.460  65.950  56.350  1.00  0.00           C
ATOM   2437  HB  ILE A 154      52.250  65.380  55.820  1.00  0.00           H
ATOM   2438  CG2 ILE A 154      51.810  67.450  56.540  1.00  0.00           C
ATOM   2439 HG21 ILE A 154      52.830  67.530  56.970  1.00  0.00           H
ATOM   2440 HG22 ILE A 154      51.040  67.910  57.200  1.00  0.00           H
ATOM   2441 HG23 ILE A 154      51.790  67.910  55.530  1.00  0.00           H
ATOM   2442  CG1 ILE A 154      51.320  65.310  57.760  1.00  0.00           C
ATOM   2443 HG11 ILE A 154      50.710  64.380  57.720  1.00  0.00           H
ATOM   2444 HG12 ILE A 154      50.810  66.100  58.350  1.00  0.00           H
ATOM   2445  CD  ILE A 154      52.720  64.980  58.500  1.00  0.00           C
ATOM   2446  HD1 ILE A 154      53.040  64.030  58.020  1.00  0.00           H
ATOM   2447  HD2 ILE A 154      52.570  64.890  59.600  1.00  0.00           H
ATOM   2448  HD3 ILE A 154      53.460  65.790  58.270  1.00  0.00           H
ATOM   2449  C   ILE A 154      50.150  64.270  55.120  1.00  0.00           C
ATOM   2450  O   ILE A 154      50.780  63.870  54.130  1.00  0.00           O
ATOM   2451  N   THR A 155      49.290  63.440  55.730  1.00  0.00           N
ATOM   2452  HN  THR A 155      48.770  63.690  56.540  1.00  0.00           H
ATOM   2453  CA  THR A 155      49.030  62.130  55.190  1.00  0.00           C
ATOM   2454  HA  THR A 155      49.960  61.560  55.160  1.00  0.00           H
ATOM   2455  CB  THR A 155      47.950  61.450  55.970  1.00  0.00           C
ATOM   2456  HB  THR A 155      47.070  62.130  55.990  1.00  0.00           H
ATOM   2457  OG1 THR A 155      48.360  61.160  57.260  1.00  0.00           O
ATOM   2458  HG1 THR A 155      48.340  61.980  57.760  1.00  0.00           H
ATOM   2459  CG2 THR A 155      47.590  60.110  55.350  1.00  0.00           C
ATOM   2460 HG21 THR A 155      47.040  60.300  54.410  1.00  0.00           H
ATOM   2461 HG22 THR A 155      46.920  59.510  56.020  1.00  0.00           H
ATOM   2462 HG23 THR A 155      48.560  59.580  55.280  1.00  0.00           H
ATOM   2463  C   THR A 155      48.600  62.150  53.750  1.00  0.00           C
ATOM   2464  O   THR A 155      49.130  61.490  52.840  1.00  0.00           O
ATOM   2465  N   ILE A 156      47.690  63.160  53.500  1.00  0.00           N
ATOM   2466  HN  ILE A 156      47.260  63.580  54.290  1.00  0.00           H
ATOM   2467  CA  ILE A 156      47.210  63.520  52.170  1.00  0.00           C
ATOM   2468  HA  ILE A 156      46.840  62.620  51.700  1.00  0.00           H
ATOM   2469  CB  ILE A 156      45.960  64.450  52.170  1.00  0.00           C
ATOM   2470  HB  ILE A 156      46.160  65.300  52.850  1.00  0.00           H
ATOM   2471  CG2 ILE A 156      45.620  65.090  50.860  1.00  0.00           C
ATOM   2472 HG21 ILE A 156      45.530  64.320  50.050  1.00  0.00           H
ATOM   2473 HG22 ILE A 156      46.410  65.790  50.520  1.00  0.00           H
ATOM   2474 HG23 ILE A 156      44.620  65.560  50.930  1.00  0.00           H
ATOM   2475  CG1 ILE A 156      44.700  63.720  52.780  1.00  0.00           C
ATOM   2476 HG11 ILE A 156      44.990  63.090  53.640  1.00  0.00           H
ATOM   2477 HG12 ILE A 156      44.250  63.000  52.040  1.00  0.00           H
ATOM   2478  CD  ILE A 156      43.540  64.720  53.150  1.00  0.00           C
ATOM   2479  HD1 ILE A 156      43.150  65.290  52.280  1.00  0.00           H
ATOM   2480  HD2 ILE A 156      43.780  65.480  53.920  1.00  0.00           H
ATOM   2481  HD3 ILE A 156      42.690  64.170  53.600  1.00  0.00           H
ATOM   2482  C   ILE A 156      48.310  64.110  51.270  1.00  0.00           C
ATOM   2483  O   ILE A 156      48.460  63.870  50.050  1.00  0.00           O
ATOM   2484  N   GLY A 157      49.200  64.980  51.870  1.00  0.00           N
ATOM   2485  HN  GLY A 157      48.860  65.320  52.750  1.00  0.00           H
ATOM   2486  CA  GLY A 157      50.140  65.780  51.070  1.00  0.00           C
ATOM   2487  HA1 GLY A 157      50.530  66.560  51.690  1.00  0.00           H
ATOM   2488  HA2 GLY A 157      49.580  66.190  50.250  1.00  0.00           H
ATOM   2489  C   GLY A 157      51.240  64.960  50.570  1.00  0.00           C
ATOM   2490  O   GLY A 157      51.860  65.340  49.550  1.00  0.00           O
ATOM   2491  N   LEU A 158      51.420  63.790  51.090  1.00  0.00           N
ATOM   2492  HN  LEU A 158      50.970  63.580  51.950  1.00  0.00           H
ATOM   2493  CA  LEU A 158      52.290  62.770  50.570  1.00  0.00           C
ATOM   2494  HA  LEU A 158      52.930  63.300  49.880  1.00  0.00           H
ATOM   2495  CB  LEU A 158      53.270  62.140  51.600  1.00  0.00           C
ATOM   2496  HB1 LEU A 158      53.800  61.250  51.210  1.00  0.00           H
ATOM   2497  HB2 LEU A 158      52.590  61.860  52.430  1.00  0.00           H
ATOM   2498  CG  LEU A 158      54.330  63.130  52.150  1.00  0.00           C
ATOM   2499  HG  LEU A 158      54.020  64.190  52.040  1.00  0.00           H
ATOM   2500  CD1 LEU A 158      54.570  62.950  53.690  1.00  0.00           C
ATOM   2501 HD11 LEU A 158      55.010  61.940  53.810  1.00  0.00           H
ATOM   2502 HD12 LEU A 158      53.540  62.890  54.090  1.00  0.00           H
ATOM   2503 HD13 LEU A 158      55.320  63.720  53.990  1.00  0.00           H
ATOM   2504  CD2 LEU A 158      55.640  62.960  51.300  1.00  0.00           C
ATOM   2505 HD21 LEU A 158      56.370  63.680  51.720  1.00  0.00           H
ATOM   2506 HD22 LEU A 158      55.430  63.180  50.230  1.00  0.00           H
ATOM   2507 HD23 LEU A 158      56.060  61.930  51.330  1.00  0.00           H
ATOM   2508  C   LEU A 158      51.540  61.650  49.780  1.00  0.00           C
ATOM   2509  O   LEU A 158      52.200  60.850  49.120  1.00  0.00           O
ATOM   2510  N   THR A 159      50.150  61.690  49.620  1.00  0.00           N
ATOM   2511  HN  THR A 159      49.550  62.260  50.180  1.00  0.00           H
ATOM   2512  CA  THR A 159      49.370  60.750  48.720  1.00  0.00           C
ATOM   2513  HA  THR A 159      50.040  60.040  48.240  1.00  0.00           H
ATOM   2514  CB  THR A 159      48.360  59.940  49.510  1.00  0.00           C
ATOM   2515  HB  THR A 159      47.610  59.460  48.840  1.00  0.00           H
ATOM   2516  OG1 THR A 159      47.770  60.720  50.520  1.00  0.00           O
ATOM   2517  HG1 THR A 159      48.430  60.810  51.210  1.00  0.00           H
ATOM   2518  CG2 THR A 159      49.140  58.790  50.250  1.00  0.00           C
ATOM   2519 HG21 THR A 159      48.410  58.060  50.650  1.00  0.00           H
ATOM   2520 HG22 THR A 159      49.810  59.200  51.020  1.00  0.00           H
ATOM   2521 HG23 THR A 159      49.810  58.280  49.520  1.00  0.00           H
ATOM   2522  C   THR A 159      48.690  61.480  47.470  1.00  0.00           C
ATOM   2523  O   THR A 159      48.210  60.900  46.550  1.00  0.00           O
ATOM   2524  N   VAL A 160      48.630  62.790  47.450  1.00  0.00           N
ATOM   2525  HN  VAL A 160      49.020  63.390  48.130  1.00  0.00           H
ATOM   2526  CA  VAL A 160      47.700  63.480  46.540  1.00  0.00           C
ATOM   2527  HA  VAL A 160      46.830  62.900  46.320  1.00  0.00           H
ATOM   2528  CB  VAL A 160      47.240  64.730  47.180  1.00  0.00           C
ATOM   2529  HB  VAL A 160      47.030  64.400  48.220  1.00  0.00           H
ATOM   2530  CG1 VAL A 160      48.270  65.870  47.280  1.00  0.00           C
ATOM   2531 HG11 VAL A 160      47.820  66.740  47.800  1.00  0.00           H
ATOM   2532 HG12 VAL A 160      48.670  66.290  46.340  1.00  0.00           H
ATOM   2533 HG13 VAL A 160      49.160  65.620  47.900  1.00  0.00           H
ATOM   2534  CG2 VAL A 160      45.880  65.250  46.560  1.00  0.00           C
ATOM   2535 HG21 VAL A 160      46.080  65.590  45.520  1.00  0.00           H
ATOM   2536 HG22 VAL A 160      45.460  66.120  47.120  1.00  0.00           H
ATOM   2537 HG23 VAL A 160      45.130  64.460  46.400  1.00  0.00           H
ATOM   2538  C   VAL A 160      48.270  63.710  45.130  1.00  0.00           C
ATOM   2539  O   VAL A 160      47.500  63.870  44.190  1.00  0.00           O
ATOM   2540  N   HSD A 161      49.640  63.650  44.910  1.00  0.00           N
ATOM   2541  HN  HSD A 161      50.160  63.520  45.750  1.00  0.00           H
ATOM   2542  CA  HSD A 161      50.310  63.550  43.650  1.00  0.00           C
ATOM   2543  HA  HSD A 161      50.300  64.570  43.280  1.00  0.00           H
ATOM   2544  CB  HSD A 161      51.760  62.950  43.840  1.00  0.00           C
ATOM   2545  HB1 HSD A 161      52.240  63.620  44.590  1.00  0.00           H
ATOM   2546  HB2 HSD A 161      52.330  63.000  42.890  1.00  0.00           H
ATOM   2547  ND1 HSD A 161      52.100  60.440  43.430  1.00  0.00           N
ATOM   2548  HD1 HSD A 161      52.160  60.480  42.430  1.00  0.00           H
ATOM   2549  CG  HSD A 161      51.790  61.490  44.310  1.00  0.00           C
ATOM   2550  CE1 HSD A 161      52.270  59.340  44.100  1.00  0.00           C
ATOM   2551  HE1 HSD A 161      52.500  58.360  43.670  1.00  0.00           H
ATOM   2552  NE2 HSD A 161      51.960  59.510  45.380  1.00  0.00           N
ATOM   2553  CD2 HSD A 161      51.750  60.890  45.520  1.00  0.00           C
ATOM   2554  HD2 HSD A 161      51.640  61.340  46.510  1.00  0.00           H
ATOM   2555  C   HSD A 161      49.660  62.720  42.630  1.00  0.00           C
ATOM   2556  O   HSD A 161      49.700  63.070  41.530  1.00  0.00           O
ATOM   2557  N   LEU A 162      48.900  61.680  43.080  1.00  0.00           N
ATOM   2558  HN  LEU A 162      48.840  61.580  44.070  1.00  0.00           H
ATOM   2559  CA  LEU A 162      48.150  60.750  42.260  1.00  0.00           C
ATOM   2560  HA  LEU A 162      48.800  60.280  41.540  1.00  0.00           H
ATOM   2561  CB  LEU A 162      47.600  59.580  43.180  1.00  0.00           C
ATOM   2562  HB1 LEU A 162      46.870  58.940  42.640  1.00  0.00           H
ATOM   2563  HB2 LEU A 162      47.020  60.040  44.000  1.00  0.00           H
ATOM   2564  CG  LEU A 162      48.740  58.630  43.580  1.00  0.00           C
ATOM   2565  HG  LEU A 162      49.680  59.190  43.790  1.00  0.00           H
ATOM   2566  CD1 LEU A 162      48.410  57.830  44.820  1.00  0.00           C
ATOM   2567 HD11 LEU A 162      47.520  57.180  44.640  1.00  0.00           H
ATOM   2568 HD12 LEU A 162      48.380  58.510  45.700  1.00  0.00           H
ATOM   2569 HD13 LEU A 162      49.290  57.160  44.960  1.00  0.00           H
ATOM   2570  CD2 LEU A 162      49.210  57.680  42.420  1.00  0.00           C
ATOM   2571 HD21 LEU A 162      48.270  57.130  42.200  1.00  0.00           H
ATOM   2572 HD22 LEU A 162      50.050  57.040  42.740  1.00  0.00           H
ATOM   2573 HD23 LEU A 162      49.500  58.370  41.600  1.00  0.00           H
ATOM   2574  C   LEU A 162      46.960  61.370  41.580  1.00  0.00           C
ATOM   2575  O   LEU A 162      46.680  60.990  40.430  1.00  0.00           O
ATOM   2576  N   LEU A 163      46.230  62.320  42.220  1.00  0.00           N
ATOM   2577  HN  LEU A 163      46.450  62.750  43.090  1.00  0.00           H
ATOM   2578  CA  LEU A 163      45.000  62.860  41.650  1.00  0.00           C
ATOM   2579  HA  LEU A 163      44.340  62.110  41.240  1.00  0.00           H
ATOM   2580  CB  LEU A 163      44.200  63.600  42.750  1.00  0.00           C
ATOM   2581  HB1 LEU A 163      43.320  63.950  42.170  1.00  0.00           H
ATOM   2582  HB2 LEU A 163      44.800  64.470  43.110  1.00  0.00           H
ATOM   2583  CG  LEU A 163      43.690  62.820  43.910  1.00  0.00           C
ATOM   2584  HG  LEU A 163      44.530  62.350  44.480  1.00  0.00           H
ATOM   2585  CD1 LEU A 163      42.830  63.680  44.900  1.00  0.00           C
ATOM   2586 HD11 LEU A 163      42.600  63.120  45.830  1.00  0.00           H
ATOM   2587 HD12 LEU A 163      41.880  63.900  44.370  1.00  0.00           H
ATOM   2588 HD13 LEU A 163      43.380  64.620  45.150  1.00  0.00           H
ATOM   2589  CD2 LEU A 163      42.680  61.750  43.440  1.00  0.00           C
ATOM   2590 HD21 LEU A 163      43.180  60.860  42.990  1.00  0.00           H
ATOM   2591 HD22 LEU A 163      41.930  62.090  42.700  1.00  0.00           H
ATOM   2592 HD23 LEU A 163      42.170  61.340  44.350  1.00  0.00           H
ATOM   2593  C   LEU A 163      45.210  63.870  40.440  1.00  0.00           C
ATOM   2594  O   LEU A 163      44.290  64.160  39.640  1.00  0.00           O
ATOM   2595  N   LYS A 164      46.450  64.370  40.300  1.00  0.00           N
ATOM   2596  HN  LYS A 164      47.150  64.070  40.950  1.00  0.00           H
ATOM   2597  CA  LYS A 164      46.820  65.340  39.320  1.00  0.00           C
ATOM   2598  HA  LYS A 164      46.170  66.200  39.390  1.00  0.00           H
ATOM   2599  CB  LYS A 164      48.240  65.790  39.690  1.00  0.00           C
ATOM   2600  HB1 LYS A 164      48.760  66.400  38.930  1.00  0.00           H
ATOM   2601  HB2 LYS A 164      48.880  64.880  39.760  1.00  0.00           H
ATOM   2602  CG  LYS A 164      48.490  66.480  41.090  1.00  0.00           C
ATOM   2603  HG1 LYS A 164      49.590  66.610  41.090  1.00  0.00           H
ATOM   2604  HG2 LYS A 164      48.090  65.770  41.850  1.00  0.00           H
ATOM   2605  CD  LYS A 164      47.730  67.800  41.340  1.00  0.00           C
ATOM   2606  HD1 LYS A 164      48.080  68.220  42.310  1.00  0.00           H
ATOM   2607  HD2 LYS A 164      46.660  67.560  41.500  1.00  0.00           H
ATOM   2608  CE  LYS A 164      48.060  68.930  40.320  1.00  0.00           C
ATOM   2609  HE1 LYS A 164      48.060  68.730  39.230  1.00  0.00           H
ATOM   2610  HE2 LYS A 164      49.040  69.380  40.550  1.00  0.00           H
ATOM   2611  NZ  LYS A 164      47.130  69.970  40.520  1.00  0.00           N
ATOM   2612  HZ1 LYS A 164      47.200  70.450  41.430  1.00  0.00           H
ATOM   2613  HZ2 LYS A 164      46.120  69.740  40.420  1.00  0.00           H
ATOM   2614  HZ3 LYS A 164      47.310  70.680  39.790  1.00  0.00           H
ATOM   2615  C   LYS A 164      46.750  64.900  37.870  1.00  0.00           C
ATOM   2616  O   LYS A 164      46.790  65.650  36.950  1.00  0.00           O
ATOM   2617  N   LYS A 165      46.820  63.590  37.610  1.00  0.00           N
ATOM   2618  HN  LYS A 165      46.860  62.930  38.360  1.00  0.00           H
ATOM   2619  CA  LYS A 165      47.040  62.980  36.280  1.00  0.00           C
ATOM   2620  HA  LYS A 165      46.860  63.750  35.560  1.00  0.00           H
ATOM   2621  CB  LYS A 165      48.480  62.480  35.940  1.00  0.00           C
ATOM   2622  HB1 LYS A 165      49.140  63.250  36.420  1.00  0.00           H
ATOM   2623  HB2 LYS A 165      48.700  62.500  34.850  1.00  0.00           H
ATOM   2624  CG  LYS A 165      49.000  61.150  36.650  1.00  0.00           C
ATOM   2625  HG1 LYS A 165      48.470  61.070  37.620  1.00  0.00           H
ATOM   2626  HG2 LYS A 165      50.080  61.240  36.850  1.00  0.00           H
ATOM   2627  CD  LYS A 165      48.850  59.870  35.850  1.00  0.00           C
ATOM   2628  HD1 LYS A 165      47.770  59.670  35.740  1.00  0.00           H
ATOM   2629  HD2 LYS A 165      49.310  59.130  36.540  1.00  0.00           H
ATOM   2630  CE  LYS A 165      49.530  59.770  34.430  1.00  0.00           C
ATOM   2631  HE1 LYS A 165      50.640  59.770  34.550  1.00  0.00           H
ATOM   2632  HE2 LYS A 165      49.260  60.650  33.820  1.00  0.00           H
ATOM   2633  NZ  LYS A 165      49.030  58.530  33.780  1.00  0.00           N
ATOM   2634  HZ1 LYS A 165      49.040  57.790  34.510  1.00  0.00           H
ATOM   2635  HZ2 LYS A 165      49.740  58.130  33.120  1.00  0.00           H
ATOM   2636  HZ3 LYS A 165      48.100  58.640  33.340  1.00  0.00           H
ATOM   2637  C   LYS A 165      45.970  61.970  35.980  1.00  0.00           C
ATOM   2638  O   LYS A 165      45.500  61.310  36.890  1.00  0.00           O
ATOM   2639  N   LYS A 166      45.560  61.950  34.720  1.00  0.00           N
ATOM   2640  HN  LYS A 166      45.910  62.650  34.110  1.00  0.00           H
ATOM   2641  CA  LYS A 166      44.580  60.970  34.250  1.00  0.00           C
ATOM   2642  HA  LYS A 166      43.660  61.020  34.810  1.00  0.00           H
ATOM   2643  CB  LYS A 166      44.220  61.170  32.760  1.00  0.00           C
ATOM   2644  HB1 LYS A 166      43.530  60.360  32.460  1.00  0.00           H
ATOM   2645  HB2 LYS A 166      45.190  61.180  32.220  1.00  0.00           H
ATOM   2646  CG  LYS A 166      43.450  62.460  32.500  1.00  0.00           C
ATOM   2647  HG1 LYS A 166      44.030  63.370  32.760  1.00  0.00           H
ATOM   2648  HG2 LYS A 166      42.540  62.380  33.130  1.00  0.00           H
ATOM   2649  CD  LYS A 166      42.930  62.610  31.060  1.00  0.00           C
ATOM   2650  HD1 LYS A 166      43.770  62.410  30.360  1.00  0.00           H
ATOM   2651  HD2 LYS A 166      42.650  63.670  30.930  1.00  0.00           H
ATOM   2652  CE  LYS A 166      41.760  61.750  30.700  1.00  0.00           C
ATOM   2653  HE1 LYS A 166      41.950  60.720  31.070  1.00  0.00           H
ATOM   2654  HE2 LYS A 166      41.660  61.630  29.600  1.00  0.00           H
ATOM   2655  NZ  LYS A 166      40.450  62.150  31.250  1.00  0.00           N
ATOM   2656  HZ1 LYS A 166      39.650  61.630  30.830  1.00  0.00           H
ATOM   2657  HZ2 LYS A 166      40.390  63.140  30.970  1.00  0.00           H
ATOM   2658  HZ3 LYS A 166      40.390  62.010  32.290  1.00  0.00           H
ATOM   2659  C   LYS A 166      44.930  59.470  34.440  1.00  0.00           C
ATOM   2660  O   LYS A 166      46.090  59.080  34.310  1.00  0.00           O
ATOM   2661  N   MET A 167      44.000  58.600  34.880  1.00  0.00           N
ATOM   2662  HN  MET A 167      43.120  58.960  35.180  1.00  0.00           H
ATOM   2663  CA  MET A 167      44.390  57.250  35.340  1.00  0.00           C
ATOM   2664  HA  MET A 167      45.470  57.300  35.390  1.00  0.00           H
ATOM   2665  CB  MET A 167      44.020  57.030  36.810  1.00  0.00           C
ATOM   2666  HB1 MET A 167      44.160  55.970  37.120  1.00  0.00           H
ATOM   2667  HB2 MET A 167      42.920  57.200  36.910  1.00  0.00           H
ATOM   2668  CG  MET A 167      44.890  57.840  37.740  1.00  0.00           C
ATOM   2669  HG1 MET A 167      44.410  57.730  38.740  1.00  0.00           H
ATOM   2670  HG2 MET A 167      44.860  58.910  37.440  1.00  0.00           H
ATOM   2671  SD  MET A 167      46.610  57.180  37.780  1.00  0.00           S
ATOM   2672  CE  MET A 167      46.970  57.720  39.480  1.00  0.00           C
ATOM   2673  HE1 MET A 167      48.040  57.670  39.770  1.00  0.00           H
ATOM   2674  HE2 MET A 167      46.470  56.970  40.130  1.00  0.00           H
ATOM   2675  HE3 MET A 167      46.490  58.710  39.650  1.00  0.00           H
ATOM   2676  C   MET A 167      44.100  55.980  34.430  1.00  0.00           C
ATOM   2677  O   MET A 167      44.920  55.010  34.340  1.00  0.00           O
ATOM   2678  N   PRO A 168      42.980  55.890  33.710  1.00  0.00           N
ATOM   2679  CD  PRO A 168      41.790  56.740  33.920  1.00  0.00           C
ATOM   2680  HD1 PRO A 168      41.930  57.720  33.420  1.00  0.00           H
ATOM   2681  HD2 PRO A 168      41.650  56.900  35.020  1.00  0.00           H
ATOM   2682  CA  PRO A 168      42.740  54.820  32.780  1.00  0.00           C
ATOM   2683  HA  PRO A 168      42.610  53.910  33.340  1.00  0.00           H
ATOM   2684  CB  PRO A 168      41.340  55.210  32.210  1.00  0.00           C
ATOM   2685  HB1 PRO A 168      40.810  54.250  31.990  1.00  0.00           H
ATOM   2686  HB2 PRO A 168      41.480  55.790  31.270  1.00  0.00           H
ATOM   2687  CG  PRO A 168      40.590  56.050  33.280  1.00  0.00           C
ATOM   2688  HG1 PRO A 168      39.810  56.720  32.850  1.00  0.00           H
ATOM   2689  HG2 PRO A 168      40.060  55.390  34.000  1.00  0.00           H
ATOM   2690  C   PRO A 168      43.820  54.480  31.700  1.00  0.00           C
ATOM   2691  O   PRO A 168      44.450  55.390  31.140  1.00  0.00           O
ATOM   2692  N   ILE A 169      44.090  53.180  31.480  1.00  0.00           N
ATOM   2693  HN  ILE A 169      43.750  52.490  32.100  1.00  0.00           H
ATOM   2694  CA  ILE A 169      44.860  52.720  30.330  1.00  0.00           C
ATOM   2695  HA  ILE A 169      45.360  53.550  29.820  1.00  0.00           H
ATOM   2696  CB  ILE A 169      45.920  51.620  30.660  1.00  0.00           C
ATOM   2697  HB  ILE A 169      45.370  50.690  30.890  1.00  0.00           H
ATOM   2698  CG2 ILE A 169      46.820  51.290  29.400  1.00  0.00           C
ATOM   2699 HG21 ILE A 169      47.530  52.060  29.020  1.00  0.00           H
ATOM   2700 HG22 ILE A 169      46.280  50.930  28.500  1.00  0.00           H
ATOM   2701 HG23 ILE A 169      47.430  50.400  29.650  1.00  0.00           H
ATOM   2702  CG1 ILE A 169      46.610  51.920  32.020  1.00  0.00           C
ATOM   2703 HG11 ILE A 169      47.280  51.100  32.360  1.00  0.00           H
ATOM   2704 HG12 ILE A 169      45.920  52.020  32.890  1.00  0.00           H
ATOM   2705  CD  ILE A 169      47.550  53.100  31.890  1.00  0.00           C
ATOM   2706  HD1 ILE A 169      48.410  52.810  31.240  1.00  0.00           H
ATOM   2707  HD2 ILE A 169      48.090  53.410  32.810  1.00  0.00           H
ATOM   2708  HD3 ILE A 169      47.060  53.910  31.320  1.00  0.00           H
ATOM   2709  C   ILE A 169      43.940  52.070  29.350  1.00  0.00           C
ATOM   2710  O   ILE A 169      43.090  51.180  29.710  1.00  0.00           O
ATOM   2711  N   GLN A 170      43.910  52.520  28.090  1.00  0.00           N
ATOM   2712  HN  GLN A 170      44.460  53.250  27.690  1.00  0.00           H
ATOM   2713  CA  GLN A 170      42.940  51.920  27.150  1.00  0.00           C
ATOM   2714  HA  GLN A 170      42.020  51.720  27.700  1.00  0.00           H
ATOM   2715  CB  GLN A 170      42.490  52.800  26.000  1.00  0.00           C
ATOM   2716  HB1 GLN A 170      41.770  52.220  25.390  1.00  0.00           H
ATOM   2717  HB2 GLN A 170      43.350  52.930  25.310  1.00  0.00           H
ATOM   2718  CG  GLN A 170      41.810  54.070  26.520  1.00  0.00           C
ATOM   2719  HG1 GLN A 170      41.100  53.930  27.360  1.00  0.00           H
ATOM   2720  HG2 GLN A 170      41.220  54.410  25.640  1.00  0.00           H
ATOM   2721  CD  GLN A 170      42.870  55.200  26.940  1.00  0.00           C
ATOM   2722  OE1 GLN A 170      43.880  55.220  26.260  1.00  0.00           O
ATOM   2723  NE2 GLN A 170      42.500  56.050  27.890  1.00  0.00           N
ATOM   2724 HE21 GLN A 170      43.240  56.660  28.200  1.00  0.00           H
ATOM   2725 HE22 GLN A 170      41.600  56.090  28.330  1.00  0.00           H
ATOM   2726  C   GLN A 170      43.530  50.590  26.620  1.00  0.00           C
ATOM   2727  O   GLN A 170      44.750  50.460  26.510  1.00  0.00           O
ATOM   2728  N   ASN A 171      42.660  49.650  26.410  1.00  0.00           N
ATOM   2729  HN  ASN A 171      41.800  49.760  26.870  1.00  0.00           H
ATOM   2730  CA  ASN A 171      42.910  48.390  25.850  1.00  0.00           C
ATOM   2731  HA  ASN A 171      43.870  48.450  25.340  1.00  0.00           H
ATOM   2732  CB  ASN A 171      43.070  47.370  26.990  1.00  0.00           C
ATOM   2733  HB1 ASN A 171      42.160  47.200  27.610  1.00  0.00           H
ATOM   2734  HB2 ASN A 171      43.850  47.900  27.550  1.00  0.00           H
ATOM   2735  CG  ASN A 171      43.700  46.060  26.560  1.00  0.00           C
ATOM   2736  OD1 ASN A 171      44.250  46.000  25.430  1.00  0.00           O
ATOM   2737  ND2 ASN A 171      43.690  44.970  27.320  1.00  0.00           N
ATOM   2738 HD21 ASN A 171      44.100  44.120  26.960  1.00  0.00           H
ATOM   2739 HD22 ASN A 171      43.140  44.910  28.150  1.00  0.00           H
ATOM   2740  C   ASN A 171      41.800  47.940  24.940  1.00  0.00           C
ATOM   2741  O   ASN A 171      41.010  47.030  25.200  1.00  0.00           O
ATOM   2742  N   GLY A 172      41.690  48.590  23.740  1.00  0.00           N
ATOM   2743  HN  GLY A 172      42.430  49.180  23.440  1.00  0.00           H
ATOM   2744  CA  GLY A 172      40.550  48.510  22.870  1.00  0.00           C
ATOM   2745  HA1 GLY A 172      40.280  47.460  22.820  1.00  0.00           H
ATOM   2746  HA2 GLY A 172      40.890  48.950  21.940  1.00  0.00           H
ATOM   2747  C   GLY A 172      39.440  49.370  23.310  1.00  0.00           C
ATOM   2748  O   GLY A 172      39.590  50.590  23.300  1.00  0.00           O
ATOM   2749  N   GLY A 173      38.320  48.710  23.680  1.00  0.00           N
ATOM   2750  HN  GLY A 173      38.310  47.720  23.650  1.00  0.00           H
ATOM   2751  CA  GLY A 173      37.220  49.330  24.340  1.00  0.00           C
ATOM   2752  HA1 GLY A 173      36.430  48.610  24.160  1.00  0.00           H
ATOM   2753  HA2 GLY A 173      37.090  50.360  24.010  1.00  0.00           H
ATOM   2754  C   GLY A 173      37.370  49.310  25.880  1.00  0.00           C
ATOM   2755  O   GLY A 173      36.900  50.170  26.560  1.00  0.00           O
ATOM   2756  N   ALA A 174      38.200  48.400  26.460  1.00  0.00           N
ATOM   2757  HN  ALA A 174      38.640  47.740  25.840  1.00  0.00           H
ATOM   2758  CA  ALA A 174      38.470  48.300  27.870  1.00  0.00           C
ATOM   2759  HA  ALA A 174      37.510  48.340  28.380  1.00  0.00           H
ATOM   2760  CB  ALA A 174      39.000  46.930  28.160  1.00  0.00           C
ATOM   2761  HB1 ALA A 174      38.140  46.260  28.260  1.00  0.00           H
ATOM   2762  HB2 ALA A 174      39.460  46.970  29.180  1.00  0.00           H
ATOM   2763  HB3 ALA A 174      39.730  46.730  27.340  1.00  0.00           H
ATOM   2764  C   ALA A 174      39.300  49.430  28.390  1.00  0.00           C
ATOM   2765  O   ALA A 174      40.160  50.040  27.730  1.00  0.00           O
ATOM   2766  N   ASN A 175      38.980  49.810  29.640  1.00  0.00           N
ATOM   2767  HN  ASN A 175      38.210  49.390  30.110  1.00  0.00           H
ATOM   2768  CA  ASN A 175      39.750  50.800  30.330  1.00  0.00           C
ATOM   2769  HA  ASN A 175      40.710  50.980  29.850  1.00  0.00           H
ATOM   2770  CB  ASN A 175      38.920  52.090  30.510  1.00  0.00           C
ATOM   2771  HB1 ASN A 175      39.440  52.680  31.300  1.00  0.00           H
ATOM   2772  HB2 ASN A 175      37.880  52.010  30.910  1.00  0.00           H
ATOM   2773  CG  ASN A 175      38.900  53.100  29.470  1.00  0.00           C
ATOM   2774  OD1 ASN A 175      38.720  54.280  29.620  1.00  0.00           O
ATOM   2775  ND2 ASN A 175      39.000  52.730  28.100  1.00  0.00           N
ATOM   2776 HD21 ASN A 175      39.420  51.870  27.810  1.00  0.00           H
ATOM   2777 HD22 ASN A 175      38.720  53.470  27.490  1.00  0.00           H
ATOM   2778  C   ASN A 175      40.220  50.270  31.690  1.00  0.00           C
ATOM   2779  O   ASN A 175      39.520  50.040  32.630  1.00  0.00           O
ATOM   2780  N   LEU A 176      41.510  50.080  31.800  1.00  0.00           N
ATOM   2781  HN  LEU A 176      42.170  50.320  31.090  1.00  0.00           H
ATOM   2782  CA  LEU A 176      42.060  49.300  32.880  1.00  0.00           C
ATOM   2783  HA  LEU A 176      41.290  48.630  33.230  1.00  0.00           H
ATOM   2784  CB  LEU A 176      43.180  48.370  32.370  1.00  0.00           C
ATOM   2785  HB1 LEU A 176      43.530  47.560  33.040  1.00  0.00           H
ATOM   2786  HB2 LEU A 176      44.090  49.000  32.210  1.00  0.00           H
ATOM   2787  CG  LEU A 176      42.890  47.610  31.020  1.00  0.00           C
ATOM   2788  HG  LEU A 176      42.800  48.330  30.180  1.00  0.00           H
ATOM   2789  CD1 LEU A 176      44.240  46.920  30.620  1.00  0.00           C
ATOM   2790 HD11 LEU A 176      44.800  46.660  31.540  1.00  0.00           H
ATOM   2791 HD12 LEU A 176      44.880  47.640  30.070  1.00  0.00           H
ATOM   2792 HD13 LEU A 176      44.040  46.000  30.030  1.00  0.00           H
ATOM   2793  CD2 LEU A 176      41.750  46.540  31.110  1.00  0.00           C
ATOM   2794 HD21 LEU A 176      41.790  45.950  30.170  1.00  0.00           H
ATOM   2795 HD22 LEU A 176      40.750  46.960  31.370  1.00  0.00           H
ATOM   2796 HD23 LEU A 176      42.060  45.840  31.910  1.00  0.00           H
ATOM   2797  C   LEU A 176      42.490  50.360  33.940  1.00  0.00           C
ATOM   2798  O   LEU A 176      43.420  51.180  33.740  1.00  0.00           O
ATOM   2799  N   CYS A 177      41.840  50.310  35.100  1.00  0.00           N
ATOM   2800  HN  CYS A 177      41.020  49.740  35.240  1.00  0.00           H
ATOM   2801  CA  CYS A 177      42.280  51.040  36.360  1.00  0.00           C
ATOM   2802  HA  CYS A 177      42.950  51.840  36.080  1.00  0.00           H
ATOM   2803  CB  CYS A 177      41.060  51.570  37.240  1.00  0.00           C
ATOM   2804  HB1 CYS A 177      40.580  50.740  37.780  1.00  0.00           H
ATOM   2805  HB2 CYS A 177      40.240  51.970  36.620  1.00  0.00           H
ATOM   2806  SG  CYS A 177      41.560  52.810  38.430  1.00  0.00           S
ATOM   2807  C   CYS A 177      43.070  50.040  37.170  1.00  0.00           C
ATOM   2808  O   CYS A 177      42.670  48.930  37.440  1.00  0.00           O
ATOM   2809  N   SER A 178      44.350  50.440  37.570  1.00  0.00           N
ATOM   2810  HN  SER A 178      44.770  51.290  37.260  1.00  0.00           H
ATOM   2811  CA  SER A 178      45.270  49.610  38.450  1.00  0.00           C
ATOM   2812  HA  SER A 178      44.750  49.440  39.380  1.00  0.00           H
ATOM   2813  CB  SER A 178      45.850  48.310  37.770  1.00  0.00           C
ATOM   2814  HB1 SER A 178      46.300  48.580  36.790  1.00  0.00           H
ATOM   2815  HB2 SER A 178      44.920  47.720  37.580  1.00  0.00           H
ATOM   2816  OG  SER A 178      46.730  47.540  38.600  1.00  0.00           O
ATOM   2817  HG1 SER A 178      47.310  47.020  38.030  1.00  0.00           H
ATOM   2818  C   SER A 178      46.500  50.430  38.930  1.00  0.00           C
ATOM   2819  O   SER A 178      46.880  51.330  38.170  1.00  0.00           O
ATOM   2820  N   SER A 179      47.040  50.160  40.090  1.00  0.00           N
ATOM   2821  HN  SER A 179      46.630  49.460  40.660  1.00  0.00           H
ATOM   2822  CA  SER A 179      48.260  50.760  40.620  1.00  0.00           C
ATOM   2823  HA  SER A 179      48.550  51.570  39.980  1.00  0.00           H
ATOM   2824  CB  SER A 179      48.100  51.550  41.940  1.00  0.00           C
ATOM   2825  HB1 SER A 179      47.580  52.520  41.800  1.00  0.00           H
ATOM   2826  HB2 SER A 179      49.080  51.820  42.370  1.00  0.00           H
ATOM   2827  OG  SER A 179      47.460  50.730  42.940  1.00  0.00           O
ATOM   2828  HG1 SER A 179      46.730  50.230  42.560  1.00  0.00           H
ATOM   2829  C   SER A 179      49.410  49.710  40.650  1.00  0.00           C
ATOM   2830  O   SER A 179      50.590  49.990  41.020  1.00  0.00           O
ATOM   2831  N   PHE A 180      49.080  48.490  40.270  1.00  0.00           N
ATOM   2832  HN  PHE A 180      48.180  48.270  39.910  1.00  0.00           H
ATOM   2833  CA  PHE A 180      50.150  47.470  40.510  1.00  0.00           C
ATOM   2834  HA  PHE A 180      50.790  47.790  41.320  1.00  0.00           H
ATOM   2835  CB  PHE A 180      49.510  46.120  40.970  1.00  0.00           C
ATOM   2836  HB1 PHE A 180      50.270  45.320  41.150  1.00  0.00           H
ATOM   2837  HB2 PHE A 180      48.860  45.660  40.200  1.00  0.00           H
ATOM   2838  CG  PHE A 180      48.750  46.330  42.220  1.00  0.00           C
ATOM   2839  CD1 PHE A 180      49.420  46.570  43.390  1.00  0.00           C
ATOM   2840  HD1 PHE A 180      50.490  46.530  43.440  1.00  0.00           H
ATOM   2841  CE1 PHE A 180      48.750  46.780  44.650  1.00  0.00           C
ATOM   2842  HE1 PHE A 180      49.410  46.980  45.480  1.00  0.00           H
ATOM   2843  CZ  PHE A 180      47.380  46.600  44.740  1.00  0.00           C
ATOM   2844  HZ  PHE A 180      46.810  46.810  45.630  1.00  0.00           H
ATOM   2845  CD2 PHE A 180      47.330  46.180  42.290  1.00  0.00           C
ATOM   2846  HD2 PHE A 180      46.730  46.070  41.400  1.00  0.00           H
ATOM   2847  CE2 PHE A 180      46.660  46.250  43.570  1.00  0.00           C
ATOM   2848  HE2 PHE A 180      45.580  46.220  43.710  1.00  0.00           H
ATOM   2849  C   PHE A 180      51.140  47.200  39.430  1.00  0.00           C
ATOM   2850  O   PHE A 180      52.000  46.340  39.520  1.00  0.00           O
ATOM   2851  N   SER A 181      50.980  48.040  38.300  1.00  0.00           N
ATOM   2852  HN  SER A 181      50.330  48.800  38.420  1.00  0.00           H
ATOM   2853  CA  SER A 181      51.690  47.900  37.070  1.00  0.00           C
ATOM   2854  HA  SER A 181      51.670  46.840  36.830  1.00  0.00           H
ATOM   2855  CB  SER A 181      51.060  48.640  35.780  1.00  0.00           C
ATOM   2856  HB1 SER A 181      51.150  49.730  35.920  1.00  0.00           H
ATOM   2857  HB2 SER A 181      49.980  48.360  35.760  1.00  0.00           H
ATOM   2858  OG  SER A 181      51.730  48.280  34.530  1.00  0.00           O
ATOM   2859  HG1 SER A 181      51.610  47.340  34.430  1.00  0.00           H
ATOM   2860  C   SER A 181      53.140  48.050  37.140  1.00  0.00           C
ATOM   2861  O   SER A 181      53.620  49.100  37.540  1.00  0.00           O
ATOM   2862  N   ILE A 182      53.940  47.000  36.770  1.00  0.00           N
ATOM   2863  HN  ILE A 182      53.520  46.160  36.440  1.00  0.00           H
ATOM   2864  CA  ILE A 182      55.410  46.930  36.750  1.00  0.00           C
ATOM   2865  HA  ILE A 182      55.750  47.570  37.550  1.00  0.00           H
ATOM   2866  CB  ILE A 182      55.940  45.470  36.850  1.00  0.00           C
ATOM   2867  HB  ILE A 182      55.390  44.820  36.130  1.00  0.00           H
ATOM   2868  CG2 ILE A 182      57.460  45.380  36.530  1.00  0.00           C
ATOM   2869 HG21 ILE A 182      57.790  44.330  36.690  1.00  0.00           H
ATOM   2870 HG22 ILE A 182      57.930  45.990  37.350  1.00  0.00           H
ATOM   2871 HG23 ILE A 182      57.960  45.780  35.620  1.00  0.00           H
ATOM   2872  CG1 ILE A 182      55.600  44.890  38.240  1.00  0.00           C
ATOM   2873 HG11 ILE A 182      54.540  45.140  38.480  1.00  0.00           H
ATOM   2874 HG12 ILE A 182      56.300  45.300  38.990  1.00  0.00           H
ATOM   2875  CD  ILE A 182      55.800  43.330  38.290  1.00  0.00           C
ATOM   2876  HD1 ILE A 182      55.080  42.790  37.660  1.00  0.00           H
ATOM   2877  HD2 ILE A 182      55.680  43.020  39.350  1.00  0.00           H
ATOM   2878  HD3 ILE A 182      56.850  43.060  38.030  1.00  0.00           H
ATOM   2879  C   ILE A 182      55.900  47.460  35.380  1.00  0.00           C
ATOM   2880  O   ILE A 182      55.500  47.010  34.280  1.00  0.00           O
ATOM   2881  N   CYS A 183      56.740  48.440  35.400  1.00  0.00           N
ATOM   2882  HN  CYS A 183      57.010  48.840  36.280  1.00  0.00           H
ATOM   2883  CA  CYS A 183      57.390  48.910  34.210  1.00  0.00           C
ATOM   2884  HA  CYS A 183      57.690  48.070  33.590  1.00  0.00           H
ATOM   2885  CB  CYS A 183      56.490  49.920  33.440  1.00  0.00           C
ATOM   2886  HB1 CYS A 183      56.730  50.930  33.830  1.00  0.00           H
ATOM   2887  HB2 CYS A 183      55.410  49.790  33.690  1.00  0.00           H
ATOM   2888  SG  CYS A 183      56.770  49.960  31.630  1.00  0.00           S
ATOM   2889  C   CYS A 183      58.640  49.710  34.620  1.00  0.00           C
ATOM   2890  O   CYS A 183      58.780  50.250  35.730  1.00  0.00           O
ATOM   2891  N   HSD A 184      59.480  49.990  33.630  1.00  0.00           N
ATOM   2892  HN  HSD A 184      59.330  49.650  32.700  1.00  0.00           H
ATOM   2893  CA  HSD A 184      60.690  50.870  33.840  1.00  0.00           C
ATOM   2894  HA  HSD A 184      61.300  50.500  34.650  1.00  0.00           H
ATOM   2895  CB  HSD A 184      61.620  50.790  32.540  1.00  0.00           C
ATOM   2896  HB1 HSD A 184      61.840  49.750  32.280  1.00  0.00           H
ATOM   2897  HB2 HSD A 184      62.560  51.310  32.830  1.00  0.00           H
ATOM   2898  ND1 HSD A 184      60.110  50.640  30.420  1.00  0.00           N
ATOM   2899  HD1 HSD A 184      59.700  49.770  30.690  1.00  0.00           H
ATOM   2900  CG  HSD A 184      60.970  51.340  31.240  1.00  0.00           C
ATOM   2901  CE1 HSD A 184      59.940  51.370  29.310  1.00  0.00           C
ATOM   2902  HE1 HSD A 184      59.370  50.910  28.510  1.00  0.00           H
ATOM   2903  NE2 HSD A 184      60.630  52.480  29.360  1.00  0.00           N
ATOM   2904  CD2 HSD A 184      61.270  52.480  30.550  1.00  0.00           C
ATOM   2905  HD2 HSD A 184      62.060  53.170  30.810  1.00  0.00           H
ATOM   2906  C   HSD A 184      60.360  52.430  33.990  1.00  0.00           C
ATOM   2907  O   HSD A 184      59.410  53.010  33.500  1.00  0.00           O
ATOM   2908  N   THR A 185      61.280  53.100  34.640  1.00  0.00           N
ATOM   2909  HN  THR A 185      62.010  52.580  35.080  1.00  0.00           H
ATOM   2910  CA  THR A 185      61.210  54.610  35.070  1.00  0.00           C
ATOM   2911  HA  THR A 185      62.170  54.990  35.360  1.00  0.00           H
ATOM   2912  CB  THR A 185      60.670  55.520  34.040  1.00  0.00           C
ATOM   2913  HB  THR A 185      59.570  55.500  33.820  1.00  0.00           H
ATOM   2914  OG1 THR A 185      61.370  55.400  32.790  1.00  0.00           O
ATOM   2915  HG1 THR A 185      60.780  55.730  32.110  1.00  0.00           H
ATOM   2916  CG2 THR A 185      60.860  56.980  34.400  1.00  0.00           C
ATOM   2917 HG21 THR A 185      61.900  57.360  34.520  1.00  0.00           H
ATOM   2918 HG22 THR A 185      60.330  57.300  35.330  1.00  0.00           H
ATOM   2919 HG23 THR A 185      60.440  57.680  33.650  1.00  0.00           H
ATOM   2920  C   THR A 185      60.390  54.890  36.330  1.00  0.00           C
ATOM   2921  O   THR A 185      59.120  54.770  36.300  1.00  0.00           O
ATOM   2922  N   PHE A 186      61.030  55.310  37.440  1.00  0.00           N
ATOM   2923  HN  PHE A 186      62.020  55.270  37.360  1.00  0.00           H
ATOM   2924  CA  PHE A 186      60.570  55.690  38.770  1.00  0.00           C
ATOM   2925  HA  PHE A 186      60.620  54.820  39.400  1.00  0.00           H
ATOM   2926  CB  PHE A 186      61.680  56.620  39.440  1.00  0.00           C
ATOM   2927  HB1 PHE A 186      61.800  57.520  38.810  1.00  0.00           H
ATOM   2928  HB2 PHE A 186      62.580  55.960  39.440  1.00  0.00           H
ATOM   2929  CG  PHE A 186      61.340  57.090  40.900  1.00  0.00           C
ATOM   2930  CD1 PHE A 186      61.880  56.400  41.990  1.00  0.00           C
ATOM   2931  HD1 PHE A 186      62.470  55.500  41.930  1.00  0.00           H
ATOM   2932  CE1 PHE A 186      61.710  56.930  43.260  1.00  0.00           C
ATOM   2933  HE1 PHE A 186      62.100  56.370  44.090  1.00  0.00           H
ATOM   2934  CZ  PHE A 186      60.910  58.120  43.470  1.00  0.00           C
ATOM   2935  HZ  PHE A 186      60.740  58.550  44.440  1.00  0.00           H
ATOM   2936  CD2 PHE A 186      60.510  58.200  41.080  1.00  0.00           C
ATOM   2937  HD2 PHE A 186      60.020  58.730  40.280  1.00  0.00           H
ATOM   2938  CE2 PHE A 186      60.260  58.670  42.330  1.00  0.00           C
ATOM   2939  HE2 PHE A 186      59.700  59.590  42.380  1.00  0.00           H
ATOM   2940  C   PHE A 186      59.150  56.280  38.930  1.00  0.00           C
ATOM   2941  O   PHE A 186      58.840  57.340  38.360  1.00  0.00           O
ATOM   2942  N   GLN A 187      58.320  55.690  39.790  1.00  0.00           N
ATOM   2943  HN  GLN A 187      58.540  54.900  40.360  1.00  0.00           H
ATOM   2944  CA  GLN A 187      57.040  56.360  40.190  1.00  0.00           C
ATOM   2945  HA  GLN A 187      56.920  57.330  39.740  1.00  0.00           H
ATOM   2946  CB  GLN A 187      55.800  55.420  39.850  1.00  0.00           C
ATOM   2947  HB1 GLN A 187      54.880  55.900  40.260  1.00  0.00           H
ATOM   2948  HB2 GLN A 187      55.910  54.440  40.370  1.00  0.00           H
ATOM   2949  CG  GLN A 187      55.580  55.130  38.360  1.00  0.00           C
ATOM   2950  HG1 GLN A 187      54.690  54.480  38.180  1.00  0.00           H
ATOM   2951  HG2 GLN A 187      56.430  54.520  37.990  1.00  0.00           H
ATOM   2952  CD  GLN A 187      55.530  56.340  37.420  1.00  0.00           C
ATOM   2953  OE1 GLN A 187      54.460  56.970  37.290  1.00  0.00           O
ATOM   2954  NE2 GLN A 187      56.630  56.580  36.640  1.00  0.00           N
ATOM   2955 HE21 GLN A 187      57.530  56.410  37.040  1.00  0.00           H
ATOM   2956 HE22 GLN A 187      56.450  57.110  35.800  1.00  0.00           H
ATOM   2957  C   GLN A 187      57.000  56.610  41.700  1.00  0.00           C
ATOM   2958  O   GLN A 187      57.410  55.770  42.460  1.00  0.00           O
ATOM   2959  N   TRP A 188      56.580  57.810  42.140  1.00  0.00           N
ATOM   2960  HN  TRP A 188      56.050  58.390  41.520  1.00  0.00           H
ATOM   2961  CA  TRP A 188      56.730  58.240  43.540  1.00  0.00           C
ATOM   2962  HA  TRP A 188      57.780  58.190  43.790  1.00  0.00           H
ATOM   2963  CB  TRP A 188      56.310  59.730  43.650  1.00  0.00           C
ATOM   2964  HB1 TRP A 188      55.290  59.910  43.210  1.00  0.00           H
ATOM   2965  HB2 TRP A 188      57.080  60.280  43.060  1.00  0.00           H
ATOM   2966  CG  TRP A 188      56.390  60.330  45.010  1.00  0.00           C
ATOM   2967  CD1 TRP A 188      55.360  60.840  45.750  1.00  0.00           C
ATOM   2968  HD1 TRP A 188      54.360  60.600  45.450  1.00  0.00           H
ATOM   2969  NE1 TRP A 188      55.740  61.400  46.900  1.00  0.00           N
ATOM   2970  HE1 TRP A 188      55.320  62.100  47.440  1.00  0.00           H
ATOM   2971  CE2 TRP A 188      57.090  61.300  46.990  1.00  0.00           C
ATOM   2972  CD2 TRP A 188      57.520  60.590  45.840  1.00  0.00           C
ATOM   2973  CE3 TRP A 188      58.880  60.400  45.660  1.00  0.00           C
ATOM   2974  HE3 TRP A 188      59.180  59.860  44.780  1.00  0.00           H
ATOM   2975  CZ3 TRP A 188      59.780  60.970  46.530  1.00  0.00           C
ATOM   2976  HZ3 TRP A 188      60.830  60.990  46.230  1.00  0.00           H
ATOM   2977  CZ2 TRP A 188      57.990  61.800  47.900  1.00  0.00           C
ATOM   2978  HZ2 TRP A 188      57.740  62.390  48.760  1.00  0.00           H
ATOM   2979  CH2 TRP A 188      59.390  61.650  47.610  1.00  0.00           C
ATOM   2980  HH2 TRP A 188      60.080  62.120  48.290  1.00  0.00           H
ATOM   2981  C   TRP A 188      56.050  57.380  44.600  1.00  0.00           C
ATOM   2982  O   TRP A 188      56.560  57.010  45.670  1.00  0.00           O
ATOM   2983  N   HSE A 189      54.830  56.820  44.320  1.00  0.00           N
ATOM   2984  HN  HSE A 189      54.300  56.840  43.480  1.00  0.00           H
ATOM   2985  CA  HSE A 189      54.060  56.070  45.300  1.00  0.00           C
ATOM   2986  HA  HSE A 189      53.890  56.660  46.190  1.00  0.00           H
ATOM   2987  CB  HSE A 189      52.700  55.660  44.690  1.00  0.00           C
ATOM   2988  HB1 HSE A 189      51.940  56.480  44.700  1.00  0.00           H
ATOM   2989  HB2 HSE A 189      52.200  55.110  45.520  1.00  0.00           H
ATOM   2990  ND1 HSE A 189      52.740  55.750  42.250  1.00  0.00           N
ATOM   2991  CG  HSE A 189      52.630  54.900  43.380  1.00  0.00           C
ATOM   2992  CE1 HSE A 189      52.530  54.970  41.170  1.00  0.00           C
ATOM   2993  HE1 HSE A 189      52.520  55.410  40.180  1.00  0.00           H
ATOM   2994  NE2 HSE A 189      52.210  53.730  41.550  1.00  0.00           N
ATOM   2995  HE2 HSE A 189      51.990  53.010  40.890  1.00  0.00           H
ATOM   2996  CD2 HSE A 189      52.280  53.620  42.960  1.00  0.00           C
ATOM   2997  HD2 HSE A 189      52.120  52.710  43.520  1.00  0.00           H
ATOM   2998  C   HSE A 189      54.730  54.700  45.620  1.00  0.00           C
ATOM   2999  O   HSE A 189      54.520  54.160  46.740  1.00  0.00           O
ATOM   3000  N   GLU A 190      55.580  54.160  44.680  1.00  0.00           N
ATOM   3001  HN  GLU A 190      55.630  54.700  43.850  1.00  0.00           H
ATOM   3002  CA  GLU A 190      56.430  53.050  44.880  1.00  0.00           C
ATOM   3003  HA  GLU A 190      55.850  52.290  45.370  1.00  0.00           H
ATOM   3004  CB  GLU A 190      56.810  52.330  43.460  1.00  0.00           C
ATOM   3005  HB1 GLU A 190      57.640  51.610  43.620  1.00  0.00           H
ATOM   3006  HB2 GLU A 190      57.250  53.080  42.790  1.00  0.00           H
ATOM   3007  CG  GLU A 190      55.810  51.420  42.690  1.00  0.00           C
ATOM   3008  HG1 GLU A 190      54.970  52.060  42.360  1.00  0.00           H
ATOM   3009  HG2 GLU A 190      55.560  50.560  43.340  1.00  0.00           H
ATOM   3010  CD  GLU A 190      56.350  50.860  41.450  1.00  0.00           C
ATOM   3011  OE1 GLU A 190      57.560  50.940  41.210  1.00  0.00           O
ATOM   3012  OE2 GLU A 190      55.480  50.360  40.700  1.00  0.00           O
ATOM   3013  C   GLU A 190      57.560  53.260  45.800  1.00  0.00           C
ATOM   3014  O   GLU A 190      57.730  52.460  46.740  1.00  0.00           O
ATOM   3015  N   ALA A 191      58.340  54.370  45.740  1.00  0.00           N
ATOM   3016  HN  ALA A 191      58.160  55.020  45.000  1.00  0.00           H
ATOM   3017  CA  ALA A 191      59.400  54.650  46.700  1.00  0.00           C
ATOM   3018  HA  ALA A 191      60.140  53.850  46.630  1.00  0.00           H
ATOM   3019  CB  ALA A 191      60.160  55.950  46.330  1.00  0.00           C
ATOM   3020  HB1 ALA A 191      60.070  56.080  45.230  1.00  0.00           H
ATOM   3021  HB2 ALA A 191      61.260  56.010  46.480  1.00  0.00           H
ATOM   3022  HB3 ALA A 191      59.640  56.900  46.590  1.00  0.00           H
ATOM   3023  C   ALA A 191      58.870  54.900  48.120  1.00  0.00           C
ATOM   3024  O   ALA A 191      59.440  54.360  49.110  1.00  0.00           O
ATOM   3025  N   MET A 192      57.760  55.570  48.290  1.00  0.00           N
ATOM   3026  HN  MET A 192      57.410  56.010  47.460  1.00  0.00           H
ATOM   3027  CA  MET A 192      57.140  55.770  49.610  1.00  0.00           C
ATOM   3028  HA  MET A 192      57.930  56.320  50.090  1.00  0.00           H
ATOM   3029  CB  MET A 192      55.940  56.750  49.450  1.00  0.00           C
ATOM   3030  HB1 MET A 192      55.190  56.610  50.270  1.00  0.00           H
ATOM   3031  HB2 MET A 192      55.500  56.520  48.460  1.00  0.00           H
ATOM   3032  CG  MET A 192      56.310  58.210  49.310  1.00  0.00           C
ATOM   3033  HG1 MET A 192      55.570  58.840  48.790  1.00  0.00           H
ATOM   3034  HG2 MET A 192      57.130  58.300  48.560  1.00  0.00           H
ATOM   3035  SD  MET A 192      56.780  58.880  50.950  1.00  0.00           S
ATOM   3036  CE  MET A 192      55.190  58.650  51.860  1.00  0.00           C
ATOM   3037  HE1 MET A 192      54.360  58.870  51.160  1.00  0.00           H
ATOM   3038  HE2 MET A 192      55.120  59.430  52.630  1.00  0.00           H
ATOM   3039  HE3 MET A 192      55.030  57.620  52.260  1.00  0.00           H
ATOM   3040  C   MET A 192      56.800  54.540  50.390  1.00  0.00           C
ATOM   3041  O   MET A 192      56.860  54.550  51.650  1.00  0.00           O
ATOM   3042  N   PHE A 193      56.400  53.480  49.680  1.00  0.00           N
ATOM   3043  HN  PHE A 193      56.450  53.410  48.680  1.00  0.00           H
ATOM   3044  CA  PHE A 193      56.120  52.110  50.210  1.00  0.00           C
ATOM   3045  HA  PHE A 193      55.250  52.090  50.840  1.00  0.00           H
ATOM   3046  CB  PHE A 193      55.750  51.150  49.030  1.00  0.00           C
ATOM   3047  HB1 PHE A 193      56.670  50.990  48.420  1.00  0.00           H
ATOM   3048  HB2 PHE A 193      54.890  51.610  48.500  1.00  0.00           H
ATOM   3049  CG  PHE A 193      55.290  49.730  49.460  1.00  0.00           C
ATOM   3050  CD1 PHE A 193      56.140  48.590  49.480  1.00  0.00           C
ATOM   3051  HD1 PHE A 193      57.150  48.690  49.120  1.00  0.00           H
ATOM   3052  CE1 PHE A 193      55.590  47.300  49.600  1.00  0.00           C
ATOM   3053  HE1 PHE A 193      56.150  46.390  49.480  1.00  0.00           H
ATOM   3054  CZ  PHE A 193      54.210  47.160  49.880  1.00  0.00           C
ATOM   3055  HZ  PHE A 193      53.850  46.150  49.980  1.00  0.00           H
ATOM   3056  CD2 PHE A 193      53.940  49.570  49.780  1.00  0.00           C
ATOM   3057  HD2 PHE A 193      53.250  50.390  49.890  1.00  0.00           H
ATOM   3058  CE2 PHE A 193      53.430  48.290  50.060  1.00  0.00           C
ATOM   3059  HE2 PHE A 193      52.390  48.090  50.240  1.00  0.00           H
ATOM   3060  C   PHE A 193      57.320  51.540  50.990  1.00  0.00           C
ATOM   3061  O   PHE A 193      57.200  51.130  52.180  1.00  0.00           O
ATOM   3062  N   LEU A 194      58.550  51.640  50.410  1.00  0.00           N
ATOM   3063  HN  LEU A 194      58.600  51.900  49.450  1.00  0.00           H
ATOM   3064  CA  LEU A 194      59.830  51.360  51.110  1.00  0.00           C
ATOM   3065  HA  LEU A 194      59.650  50.330  51.380  1.00  0.00           H
ATOM   3066  CB  LEU A 194      61.040  51.400  50.160  1.00  0.00           C
ATOM   3067  HB1 LEU A 194      61.980  51.400  50.760  1.00  0.00           H
ATOM   3068  HB2 LEU A 194      61.050  52.410  49.710  1.00  0.00           H
ATOM   3069  CG  LEU A 194      61.030  50.430  49.020  1.00  0.00           C
ATOM   3070  HG  LEU A 194      60.480  49.490  49.230  1.00  0.00           H
ATOM   3071  CD1 LEU A 194      60.450  50.930  47.680  1.00  0.00           C
ATOM   3072 HD11 LEU A 194      59.420  51.340  47.750  1.00  0.00           H
ATOM   3073 HD12 LEU A 194      60.440  50.200  46.830  1.00  0.00           H
ATOM   3074 HD13 LEU A 194      61.090  51.760  47.320  1.00  0.00           H
ATOM   3075  CD2 LEU A 194      62.390  49.890  48.790  1.00  0.00           C
ATOM   3076 HD21 LEU A 194      62.990  49.550  49.660  1.00  0.00           H
ATOM   3077 HD22 LEU A 194      63.060  50.640  48.310  1.00  0.00           H
ATOM   3078 HD23 LEU A 194      62.390  49.020  48.080  1.00  0.00           H
ATOM   3079  C   LEU A 194      60.020  52.280  52.280  1.00  0.00           C
ATOM   3080  O   LEU A 194      60.470  51.850  53.360  1.00  0.00           O
ATOM   3081  N   LEU A 195      59.790  53.550  52.100  1.00  0.00           N
ATOM   3082  HN  LEU A 195      59.600  53.860  51.180  1.00  0.00           H
ATOM   3083  CA  LEU A 195      59.830  54.610  53.150  1.00  0.00           C
ATOM   3084  HA  LEU A 195      60.840  54.600  53.530  1.00  0.00           H
ATOM   3085  CB  LEU A 195      59.660  55.970  52.510  1.00  0.00           C
ATOM   3086  HB1 LEU A 195      59.580  56.850  53.170  1.00  0.00           H
ATOM   3087  HB2 LEU A 195      58.680  56.000  51.970  1.00  0.00           H
ATOM   3088  CG  LEU A 195      60.820  56.320  51.520  1.00  0.00           C
ATOM   3089  HG  LEU A 195      61.140  55.450  50.910  1.00  0.00           H
ATOM   3090  CD1 LEU A 195      60.410  57.440  50.470  1.00  0.00           C
ATOM   3091 HD11 LEU A 195      59.780  58.230  50.940  1.00  0.00           H
ATOM   3092 HD12 LEU A 195      59.780  57.050  49.650  1.00  0.00           H
ATOM   3093 HD13 LEU A 195      61.350  57.830  50.020  1.00  0.00           H
ATOM   3094  CD2 LEU A 195      62.070  56.830  52.270  1.00  0.00           C
ATOM   3095 HD21 LEU A 195      61.860  57.830  52.710  1.00  0.00           H
ATOM   3096 HD22 LEU A 195      62.880  56.990  51.530  1.00  0.00           H
ATOM   3097 HD23 LEU A 195      62.300  56.160  53.120  1.00  0.00           H
ATOM   3098  C   LEU A 195      58.880  54.370  54.260  1.00  0.00           C
ATOM   3099  O   LEU A 195      59.430  54.350  55.370  1.00  0.00           O
ATOM   3100  N   GLU A 196      57.650  53.940  54.010  1.00  0.00           N
ATOM   3101  HN  GLU A 196      57.270  54.030  53.090  1.00  0.00           H
ATOM   3102  CA  GLU A 196      56.670  53.420  54.920  1.00  0.00           C
ATOM   3103  HA  GLU A 196      56.580  54.250  55.610  1.00  0.00           H
ATOM   3104  CB  GLU A 196      55.310  53.220  54.180  1.00  0.00           C
ATOM   3105  HB1 GLU A 196      54.720  52.410  54.670  1.00  0.00           H
ATOM   3106  HB2 GLU A 196      55.690  52.730  53.260  1.00  0.00           H
ATOM   3107  CG  GLU A 196      54.530  54.520  53.810  1.00  0.00           C
ATOM   3108  HG1 GLU A 196      55.220  55.290  53.400  1.00  0.00           H
ATOM   3109  HG2 GLU A 196      54.170  55.080  54.700  1.00  0.00           H
ATOM   3110  CD  GLU A 196      53.510  54.380  52.690  1.00  0.00           C
ATOM   3111  OE1 GLU A 196      53.670  54.750  51.570  1.00  0.00           O
ATOM   3112  OE2 GLU A 196      52.220  54.030  53.140  1.00  0.00           O
ATOM   3113  HE2 GLU A 196      51.570  54.310  52.500  1.00  0.00           H
ATOM   3114  C   GLU A 196      57.050  52.270  55.810  1.00  0.00           C
ATOM   3115  O   GLU A 196      56.590  52.160  56.900  1.00  0.00           O
ATOM   3116  N   PHE A 197      57.920  51.400  55.370  1.00  0.00           N
ATOM   3117  HN  PHE A 197      58.440  51.620  54.550  1.00  0.00           H
ATOM   3118  CA  PHE A 197      58.350  50.260  56.060  1.00  0.00           C
ATOM   3119  HA  PHE A 197      57.690  50.130  56.900  1.00  0.00           H
ATOM   3120  CB  PHE A 197      58.650  49.060  55.130  1.00  0.00           C
ATOM   3121  HB1 PHE A 197      59.240  49.530  54.300  1.00  0.00           H
ATOM   3122  HB2 PHE A 197      57.840  48.520  54.610  1.00  0.00           H
ATOM   3123  CG  PHE A 197      59.420  47.990  55.870  1.00  0.00           C
ATOM   3124  CD1 PHE A 197      58.910  47.390  57.040  1.00  0.00           C
ATOM   3125  HD1 PHE A 197      57.900  47.610  57.360  1.00  0.00           H
ATOM   3126  CE1 PHE A 197      59.680  46.480  57.720  1.00  0.00           C
ATOM   3127  HE1 PHE A 197      59.260  45.960  58.560  1.00  0.00           H
ATOM   3128  CZ  PHE A 197      60.930  46.130  57.270  1.00  0.00           C
ATOM   3129  HZ  PHE A 197      61.520  45.360  57.760  1.00  0.00           H
ATOM   3130  CD2 PHE A 197      60.690  47.670  55.470  1.00  0.00           C
ATOM   3131  HD2 PHE A 197      61.060  48.240  54.620  1.00  0.00           H
ATOM   3132  CE2 PHE A 197      61.440  46.660  56.050  1.00  0.00           C
ATOM   3133  HE2 PHE A 197      62.420  46.490  55.620  1.00  0.00           H
ATOM   3134  C   PHE A 197      59.650  50.790  56.720  1.00  0.00           C
ATOM   3135  O   PHE A 197      59.600  51.120  57.880  1.00  0.00           O
ATOM   3136  N   PHE A 198      60.850  51.020  56.100  1.00  0.00           N
ATOM   3137  HN  PHE A 198      60.910  50.850  55.130  1.00  0.00           H
ATOM   3138  CA  PHE A 198      62.030  51.380  56.840  1.00  0.00           C
ATOM   3139  HA  PHE A 198      62.130  50.540  57.520  1.00  0.00           H
ATOM   3140  CB  PHE A 198      63.220  51.510  55.770  1.00  0.00           C
ATOM   3141  HB1 PHE A 198      64.060  52.030  56.290  1.00  0.00           H
ATOM   3142  HB2 PHE A 198      62.720  52.150  55.020  1.00  0.00           H
ATOM   3143  CG  PHE A 198      63.560  50.210  55.150  1.00  0.00           C
ATOM   3144  CD1 PHE A 198      63.180  49.980  53.820  1.00  0.00           C
ATOM   3145  HD1 PHE A 198      62.550  50.700  53.330  1.00  0.00           H
ATOM   3146  CE1 PHE A 198      63.710  48.890  53.100  1.00  0.00           C
ATOM   3147  HE1 PHE A 198      63.370  48.750  52.090  1.00  0.00           H
ATOM   3148  CZ  PHE A 198      64.460  47.890  53.740  1.00  0.00           C
ATOM   3149  HZ  PHE A 198      64.770  46.970  53.280  1.00  0.00           H
ATOM   3150  CD2 PHE A 198      64.290  49.170  55.830  1.00  0.00           C
ATOM   3151  HD2 PHE A 198      64.740  49.450  56.770  1.00  0.00           H
ATOM   3152  CE2 PHE A 198      64.730  48.020  55.140  1.00  0.00           C
ATOM   3153  HE2 PHE A 198      65.210  47.200  55.640  1.00  0.00           H
ATOM   3154  C   PHE A 198      62.000  52.570  57.780  1.00  0.00           C
ATOM   3155  O   PHE A 198      62.470  52.500  58.960  1.00  0.00           O
ATOM   3156  N   LEU A 199      61.390  53.690  57.470  1.00  0.00           N
ATOM   3157  HN  LEU A 199      60.880  53.760  56.620  1.00  0.00           H
ATOM   3158  CA  LEU A 199      61.410  54.770  58.370  1.00  0.00           C
ATOM   3159  HA  LEU A 199      62.420  54.890  58.750  1.00  0.00           H
ATOM   3160  CB  LEU A 199      61.210  56.110  57.690  1.00  0.00           C
ATOM   3161  HB1 LEU A 199      60.500  55.920  56.870  1.00  0.00           H
ATOM   3162  HB2 LEU A 199      62.190  56.400  57.260  1.00  0.00           H
ATOM   3163  CG  LEU A 199      60.670  57.370  58.460  1.00  0.00           C
ATOM   3164  HG  LEU A 199      59.660  57.090  58.830  1.00  0.00           H
ATOM   3165  CD1 LEU A 199      61.590  57.640  59.710  1.00  0.00           C
ATOM   3166 HD11 LEU A 199      62.600  57.920  59.330  1.00  0.00           H
ATOM   3167 HD12 LEU A 199      61.810  56.790  60.380  1.00  0.00           H
ATOM   3168 HD13 LEU A 199      61.350  58.460  60.410  1.00  0.00           H
ATOM   3169  CD2 LEU A 199      60.540  58.600  57.550  1.00  0.00           C
ATOM   3170 HD21 LEU A 199      60.140  59.400  58.220  1.00  0.00           H
ATOM   3171 HD22 LEU A 199      59.820  58.320  56.750  1.00  0.00           H
ATOM   3172 HD23 LEU A 199      61.460  58.970  57.050  1.00  0.00           H
ATOM   3173  C   LEU A 199      60.630  54.560  59.650  1.00  0.00           C
ATOM   3174  O   LEU A 199      61.110  54.730  60.820  1.00  0.00           O
ATOM   3175  N   PRO A 200      59.350  54.090  59.620  1.00  0.00           N
ATOM   3176  CD  PRO A 200      58.480  54.200  58.500  1.00  0.00           C
ATOM   3177  HD1 PRO A 200      58.660  53.380  57.790  1.00  0.00           H
ATOM   3178  HD2 PRO A 200      58.720  55.130  57.940  1.00  0.00           H
ATOM   3179  CA  PRO A 200      58.620  53.680  60.810  1.00  0.00           C
ATOM   3180  HA  PRO A 200      58.560  54.540  61.460  1.00  0.00           H
ATOM   3181  CB  PRO A 200      57.180  53.470  60.230  1.00  0.00           C
ATOM   3182  HB1 PRO A 200      56.400  53.710  60.980  1.00  0.00           H
ATOM   3183  HB2 PRO A 200      57.040  52.410  59.910  1.00  0.00           H
ATOM   3184  CG  PRO A 200      57.070  54.350  58.990  1.00  0.00           C
ATOM   3185  HG1 PRO A 200      56.190  53.990  58.420  1.00  0.00           H
ATOM   3186  HG2 PRO A 200      56.790  55.400  59.210  1.00  0.00           H
ATOM   3187  C   PRO A 200      59.210  52.520  61.500  1.00  0.00           C
ATOM   3188  O   PRO A 200      59.230  52.420  62.720  1.00  0.00           O
ATOM   3189  N   LEU A 201      59.750  51.510  60.700  1.00  0.00           N
ATOM   3190  HN  LEU A 201      59.770  51.440  59.700  1.00  0.00           H
ATOM   3191  CA  LEU A 201      60.630  50.490  61.240  1.00  0.00           C
ATOM   3192  HA  LEU A 201      60.020  49.810  61.830  1.00  0.00           H
ATOM   3193  CB  LEU A 201      61.100  49.580  60.090  1.00  0.00           C
ATOM   3194  HB1 LEU A 201      61.540  50.320  59.390  1.00  0.00           H
ATOM   3195  HB2 LEU A 201      60.220  49.030  59.670  1.00  0.00           H
ATOM   3196  CG  LEU A 201      62.240  48.630  60.440  1.00  0.00           C
ATOM   3197  HG  LEU A 201      63.050  48.910  61.150  1.00  0.00           H
ATOM   3198  CD1 LEU A 201      61.720  47.280  60.970  1.00  0.00           C
ATOM   3199 HD11 LEU A 201      61.290  47.400  61.990  1.00  0.00           H
ATOM   3200 HD12 LEU A 201      62.550  46.550  60.980  1.00  0.00           H
ATOM   3201 HD13 LEU A 201      60.930  46.850  60.320  1.00  0.00           H
ATOM   3202  CD2 LEU A 201      63.100  48.400  59.100  1.00  0.00           C
ATOM   3203 HD21 LEU A 201      63.450  49.360  58.670  1.00  0.00           H
ATOM   3204 HD22 LEU A 201      62.530  47.890  58.290  1.00  0.00           H
ATOM   3205 HD23 LEU A 201      64.020  47.830  59.350  1.00  0.00           H
ATOM   3206  C   LEU A 201      61.800  50.960  62.090  1.00  0.00           C
ATOM   3207  O   LEU A 201      62.050  50.370  63.150  1.00  0.00           O
ATOM   3208  N   GLY A 202      62.530  52.040  61.760  1.00  0.00           N
ATOM   3209  HN  GLY A 202      62.220  52.380  60.870  1.00  0.00           H
ATOM   3210  CA  GLY A 202      63.630  52.600  62.460  1.00  0.00           C
ATOM   3211  HA1 GLY A 202      64.030  53.390  61.840  1.00  0.00           H
ATOM   3212  HA2 GLY A 202      64.280  51.800  62.790  1.00  0.00           H
ATOM   3213  C   GLY A 202      63.190  53.120  63.800  1.00  0.00           C
ATOM   3214  O   GLY A 202      63.790  53.040  64.820  1.00  0.00           O
ATOM   3215  N   ILE A 203      61.960  53.720  63.720  1.00  0.00           N
ATOM   3216  HN  ILE A 203      61.490  53.900  62.860  1.00  0.00           H
ATOM   3217  CA  ILE A 203      61.260  54.110  64.920  1.00  0.00           C
ATOM   3218  HA  ILE A 203      61.980  54.620  65.540  1.00  0.00           H
ATOM   3219  CB  ILE A 203      60.150  55.120  64.660  1.00  0.00           C
ATOM   3220  HB  ILE A 203      59.480  54.520  64.010  1.00  0.00           H
ATOM   3221  CG2 ILE A 203      59.480  55.550  65.970  1.00  0.00           C
ATOM   3222 HG21 ILE A 203      60.200  56.060  66.660  1.00  0.00           H
ATOM   3223 HG22 ILE A 203      59.020  54.680  66.480  1.00  0.00           H
ATOM   3224 HG23 ILE A 203      58.630  56.160  65.620  1.00  0.00           H
ATOM   3225  CG1 ILE A 203      60.730  56.330  64.000  1.00  0.00           C
ATOM   3226 HG11 ILE A 203      61.420  56.050  63.160  1.00  0.00           H
ATOM   3227 HG12 ILE A 203      61.310  56.940  64.710  1.00  0.00           H
ATOM   3228  CD  ILE A 203      59.740  57.240  63.270  1.00  0.00           C
ATOM   3229  HD1 ILE A 203      59.340  56.660  62.410  1.00  0.00           H
ATOM   3230  HD2 ILE A 203      60.240  58.180  62.940  1.00  0.00           H
ATOM   3231  HD3 ILE A 203      58.930  57.640  63.940  1.00  0.00           H
ATOM   3232  C   ILE A 203      60.820  52.980  65.840  1.00  0.00           C
ATOM   3233  O   ILE A 203      61.210  52.950  66.980  1.00  0.00           O
ATOM   3234  N   ILE A 204      60.080  51.940  65.310  1.00  0.00           N
ATOM   3235  HN  ILE A 204      59.700  52.180  64.420  1.00  0.00           H
ATOM   3236  CA  ILE A 204      59.670  50.720  65.970  1.00  0.00           C
ATOM   3237  HA  ILE A 204      59.210  50.910  66.930  1.00  0.00           H
ATOM   3238  CB  ILE A 204      58.730  49.950  65.080  1.00  0.00           C
ATOM   3239  HB  ILE A 204      59.180  49.870  64.070  1.00  0.00           H
ATOM   3240  CG2 ILE A 204      58.280  48.570  65.670  1.00  0.00           C
ATOM   3241 HG21 ILE A 204      57.340  48.220  65.180  1.00  0.00           H
ATOM   3242 HG22 ILE A 204      58.090  48.630  66.760  1.00  0.00           H
ATOM   3243 HG23 ILE A 204      59.000  47.750  65.500  1.00  0.00           H
ATOM   3244  CG1 ILE A 204      57.470  50.790  64.830  1.00  0.00           C
ATOM   3245 HG11 ILE A 204      57.030  50.440  63.880  1.00  0.00           H
ATOM   3246 HG12 ILE A 204      57.710  51.810  64.440  1.00  0.00           H
ATOM   3247  CD  ILE A 204      56.460  50.860  65.930  1.00  0.00           C
ATOM   3248  HD1 ILE A 204      56.110  49.840  66.190  1.00  0.00           H
ATOM   3249  HD2 ILE A 204      55.640  51.500  65.550  1.00  0.00           H
ATOM   3250  HD3 ILE A 204      56.950  51.290  66.840  1.00  0.00           H
ATOM   3251  C   ILE A 204      60.800  49.860  66.610  1.00  0.00           C
ATOM   3252  O   ILE A 204      60.620  49.520  67.770  1.00  0.00           O
ATOM   3253  N   LEU A 205      61.910  49.570  65.890  1.00  0.00           N
ATOM   3254  HN  LEU A 205      61.870  49.680  64.900  1.00  0.00           H
ATOM   3255  CA  LEU A 205      63.220  49.090  66.440  1.00  0.00           C
ATOM   3256  HA  LEU A 205      62.940  48.160  66.920  1.00  0.00           H
ATOM   3257  CB  LEU A 205      64.310  48.830  65.390  1.00  0.00           C
ATOM   3258  HB1 LEU A 205      65.220  48.380  65.860  1.00  0.00           H
ATOM   3259  HB2 LEU A 205      64.610  49.810  64.960  1.00  0.00           H
ATOM   3260  CG  LEU A 205      64.020  47.810  64.230  1.00  0.00           C
ATOM   3261  HG  LEU A 205      63.100  48.090  63.680  1.00  0.00           H
ATOM   3262  CD1 LEU A 205      65.150  47.810  63.170  1.00  0.00           C
ATOM   3263 HD11 LEU A 205      64.920  47.180  62.280  1.00  0.00           H
ATOM   3264 HD12 LEU A 205      66.090  47.500  63.670  1.00  0.00           H
ATOM   3265 HD13 LEU A 205      65.380  48.840  62.830  1.00  0.00           H
ATOM   3266  CD2 LEU A 205      63.810  46.410  64.840  1.00  0.00           C
ATOM   3267 HD21 LEU A 205      62.980  46.480  65.570  1.00  0.00           H
ATOM   3268 HD22 LEU A 205      64.800  46.040  65.210  1.00  0.00           H
ATOM   3269 HD23 LEU A 205      63.570  45.690  64.020  1.00  0.00           H
ATOM   3270  C   LEU A 205      63.910  49.870  67.490  1.00  0.00           C
ATOM   3271  O   LEU A 205      64.220  49.340  68.570  1.00  0.00           O
ATOM   3272  N   PHE A 206      64.110  51.190  67.240  1.00  0.00           N
ATOM   3273  HN  PHE A 206      63.830  51.580  66.370  1.00  0.00           H
ATOM   3274  CA  PHE A 206      64.600  52.060  68.290  1.00  0.00           C
ATOM   3275  HA  PHE A 206      65.570  51.630  68.480  1.00  0.00           H
ATOM   3276  CB  PHE A 206      64.580  53.470  67.780  1.00  0.00           C
ATOM   3277  HB1 PHE A 206      63.570  53.830  67.490  1.00  0.00           H
ATOM   3278  HB2 PHE A 206      65.150  53.530  66.840  1.00  0.00           H
ATOM   3279  CG  PHE A 206      65.160  54.520  68.650  1.00  0.00           C
ATOM   3280  CD1 PHE A 206      66.610  54.600  68.870  1.00  0.00           C
ATOM   3281  HD1 PHE A 206      67.140  53.740  68.480  1.00  0.00           H
ATOM   3282  CE1 PHE A 206      67.170  55.550  69.720  1.00  0.00           C
ATOM   3283  HE1 PHE A 206      68.250  55.680  69.740  1.00  0.00           H
ATOM   3284  CZ  PHE A 206      66.320  56.520  70.370  1.00  0.00           C
ATOM   3285  HZ  PHE A 206      66.800  57.150  71.110  1.00  0.00           H
ATOM   3286  CD2 PHE A 206      64.390  55.490  69.370  1.00  0.00           C
ATOM   3287  HD2 PHE A 206      63.320  55.360  69.290  1.00  0.00           H
ATOM   3288  CE2 PHE A 206      64.950  56.530  70.140  1.00  0.00           C
ATOM   3289  HE2 PHE A 206      64.200  57.280  70.360  1.00  0.00           H
ATOM   3290  C   PHE A 206      63.850  52.000  69.640  1.00  0.00           C
ATOM   3291  O   PHE A 206      64.460  51.620  70.650  1.00  0.00           O
ATOM   3292  N   CYS A 207      62.510  52.210  69.570  1.00  0.00           N
ATOM   3293  HN  CYS A 207      62.150  52.400  68.670  1.00  0.00           H
ATOM   3294  CA  CYS A 207      61.510  52.270  70.710  1.00  0.00           C
ATOM   3295  HA  CYS A 207      61.760  52.970  71.490  1.00  0.00           H
ATOM   3296  CB  CYS A 207      60.110  52.740  70.220  1.00  0.00           C
ATOM   3297  HB1 CYS A 207      59.370  52.650  71.040  1.00  0.00           H
ATOM   3298  HB2 CYS A 207      59.780  51.900  69.600  1.00  0.00           H
ATOM   3299  SG  CYS A 207      60.080  54.410  69.470  1.00  0.00           S
ATOM   3300  HG1 CYS A 207      60.650  54.160  68.300  1.00  0.00           H
ATOM   3301  C   CYS A 207      61.440  50.950  71.360  1.00  0.00           C
ATOM   3302  O   CYS A 207      61.420  50.820  72.570  1.00  0.00           O
ATOM   3303  N   SER A 208      61.500  49.840  70.550  1.00  0.00           N
ATOM   3304  HN  SER A 208      61.670  49.930  69.580  1.00  0.00           H
ATOM   3305  CA  SER A 208      61.520  48.520  71.180  1.00  0.00           C
ATOM   3306  HA  SER A 208      60.670  48.410  71.840  1.00  0.00           H
ATOM   3307  CB  SER A 208      61.470  47.380  70.060  1.00  0.00           C
ATOM   3308  HB1 SER A 208      61.600  46.420  70.600  1.00  0.00           H
ATOM   3309  HB2 SER A 208      62.220  47.480  69.260  1.00  0.00           H
ATOM   3310  OG  SER A 208      60.200  47.290  69.350  1.00  0.00           O
ATOM   3311  HG1 SER A 208      60.250  48.040  68.760  1.00  0.00           H
ATOM   3312  C   SER A 208      62.850  48.290  72.030  1.00  0.00           C
ATOM   3313  O   SER A 208      62.850  47.790  73.060  1.00  0.00           O
ATOM   3314  N   ALA A 209      63.930  48.810  71.540  1.00  0.00           N
ATOM   3315  HN  ALA A 209      63.960  49.210  70.630  1.00  0.00           H
ATOM   3316  CA  ALA A 209      65.310  48.740  72.160  1.00  0.00           C
ATOM   3317  HA  ALA A 209      65.410  47.700  72.440  1.00  0.00           H
ATOM   3318  CB  ALA A 209      66.370  48.990  71.140  1.00  0.00           C
ATOM   3319  HB1 ALA A 209      67.380  48.750  71.540  1.00  0.00           H
ATOM   3320  HB2 ALA A 209      66.280  50.050  70.820  1.00  0.00           H
ATOM   3321  HB3 ALA A 209      66.370  48.390  70.210  1.00  0.00           H
ATOM   3322  C   ALA A 209      65.400  49.670  73.300  1.00  0.00           C
ATOM   3323  O   ALA A 209      65.880  49.310  74.340  1.00  0.00           O
ATOM   3324  N   ARG A 210      65.000  50.990  73.260  1.00  0.00           N
ATOM   3325  HN  ARG A 210      64.690  51.320  72.370  1.00  0.00           H
ATOM   3326  CA  ARG A 210      64.780  51.790  74.480  1.00  0.00           C
ATOM   3327  HA  ARG A 210      65.670  51.850  75.090  1.00  0.00           H
ATOM   3328  CB  ARG A 210      64.430  53.250  74.130  1.00  0.00           C
ATOM   3329  HB1 ARG A 210      64.030  53.770  75.030  1.00  0.00           H
ATOM   3330  HB2 ARG A 210      63.600  53.370  73.400  1.00  0.00           H
ATOM   3331  CG  ARG A 210      65.650  54.040  73.690  1.00  0.00           C
ATOM   3332  HG1 ARG A 210      65.360  54.980  73.140  1.00  0.00           H
ATOM   3333  HG2 ARG A 210      66.250  53.450  72.980  1.00  0.00           H
ATOM   3334  CD  ARG A 210      66.610  54.560  74.820  1.00  0.00           C
ATOM   3335  HD1 ARG A 210      66.020  54.690  75.750  1.00  0.00           H
ATOM   3336  HD2 ARG A 210      67.080  55.500  74.450  1.00  0.00           H
ATOM   3337  NE  ARG A 210      67.780  53.630  75.040  1.00  0.00           N
ATOM   3338  HE  ARG A 210      67.700  52.640  74.890  1.00  0.00           H
ATOM   3339  CZ  ARG A 210      68.870  53.920  75.710  1.00  0.00           C
ATOM   3340  NH1 ARG A 210      69.230  55.090  76.220  1.00  0.00           N
ATOM   3341 HH11 ARG A 210      68.470  55.720  76.390  1.00  0.00           H
ATOM   3342 HH12 ARG A 210      70.110  55.100  76.680  1.00  0.00           H
ATOM   3343  NH2 ARG A 210      69.840  53.020  75.800  1.00  0.00           N
ATOM   3344 HH21 ARG A 210      69.660  52.070  75.530  1.00  0.00           H
ATOM   3345 HH22 ARG A 210      70.630  53.180  76.390  1.00  0.00           H
ATOM   3346  C   ARG A 210      63.870  51.200  75.540  1.00  0.00           C
ATOM   3347  O   ARG A 210      64.170  51.210  76.720  1.00  0.00           O
ATOM   3348  N   ILE A 211      62.680  50.660  75.210  1.00  0.00           N
ATOM   3349  HN  ILE A 211      62.430  50.580  74.240  1.00  0.00           H
ATOM   3350  CA  ILE A 211      61.710  50.070  76.140  1.00  0.00           C
ATOM   3351  HA  ILE A 211      61.630  50.760  76.980  1.00  0.00           H
ATOM   3352  CB  ILE A 211      60.250  49.930  75.610  1.00  0.00           C
ATOM   3353  HB  ILE A 211      60.420  49.540  74.580  1.00  0.00           H
ATOM   3354  CG2 ILE A 211      59.410  48.960  76.500  1.00  0.00           C
ATOM   3355 HG21 ILE A 211      58.380  48.800  76.100  1.00  0.00           H
ATOM   3356 HG22 ILE A 211      59.360  49.470  77.490  1.00  0.00           H
ATOM   3357 HG23 ILE A 211      59.880  47.970  76.620  1.00  0.00           H
ATOM   3358  CG1 ILE A 211      59.500  51.240  75.450  1.00  0.00           C
ATOM   3359 HG11 ILE A 211      60.110  52.010  74.910  1.00  0.00           H
ATOM   3360 HG12 ILE A 211      59.160  51.560  76.460  1.00  0.00           H
ATOM   3361  CD  ILE A 211      58.140  51.180  74.670  1.00  0.00           C
ATOM   3362  HD1 ILE A 211      57.320  50.880  75.370  1.00  0.00           H
ATOM   3363  HD2 ILE A 211      58.200  50.450  73.830  1.00  0.00           H
ATOM   3364  HD3 ILE A 211      57.870  52.130  74.170  1.00  0.00           H
ATOM   3365  C   ILE A 211      62.250  48.820  76.770  1.00  0.00           C
ATOM   3366  O   ILE A 211      62.260  48.730  77.970  1.00  0.00           O
ATOM   3367  N   ILE A 212      62.820  47.920  75.960  1.00  0.00           N
ATOM   3368  HN  ILE A 212      62.960  48.000  74.970  1.00  0.00           H
ATOM   3369  CA  ILE A 212      63.470  46.700  76.550  1.00  0.00           C
ATOM   3370  HA  ILE A 212      62.700  46.250  77.180  1.00  0.00           H
ATOM   3371  CB  ILE A 212      63.880  45.640  75.560  1.00  0.00           C
ATOM   3372  HB  ILE A 212      64.520  46.110  74.790  1.00  0.00           H
ATOM   3373  CG2 ILE A 212      64.740  44.490  76.210  1.00  0.00           C
ATOM   3374 HG21 ILE A 212      64.170  44.020  77.030  1.00  0.00           H
ATOM   3375 HG22 ILE A 212      65.760  44.690  76.600  1.00  0.00           H
ATOM   3376 HG23 ILE A 212      65.010  43.680  75.500  1.00  0.00           H
ATOM   3377  CG1 ILE A 212      62.570  45.100  74.790  1.00  0.00           C
ATOM   3378 HG11 ILE A 212      62.040  45.990  74.410  1.00  0.00           H
ATOM   3379 HG12 ILE A 212      61.950  44.600  75.570  1.00  0.00           H
ATOM   3380  CD  ILE A 212      62.830  44.090  73.720  1.00  0.00           C
ATOM   3381  HD1 ILE A 212      63.280  43.200  74.200  1.00  0.00           H
ATOM   3382  HD2 ILE A 212      63.520  44.450  72.920  1.00  0.00           H
ATOM   3383  HD3 ILE A 212      61.870  43.780  73.240  1.00  0.00           H
ATOM   3384  C   ILE A 212      64.560  47.040  77.540  1.00  0.00           C
ATOM   3385  O   ILE A 212      64.640  46.550  78.660  1.00  0.00           O
ATOM   3386  N   TRP A 213      65.380  48.050  77.250  1.00  0.00           N
ATOM   3387  HN  TRP A 213      65.320  48.470  76.340  1.00  0.00           H
ATOM   3388  CA  TRP A 213      66.470  48.540  78.080  1.00  0.00           C
ATOM   3389  HA  TRP A 213      67.060  47.680  78.390  1.00  0.00           H
ATOM   3390  CB  TRP A 213      67.320  49.630  77.360  1.00  0.00           C
ATOM   3391  HB1 TRP A 213      66.630  50.290  76.790  1.00  0.00           H
ATOM   3392  HB2 TRP A 213      67.880  49.090  76.560  1.00  0.00           H
ATOM   3393  CG  TRP A 213      68.310  50.360  78.230  1.00  0.00           C
ATOM   3394  CD1 TRP A 213      69.570  49.940  78.610  1.00  0.00           C
ATOM   3395  HD1 TRP A 213      69.960  49.010  78.210  1.00  0.00           H
ATOM   3396  NE1 TRP A 213      70.230  50.910  79.380  1.00  0.00           N
ATOM   3397  HE1 TRP A 213      71.050  50.780  79.880  1.00  0.00           H
ATOM   3398  CE2 TRP A 213      69.400  52.030  79.410  1.00  0.00           C
ATOM   3399  CD2 TRP A 213      68.130  51.710  78.770  1.00  0.00           C
ATOM   3400  CE3 TRP A 213      67.110  52.620  78.750  1.00  0.00           C
ATOM   3401  HE3 TRP A 213      66.140  52.460  78.280  1.00  0.00           H
ATOM   3402  CZ3 TRP A 213      67.280  53.840  79.450  1.00  0.00           C
ATOM   3403  HZ3 TRP A 213      66.600  54.670  79.310  1.00  0.00           H
ATOM   3404  CZ2 TRP A 213      69.510  53.240  80.120  1.00  0.00           C
ATOM   3405  HZ2 TRP A 213      70.410  53.470  80.670  1.00  0.00           H
ATOM   3406  CH2 TRP A 213      68.500  54.190  80.080  1.00  0.00           C
ATOM   3407  HH2 TRP A 213      68.600  55.140  80.600  1.00  0.00           H
ATOM   3408  C   TRP A 213      65.930  49.140  79.390  1.00  0.00           C
ATOM   3409  O   TRP A 213      66.400  48.910  80.500  1.00  0.00           O
ATOM   3410  N   SER A 214      64.840  49.830  79.240  1.00  0.00           N
ATOM   3411  HN  SER A 214      64.400  49.950  78.360  1.00  0.00           H
ATOM   3412  CA  SER A 214      64.070  50.400  80.460  1.00  0.00           C
ATOM   3413  HA  SER A 214      64.750  51.080  80.940  1.00  0.00           H
ATOM   3414  CB  SER A 214      62.820  51.220  79.940  1.00  0.00           C
ATOM   3415  HB1 SER A 214      62.010  50.570  79.520  1.00  0.00           H
ATOM   3416  HB2 SER A 214      63.170  51.830  79.100  1.00  0.00           H
ATOM   3417  OG  SER A 214      62.170  52.070  80.880  1.00  0.00           O
ATOM   3418  HG1 SER A 214      62.870  52.600  81.270  1.00  0.00           H
ATOM   3419  C   SER A 214      63.620  49.300  81.420  1.00  0.00           C
ATOM   3420  O   SER A 214      64.010  49.420  82.580  1.00  0.00           O
ATOM   3421  N   LEU A 215      62.950  48.260  80.920  1.00  0.00           N
ATOM   3422  HN  LEU A 215      62.660  48.350  79.970  1.00  0.00           H
ATOM   3423  CA  LEU A 215      62.530  47.150  81.710  1.00  0.00           C
ATOM   3424  HA  LEU A 215      62.020  47.610  82.550  1.00  0.00           H
ATOM   3425  CB  LEU A 215      61.730  46.150  80.800  1.00  0.00           C
ATOM   3426  HB1 LEU A 215      61.480  45.160  81.230  1.00  0.00           H
ATOM   3427  HB2 LEU A 215      62.350  45.860  79.930  1.00  0.00           H
ATOM   3428  CG  LEU A 215      60.460  46.820  80.190  1.00  0.00           C
ATOM   3429  HG  LEU A 215      60.710  47.850  79.850  1.00  0.00           H
ATOM   3430  CD1 LEU A 215      60.070  45.980  78.980  1.00  0.00           C
ATOM   3431 HD11 LEU A 215      60.860  46.010  78.210  1.00  0.00           H
ATOM   3432 HD12 LEU A 215      59.120  46.280  78.520  1.00  0.00           H
ATOM   3433 HD13 LEU A 215      59.960  44.920  79.320  1.00  0.00           H
ATOM   3434  CD2 LEU A 215      59.470  46.880  81.390  1.00  0.00           C
ATOM   3435 HD21 LEU A 215      59.320  45.800  81.610  1.00  0.00           H
ATOM   3436 HD22 LEU A 215      58.450  47.250  81.150  1.00  0.00           H
ATOM   3437 HD23 LEU A 215      59.880  47.330  82.310  1.00  0.00           H
ATOM   3438  C   LEU A 215      63.710  46.370  82.300  1.00  0.00           C
ATOM   3439  O   LEU A 215      63.690  45.920  83.430  1.00  0.00           O
ATOM   3440  N   ARG A 216      64.760  46.200  81.530  1.00  0.00           N
ATOM   3441  HN  ARG A 216      64.830  46.460  80.570  1.00  0.00           H
ATOM   3442  CA  ARG A 216      66.010  45.590  82.010  1.00  0.00           C
ATOM   3443  HA  ARG A 216      65.670  44.630  82.360  1.00  0.00           H
ATOM   3444  CB  ARG A 216      67.060  45.500  80.810  1.00  0.00           C
ATOM   3445  HB1 ARG A 216      68.040  45.230  81.250  1.00  0.00           H
ATOM   3446  HB2 ARG A 216      67.180  46.510  80.350  1.00  0.00           H
ATOM   3447  CG  ARG A 216      66.620  44.460  79.770  1.00  0.00           C
ATOM   3448  HG1 ARG A 216      66.920  44.730  78.730  1.00  0.00           H
ATOM   3449  HG2 ARG A 216      65.500  44.440  79.720  1.00  0.00           H
ATOM   3450  CD  ARG A 216      67.030  43.040  80.090  1.00  0.00           C
ATOM   3451  HD1 ARG A 216      66.420  42.340  79.480  1.00  0.00           H
ATOM   3452  HD2 ARG A 216      66.910  42.880  81.190  1.00  0.00           H
ATOM   3453  NE  ARG A 216      68.530  43.050  79.800  1.00  0.00           N
ATOM   3454  HE  ARG A 216      68.970  43.900  79.520  1.00  0.00           H
ATOM   3455  CZ  ARG A 216      69.330  42.090  80.280  1.00  0.00           C
ATOM   3456  NH1 ARG A 216      68.880  40.980  80.860  1.00  0.00           N
ATOM   3457 HH11 ARG A 216      68.010  40.880  81.340  1.00  0.00           H
ATOM   3458 HH12 ARG A 216      69.590  40.280  80.940  1.00  0.00           H
ATOM   3459  NH2 ARG A 216      70.650  42.180  80.050  1.00  0.00           N
ATOM   3460 HH21 ARG A 216      71.010  43.040  79.700  1.00  0.00           H
ATOM   3461 HH22 ARG A 216      71.230  41.500  80.510  1.00  0.00           H
ATOM   3462  C   ARG A 216      66.720  46.310  83.180  1.00  0.00           C
ATOM   3463  O   ARG A 216      67.490  45.720  83.890  1.00  0.00           O
ATOM   3464  N   GLN A 217      66.490  47.590  83.380  1.00  0.00           N
ATOM   3465  HN  GLN A 217      65.820  48.070  82.820  1.00  0.00           H
ATOM   3466  CA  GLN A 217      67.040  48.360  84.460  1.00  0.00           C
ATOM   3467  HA  GLN A 217      67.980  47.950  84.820  1.00  0.00           H
ATOM   3468  CB  GLN A 217      67.250  49.870  84.010  1.00  0.00           C
ATOM   3469  HB1 GLN A 217      67.640  50.310  84.950  1.00  0.00           H
ATOM   3470  HB2 GLN A 217      66.290  50.370  83.770  1.00  0.00           H
ATOM   3471  CG  GLN A 217      68.330  50.200  82.920  1.00  0.00           C
ATOM   3472  HG1 GLN A 217      68.840  51.130  83.240  1.00  0.00           H
ATOM   3473  HG2 GLN A 217      67.870  50.420  81.930  1.00  0.00           H
ATOM   3474  CD  GLN A 217      69.440  49.130  82.750  1.00  0.00           C
ATOM   3475  OE1 GLN A 217      70.250  48.870  83.620  1.00  0.00           O
ATOM   3476  NE2 GLN A 217      69.320  48.430  81.610  1.00  0.00           N
ATOM   3477 HE21 GLN A 217      69.950  47.700  81.350  1.00  0.00           H
ATOM   3478 HE22 GLN A 217      68.760  48.820  80.890  1.00  0.00           H
ATOM   3479  C   GLN A 217      66.110  48.470  85.630  1.00  0.00           C
ATOM   3480  O   GLN A 217      66.420  49.050  86.710  1.00  0.00           O
ATOM   3481  N   ARG A 218      64.980  47.710  85.610  1.00  0.00           N
ATOM   3482  HN  ARG A 218      64.770  47.070  84.880  1.00  0.00           H
ATOM   3483  CA  ARG A 218      64.050  47.520  86.760  1.00  0.00           C
ATOM   3484  HA  ARG A 218      63.820  48.500  87.140  1.00  0.00           H
ATOM   3485  CB  ARG A 218      62.690  46.930  86.430  1.00  0.00           C
ATOM   3486  HB1 ARG A 218      62.010  46.630  87.250  1.00  0.00           H
ATOM   3487  HB2 ARG A 218      62.890  45.960  85.940  1.00  0.00           H
ATOM   3488  CG  ARG A 218      61.820  47.840  85.460  1.00  0.00           C
ATOM   3489  HG1 ARG A 218      61.110  47.030  85.190  1.00  0.00           H
ATOM   3490  HG2 ARG A 218      62.470  48.000  84.570  1.00  0.00           H
ATOM   3491  CD  ARG A 218      61.180  49.090  86.040  1.00  0.00           C
ATOM   3492  HD1 ARG A 218      61.930  49.810  86.450  1.00  0.00           H
ATOM   3493  HD2 ARG A 218      60.560  48.810  86.910  1.00  0.00           H
ATOM   3494  NE  ARG A 218      60.340  49.720  84.980  1.00  0.00           N
ATOM   3495  HE  ARG A 218      60.720  50.580  84.640  1.00  0.00           H
ATOM   3496  CZ  ARG A 218      59.080  49.360  84.750  1.00  0.00           C
ATOM   3497  NH1 ARG A 218      58.410  48.390  85.290  1.00  0.00           N
ATOM   3498 HH11 ARG A 218      58.770  48.100  86.170  1.00  0.00           H
ATOM   3499 HH12 ARG A 218      57.410  48.350  85.160  1.00  0.00           H
ATOM   3500  NH2 ARG A 218      58.380  49.960  83.800  1.00  0.00           N
ATOM   3501 HH21 ARG A 218      58.900  50.530  83.170  1.00  0.00           H
ATOM   3502 HH22 ARG A 218      57.580  49.510  83.390  1.00  0.00           H
ATOM   3503  C   ARG A 218      64.610  46.860  88.030  1.00  0.00           C
ATOM   3504  O   ARG A 218      65.640  46.240  88.000  1.00  0.00           O
ATOM   3505  N   GLN A 219      63.990  47.010  89.210  1.00  0.00           N
ATOM   3506  HN  GLN A 219      63.140  47.510  89.350  1.00  0.00           H
ATOM   3507  CA  GLN A 219      64.420  46.300  90.390  1.00  0.00           C
ATOM   3508  HA  GLN A 219      65.500  46.290  90.440  1.00  0.00           H
ATOM   3509  CB  GLN A 219      64.030  46.940  91.780  1.00  0.00           C
ATOM   3510  HB1 GLN A 219      64.550  46.390  92.600  1.00  0.00           H
ATOM   3511  HB2 GLN A 219      62.930  46.880  91.850  1.00  0.00           H
ATOM   3512  CG  GLN A 219      64.310  48.480  91.890  1.00  0.00           C
ATOM   3513  HG1 GLN A 219      64.310  48.700  92.980  1.00  0.00           H
ATOM   3514  HG2 GLN A 219      63.450  49.080  91.520  1.00  0.00           H
ATOM   3515  CD  GLN A 219      65.520  49.070  91.080  1.00  0.00           C
ATOM   3516  OE1 GLN A 219      65.290  49.900  90.210  1.00  0.00           O
ATOM   3517  NE2 GLN A 219      66.720  48.490  91.240  1.00  0.00           N
ATOM   3518 HE21 GLN A 219      67.550  48.960  90.940  1.00  0.00           H
ATOM   3519 HE22 GLN A 219      66.680  47.700  91.860  1.00  0.00           H
ATOM   3520  C   GLN A 219      64.020  44.790  90.360  1.00  0.00           C
ATOM   3521  O   GLN A 219      64.650  43.840  90.800  1.00  0.00           O
ATOM   3522  N   MET A 220      63.000  44.580  89.520  1.00  0.00           N
ATOM   3523  HN  MET A 220      62.510  45.400  89.210  1.00  0.00           H
ATOM   3524  CA  MET A 220      62.320  43.350  89.290  1.00  0.00           C
ATOM   3525  HA  MET A 220      62.650  42.620  90.030  1.00  0.00           H
ATOM   3526  CB  MET A 220      60.750  43.570  89.230  1.00  0.00           C
ATOM   3527  HB1 MET A 220      60.260  42.690  88.750  1.00  0.00           H
ATOM   3528  HB2 MET A 220      60.480  44.380  88.520  1.00  0.00           H
ATOM   3529  CG  MET A 220      60.230  43.790  90.630  1.00  0.00           C
ATOM   3530  HG1 MET A 220      59.190  44.160  90.460  1.00  0.00           H
ATOM   3531  HG2 MET A 220      60.950  44.480  91.100  1.00  0.00           H
ATOM   3532  SD  MET A 220      60.090  42.210  91.490  1.00  0.00           S
ATOM   3533  CE  MET A 220      58.600  42.310  92.420  1.00  0.00           C
ATOM   3534  HE1 MET A 220      57.700  42.590  91.830  1.00  0.00           H
ATOM   3535  HE2 MET A 220      58.890  43.150  93.090  1.00  0.00           H
ATOM   3536  HE3 MET A 220      58.500  41.420  93.090  1.00  0.00           H
ATOM   3537  C   MET A 220      62.840  42.770  87.960  1.00  0.00           C
ATOM   3538  O   MET A 220      62.260  41.790  87.470  1.00  0.00           O
ATOM   3539  N   ASP A 221      63.940  43.280  87.370  1.00  0.00           N
ATOM   3540  HN  ASP A 221      64.520  43.930  87.850  1.00  0.00           H
ATOM   3541  CA  ASP A 221      64.510  42.900  86.090  1.00  0.00           C
ATOM   3542  HA  ASP A 221      63.840  43.410  85.420  1.00  0.00           H
ATOM   3543  CB  ASP A 221      65.890  43.580  85.850  1.00  0.00           C
ATOM   3544  HB1 ASP A 221      65.710  44.660  86.050  1.00  0.00           H
ATOM   3545  HB2 ASP A 221      66.080  43.510  84.750  1.00  0.00           H
ATOM   3546  CG  ASP A 221      67.070  43.030  86.660  1.00  0.00           C
ATOM   3547  OD1 ASP A 221      68.200  43.020  86.100  1.00  0.00           O
ATOM   3548  OD2 ASP A 221      66.970  42.600  87.840  1.00  0.00           O
ATOM   3549  C   ASP A 221      64.560  41.500  85.580  1.00  0.00           C
ATOM   3550  O   ASP A 221      64.330  41.270  84.410  1.00  0.00           O
ATOM   3551  N   ARG A 222      64.810  40.490  86.450  1.00  0.00           N
ATOM   3552  HN  ARG A 222      65.040  40.540  87.420  1.00  0.00           H
ATOM   3553  CA  ARG A 222      64.750  39.140  85.950  1.00  0.00           C
ATOM   3554  HA  ARG A 222      64.720  39.040  84.880  1.00  0.00           H
ATOM   3555  CB  ARG A 222      65.950  38.400  86.460  1.00  0.00           C
ATOM   3556  HB1 ARG A 222      66.800  39.110  86.480  1.00  0.00           H
ATOM   3557  HB2 ARG A 222      66.300  37.620  85.750  1.00  0.00           H
ATOM   3558  CG  ARG A 222      65.850  37.820  87.870  1.00  0.00           C
ATOM   3559  HG1 ARG A 222      65.230  36.920  87.700  1.00  0.00           H
ATOM   3560  HG2 ARG A 222      65.350  38.550  88.540  1.00  0.00           H
ATOM   3561  CD  ARG A 222      67.180  37.390  88.430  1.00  0.00           C
ATOM   3562  HD1 ARG A 222      67.870  38.210  88.700  1.00  0.00           H
ATOM   3563  HD2 ARG A 222      67.790  36.610  87.940  1.00  0.00           H
ATOM   3564  NE  ARG A 222      66.860  36.720  89.780  1.00  0.00           N
ATOM   3565  HE  ARG A 222      67.140  35.770  89.910  1.00  0.00           H
ATOM   3566  CZ  ARG A 222      66.430  37.350  90.850  1.00  0.00           C
ATOM   3567  NH1 ARG A 222      66.240  38.630  90.940  1.00  0.00           N
ATOM   3568 HH11 ARG A 222      66.190  39.240  90.140  1.00  0.00           H
ATOM   3569 HH12 ARG A 222      65.920  39.040  91.800  1.00  0.00           H
ATOM   3570  NH2 ARG A 222      66.270  36.860  92.030  1.00  0.00           N
ATOM   3571 HH21 ARG A 222      66.550  35.910  92.230  1.00  0.00           H
ATOM   3572 HH22 ARG A 222      66.110  37.390  92.880  1.00  0.00           H
ATOM   3573  C   ARG A 222      63.430  38.490  86.280  1.00  0.00           C
ATOM   3574  O   ARG A 222      63.160  37.340  85.880  1.00  0.00           O
ATOM   3575  N   HSD A 223      62.510  39.100  87.120  1.00  0.00           N
ATOM   3576  HN  HSD A 223      62.570  40.080  87.310  1.00  0.00           H
ATOM   3577  CA  HSD A 223      61.250  38.520  87.450  1.00  0.00           C
ATOM   3578  HA  HSD A 223      61.560  37.550  87.840  1.00  0.00           H
ATOM   3579  CB  HSD A 223      60.620  39.230  88.600  1.00  0.00           C
ATOM   3580  HB1 HSD A 223      59.630  38.900  88.960  1.00  0.00           H
ATOM   3581  HB2 HSD A 223      60.480  40.290  88.300  1.00  0.00           H
ATOM   3582  ND1 HSD A 223      61.160  38.180  90.800  1.00  0.00           N
ATOM   3583  HD1 HSD A 223      60.430  37.500  90.730  1.00  0.00           H
ATOM   3584  CG  HSD A 223      61.560  39.110  89.850  1.00  0.00           C
ATOM   3585  CE1 HSD A 223      62.130  38.220  91.770  1.00  0.00           C
ATOM   3586  HE1 HSD A 223      62.050  37.580  92.640  1.00  0.00           H
ATOM   3587  NE2 HSD A 223      63.100  39.070  91.530  1.00  0.00           N
ATOM   3588  CD2 HSD A 223      62.700  39.740  90.370  1.00  0.00           C
ATOM   3589  HD2 HSD A 223      63.300  40.540  89.950  1.00  0.00           H
ATOM   3590  C   HSD A 223      60.280  38.280  86.280  1.00  0.00           C
ATOM   3591  O   HSD A 223      60.290  38.970  85.250  1.00  0.00           O
ATOM   3592  N   ALA A 224      59.460  37.230  86.360  1.00  0.00           N
ATOM   3593  HN  ALA A 224      59.410  36.660  87.180  1.00  0.00           H
ATOM   3594  CA  ALA A 224      58.520  36.720  85.320  1.00  0.00           C
ATOM   3595  HA  ALA A 224      59.080  36.230  84.540  1.00  0.00           H
ATOM   3596  CB  ALA A 224      57.560  35.630  85.960  1.00  0.00           C
ATOM   3597  HB1 ALA A 224      56.870  35.200  85.210  1.00  0.00           H
ATOM   3598  HB2 ALA A 224      57.020  35.990  86.870  1.00  0.00           H
ATOM   3599  HB3 ALA A 224      58.160  34.790  86.380  1.00  0.00           H
ATOM   3600  C   ALA A 224      57.620  37.810  84.660  1.00  0.00           C
ATOM   3601  O   ALA A 224      57.430  37.850  83.470  1.00  0.00           O
ATOM   3602  N   LYS A 225      56.960  38.750  85.460  1.00  0.00           N
ATOM   3603  HN  LYS A 225      57.010  38.760  86.460  1.00  0.00           H
ATOM   3604  CA  LYS A 225      56.190  39.810  84.880  1.00  0.00           C
ATOM   3605  HA  LYS A 225      55.510  39.350  84.180  1.00  0.00           H
ATOM   3606  CB  LYS A 225      55.270  40.620  85.920  1.00  0.00           C
ATOM   3607  HB1 LYS A 225      54.770  41.490  85.430  1.00  0.00           H
ATOM   3608  HB2 LYS A 225      55.810  41.190  86.700  1.00  0.00           H
ATOM   3609  CG  LYS A 225      54.110  39.650  86.380  1.00  0.00           C
ATOM   3610  HG1 LYS A 225      53.640  40.080  87.280  1.00  0.00           H
ATOM   3611  HG2 LYS A 225      54.570  38.670  86.620  1.00  0.00           H
ATOM   3612  CD  LYS A 225      52.980  39.480  85.350  1.00  0.00           C
ATOM   3613  HD1 LYS A 225      53.380  39.080  84.400  1.00  0.00           H
ATOM   3614  HD2 LYS A 225      52.490  40.470  85.210  1.00  0.00           H
ATOM   3615  CE  LYS A 225      51.990  38.530  85.900  1.00  0.00           C
ATOM   3616  HE1 LYS A 225      51.310  38.270  85.060  1.00  0.00           H
ATOM   3617  HE2 LYS A 225      51.380  38.930  86.750  1.00  0.00           H
ATOM   3618  NZ  LYS A 225      52.620  37.280  86.400  1.00  0.00           N
ATOM   3619  HZ1 LYS A 225      52.950  36.730  85.580  1.00  0.00           H
ATOM   3620  HZ2 LYS A 225      51.870  36.730  86.880  1.00  0.00           H
ATOM   3621  HZ3 LYS A 225      53.410  37.480  87.040  1.00  0.00           H
ATOM   3622  C   LYS A 225      57.020  40.730  84.060  1.00  0.00           C
ATOM   3623  O   LYS A 225      56.700  41.200  82.980  1.00  0.00           O
ATOM   3624  N   ILE A 226      58.270  41.090  84.500  1.00  0.00           N
ATOM   3625  HN  ILE A 226      58.670  40.810  85.360  1.00  0.00           H
ATOM   3626  CA  ILE A 226      59.150  41.950  83.720  1.00  0.00           C
ATOM   3627  HA  ILE A 226      58.660  42.820  83.340  1.00  0.00           H
ATOM   3628  CB  ILE A 226      60.370  42.490  84.540  1.00  0.00           C
ATOM   3629  HB  ILE A 226      60.830  41.550  84.900  1.00  0.00           H
ATOM   3630  CG2 ILE A 226      61.360  43.340  83.760  1.00  0.00           C
ATOM   3631 HG21 ILE A 226      62.110  43.910  84.350  1.00  0.00           H
ATOM   3632 HG22 ILE A 226      60.690  44.070  83.240  1.00  0.00           H
ATOM   3633 HG23 ILE A 226      61.960  42.710  83.080  1.00  0.00           H
ATOM   3634  CG1 ILE A 226      59.810  43.320  85.820  1.00  0.00           C
ATOM   3635 HG11 ILE A 226      60.600  43.810  86.430  1.00  0.00           H
ATOM   3636 HG12 ILE A 226      59.400  42.470  86.400  1.00  0.00           H
ATOM   3637  CD  ILE A 226      58.750  44.340  85.490  1.00  0.00           C
ATOM   3638  HD1 ILE A 226      58.340  44.700  86.460  1.00  0.00           H
ATOM   3639  HD2 ILE A 226      57.880  43.860  84.980  1.00  0.00           H
ATOM   3640  HD3 ILE A 226      59.030  45.270  84.950  1.00  0.00           H
ATOM   3641  C   ILE A 226      59.520  41.210  82.460  1.00  0.00           C
ATOM   3642  O   ILE A 226      59.630  41.710  81.350  1.00  0.00           O
ATOM   3643  N   LYS A 227      59.730  39.830  82.530  1.00  0.00           N
ATOM   3644  HN  LYS A 227      59.700  39.380  83.420  1.00  0.00           H
ATOM   3645  CA  LYS A 227      60.110  39.080  81.370  1.00  0.00           C
ATOM   3646  HA  LYS A 227      60.780  39.700  80.790  1.00  0.00           H
ATOM   3647  CB  LYS A 227      60.670  37.630  81.700  1.00  0.00           C
ATOM   3648  HB1 LYS A 227      60.720  37.040  80.760  1.00  0.00           H
ATOM   3649  HB2 LYS A 227      59.950  37.110  82.380  1.00  0.00           H
ATOM   3650  CG  LYS A 227      62.020  37.620  82.360  1.00  0.00           C
ATOM   3651  HG1 LYS A 227      62.010  38.110  83.360  1.00  0.00           H
ATOM   3652  HG2 LYS A 227      62.650  38.330  81.780  1.00  0.00           H
ATOM   3653  CD  LYS A 227      62.660  36.230  82.340  1.00  0.00           C
ATOM   3654  HD1 LYS A 227      62.570  35.740  81.350  1.00  0.00           H
ATOM   3655  HD2 LYS A 227      62.140  35.590  83.080  1.00  0.00           H
ATOM   3656  CE  LYS A 227      64.150  36.240  82.690  1.00  0.00           C
ATOM   3657  HE1 LYS A 227      64.410  37.110  83.340  1.00  0.00           H
ATOM   3658  HE2 LYS A 227      64.770  36.410  81.780  1.00  0.00           H
ATOM   3659  NZ  LYS A 227      64.630  35.000  83.360  1.00  0.00           N
ATOM   3660  HZ1 LYS A 227      64.430  34.160  82.770  1.00  0.00           H
ATOM   3661  HZ2 LYS A 227      64.090  34.830  84.240  1.00  0.00           H
ATOM   3662  HZ3 LYS A 227      65.640  35.120  83.560  1.00  0.00           H
ATOM   3663  C   LYS A 227      58.970  38.780  80.390  1.00  0.00           C
ATOM   3664  O   LYS A 227      59.240  38.610  79.220  1.00  0.00           O
ATOM   3665  N   ARG A 228      57.700  38.770  80.780  1.00  0.00           N
ATOM   3666  HN  ARG A 228      57.480  38.990  81.730  1.00  0.00           H
ATOM   3667  CA  ARG A 228      56.600  38.710  79.860  1.00  0.00           C
ATOM   3668  HA  ARG A 228      56.800  37.980  79.100  1.00  0.00           H
ATOM   3669  CB  ARG A 228      55.310  38.260  80.600  1.00  0.00           C
ATOM   3670  HB1 ARG A 228      55.040  39.050  81.320  1.00  0.00           H
ATOM   3671  HB2 ARG A 228      55.580  37.370  81.220  1.00  0.00           H
ATOM   3672  CG  ARG A 228      54.100  37.990  79.720  1.00  0.00           C
ATOM   3673  HG1 ARG A 228      54.290  37.190  78.970  1.00  0.00           H
ATOM   3674  HG2 ARG A 228      53.890  38.900  79.110  1.00  0.00           H
ATOM   3675  CD  ARG A 228      52.790  37.510  80.400  1.00  0.00           C
ATOM   3676  HD1 ARG A 228      53.090  36.880  81.260  1.00  0.00           H
ATOM   3677  HD2 ARG A 228      52.260  36.870  79.640  1.00  0.00           H
ATOM   3678  NE  ARG A 228      52.000  38.700  80.880  1.00  0.00           N
ATOM   3679  HE  ARG A 228      52.380  39.610  80.730  1.00  0.00           H
ATOM   3680  CZ  ARG A 228      50.800  38.790  81.470  1.00  0.00           C
ATOM   3681  NH1 ARG A 228      50.150  37.740  81.780  1.00  0.00           N
ATOM   3682 HH11 ARG A 228      50.710  37.000  82.150  1.00  0.00           H
ATOM   3683 HH12 ARG A 228      49.460  37.960  82.470  1.00  0.00           H
ATOM   3684  NH2 ARG A 228      50.240  39.930  81.780  1.00  0.00           N
ATOM   3685 HH21 ARG A 228      50.680  40.780  81.530  1.00  0.00           H
ATOM   3686 HH22 ARG A 228      49.300  39.930  82.140  1.00  0.00           H
ATOM   3687  C   ARG A 228      56.470  40.050  79.120  1.00  0.00           C
ATOM   3688  O   ARG A 228      56.340  40.050  77.890  1.00  0.00           O
ATOM   3689  N   ALA A 229      56.630  41.250  79.770  1.00  0.00           N
ATOM   3690  HN  ALA A 229      56.590  41.240  80.770  1.00  0.00           H
ATOM   3691  CA  ALA A 229      56.700  42.610  79.170  1.00  0.00           C
ATOM   3692  HA  ALA A 229      55.810  42.840  78.610  1.00  0.00           H
ATOM   3693  CB  ALA A 229      56.800  43.660  80.360  1.00  0.00           C
ATOM   3694  HB1 ALA A 229      56.070  43.590  81.200  1.00  0.00           H
ATOM   3695  HB2 ALA A 229      56.800  44.720  80.080  1.00  0.00           H
ATOM   3696  HB3 ALA A 229      57.820  43.500  80.800  1.00  0.00           H
ATOM   3697  C   ALA A 229      57.810  42.710  78.150  1.00  0.00           C
ATOM   3698  O   ALA A 229      57.610  43.290  77.090  1.00  0.00           O
ATOM   3699  N   ILE A 230      59.030  42.220  78.430  1.00  0.00           N
ATOM   3700  HN  ILE A 230      59.100  41.810  79.330  1.00  0.00           H
ATOM   3701  CA  ILE A 230      60.070  42.150  77.480  1.00  0.00           C
ATOM   3702  HA  ILE A 230      60.220  43.120  77.010  1.00  0.00           H
ATOM   3703  CB  ILE A 230      61.390  41.630  78.080  1.00  0.00           C
ATOM   3704  HB  ILE A 230      61.210  40.700  78.670  1.00  0.00           H
ATOM   3705  CG2 ILE A 230      62.450  41.400  76.930  1.00  0.00           C
ATOM   3706 HG21 ILE A 230      62.250  40.450  76.400  1.00  0.00           H
ATOM   3707 HG22 ILE A 230      63.450  41.610  77.370  1.00  0.00           H
ATOM   3708 HG23 ILE A 230      62.360  42.230  76.200  1.00  0.00           H
ATOM   3709  CG1 ILE A 230      61.830  42.700  79.150  1.00  0.00           C
ATOM   3710 HG11 ILE A 230      61.020  42.900  79.890  1.00  0.00           H
ATOM   3711 HG12 ILE A 230      61.820  43.660  78.610  1.00  0.00           H
ATOM   3712  CD  ILE A 230      63.120  42.300  79.940  1.00  0.00           C
ATOM   3713  HD1 ILE A 230      62.980  41.340  80.480  1.00  0.00           H
ATOM   3714  HD2 ILE A 230      63.390  43.140  80.630  1.00  0.00           H
ATOM   3715  HD3 ILE A 230      64.000  42.130  79.270  1.00  0.00           H
ATOM   3716  C   ILE A 230      59.690  41.290  76.220  1.00  0.00           C
ATOM   3717  O   ILE A 230      59.880  41.630  75.080  1.00  0.00           O
ATOM   3718  N   THR A 231      59.040  40.100  76.410  1.00  0.00           N
ATOM   3719  HN  THR A 231      58.680  39.960  77.330  1.00  0.00           H
ATOM   3720  CA  THR A 231      58.590  39.130  75.400  1.00  0.00           C
ATOM   3721  HA  THR A 231      59.370  38.850  74.710  1.00  0.00           H
ATOM   3722  CB  THR A 231      57.960  37.830  76.020  1.00  0.00           C
ATOM   3723  HB  THR A 231      57.070  38.020  76.660  1.00  0.00           H
ATOM   3724  OG1 THR A 231      58.900  37.260  76.930  1.00  0.00           O
ATOM   3725  HG1 THR A 231      59.000  37.790  77.720  1.00  0.00           H
ATOM   3726  CG2 THR A 231      57.620  36.700  75.020  1.00  0.00           C
ATOM   3727 HG21 THR A 231      57.350  35.790  75.600  1.00  0.00           H
ATOM   3728 HG22 THR A 231      58.480  36.360  74.390  1.00  0.00           H
ATOM   3729 HG23 THR A 231      56.850  37.010  74.280  1.00  0.00           H
ATOM   3730  C   THR A 231      57.590  39.760  74.440  1.00  0.00           C
ATOM   3731  O   THR A 231      57.790  39.690  73.250  1.00  0.00           O
ATOM   3732  N   PHE A 232      56.570  40.520  75.000  1.00  0.00           N
ATOM   3733  HN  PHE A 232      56.610  40.600  75.990  1.00  0.00           H
ATOM   3734  CA  PHE A 232      55.470  41.160  74.290  1.00  0.00           C
ATOM   3735  HA  PHE A 232      55.000  40.330  73.790  1.00  0.00           H
ATOM   3736  CB  PHE A 232      54.500  41.670  75.380  1.00  0.00           C
ATOM   3737  HB1 PHE A 232      55.170  42.090  76.160  1.00  0.00           H
ATOM   3738  HB2 PHE A 232      53.950  40.790  75.790  1.00  0.00           H
ATOM   3739  CG  PHE A 232      53.490  42.750  74.990  1.00  0.00           C
ATOM   3740  CD1 PHE A 232      53.140  43.840  75.820  1.00  0.00           C
ATOM   3741  HD1 PHE A 232      53.500  43.900  76.840  1.00  0.00           H
ATOM   3742  CE1 PHE A 232      52.240  44.810  75.380  1.00  0.00           C
ATOM   3743  HE1 PHE A 232      51.870  45.550  76.090  1.00  0.00           H
ATOM   3744  CZ  PHE A 232      51.640  44.790  74.090  1.00  0.00           C
ATOM   3745  HZ  PHE A 232      50.940  45.530  73.750  1.00  0.00           H
ATOM   3746  CD2 PHE A 232      52.850  42.640  73.730  1.00  0.00           C
ATOM   3747  HD2 PHE A 232      52.950  41.820  73.050  1.00  0.00           H
ATOM   3748  CE2 PHE A 232      51.920  43.630  73.290  1.00  0.00           C
ATOM   3749  HE2 PHE A 232      51.440  43.590  72.320  1.00  0.00           H
ATOM   3750  C   PHE A 232      56.020  42.260  73.230  1.00  0.00           C
ATOM   3751  O   PHE A 232      55.480  42.330  72.140  1.00  0.00           O
ATOM   3752  N   ILE A 233      57.060  43.040  73.610  1.00  0.00           N
ATOM   3753  HN  ILE A 233      57.540  42.800  74.440  1.00  0.00           H
ATOM   3754  CA  ILE A 233      57.720  44.030  72.710  1.00  0.00           C
ATOM   3755  HA  ILE A 233      57.050  44.740  72.250  1.00  0.00           H
ATOM   3756  CB  ILE A 233      58.730  44.830  73.570  1.00  0.00           C
ATOM   3757  HB  ILE A 233      59.410  44.090  74.040  1.00  0.00           H
ATOM   3758  CG2 ILE A 233      59.470  45.910  72.760  1.00  0.00           C
ATOM   3759 HG21 ILE A 233      59.800  46.670  73.500  1.00  0.00           H
ATOM   3760 HG22 ILE A 233      58.750  46.340  72.030  1.00  0.00           H
ATOM   3761 HG23 ILE A 233      60.340  45.540  72.190  1.00  0.00           H
ATOM   3762  CG1 ILE A 233      58.040  45.570  74.710  1.00  0.00           C
ATOM   3763 HG11 ILE A 233      58.840  46.090  75.280  1.00  0.00           H
ATOM   3764 HG12 ILE A 233      57.560  44.860  75.430  1.00  0.00           H
ATOM   3765  CD  ILE A 233      57.010  46.610  74.310  1.00  0.00           C
ATOM   3766  HD1 ILE A 233      56.530  46.990  75.240  1.00  0.00           H
ATOM   3767  HD2 ILE A 233      56.140  46.300  73.690  1.00  0.00           H
ATOM   3768  HD3 ILE A 233      57.510  47.500  73.870  1.00  0.00           H
ATOM   3769  C   ILE A 233      58.430  43.330  71.570  1.00  0.00           C
ATOM   3770  O   ILE A 233      58.250  43.650  70.390  1.00  0.00           O
ATOM   3771  N   MET A 234      59.150  42.340  71.970  1.00  0.00           N
ATOM   3772  HN  MET A 234      59.190  42.080  72.930  1.00  0.00           H
ATOM   3773  CA  MET A 234      60.080  41.650  71.090  1.00  0.00           C
ATOM   3774  HA  MET A 234      60.690  42.380  70.590  1.00  0.00           H
ATOM   3775  CB  MET A 234      61.030  40.820  71.970  1.00  0.00           C
ATOM   3776  HB1 MET A 234      60.430  40.300  72.740  1.00  0.00           H
ATOM   3777  HB2 MET A 234      61.670  41.480  72.590  1.00  0.00           H
ATOM   3778  CG  MET A 234      61.910  39.710  71.190  1.00  0.00           C
ATOM   3779  HG1 MET A 234      61.190  38.930  70.860  1.00  0.00           H
ATOM   3780  HG2 MET A 234      62.380  39.370  72.140  1.00  0.00           H
ATOM   3781  SD  MET A 234      63.290  40.260  70.140  1.00  0.00           S
ATOM   3782  CE  MET A 234      64.220  38.740  70.600  1.00  0.00           C
ATOM   3783  HE1 MET A 234      65.220  38.660  70.130  1.00  0.00           H
ATOM   3784  HE2 MET A 234      63.600  37.840  70.460  1.00  0.00           H
ATOM   3785  HE3 MET A 234      64.410  38.820  71.690  1.00  0.00           H
ATOM   3786  C   MET A 234      59.330  40.810  70.050  1.00  0.00           C
ATOM   3787  O   MET A 234      59.630  40.870  68.870  1.00  0.00           O
ATOM   3788  N   VAL A 235      58.320  40.050  70.420  1.00  0.00           N
ATOM   3789  HN  VAL A 235      58.110  39.970  71.390  1.00  0.00           H
ATOM   3790  CA  VAL A 235      57.490  39.310  69.550  1.00  0.00           C
ATOM   3791  HA  VAL A 235      58.120  38.690  68.940  1.00  0.00           H
ATOM   3792  CB  VAL A 235      56.450  38.460  70.300  1.00  0.00           C
ATOM   3793  HB  VAL A 235      56.010  39.250  70.940  1.00  0.00           H
ATOM   3794  CG1 VAL A 235      55.410  37.740  69.370  1.00  0.00           C
ATOM   3795 HG11 VAL A 235      54.830  37.040  70.020  1.00  0.00           H
ATOM   3796 HG12 VAL A 235      55.930  37.120  68.610  1.00  0.00           H
ATOM   3797 HG13 VAL A 235      54.830  38.500  68.800  1.00  0.00           H
ATOM   3798  CG2 VAL A 235      57.000  37.410  71.190  1.00  0.00           C
ATOM   3799 HG21 VAL A 235      56.210  37.260  71.950  1.00  0.00           H
ATOM   3800 HG22 VAL A 235      57.920  37.650  71.760  1.00  0.00           H
ATOM   3801 HG23 VAL A 235      57.310  36.520  70.590  1.00  0.00           H
ATOM   3802  C   VAL A 235      56.790  40.180  68.520  1.00  0.00           C
ATOM   3803  O   VAL A 235      56.700  39.760  67.370  1.00  0.00           O
ATOM   3804  N   VAL A 236      56.300  41.370  68.950  1.00  0.00           N
ATOM   3805  HN  VAL A 236      56.460  41.790  69.840  1.00  0.00           H
ATOM   3806  CA  VAL A 236      55.530  42.190  68.060  1.00  0.00           C
ATOM   3807  HA  VAL A 236      54.760  41.590  67.600  1.00  0.00           H
ATOM   3808  CB  VAL A 236      54.780  43.260  68.900  1.00  0.00           C
ATOM   3809  HB  VAL A 236      55.520  43.620  69.660  1.00  0.00           H
ATOM   3810  CG1 VAL A 236      54.170  44.450  68.160  1.00  0.00           C
ATOM   3811 HG11 VAL A 236      54.900  44.990  67.510  1.00  0.00           H
ATOM   3812 HG12 VAL A 236      53.690  45.180  68.840  1.00  0.00           H
ATOM   3813 HG13 VAL A 236      53.390  44.030  67.490  1.00  0.00           H
ATOM   3814  CG2 VAL A 236      53.620  42.560  69.600  1.00  0.00           C
ATOM   3815 HG21 VAL A 236      53.980  41.750  70.260  1.00  0.00           H
ATOM   3816 HG22 VAL A 236      52.990  42.010  68.870  1.00  0.00           H
ATOM   3817 HG23 VAL A 236      52.980  43.300  70.150  1.00  0.00           H
ATOM   3818  C   VAL A 236      56.380  42.850  66.930  1.00  0.00           C
ATOM   3819  O   VAL A 236      55.900  42.990  65.790  1.00  0.00           O
ATOM   3820  N   ALA A 237      57.640  43.290  67.200  1.00  0.00           N
ATOM   3821  HN  ALA A 237      57.840  43.320  68.180  1.00  0.00           H
ATOM   3822  CA  ALA A 237      58.510  43.820  66.160  1.00  0.00           C
ATOM   3823  HA  ALA A 237      58.000  44.640  65.690  1.00  0.00           H
ATOM   3824  CB  ALA A 237      59.820  44.010  66.940  1.00  0.00           C
ATOM   3825  HB1 ALA A 237      59.740  44.730  67.790  1.00  0.00           H
ATOM   3826  HB2 ALA A 237      60.490  44.580  66.250  1.00  0.00           H
ATOM   3827  HB3 ALA A 237      60.230  43.070  67.370  1.00  0.00           H
ATOM   3828  C   ALA A 237      58.880  42.790  64.980  1.00  0.00           C
ATOM   3829  O   ALA A 237      58.980  43.210  63.850  1.00  0.00           O
ATOM   3830  N   ILE A 238      59.050  41.500  65.380  1.00  0.00           N
ATOM   3831  HN  ILE A 238      58.860  41.290  66.340  1.00  0.00           H
ATOM   3832  CA  ILE A 238      59.200  40.370  64.480  1.00  0.00           C
ATOM   3833  HA  ILE A 238      59.950  40.580  63.740  1.00  0.00           H
ATOM   3834  CB  ILE A 238      59.720  39.090  65.170  1.00  0.00           C
ATOM   3835  HB  ILE A 238      59.110  39.080  66.100  1.00  0.00           H
ATOM   3836  CG2 ILE A 238      59.440  37.790  64.280  1.00  0.00           C
ATOM   3837 HG21 ILE A 238      59.650  36.860  64.840  1.00  0.00           H
ATOM   3838 HG22 ILE A 238      59.970  37.930  63.310  1.00  0.00           H
ATOM   3839 HG23 ILE A 238      58.340  37.750  64.150  1.00  0.00           H
ATOM   3840  CG1 ILE A 238      61.170  39.320  65.570  1.00  0.00           C
ATOM   3841 HG11 ILE A 238      61.400  40.390  65.740  1.00  0.00           H
ATOM   3842 HG12 ILE A 238      61.730  38.980  64.670  1.00  0.00           H
ATOM   3843  CD  ILE A 238      61.640  38.510  66.770  1.00  0.00           C
ATOM   3844  HD1 ILE A 238      62.630  38.800  67.150  1.00  0.00           H
ATOM   3845  HD2 ILE A 238      61.620  37.430  66.460  1.00  0.00           H
ATOM   3846  HD3 ILE A 238      60.870  38.620  67.560  1.00  0.00           H
ATOM   3847  C   ILE A 238      57.860  40.170  63.580  1.00  0.00           C
ATOM   3848  O   ILE A 238      57.850  39.980  62.370  1.00  0.00           O
ATOM   3849  N   VAL A 239      56.640  40.340  64.110  1.00  0.00           N
ATOM   3850  HN  VAL A 239      56.510  40.480  65.090  1.00  0.00           H
ATOM   3851  CA  VAL A 239      55.390  40.370  63.390  1.00  0.00           C
ATOM   3852  HA  VAL A 239      55.320  39.520  62.730  1.00  0.00           H
ATOM   3853  CB  VAL A 239      54.130  40.140  64.350  1.00  0.00           C
ATOM   3854  HB  VAL A 239      54.030  40.930  65.130  1.00  0.00           H
ATOM   3855  CG1 VAL A 239      52.750  40.090  63.570  1.00  0.00           C
ATOM   3856 HG11 VAL A 239      52.810  39.500  62.630  1.00  0.00           H
ATOM   3857 HG12 VAL A 239      52.300  41.040  63.250  1.00  0.00           H
ATOM   3858 HG13 VAL A 239      52.050  39.520  64.220  1.00  0.00           H
ATOM   3859  CG2 VAL A 239      54.290  38.740  65.000  1.00  0.00           C
ATOM   3860 HG21 VAL A 239      53.350  38.370  65.480  1.00  0.00           H
ATOM   3861 HG22 VAL A 239      55.080  38.600  65.750  1.00  0.00           H
ATOM   3862 HG23 VAL A 239      54.340  37.880  64.290  1.00  0.00           H
ATOM   3863  C   VAL A 239      55.210  41.580  62.500  1.00  0.00           C
ATOM   3864  O   VAL A 239      54.880  41.420  61.330  1.00  0.00           O
ATOM   3865  N   PHE A 240      55.620  42.810  62.950  1.00  0.00           N
ATOM   3866  HN  PHE A 240      55.890  42.800  63.910  1.00  0.00           H
ATOM   3867  CA  PHE A 240      55.810  44.030  62.190  1.00  0.00           C
ATOM   3868  HA  PHE A 240      54.930  44.380  61.670  1.00  0.00           H
ATOM   3869  CB  PHE A 240      56.080  45.230  63.210  1.00  0.00           C
ATOM   3870  HB1 PHE A 240      57.040  45.090  63.750  1.00  0.00           H
ATOM   3871  HB2 PHE A 240      55.270  45.350  63.960  1.00  0.00           H
ATOM   3872  CG  PHE A 240      56.250  46.510  62.350  1.00  0.00           C
ATOM   3873  CD1 PHE A 240      55.100  47.320  62.250  1.00  0.00           C
ATOM   3874  HD1 PHE A 240      54.130  47.060  62.620  1.00  0.00           H
ATOM   3875  CE1 PHE A 240      55.100  48.460  61.510  1.00  0.00           C
ATOM   3876  HE1 PHE A 240      54.150  48.960  61.330  1.00  0.00           H
ATOM   3877  CZ  PHE A 240      56.290  48.950  60.940  1.00  0.00           C
ATOM   3878  HZ  PHE A 240      56.280  49.910  60.440  1.00  0.00           H
ATOM   3879  CD2 PHE A 240      57.400  47.000  61.710  1.00  0.00           C
ATOM   3880  HD2 PHE A 240      58.340  46.490  61.890  1.00  0.00           H
ATOM   3881  CE2 PHE A 240      57.470  48.240  61.030  1.00  0.00           C
ATOM   3882  HE2 PHE A 240      58.400  48.530  60.550  1.00  0.00           H
ATOM   3883  C   PHE A 240      56.790  43.930  61.030  1.00  0.00           C
ATOM   3884  O   PHE A 240      56.600  44.310  59.930  1.00  0.00           O
ATOM   3885  N   VAL A 241      58.020  43.310  61.200  1.00  0.00           N
ATOM   3886  HN  VAL A 241      58.320  43.050  62.110  1.00  0.00           H
ATOM   3887  CA  VAL A 241      58.780  42.890  60.070  1.00  0.00           C
ATOM   3888  HA  VAL A 241      58.950  43.740  59.410  1.00  0.00           H
ATOM   3889  CB  VAL A 241      60.170  42.400  60.500  1.00  0.00           C
ATOM   3890  HB  VAL A 241      60.050  41.570  61.240  1.00  0.00           H
ATOM   3891  CG1 VAL A 241      61.060  41.780  59.410  1.00  0.00           C
ATOM   3892 HG11 VAL A 241      61.230  42.460  58.550  1.00  0.00           H
ATOM   3893 HG12 VAL A 241      60.690  40.830  58.960  1.00  0.00           H
ATOM   3894 HG13 VAL A 241      62.120  41.600  59.720  1.00  0.00           H
ATOM   3895  CG2 VAL A 241      60.890  43.530  61.280  1.00  0.00           C
ATOM   3896 HG21 VAL A 241      61.260  44.280  60.550  1.00  0.00           H
ATOM   3897 HG22 VAL A 241      61.780  43.090  61.770  1.00  0.00           H
ATOM   3898 HG23 VAL A 241      60.240  44.030  62.040  1.00  0.00           H
ATOM   3899  C   VAL A 241      58.130  41.870  59.140  1.00  0.00           C
ATOM   3900  O   VAL A 241      58.310  42.050  57.960  1.00  0.00           O
ATOM   3901  N   ILE A 242      57.370  40.850  59.630  1.00  0.00           N
ATOM   3902  HN  ILE A 242      57.440  40.660  60.610  1.00  0.00           H
ATOM   3903  CA  ILE A 242      56.760  39.820  58.740  1.00  0.00           C
ATOM   3904  HA  ILE A 242      57.420  39.560  57.920  1.00  0.00           H
ATOM   3905  CB  ILE A 242      56.480  38.510  59.570  1.00  0.00           C
ATOM   3906  HB  ILE A 242      55.950  38.810  60.500  1.00  0.00           H
ATOM   3907  CG2 ILE A 242      55.520  37.700  58.620  1.00  0.00           C
ATOM   3908 HG21 ILE A 242      56.050  37.650  57.640  1.00  0.00           H
ATOM   3909 HG22 ILE A 242      54.550  38.210  58.480  1.00  0.00           H
ATOM   3910 HG23 ILE A 242      55.320  36.700  59.050  1.00  0.00           H
ATOM   3911  CG1 ILE A 242      57.770  37.730  59.880  1.00  0.00           C
ATOM   3912 HG11 ILE A 242      58.320  38.400  60.560  1.00  0.00           H
ATOM   3913 HG12 ILE A 242      58.410  37.590  58.980  1.00  0.00           H
ATOM   3914  CD  ILE A 242      57.530  36.440  60.700  1.00  0.00           C
ATOM   3915  HD1 ILE A 242      56.600  36.360  61.310  1.00  0.00           H
ATOM   3916  HD2 ILE A 242      58.290  36.380  61.510  1.00  0.00           H
ATOM   3917  HD3 ILE A 242      57.680  35.500  60.130  1.00  0.00           H
ATOM   3918  C   ILE A 242      55.560  40.380  58.070  1.00  0.00           C
ATOM   3919  O   ILE A 242      55.250  40.020  56.920  1.00  0.00           O
ATOM   3920  N   CYS A 243      54.880  41.400  58.670  1.00  0.00           N
ATOM   3921  HN  CYS A 243      55.190  41.840  59.510  1.00  0.00           H
ATOM   3922  CA  CYS A 243      53.860  42.150  57.930  1.00  0.00           C
ATOM   3923  HA  CYS A 243      53.110  41.500  57.530  1.00  0.00           H
ATOM   3924  CB  CYS A 243      53.160  43.210  58.770  1.00  0.00           C
ATOM   3925  HB1 CYS A 243      52.390  43.770  58.200  1.00  0.00           H
ATOM   3926  HB2 CYS A 243      53.870  43.910  59.260  1.00  0.00           H
ATOM   3927  SG  CYS A 243      52.220  42.550  60.240  1.00  0.00           S
ATOM   3928  HG1 CYS A 243      53.060  41.600  60.610  1.00  0.00           H
ATOM   3929  C   CYS A 243      54.400  42.860  56.580  1.00  0.00           C
ATOM   3930  O   CYS A 243      53.940  42.620  55.500  1.00  0.00           O
ATOM   3931  N   PHE A 244      55.490  43.670  56.630  1.00  0.00           N
ATOM   3932  HN  PHE A 244      55.950  43.780  57.500  1.00  0.00           H
ATOM   3933  CA  PHE A 244      55.780  44.530  55.550  1.00  0.00           C
ATOM   3934  HA  PHE A 244      54.960  44.690  54.880  1.00  0.00           H
ATOM   3935  CB  PHE A 244      55.930  45.900  56.230  1.00  0.00           C
ATOM   3936  HB1 PHE A 244      56.240  46.720  55.540  1.00  0.00           H
ATOM   3937  HB2 PHE A 244      56.640  45.770  57.070  1.00  0.00           H
ATOM   3938  CG  PHE A 244      54.660  46.340  56.900  1.00  0.00           C
ATOM   3939  CD1 PHE A 244      54.490  46.540  58.270  1.00  0.00           C
ATOM   3940  HD1 PHE A 244      55.270  46.160  58.900  1.00  0.00           H
ATOM   3941  CE1 PHE A 244      53.350  47.260  58.760  1.00  0.00           C
ATOM   3942  HE1 PHE A 244      53.130  47.310  59.810  1.00  0.00           H
ATOM   3943  CZ  PHE A 244      52.300  47.630  57.870  1.00  0.00           C
ATOM   3944  HZ  PHE A 244      51.420  48.160  58.210  1.00  0.00           H
ATOM   3945  CD2 PHE A 244      53.710  46.840  56.110  1.00  0.00           C
ATOM   3946  HD2 PHE A 244      53.810  46.810  55.020  1.00  0.00           H
ATOM   3947  CE2 PHE A 244      52.490  47.400  56.540  1.00  0.00           C
ATOM   3948  HE2 PHE A 244      51.830  47.730  55.740  1.00  0.00           H
ATOM   3949  C   PHE A 244      57.050  44.360  54.790  1.00  0.00           C
ATOM   3950  O   PHE A 244      57.190  44.900  53.680  1.00  0.00           O
ATOM   3951  N   LEU A 245      58.030  43.590  55.390  1.00  0.00           N
ATOM   3952  HN  LEU A 245      57.860  43.290  56.320  1.00  0.00           H
ATOM   3953  CA  LEU A 245      59.280  43.180  54.790  1.00  0.00           C
ATOM   3954  HA  LEU A 245      59.670  44.100  54.400  1.00  0.00           H
ATOM   3955  CB  LEU A 245      60.320  42.730  55.840  1.00  0.00           C
ATOM   3956  HB1 LEU A 245      59.870  41.840  56.330  1.00  0.00           H
ATOM   3957  HB2 LEU A 245      60.450  43.560  56.570  1.00  0.00           H
ATOM   3958  CG  LEU A 245      61.650  42.310  55.200  1.00  0.00           C
ATOM   3959  HG  LEU A 245      61.370  41.520  54.470  1.00  0.00           H
ATOM   3960  CD1 LEU A 245      62.430  43.410  54.390  1.00  0.00           C
ATOM   3961 HD11 LEU A 245      62.630  44.220  55.120  1.00  0.00           H
ATOM   3962 HD12 LEU A 245      61.870  43.860  53.540  1.00  0.00           H
ATOM   3963 HD13 LEU A 245      63.360  43.020  53.930  1.00  0.00           H
ATOM   3964  CD2 LEU A 245      62.770  41.760  56.160  1.00  0.00           C
ATOM   3965 HD21 LEU A 245      63.200  42.630  56.690  1.00  0.00           H
ATOM   3966 HD22 LEU A 245      63.450  41.290  55.440  1.00  0.00           H
ATOM   3967 HD23 LEU A 245      62.310  41.000  56.820  1.00  0.00           H
ATOM   3968  C   LEU A 245      59.250  42.310  53.510  1.00  0.00           C
ATOM   3969  O   LEU A 245      60.000  42.610  52.540  1.00  0.00           O
ATOM   3970  N   PRO A 246      58.410  41.270  53.400  1.00  0.00           N
ATOM   3971  CD  PRO A 246      57.580  40.740  54.480  1.00  0.00           C
ATOM   3972  HD1 PRO A 246      56.560  41.180  54.380  1.00  0.00           H
ATOM   3973  HD2 PRO A 246      57.970  41.010  55.480  1.00  0.00           H
ATOM   3974  CA  PRO A 246      58.360  40.420  52.260  1.00  0.00           C
ATOM   3975  HA  PRO A 246      59.340  40.000  52.100  1.00  0.00           H
ATOM   3976  CB  PRO A 246      57.450  39.260  52.710  1.00  0.00           C
ATOM   3977  HB1 PRO A 246      57.810  38.320  52.250  1.00  0.00           H
ATOM   3978  HB2 PRO A 246      56.380  39.450  52.470  1.00  0.00           H
ATOM   3979  CG  PRO A 246      57.570  39.190  54.270  1.00  0.00           C
ATOM   3980  HG1 PRO A 246      56.730  38.700  54.810  1.00  0.00           H
ATOM   3981  HG2 PRO A 246      58.540  38.650  54.350  1.00  0.00           H
ATOM   3982  C   PRO A 246      57.860  41.130  50.970  1.00  0.00           C
ATOM   3983  O   PRO A 246      58.480  41.110  49.920  1.00  0.00           O
ATOM   3984  N   SER A 247      56.810  41.910  51.040  1.00  0.00           N
ATOM   3985  HN  SER A 247      56.240  41.990  51.850  1.00  0.00           H
ATOM   3986  CA  SER A 247      56.440  42.820  49.950  1.00  0.00           C
ATOM   3987  HA  SER A 247      56.410  42.190  49.070  1.00  0.00           H
ATOM   3988  CB  SER A 247      55.130  43.510  50.240  1.00  0.00           C
ATOM   3989  HB1 SER A 247      54.380  42.690  50.270  1.00  0.00           H
ATOM   3990  HB2 SER A 247      54.770  44.220  49.470  1.00  0.00           H
ATOM   3991  OG  SER A 247      55.110  44.220  51.450  1.00  0.00           O
ATOM   3992  HG1 SER A 247      55.040  43.510  52.100  1.00  0.00           H
ATOM   3993  C   SER A 247      57.490  43.870  49.570  1.00  0.00           C
ATOM   3994  O   SER A 247      57.480  44.150  48.400  1.00  0.00           O
ATOM   3995  N   VAL A 248      58.290  44.440  50.520  1.00  0.00           N
ATOM   3996  HN  VAL A 248      58.220  44.310  51.500  1.00  0.00           H
ATOM   3997  CA  VAL A 248      59.450  45.220  50.190  1.00  0.00           C
ATOM   3998  HA  VAL A 248      59.220  45.970  49.450  1.00  0.00           H
ATOM   3999  CB  VAL A 248      60.080  45.910  51.470  1.00  0.00           C
ATOM   4000  HB  VAL A 248      60.000  45.250  52.360  1.00  0.00           H
ATOM   4001  CG1 VAL A 248      61.520  46.440  51.290  1.00  0.00           C
ATOM   4002 HG11 VAL A 248      62.230  45.620  51.500  1.00  0.00           H
ATOM   4003 HG12 VAL A 248      61.750  47.330  51.920  1.00  0.00           H
ATOM   4004 HG13 VAL A 248      61.740  46.880  50.290  1.00  0.00           H
ATOM   4005  CG2 VAL A 248      59.070  47.040  51.700  1.00  0.00           C
ATOM   4006 HG21 VAL A 248      58.770  47.500  50.740  1.00  0.00           H
ATOM   4007 HG22 VAL A 248      59.700  47.780  52.230  1.00  0.00           H
ATOM   4008 HG23 VAL A 248      58.220  46.680  52.330  1.00  0.00           H
ATOM   4009  C   VAL A 248      60.580  44.440  49.560  1.00  0.00           C
ATOM   4010  O   VAL A 248      61.290  44.860  48.620  1.00  0.00           O
ATOM   4011  N   VAL A 249      60.840  43.150  50.010  1.00  0.00           N
ATOM   4012  HN  VAL A 249      60.370  42.770  50.800  1.00  0.00           H
ATOM   4013  CA  VAL A 249      61.800  42.340  49.360  1.00  0.00           C
ATOM   4014  HA  VAL A 249      62.710  42.910  49.310  1.00  0.00           H
ATOM   4015  CB  VAL A 249      62.050  41.100  50.190  1.00  0.00           C
ATOM   4016  HB  VAL A 249      61.100  40.690  50.590  1.00  0.00           H
ATOM   4017  CG1 VAL A 249      62.970  40.060  49.440  1.00  0.00           C
ATOM   4018 HG11 VAL A 249      63.960  40.530  49.240  1.00  0.00           H
ATOM   4019 HG12 VAL A 249      62.550  39.640  48.500  1.00  0.00           H
ATOM   4020 HG13 VAL A 249      63.240  39.290  50.190  1.00  0.00           H
ATOM   4021  CG2 VAL A 249      62.800  41.570  51.430  1.00  0.00           C
ATOM   4022 HG21 VAL A 249      62.550  40.780  52.160  1.00  0.00           H
ATOM   4023 HG22 VAL A 249      62.390  42.520  51.840  1.00  0.00           H
ATOM   4024 HG23 VAL A 249      63.910  41.600  51.290  1.00  0.00           H
ATOM   4025  C   VAL A 249      61.450  42.010  47.890  1.00  0.00           C
ATOM   4026  O   VAL A 249      62.320  41.940  47.010  1.00  0.00           O
ATOM   4027  N   VAL A 250      60.170  41.750  47.530  1.00  0.00           N
ATOM   4028  HN  VAL A 250      59.410  41.800  48.180  1.00  0.00           H
ATOM   4029  CA  VAL A 250      59.760  41.580  46.230  1.00  0.00           C
ATOM   4030  HA  VAL A 250      60.430  40.900  45.730  1.00  0.00           H
ATOM   4031  CB  VAL A 250      58.320  41.130  46.090  1.00  0.00           C
ATOM   4032  HB  VAL A 250      57.630  41.880  46.530  1.00  0.00           H
ATOM   4033  CG1 VAL A 250      57.930  40.760  44.610  1.00  0.00           C
ATOM   4034 HG11 VAL A 250      58.700  40.050  44.220  1.00  0.00           H
ATOM   4035 HG12 VAL A 250      57.940  41.640  43.950  1.00  0.00           H
ATOM   4036 HG13 VAL A 250      56.930  40.270  44.540  1.00  0.00           H
ATOM   4037  CG2 VAL A 250      58.090  39.850  46.860  1.00  0.00           C
ATOM   4038 HG21 VAL A 250      57.000  39.630  46.870  1.00  0.00           H
ATOM   4039 HG22 VAL A 250      58.380  39.970  47.930  1.00  0.00           H
ATOM   4040 HG23 VAL A 250      58.640  38.990  46.430  1.00  0.00           H
ATOM   4041  C   VAL A 250      59.830  42.770  45.360  1.00  0.00           C
ATOM   4042  O   VAL A 250      60.250  42.750  44.220  1.00  0.00           O
ATOM   4043  N   ARG A 251      59.490  44.000  45.900  1.00  0.00           N
ATOM   4044  HN  ARG A 251      59.140  43.940  46.830  1.00  0.00           H
ATOM   4045  CA  ARG A 251      59.580  45.260  45.250  1.00  0.00           C
ATOM   4046  HA  ARG A 251      59.000  45.220  44.340  1.00  0.00           H
ATOM   4047  CB  ARG A 251      58.930  46.400  46.130  1.00  0.00           C
ATOM   4048  HB1 ARG A 251      59.470  46.410  47.100  1.00  0.00           H
ATOM   4049  HB2 ARG A 251      57.880  46.110  46.270  1.00  0.00           H
ATOM   4050  CG  ARG A 251      58.840  47.820  45.490  1.00  0.00           C
ATOM   4051  HG1 ARG A 251      59.920  48.100  45.430  1.00  0.00           H
ATOM   4052  HG2 ARG A 251      58.280  48.520  46.140  1.00  0.00           H
ATOM   4053  CD  ARG A 251      58.200  47.970  44.110  1.00  0.00           C
ATOM   4054  HD1 ARG A 251      58.740  47.340  43.380  1.00  0.00           H
ATOM   4055  HD2 ARG A 251      58.300  48.990  43.680  1.00  0.00           H
ATOM   4056  NE  ARG A 251      56.740  47.700  44.140  1.00  0.00           N
ATOM   4057  HE  ARG A 251      56.260  47.770  45.010  1.00  0.00           H
ATOM   4058  CZ  ARG A 251      55.960  47.230  43.180  1.00  0.00           C
ATOM   4059  NH1 ARG A 251      56.320  47.040  41.910  1.00  0.00           N
ATOM   4060 HH11 ARG A 251      57.190  47.480  41.670  1.00  0.00           H
ATOM   4061 HH12 ARG A 251      55.620  47.060  41.200  1.00  0.00           H
ATOM   4062  NH2 ARG A 251      54.740  47.020  43.590  1.00  0.00           N
ATOM   4063 HH21 ARG A 251      54.500  47.020  44.560  1.00  0.00           H
ATOM   4064 HH22 ARG A 251      54.110  46.640  42.900  1.00  0.00           H
ATOM   4065  C   ARG A 251      61.050  45.700  44.900  1.00  0.00           C
ATOM   4066  O   ARG A 251      61.390  46.220  43.830  1.00  0.00           O
ATOM   4067  N   ILE A 252      62.000  45.430  45.830  1.00  0.00           N
ATOM   4068  HN  ILE A 252      61.690  44.980  46.680  1.00  0.00           H
ATOM   4069  CA  ILE A 252      63.420  45.450  45.570  1.00  0.00           C
ATOM   4070  HA  ILE A 252      63.670  46.410  45.140  1.00  0.00           H
ATOM   4071  CB  ILE A 252      64.290  45.150  46.920  1.00  0.00           C
ATOM   4072  HB  ILE A 252      64.130  44.150  47.390  1.00  0.00           H
ATOM   4073  CG2 ILE A 252      65.740  45.160  46.420  1.00  0.00           C
ATOM   4074 HG21 ILE A 252      65.850  45.940  45.630  1.00  0.00           H
ATOM   4075 HG22 ILE A 252      66.030  44.190  45.980  1.00  0.00           H
ATOM   4076 HG23 ILE A 252      66.460  45.200  47.250  1.00  0.00           H
ATOM   4077  CG1 ILE A 252      64.020  46.240  48.010  1.00  0.00           C
ATOM   4078 HG11 ILE A 252      62.940  46.520  48.090  1.00  0.00           H
ATOM   4079 HG12 ILE A 252      64.520  47.190  47.760  1.00  0.00           H
ATOM   4080  CD  ILE A 252      64.550  45.730  49.380  1.00  0.00           C
ATOM   4081  HD1 ILE A 252      65.660  45.720  49.400  1.00  0.00           H
ATOM   4082  HD2 ILE A 252      64.200  44.720  49.700  1.00  0.00           H
ATOM   4083  HD3 ILE A 252      64.180  46.370  50.210  1.00  0.00           H
ATOM   4084  C   ILE A 252      63.800  44.470  44.510  1.00  0.00           C
ATOM   4085  O   ILE A 252      64.590  44.810  43.680  1.00  0.00           O
ATOM   4086  N   ARG A 253      63.280  43.190  44.510  1.00  0.00           N
ATOM   4087  HN  ARG A 253      62.610  42.960  45.210  1.00  0.00           H
ATOM   4088  CA  ARG A 253      63.500  42.250  43.400  1.00  0.00           C
ATOM   4089  HA  ARG A 253      64.570  42.200  43.270  1.00  0.00           H
ATOM   4090  CB  ARG A 253      62.940  40.850  43.850  1.00  0.00           C
ATOM   4091  HB1 ARG A 253      61.880  41.030  44.130  1.00  0.00           H
ATOM   4092  HB2 ARG A 253      63.590  40.600  44.730  1.00  0.00           H
ATOM   4093  CG  ARG A 253      63.070  39.730  42.870  1.00  0.00           C
ATOM   4094  HG1 ARG A 253      62.480  39.970  41.970  1.00  0.00           H
ATOM   4095  HG2 ARG A 253      62.580  38.830  43.280  1.00  0.00           H
ATOM   4096  CD  ARG A 253      64.530  39.430  42.470  1.00  0.00           C
ATOM   4097  HD1 ARG A 253      65.200  39.270  43.340  1.00  0.00           H
ATOM   4098  HD2 ARG A 253      64.880  40.360  41.980  1.00  0.00           H
ATOM   4099  NE  ARG A 253      64.620  38.190  41.670  1.00  0.00           N
ATOM   4100  HE  ARG A 253      63.820  37.850  41.200  1.00  0.00           H
ATOM   4101  CZ  ARG A 253      65.780  37.760  41.090  1.00  0.00           C
ATOM   4102  NH1 ARG A 253      66.950  38.190  41.350  1.00  0.00           N
ATOM   4103 HH11 ARG A 253      67.070  38.780  42.140  1.00  0.00           H
ATOM   4104 HH12 ARG A 253      67.690  37.710  40.860  1.00  0.00           H
ATOM   4105  NH2 ARG A 253      65.600  36.810  40.140  1.00  0.00           N
ATOM   4106 HH21 ARG A 253      64.640  36.650  39.940  1.00  0.00           H
ATOM   4107 HH22 ARG A 253      66.360  36.360  39.670  1.00  0.00           H
ATOM   4108  C   ARG A 253      63.050  42.860  42.080  1.00  0.00           C
ATOM   4109  O   ARG A 253      63.730  42.770  41.040  1.00  0.00           O
ATOM   4110  N   ILE A 254      61.830  43.470  42.010  1.00  0.00           N
ATOM   4111  HN  ILE A 254      61.190  43.380  42.770  1.00  0.00           H
ATOM   4112  CA  ILE A 254      61.260  44.140  40.930  1.00  0.00           C
ATOM   4113  HA  ILE A 254      61.190  43.420  40.140  1.00  0.00           H
ATOM   4114  CB  ILE A 254      59.820  44.460  41.160  1.00  0.00           C
ATOM   4115  HB  ILE A 254      59.680  45.020  42.100  1.00  0.00           H
ATOM   4116  CG2 ILE A 254      59.340  45.400  40.020  1.00  0.00           C
ATOM   4117 HG21 ILE A 254      58.280  45.700  40.140  1.00  0.00           H
ATOM   4118 HG22 ILE A 254      59.370  45.070  38.970  1.00  0.00           H
ATOM   4119 HG23 ILE A 254      59.920  46.350  40.000  1.00  0.00           H
ATOM   4120  CG1 ILE A 254      58.990  43.180  41.230  1.00  0.00           C
ATOM   4121 HG11 ILE A 254      59.450  42.410  41.880  1.00  0.00           H
ATOM   4122 HG12 ILE A 254      59.030  42.630  40.260  1.00  0.00           H
ATOM   4123  CD  ILE A 254      57.520  43.340  41.710  1.00  0.00           C
ATOM   4124  HD1 ILE A 254      57.480  43.890  42.680  1.00  0.00           H
ATOM   4125  HD2 ILE A 254      57.150  42.310  41.860  1.00  0.00           H
ATOM   4126  HD3 ILE A 254      56.890  43.820  40.940  1.00  0.00           H
ATOM   4127  C   ILE A 254      62.180  45.210  40.300  1.00  0.00           C
ATOM   4128  O   ILE A 254      62.550  45.170  39.160  1.00  0.00           O
ATOM   4129  N   PHE A 255      62.800  46.110  41.180  1.00  0.00           N
ATOM   4130  HN  PHE A 255      62.460  46.150  42.120  1.00  0.00           H
ATOM   4131  CA  PHE A 255      63.850  47.030  40.940  1.00  0.00           C
ATOM   4132  HA  PHE A 255      63.460  47.740  40.220  1.00  0.00           H
ATOM   4133  CB  PHE A 255      64.160  47.780  42.210  1.00  0.00           C
ATOM   4134  HB1 PHE A 255      65.090  48.340  41.960  1.00  0.00           H
ATOM   4135  HB2 PHE A 255      64.430  47.110  43.050  1.00  0.00           H
ATOM   4136  CG  PHE A 255      63.080  48.710  42.800  1.00  0.00           C
ATOM   4137  CD1 PHE A 255      61.950  49.140  42.070  1.00  0.00           C
ATOM   4138  HD1 PHE A 255      61.720  48.800  41.070  1.00  0.00           H
ATOM   4139  CE1 PHE A 255      60.960  50.060  42.610  1.00  0.00           C
ATOM   4140  HE1 PHE A 255      60.100  50.320  42.000  1.00  0.00           H
ATOM   4141  CZ  PHE A 255      61.160  50.550  43.950  1.00  0.00           C
ATOM   4142  HZ  PHE A 255      60.400  51.060  44.520  1.00  0.00           H
ATOM   4143  CD2 PHE A 255      63.260  49.310  44.050  1.00  0.00           C
ATOM   4144  HD2 PHE A 255      64.130  48.910  44.570  1.00  0.00           H
ATOM   4145  CE2 PHE A 255      62.320  50.200  44.670  1.00  0.00           C
ATOM   4146  HE2 PHE A 255      62.490  50.570  45.670  1.00  0.00           H
ATOM   4147  C   PHE A 255      65.070  46.420  40.380  1.00  0.00           C
ATOM   4148  O   PHE A 255      65.690  46.920  39.450  1.00  0.00           O
ATOM   4149  N   TRP A 256      65.470  45.350  40.960  1.00  0.00           N
ATOM   4150  HN  TRP A 256      64.950  44.850  41.640  1.00  0.00           H
ATOM   4151  CA  TRP A 256      66.620  44.640  40.420  1.00  0.00           C
ATOM   4152  HA  TRP A 256      67.490  45.240  40.240  1.00  0.00           H
ATOM   4153  CB  TRP A 256      67.060  43.500  41.430  1.00  0.00           C
ATOM   4154  HB1 TRP A 256      66.210  42.780  41.510  1.00  0.00           H
ATOM   4155  HB2 TRP A 256      67.170  43.900  42.460  1.00  0.00           H
ATOM   4156  CG  TRP A 256      68.270  42.680  41.100  1.00  0.00           C
ATOM   4157  CD1 TRP A 256      68.440  41.370  40.750  1.00  0.00           C
ATOM   4158  HD1 TRP A 256      67.670  40.610  40.710  1.00  0.00           H
ATOM   4159  NE1 TRP A 256      69.700  41.160  40.460  1.00  0.00           N
ATOM   4160  HE1 TRP A 256      70.040  40.360  40.030  1.00  0.00           H
ATOM   4161  CE2 TRP A 256      70.470  42.320  40.670  1.00  0.00           C
ATOM   4162  CD2 TRP A 256      69.560  43.310  41.040  1.00  0.00           C
ATOM   4163  CE3 TRP A 256      70.040  44.620  41.330  1.00  0.00           C
ATOM   4164  HE3 TRP A 256      69.360  45.380  41.660  1.00  0.00           H
ATOM   4165  CZ3 TRP A 256      71.340  44.900  41.150  1.00  0.00           C
ATOM   4166  HZ3 TRP A 256      71.730  45.890  41.350  1.00  0.00           H
ATOM   4167  CZ2 TRP A 256      71.830  42.530  40.520  1.00  0.00           C
ATOM   4168  HZ2 TRP A 256      72.580  41.820  40.190  1.00  0.00           H
ATOM   4169  CH2 TRP A 256      72.260  43.850  40.810  1.00  0.00           C
ATOM   4170  HH2 TRP A 256      73.260  44.190  40.610  1.00  0.00           H
ATOM   4171  C   TRP A 256      66.400  44.010  39.000  1.00  0.00           C
ATOM   4172  O   TRP A 256      67.240  44.180  38.100  1.00  0.00           O
ATOM   4173  N   LEU A 257      65.230  43.410  38.760  1.00  0.00           N
ATOM   4174  HN  LEU A 257      64.580  43.220  39.480  1.00  0.00           H
ATOM   4175  CA  LEU A 257      64.730  42.970  37.460  1.00  0.00           C
ATOM   4176  HA  LEU A 257      65.550  42.440  37.030  1.00  0.00           H
ATOM   4177  CB  LEU A 257      63.570  41.940  37.580  1.00  0.00           C
ATOM   4178  HB1 LEU A 257      63.130  41.730  36.580  1.00  0.00           H
ATOM   4179  HB2 LEU A 257      62.760  42.390  38.180  1.00  0.00           H
ATOM   4180  CG  LEU A 257      64.010  40.550  38.200  1.00  0.00           C
ATOM   4181  HG  LEU A 257      64.530  40.870  39.130  1.00  0.00           H
ATOM   4182  CD1 LEU A 257      62.770  39.680  38.630  1.00  0.00           C
ATOM   4183 HD11 LEU A 257      63.220  38.900  39.270  1.00  0.00           H
ATOM   4184 HD12 LEU A 257      62.360  39.240  37.690  1.00  0.00           H
ATOM   4185 HD13 LEU A 257      61.980  40.330  39.080  1.00  0.00           H
ATOM   4186  CD2 LEU A 257      65.020  39.720  37.420  1.00  0.00           C
ATOM   4187 HD21 LEU A 257      64.670  39.510  36.390  1.00  0.00           H
ATOM   4188 HD22 LEU A 257      65.300  38.760  37.900  1.00  0.00           H
ATOM   4189 HD23 LEU A 257      65.960  40.270  37.180  1.00  0.00           H
ATOM   4190  C   LEU A 257      64.570  44.030  36.470  1.00  0.00           C
ATOM   4191  O   LEU A 257      64.720  43.830  35.290  1.00  0.00           O
ATOM   4192  N   LEU A 258      64.100  45.240  36.810  1.00  0.00           N
ATOM   4193  HN  LEU A 258      63.890  45.470  37.760  1.00  0.00           H
ATOM   4194  CA  LEU A 258      64.120  46.340  35.840  1.00  0.00           C
ATOM   4195  HA  LEU A 258      63.680  46.090  34.890  1.00  0.00           H
ATOM   4196  CB  LEU A 258      63.360  47.620  36.520  1.00  0.00           C
ATOM   4197  HB1 LEU A 258      63.470  48.510  35.860  1.00  0.00           H
ATOM   4198  HB2 LEU A 258      63.910  47.860  37.450  1.00  0.00           H
ATOM   4199  CG  LEU A 258      61.860  47.330  36.810  1.00  0.00           C
ATOM   4200  HG  LEU A 258      61.870  46.400  37.430  1.00  0.00           H
ATOM   4201  CD1 LEU A 258      61.130  48.490  37.600  1.00  0.00           C
ATOM   4202 HD11 LEU A 258      60.880  49.280  36.860  1.00  0.00           H
ATOM   4203 HD12 LEU A 258      61.730  48.910  38.440  1.00  0.00           H
ATOM   4204 HD13 LEU A 258      60.240  47.990  38.030  1.00  0.00           H
ATOM   4205  CD2 LEU A 258      61.050  47.020  35.470  1.00  0.00           C
ATOM   4206 HD21 LEU A 258      59.970  46.870  35.660  1.00  0.00           H
ATOM   4207 HD22 LEU A 258      61.350  46.090  34.960  1.00  0.00           H
ATOM   4208 HD23 LEU A 258      61.100  47.910  34.800  1.00  0.00           H
ATOM   4209  C   LEU A 258      65.540  46.770  35.510  1.00  0.00           C
ATOM   4210  O   LEU A 258      65.880  47.160  34.400  1.00  0.00           O
ATOM   4211  N   HSD A 259      66.460  46.700  36.540  1.00  0.00           N
ATOM   4212  HN  HSD A 259      66.200  46.370  37.450  1.00  0.00           H
ATOM   4213  CA  HSD A 259      67.780  47.310  36.400  1.00  0.00           C
ATOM   4214  HA  HSD A 259      67.690  48.340  36.060  1.00  0.00           H
ATOM   4215  CB  HSD A 259      68.470  47.470  37.840  1.00  0.00           C
ATOM   4216  HB1 HSD A 259      68.310  46.520  38.380  1.00  0.00           H
ATOM   4217  HB2 HSD A 259      67.870  48.280  38.300  1.00  0.00           H
ATOM   4218  ND1 HSD A 259      70.330  49.010  36.980  1.00  0.00           N
ATOM   4219  HD1 HSD A 259      69.770  49.660  36.470  1.00  0.00           H
ATOM   4220  CG  HSD A 259      69.920  47.960  37.740  1.00  0.00           C
ATOM   4221  CE1 HSD A 259      71.670  49.140  37.160  1.00  0.00           C
ATOM   4222  HE1 HSD A 259      72.230  49.900  36.610  1.00  0.00           H
ATOM   4223  NE2 HSD A 259      72.120  48.250  38.020  1.00  0.00           N
ATOM   4224  CD2 HSD A 259      71.040  47.480  38.340  1.00  0.00           C
ATOM   4225  HD2 HSD A 259      71.030  46.560  38.900  1.00  0.00           H
ATOM   4226  C   HSD A 259      68.630  46.500  35.530  1.00  0.00           C
ATOM   4227  O   HSD A 259      69.490  47.030  34.810  1.00  0.00           O
ATOM   4228  N   THR A 260      68.430  45.190  35.640  1.00  0.00           N
ATOM   4229  HN  THR A 260      67.650  44.910  36.200  1.00  0.00           H
ATOM   4230  CA  THR A 260      69.280  44.250  35.020  1.00  0.00           C
ATOM   4231  HA  THR A 260      70.130  44.730  34.570  1.00  0.00           H
ATOM   4232  CB  THR A 260      69.820  43.300  36.100  1.00  0.00           C
ATOM   4233  HB  THR A 260      70.380  42.550  35.510  1.00  0.00           H
ATOM   4234  OG1 THR A 260      68.760  42.610  36.780  1.00  0.00           O
ATOM   4235  HG1 THR A 260      68.350  43.330  37.260  1.00  0.00           H
ATOM   4236  CG2 THR A 260      70.600  44.050  37.240  1.00  0.00           C
ATOM   4237 HG21 THR A 260      69.870  44.300  38.050  1.00  0.00           H
ATOM   4238 HG22 THR A 260      71.180  44.930  36.910  1.00  0.00           H
ATOM   4239 HG23 THR A 260      71.380  43.380  37.640  1.00  0.00           H
ATOM   4240  C   THR A 260      68.630  43.510  33.840  1.00  0.00           C
ATOM   4241  O   THR A 260      69.380  42.830  33.120  1.00  0.00           O
ATOM   4242  N   SER A 261      67.320  43.720  33.520  1.00  0.00           N
ATOM   4243  HN  SER A 261      66.770  44.390  34.010  1.00  0.00           H
ATOM   4244  CA  SER A 261      66.670  42.930  32.380  1.00  0.00           C
ATOM   4245  HA  SER A 261      67.410  42.440  31.770  1.00  0.00           H
ATOM   4246  CB  SER A 261      65.590  41.820  32.730  1.00  0.00           C
ATOM   4247  HB1 SER A 261      64.680  42.320  33.130  1.00  0.00           H
ATOM   4248  HB2 SER A 261      65.970  41.150  33.530  1.00  0.00           H
ATOM   4249  OG  SER A 261      65.270  40.820  31.720  1.00  0.00           O
ATOM   4250  HG1 SER A 261      64.500  41.240  31.330  1.00  0.00           H
ATOM   4251  C   SER A 261      65.920  43.960  31.540  1.00  0.00           C
ATOM   4252  O   SER A 261      65.250  44.880  31.970  1.00  0.00           O
ATOM   4253  N   GLY A 262      66.190  43.930  30.250  1.00  0.00           N
ATOM   4254  HN  GLY A 262      66.660  43.090  30.010  1.00  0.00           H
ATOM   4255  CA  GLY A 262      65.840  44.950  29.220  1.00  0.00           C
ATOM   4256  HA1 GLY A 262      66.130  44.440  28.310  1.00  0.00           H
ATOM   4257  HA2 GLY A 262      66.310  45.900  29.420  1.00  0.00           H
ATOM   4258  C   GLY A 262      64.370  45.180  29.000  1.00  0.00           C
ATOM   4259  O   GLY A 262      63.510  44.410  29.420  1.00  0.00           O
ATOM   4260  N   THR A 263      64.050  46.210  28.210  1.00  0.00           N
ATOM   4261  HN  THR A 263      64.750  46.820  27.830  1.00  0.00           H
ATOM   4262  CA  THR A 263      62.710  46.740  27.900  1.00  0.00           C
ATOM   4263  HA  THR A 263      62.000  46.530  28.680  1.00  0.00           H
ATOM   4264  CB  THR A 263      62.790  48.220  27.730  1.00  0.00           C
ATOM   4265  HB  THR A 263      62.000  48.670  27.090  1.00  0.00           H
ATOM   4266  OG1 THR A 263      64.110  48.590  27.230  1.00  0.00           O
ATOM   4267  HG1 THR A 263      63.960  48.650  26.280  1.00  0.00           H
ATOM   4268  CG2 THR A 263      62.590  48.790  29.160  1.00  0.00           C
ATOM   4269 HG21 THR A 263      62.650  49.890  29.060  1.00  0.00           H
ATOM   4270 HG22 THR A 263      63.370  48.270  29.770  1.00  0.00           H
ATOM   4271 HG23 THR A 263      61.570  48.570  29.520  1.00  0.00           H
ATOM   4272  C   THR A 263      62.050  46.150  26.680  1.00  0.00           C
ATOM   4273  O   THR A 263      60.890  46.270  26.540  1.00  0.00           O
ATOM   4274  N   GLN A 264      62.730  45.240  25.910  1.00  0.00           N
ATOM   4275  HN  GLN A 264      63.680  45.030  26.150  1.00  0.00           H
ATOM   4276  CA  GLN A 264      62.130  44.590  24.770  1.00  0.00           C
ATOM   4277  HA  GLN A 264      61.340  45.180  24.350  1.00  0.00           H
ATOM   4278  CB  GLN A 264      63.210  44.380  23.670  1.00  0.00           C
ATOM   4279  HB1 GLN A 264      62.700  43.900  22.800  1.00  0.00           H
ATOM   4280  HB2 GLN A 264      64.070  43.710  23.940  1.00  0.00           H
ATOM   4281  CG  GLN A 264      64.010  45.680  23.290  1.00  0.00           C
ATOM   4282  HG1 GLN A 264      64.400  45.640  22.260  1.00  0.00           H
ATOM   4283  HG2 GLN A 264      64.890  45.730  23.970  1.00  0.00           H
ATOM   4284  CD  GLN A 264      63.250  46.980  23.420  1.00  0.00           C
ATOM   4285  OE1 GLN A 264      63.670  47.840  24.160  1.00  0.00           O
ATOM   4286  NE2 GLN A 264      62.240  47.120  22.580  1.00  0.00           N
ATOM   4287 HE21 GLN A 264      61.630  47.910  22.620  1.00  0.00           H
ATOM   4288 HE22 GLN A 264      62.140  46.410  21.880  1.00  0.00           H
ATOM   4289  C   GLN A 264      61.430  43.340  25.160  1.00  0.00           C
ATOM   4290  O   GLN A 264      60.480  42.960  24.480  1.00  0.00           O
ATOM   4291  N   ASN A 265      61.720  42.640  26.220  1.00  0.00           N
ATOM   4292  HN  ASN A 265      62.570  42.810  26.700  1.00  0.00           H
ATOM   4293  CA  ASN A 265      61.010  41.470  26.720  1.00  0.00           C
ATOM   4294  HA  ASN A 265      60.140  41.310  26.090  1.00  0.00           H
ATOM   4295  CB  ASN A 265      61.730  40.040  26.710  1.00  0.00           C
ATOM   4296  HB1 ASN A 265      61.030  39.250  27.020  1.00  0.00           H
ATOM   4297  HB2 ASN A 265      62.620  40.210  27.350  1.00  0.00           H
ATOM   4298  CG  ASN A 265      62.230  39.750  25.290  1.00  0.00           C
ATOM   4299  OD1 ASN A 265      61.610  38.990  24.510  1.00  0.00           O
ATOM   4300  ND2 ASN A 265      63.430  40.310  24.860  1.00  0.00           N
ATOM   4301 HD21 ASN A 265      63.710  40.130  23.920  1.00  0.00           H
ATOM   4302 HD22 ASN A 265      63.840  41.080  25.350  1.00  0.00           H
ATOM   4303  C   ASN A 265      60.510  41.830  28.120  1.00  0.00           C
ATOM   4304  O   ASN A 265      61.060  42.690  28.800  1.00  0.00           O
ATOM   4305  N   CYS A 266      59.440  41.150  28.550  1.00  0.00           N
ATOM   4306  HN  CYS A 266      59.160  40.420  27.920  1.00  0.00           H
ATOM   4307  CA  CYS A 266      58.730  41.400  29.790  1.00  0.00           C
ATOM   4308  HA  CYS A 266      59.290  42.040  30.450  1.00  0.00           H
ATOM   4309  CB  CYS A 266      57.320  42.090  29.600  1.00  0.00           C
ATOM   4310  HB1 CYS A 266      57.670  43.020  29.110  1.00  0.00           H
ATOM   4311  HB2 CYS A 266      56.810  42.290  30.580  1.00  0.00           H
ATOM   4312  SG  CYS A 266      56.040  41.260  28.610  1.00  0.00           S
ATOM   4313  C   CYS A 266      58.590  40.140  30.670  1.00  0.00           C
ATOM   4314  O   CYS A 266      57.850  40.170  31.610  1.00  0.00           O
ATOM   4315  N   GLU A 267      59.340  39.080  30.360  1.00  0.00           N
ATOM   4316  HN  GLU A 267      60.020  39.270  29.660  1.00  0.00           H
ATOM   4317  CA  GLU A 267      59.170  37.780  30.870  1.00  0.00           C
ATOM   4318  HA  GLU A 267      58.120  37.540  30.710  1.00  0.00           H
ATOM   4319  CB  GLU A 267      59.850  36.810  29.880  1.00  0.00           C
ATOM   4320  HB1 GLU A 267      60.880  37.140  29.680  1.00  0.00           H
ATOM   4321  HB2 GLU A 267      59.400  36.990  28.890  1.00  0.00           H
ATOM   4322  CG  GLU A 267      59.900  35.290  30.320  1.00  0.00           C
ATOM   4323  HG1 GLU A 267      58.860  35.100  30.650  1.00  0.00           H
ATOM   4324  HG2 GLU A 267      60.700  35.100  31.050  1.00  0.00           H
ATOM   4325  CD  GLU A 267      60.290  34.390  29.160  1.00  0.00           C
ATOM   4326  OE1 GLU A 267      59.500  33.500  28.770  1.00  0.00           O
ATOM   4327  OE2 GLU A 267      61.350  34.710  28.590  1.00  0.00           O
ATOM   4328  C   GLU A 267      59.440  37.500  32.310  1.00  0.00           C
ATOM   4329  O   GLU A 267      58.630  36.950  33.110  1.00  0.00           O
ATOM   4330  N   VAL A 268      60.550  38.000  32.800  1.00  0.00           N
ATOM   4331  HN  VAL A 268      61.220  38.340  32.140  1.00  0.00           H
ATOM   4332  CA  VAL A 268      61.050  38.030  34.140  1.00  0.00           C
ATOM   4333  HA  VAL A 268      61.180  36.980  34.350  1.00  0.00           H
ATOM   4334  CB  VAL A 268      62.440  38.740  34.190  1.00  0.00           C
ATOM   4335  HB  VAL A 268      62.670  38.590  35.260  1.00  0.00           H
ATOM   4336  CG1 VAL A 268      63.520  37.930  33.380  1.00  0.00           C
ATOM   4337 HG11 VAL A 268      64.480  38.450  33.590  1.00  0.00           H
ATOM   4338 HG12 VAL A 268      63.330  37.910  32.280  1.00  0.00           H
ATOM   4339 HG13 VAL A 268      63.560  36.910  33.810  1.00  0.00           H
ATOM   4340  CG2 VAL A 268      62.350  40.230  33.890  1.00  0.00           C
ATOM   4341 HG21 VAL A 268      61.650  40.520  33.080  1.00  0.00           H
ATOM   4342 HG22 VAL A 268      63.330  40.650  33.570  1.00  0.00           H
ATOM   4343 HG23 VAL A 268      62.060  40.750  34.820  1.00  0.00           H
ATOM   4344  C   VAL A 268      60.080  38.560  35.220  1.00  0.00           C
ATOM   4345  O   VAL A 268      60.260  38.370  36.380  1.00  0.00           O
ATOM   4346  N   TYR A 269      59.030  39.300  34.770  1.00  0.00           N
ATOM   4347  HN  TYR A 269      59.010  39.610  33.830  1.00  0.00           H
ATOM   4348  CA  TYR A 269      58.110  40.020  35.690  1.00  0.00           C
ATOM   4349  HA  TYR A 269      58.670  40.250  36.590  1.00  0.00           H
ATOM   4350  CB  TYR A 269      57.660  41.380  35.090  1.00  0.00           C
ATOM   4351  HB1 TYR A 269      57.110  42.030  35.810  1.00  0.00           H
ATOM   4352  HB2 TYR A 269      57.110  41.150  34.160  1.00  0.00           H
ATOM   4353  CG  TYR A 269      58.920  42.170  34.760  1.00  0.00           C
ATOM   4354  CD1 TYR A 269      59.850  42.510  35.750  1.00  0.00           C
ATOM   4355  HD1 TYR A 269      59.480  42.420  36.760  1.00  0.00           H
ATOM   4356  CE1 TYR A 269      61.040  43.130  35.410  1.00  0.00           C
ATOM   4357  HE1 TYR A 269      61.790  43.350  36.160  1.00  0.00           H
ATOM   4358  CZ  TYR A 269      61.280  43.440  34.040  1.00  0.00           C
ATOM   4359  OH  TYR A 269      62.530  44.110  33.730  1.00  0.00           O
ATOM   4360  HH  TYR A 269      63.240  43.930  34.340  1.00  0.00           H
ATOM   4361  CD2 TYR A 269      59.190  42.460  33.370  1.00  0.00           C
ATOM   4362  HD2 TYR A 269      58.460  42.180  32.630  1.00  0.00           H
ATOM   4363  CE2 TYR A 269      60.370  43.160  33.090  1.00  0.00           C
ATOM   4364  HE2 TYR A 269      60.440  43.370  32.040  1.00  0.00           H
ATOM   4365  C   TYR A 269      56.910  39.250  36.150  1.00  0.00           C
ATOM   4366  O   TYR A 269      56.180  39.720  37.050  1.00  0.00           O
ATOM   4367  N   ARG A 270      56.660  38.100  35.490  1.00  0.00           N
ATOM   4368  HN  ARG A 270      57.240  37.840  34.720  1.00  0.00           H
ATOM   4369  CA  ARG A 270      55.500  37.240  35.690  1.00  0.00           C
ATOM   4370  HA  ARG A 270      54.680  37.930  35.550  1.00  0.00           H
ATOM   4371  CB  ARG A 270      55.520  36.070  34.650  1.00  0.00           C
ATOM   4372  HB1 ARG A 270      54.660  35.410  34.900  1.00  0.00           H
ATOM   4373  HB2 ARG A 270      56.450  35.470  34.750  1.00  0.00           H
ATOM   4374  CG  ARG A 270      55.370  36.510  33.200  1.00  0.00           C
ATOM   4375  HG1 ARG A 270      56.230  37.180  33.000  1.00  0.00           H
ATOM   4376  HG2 ARG A 270      54.540  37.240  33.180  1.00  0.00           H
ATOM   4377  CD  ARG A 270      55.040  35.380  32.250  1.00  0.00           C
ATOM   4378  HD1 ARG A 270      53.980  35.040  32.260  1.00  0.00           H
ATOM   4379  HD2 ARG A 270      55.660  34.470  32.450  1.00  0.00           H
ATOM   4380  NE  ARG A 270      55.470  35.860  30.840  1.00  0.00           N
ATOM   4381  HE  ARG A 270      55.190  36.790  30.610  1.00  0.00           H
ATOM   4382  CZ  ARG A 270      56.080  35.110  29.930  1.00  0.00           C
ATOM   4383  NH1 ARG A 270      56.410  33.820  30.020  1.00  0.00           N
ATOM   4384 HH11 ARG A 270      55.850  33.240  30.610  1.00  0.00           H
ATOM   4385 HH12 ARG A 270      56.570  33.330  29.170  1.00  0.00           H
ATOM   4386  NH2 ARG A 270      56.270  35.640  28.730  1.00  0.00           N
ATOM   4387 HH21 ARG A 270      56.850  35.060  28.170  1.00  0.00           H
ATOM   4388 HH22 ARG A 270      55.790  36.470  28.450  1.00  0.00           H
ATOM   4389  C   ARG A 270      55.250  36.710  37.100  1.00  0.00           C
ATOM   4390  O   ARG A 270      54.090  36.750  37.560  1.00  0.00           O
ATOM   4391  N   SER A 271      56.250  36.220  37.920  1.00  0.00           N
ATOM   4392  HN  SER A 271      57.210  36.310  37.700  1.00  0.00           H
ATOM   4393  CA  SER A 271      56.020  35.440  39.190  1.00  0.00           C
ATOM   4394  HA  SER A 271      55.000  35.120  39.170  1.00  0.00           H
ATOM   4395  CB  SER A 271      56.930  34.190  39.170  1.00  0.00           C
ATOM   4396  HB1 SER A 271      58.030  34.350  39.100  1.00  0.00           H
ATOM   4397  HB2 SER A 271      56.510  33.580  38.340  1.00  0.00           H
ATOM   4398  OG  SER A 271      56.750  33.410  40.370  1.00  0.00           O
ATOM   4399  HG1 SER A 271      56.970  32.490  40.210  1.00  0.00           H
ATOM   4400  C   SER A 271      56.250  36.330  40.410  1.00  0.00           C
ATOM   4401  O   SER A 271      55.610  36.130  41.430  1.00  0.00           O
ATOM   4402  N   VAL A 272      57.070  37.450  40.230  1.00  0.00           N
ATOM   4403  HN  VAL A 272      57.630  37.500  39.420  1.00  0.00           H
ATOM   4404  CA  VAL A 272      57.380  38.510  41.200  1.00  0.00           C
ATOM   4405  HA  VAL A 272      57.420  38.100  42.200  1.00  0.00           H
ATOM   4406  CB  VAL A 272      58.650  39.400  40.880  1.00  0.00           C
ATOM   4407  HB  VAL A 272      58.890  40.190  41.630  1.00  0.00           H
ATOM   4408  CG1 VAL A 272      59.860  38.450  40.860  1.00  0.00           C
ATOM   4409 HG11 VAL A 272      60.640  38.930  40.240  1.00  0.00           H
ATOM   4410 HG12 VAL A 272      59.590  37.440  40.480  1.00  0.00           H
ATOM   4411 HG13 VAL A 272      60.220  38.360  41.910  1.00  0.00           H
ATOM   4412  CG2 VAL A 272      58.490  40.120  39.520  1.00  0.00           C
ATOM   4413 HG21 VAL A 272      57.960  39.520  38.750  1.00  0.00           H
ATOM   4414 HG22 VAL A 272      59.490  40.460  39.170  1.00  0.00           H
ATOM   4415 HG23 VAL A 272      57.860  41.040  39.580  1.00  0.00           H
ATOM   4416  C   VAL A 272      56.170  39.410  41.190  1.00  0.00           C
ATOM   4417  O   VAL A 272      55.930  40.020  42.190  1.00  0.00           O
ATOM   4418  N   ASP A 273      55.330  39.510  40.100  1.00  0.00           N
ATOM   4419  HN  ASP A 273      55.540  39.150  39.190  1.00  0.00           H
ATOM   4420  CA  ASP A 273      53.980  40.160  40.280  1.00  0.00           C
ATOM   4421  HA  ASP A 273      54.120  41.140  40.700  1.00  0.00           H
ATOM   4422  CB  ASP A 273      53.390  40.210  38.790  1.00  0.00           C
ATOM   4423  HB1 ASP A 273      53.460  39.190  38.360  1.00  0.00           H
ATOM   4424  HB2 ASP A 273      54.050  40.800  38.130  1.00  0.00           H
ATOM   4425  CG  ASP A 273      52.030  40.860  38.640  1.00  0.00           C
ATOM   4426  OD1 ASP A 273      51.800  41.930  39.340  1.00  0.00           O
ATOM   4427  OD2 ASP A 273      51.230  40.390  37.790  1.00  0.00           O
ATOM   4428  C   ASP A 273      53.060  39.470  41.330  1.00  0.00           C
ATOM   4429  O   ASP A 273      52.400  40.090  42.170  1.00  0.00           O
ATOM   4430  N   LEU A 274      53.030  38.170  41.250  1.00  0.00           N
ATOM   4431  HN  LEU A 274      53.740  37.790  40.670  1.00  0.00           H
ATOM   4432  CA  LEU A 274      52.130  37.290  42.080  1.00  0.00           C
ATOM   4433  HA  LEU A 274      51.150  37.620  42.360  1.00  0.00           H
ATOM   4434  CB  LEU A 274      51.940  35.920  41.370  1.00  0.00           C
ATOM   4435  HB1 LEU A 274      51.250  35.280  41.970  1.00  0.00           H
ATOM   4436  HB2 LEU A 274      52.950  35.500  41.480  1.00  0.00           H
ATOM   4437  CG  LEU A 274      51.610  35.820  39.860  1.00  0.00           C
ATOM   4438  HG  LEU A 274      52.360  36.390  39.260  1.00  0.00           H
ATOM   4439  CD1 LEU A 274      51.660  34.360  39.510  1.00  0.00           C
ATOM   4440 HD11 LEU A 274      52.590  33.950  39.950  1.00  0.00           H
ATOM   4441 HD12 LEU A 274      51.710  34.260  38.400  1.00  0.00           H
ATOM   4442 HD13 LEU A 274      50.790  33.760  39.870  1.00  0.00           H
ATOM   4443  CD2 LEU A 274      50.270  36.290  39.450  1.00  0.00           C
ATOM   4444 HD21 LEU A 274      49.470  35.650  39.910  1.00  0.00           H
ATOM   4445 HD22 LEU A 274      50.190  36.260  38.340  1.00  0.00           H
ATOM   4446 HD23 LEU A 274      50.150  37.350  39.740  1.00  0.00           H
ATOM   4447  C   LEU A 274      52.670  37.100  43.470  1.00  0.00           C
ATOM   4448  O   LEU A 274      51.920  37.040  44.480  1.00  0.00           O
ATOM   4449  N   ALA A 275      54.020  37.110  43.610  1.00  0.00           N
ATOM   4450  HN  ALA A 275      54.610  36.870  42.850  1.00  0.00           H
ATOM   4451  CA  ALA A 275      54.700  37.150  44.880  1.00  0.00           C
ATOM   4452  HA  ALA A 275      54.340  36.350  45.530  1.00  0.00           H
ATOM   4453  CB  ALA A 275      56.260  36.910  44.820  1.00  0.00           C
ATOM   4454  HB1 ALA A 275      56.750  36.850  45.820  1.00  0.00           H
ATOM   4455  HB2 ALA A 275      56.700  37.670  44.150  1.00  0.00           H
ATOM   4456  HB3 ALA A 275      56.490  35.970  44.290  1.00  0.00           H
ATOM   4457  C   ALA A 275      54.430  38.360  45.700  1.00  0.00           C
ATOM   4458  O   ALA A 275      54.180  38.260  46.880  1.00  0.00           O
ATOM   4459  N   PHE A 276      54.430  39.570  45.000  1.00  0.00           N
ATOM   4460  HN  PHE A 276      54.640  39.620  44.030  1.00  0.00           H
ATOM   4461  CA  PHE A 276      53.940  40.800  45.580  1.00  0.00           C
ATOM   4462  HA  PHE A 276      54.440  40.890  46.540  1.00  0.00           H
ATOM   4463  CB  PHE A 276      54.430  42.030  44.790  1.00  0.00           C
ATOM   4464  HB1 PHE A 276      54.030  41.920  43.760  1.00  0.00           H
ATOM   4465  HB2 PHE A 276      55.540  42.150  44.800  1.00  0.00           H
ATOM   4466  CG  PHE A 276      53.900  43.350  45.380  1.00  0.00           C
ATOM   4467  CD1 PHE A 276      54.720  44.140  46.150  1.00  0.00           C
ATOM   4468  HD1 PHE A 276      55.760  43.880  46.350  1.00  0.00           H
ATOM   4469  CE1 PHE A 276      54.280  45.410  46.640  1.00  0.00           C
ATOM   4470  HE1 PHE A 276      55.000  45.960  47.240  1.00  0.00           H
ATOM   4471  CZ  PHE A 276      53.010  45.820  46.360  1.00  0.00           C
ATOM   4472  HZ  PHE A 276      52.540  46.730  46.700  1.00  0.00           H
ATOM   4473  CD2 PHE A 276      52.650  43.850  44.980  1.00  0.00           C
ATOM   4474  HD2 PHE A 276      52.030  43.260  44.320  1.00  0.00           H
ATOM   4475  CE2 PHE A 276      52.160  45.010  45.580  1.00  0.00           C
ATOM   4476  HE2 PHE A 276      51.170  45.360  45.320  1.00  0.00           H
ATOM   4477  C   PHE A 276      52.490  40.810  45.990  1.00  0.00           C
ATOM   4478  O   PHE A 276      52.170  41.200  47.110  1.00  0.00           O
ATOM   4479  N   PHE A 277      51.610  40.170  45.160  1.00  0.00           N
ATOM   4480  HN  PHE A 277      51.960  39.870  44.270  1.00  0.00           H
ATOM   4481  CA  PHE A 277      50.250  40.010  45.460  1.00  0.00           C
ATOM   4482  HA  PHE A 277      49.970  41.030  45.680  1.00  0.00           H
ATOM   4483  CB  PHE A 277      49.340  39.400  44.320  1.00  0.00           C
ATOM   4484  HB1 PHE A 277      48.330  39.310  44.780  1.00  0.00           H
ATOM   4485  HB2 PHE A 277      49.850  38.460  43.980  1.00  0.00           H
ATOM   4486  CG  PHE A 277      49.040  40.280  43.150  1.00  0.00           C
ATOM   4487  CD1 PHE A 277      49.550  40.060  41.860  1.00  0.00           C
ATOM   4488  HD1 PHE A 277      50.220  39.240  41.720  1.00  0.00           H
ATOM   4489  CE1 PHE A 277      49.220  40.830  40.740  1.00  0.00           C
ATOM   4490  HE1 PHE A 277      49.560  40.560  39.750  1.00  0.00           H
ATOM   4491  CZ  PHE A 277      48.560  42.030  40.960  1.00  0.00           C
ATOM   4492  HZ  PHE A 277      48.590  42.700  40.110  1.00  0.00           H
ATOM   4493  CD2 PHE A 277      48.300  41.410  43.320  1.00  0.00           C
ATOM   4494  HD2 PHE A 277      48.010  41.640  44.350  1.00  0.00           H
ATOM   4495  CE2 PHE A 277      47.990  42.290  42.280  1.00  0.00           C
ATOM   4496  HE2 PHE A 277      47.500  43.240  42.380  1.00  0.00           H
ATOM   4497  C   PHE A 277      49.850  39.260  46.770  1.00  0.00           C
ATOM   4498  O   PHE A 277      49.020  39.710  47.570  1.00  0.00           O
ATOM   4499  N   ILE A 278      50.480  38.050  46.970  1.00  0.00           N
ATOM   4500  HN  ILE A 278      51.070  37.640  46.290  1.00  0.00           H
ATOM   4501  CA  ILE A 278      50.290  37.350  48.210  1.00  0.00           C
ATOM   4502  HA  ILE A 278      49.230  37.450  48.400  1.00  0.00           H
ATOM   4503  CB  ILE A 278      50.710  35.820  48.210  1.00  0.00           C
ATOM   4504  HB  ILE A 278      50.040  35.410  47.410  1.00  0.00           H
ATOM   4505  CG2 ILE A 278      52.170  35.580  47.790  1.00  0.00           C
ATOM   4506 HG21 ILE A 278      52.950  35.820  48.540  1.00  0.00           H
ATOM   4507 HG22 ILE A 278      52.400  36.220  46.910  1.00  0.00           H
ATOM   4508 HG23 ILE A 278      52.240  34.500  47.530  1.00  0.00           H
ATOM   4509  CG1 ILE A 278      50.420  35.070  49.540  1.00  0.00           C
ATOM   4510 HG11 ILE A 278      51.130  35.440  50.310  1.00  0.00           H
ATOM   4511 HG12 ILE A 278      50.660  34.010  49.340  1.00  0.00           H
ATOM   4512  CD  ILE A 278      49.010  35.140  49.930  1.00  0.00           C
ATOM   4513  HD1 ILE A 278      48.740  36.210  50.080  1.00  0.00           H
ATOM   4514  HD2 ILE A 278      48.800  34.590  50.870  1.00  0.00           H
ATOM   4515  HD3 ILE A 278      48.430  34.660  49.110  1.00  0.00           H
ATOM   4516  C   ILE A 278      50.980  38.000  49.420  1.00  0.00           C
ATOM   4517  O   ILE A 278      50.460  38.170  50.540  1.00  0.00           O
ATOM   4518  N   THR A 279      52.240  38.470  49.260  1.00  0.00           N
ATOM   4519  HN  THR A 279      52.730  38.520  48.390  1.00  0.00           H
ATOM   4520  CA  THR A 279      52.960  39.210  50.360  1.00  0.00           C
ATOM   4521  HA  THR A 279      53.010  38.570  51.220  1.00  0.00           H
ATOM   4522  CB  THR A 279      54.470  39.430  50.030  1.00  0.00           C
ATOM   4523  HB  THR A 279      55.010  39.910  50.880  1.00  0.00           H
ATOM   4524  OG1 THR A 279      54.750  40.170  48.890  1.00  0.00           O
ATOM   4525  HG1 THR A 279      54.760  39.520  48.190  1.00  0.00           H
ATOM   4526  CG2 THR A 279      55.300  38.170  49.880  1.00  0.00           C
ATOM   4527 HG21 THR A 279      54.770  37.570  49.120  1.00  0.00           H
ATOM   4528 HG22 THR A 279      55.310  37.570  50.820  1.00  0.00           H
ATOM   4529 HG23 THR A 279      56.340  38.300  49.510  1.00  0.00           H
ATOM   4530  C   THR A 279      52.430  40.530  50.810  1.00  0.00           C
ATOM   4531  O   THR A 279      52.440  41.000  51.960  1.00  0.00           O
ATOM   4532  N   LEU A 280      51.850  41.330  49.900  1.00  0.00           N
ATOM   4533  HN  LEU A 280      52.100  41.090  48.960  1.00  0.00           H
ATOM   4534  CA  LEU A 280      50.900  42.380  50.130  1.00  0.00           C
ATOM   4535  HA  LEU A 280      51.490  43.210  50.490  1.00  0.00           H
ATOM   4536  CB  LEU A 280      50.170  42.790  48.850  1.00  0.00           C
ATOM   4537  HB1 LEU A 280      49.730  41.880  48.390  1.00  0.00           H
ATOM   4538  HB2 LEU A 280      50.960  43.130  48.150  1.00  0.00           H
ATOM   4539  CG  LEU A 280      49.110  43.930  48.840  1.00  0.00           C
ATOM   4540  HG  LEU A 280      48.180  43.540  49.300  1.00  0.00           H
ATOM   4541  CD1 LEU A 280      49.520  45.130  49.550  1.00  0.00           C
ATOM   4542 HD11 LEU A 280      48.810  45.960  49.290  1.00  0.00           H
ATOM   4543 HD12 LEU A 280      50.550  45.340  49.200  1.00  0.00           H
ATOM   4544 HD13 LEU A 280      49.500  44.940  50.650  1.00  0.00           H
ATOM   4545  CD2 LEU A 280      48.770  44.300  47.340  1.00  0.00           C
ATOM   4546 HD21 LEU A 280      49.630  44.650  46.750  1.00  0.00           H
ATOM   4547 HD22 LEU A 280      48.000  45.110  47.300  1.00  0.00           H
ATOM   4548 HD23 LEU A 280      48.430  43.410  46.760  1.00  0.00           H
ATOM   4549  C   LEU A 280      49.780  42.100  51.180  1.00  0.00           C
ATOM   4550  O   LEU A 280      49.580  42.850  52.140  1.00  0.00           O
ATOM   4551  N   SER A 281      49.170  40.920  51.110  1.00  0.00           N
ATOM   4552  HN  SER A 281      49.370  40.280  50.370  1.00  0.00           H
ATOM   4553  CA  SER A 281      48.140  40.450  51.970  1.00  0.00           C
ATOM   4554  HA  SER A 281      47.390  41.220  51.850  1.00  0.00           H
ATOM   4555  CB  SER A 281      47.500  39.100  51.460  1.00  0.00           C
ATOM   4556  HB1 SER A 281      47.010  38.580  52.320  1.00  0.00           H
ATOM   4557  HB2 SER A 281      48.170  38.500  50.820  1.00  0.00           H
ATOM   4558  OG  SER A 281      46.270  39.330  50.700  1.00  0.00           O
ATOM   4559  HG1 SER A 281      45.640  39.700  51.310  1.00  0.00           H
ATOM   4560  C   SER A 281      48.540  40.450  53.420  1.00  0.00           C
ATOM   4561  O   SER A 281      47.750  40.750  54.310  1.00  0.00           O
ATOM   4562  N   PHE A 282      49.800  40.120  53.700  1.00  0.00           N
ATOM   4563  HN  PHE A 282      50.330  39.850  52.900  1.00  0.00           H
ATOM   4564  CA  PHE A 282      50.420  40.050  55.000  1.00  0.00           C
ATOM   4565  HA  PHE A 282      49.950  39.280  55.580  1.00  0.00           H
ATOM   4566  CB  PHE A 282      51.940  39.670  55.050  1.00  0.00           C
ATOM   4567  HB1 PHE A 282      52.280  39.630  56.110  1.00  0.00           H
ATOM   4568  HB2 PHE A 282      52.500  40.550  54.650  1.00  0.00           H
ATOM   4569  CG  PHE A 282      52.350  38.450  54.220  1.00  0.00           C
ATOM   4570  CD1 PHE A 282      53.730  38.300  53.940  1.00  0.00           C
ATOM   4571  HD1 PHE A 282      54.520  38.890  54.390  1.00  0.00           H
ATOM   4572  CE1 PHE A 282      54.240  37.160  53.340  1.00  0.00           C
ATOM   4573  HE1 PHE A 282      55.310  37.100  53.250  1.00  0.00           H
ATOM   4574  CZ  PHE A 282      53.340  36.160  52.860  1.00  0.00           C
ATOM   4575  HZ  PHE A 282      53.700  35.270  52.360  1.00  0.00           H
ATOM   4576  CD2 PHE A 282      51.480  37.450  53.810  1.00  0.00           C
ATOM   4577  HD2 PHE A 282      50.410  37.510  53.870  1.00  0.00           H
ATOM   4578  CE2 PHE A 282      52.000  36.330  53.150  1.00  0.00           C
ATOM   4579  HE2 PHE A 282      51.210  35.740  52.710  1.00  0.00           H
ATOM   4580  C   PHE A 282      50.360  41.420  55.710  1.00  0.00           C
ATOM   4581  O   PHE A 282      50.130  41.540  56.880  1.00  0.00           O
ATOM   4582  N   THR A 283      50.550  42.570  55.040  1.00  0.00           N
ATOM   4583  HN  THR A 283      50.700  42.500  54.060  1.00  0.00           H
ATOM   4584  CA  THR A 283      50.540  43.940  55.570  1.00  0.00           C
ATOM   4585  HA  THR A 283      51.330  44.100  56.290  1.00  0.00           H
ATOM   4586  CB  THR A 283      50.620  45.060  54.470  1.00  0.00           C
ATOM   4587  HB  THR A 283      50.620  46.040  54.970  1.00  0.00           H
ATOM   4588  OG1 THR A 283      49.620  45.060  53.490  1.00  0.00           O
ATOM   4589  HG1 THR A 283      49.600  44.190  53.100  1.00  0.00           H
ATOM   4590  CG2 THR A 283      51.920  44.930  53.710  1.00  0.00           C
ATOM   4591 HG21 THR A 283      52.780  45.130  54.380  1.00  0.00           H
ATOM   4592 HG22 THR A 283      52.030  45.670  52.880  1.00  0.00           H
ATOM   4593 HG23 THR A 283      51.970  43.890  53.340  1.00  0.00           H
ATOM   4594  C   THR A 283      49.210  44.240  56.300  1.00  0.00           C
ATOM   4595  O   THR A 283      49.120  44.830  57.390  1.00  0.00           O
ATOM   4596  N   TYR A 284      48.120  43.810  55.670  1.00  0.00           N
ATOM   4597  HN  TYR A 284      48.200  43.260  54.840  1.00  0.00           H
ATOM   4598  CA  TYR A 284      46.720  44.170  56.180  1.00  0.00           C
ATOM   4599  HA  TYR A 284      46.620  45.240  56.300  1.00  0.00           H
ATOM   4600  CB  TYR A 284      45.660  43.820  55.110  1.00  0.00           C
ATOM   4601  HB1 TYR A 284      44.650  44.100  55.460  1.00  0.00           H
ATOM   4602  HB2 TYR A 284      45.550  42.720  55.000  1.00  0.00           H
ATOM   4603  CG  TYR A 284      45.780  44.480  53.750  1.00  0.00           C
ATOM   4604  CD1 TYR A 284      45.920  43.590  52.620  1.00  0.00           C
ATOM   4605  HD1 TYR A 284      45.890  42.540  52.820  1.00  0.00           H
ATOM   4606  CE1 TYR A 284      45.930  44.130  51.300  1.00  0.00           C
ATOM   4607  HE1 TYR A 284      45.820  43.590  50.380  1.00  0.00           H
ATOM   4608  CZ  TYR A 284      45.870  45.590  51.180  1.00  0.00           C
ATOM   4609  OH  TYR A 284      45.690  46.170  49.920  1.00  0.00           O
ATOM   4610  HH  TYR A 284      45.250  45.490  49.400  1.00  0.00           H
ATOM   4611  CD2 TYR A 284      45.830  45.850  53.550  1.00  0.00           C
ATOM   4612  HD2 TYR A 284      45.720  46.530  54.380  1.00  0.00           H
ATOM   4613  CE2 TYR A 284      45.830  46.440  52.310  1.00  0.00           C
ATOM   4614  HE2 TYR A 284      45.600  47.500  52.230  1.00  0.00           H
ATOM   4615  C   TYR A 284      46.410  43.510  57.550  1.00  0.00           C
ATOM   4616  O   TYR A 284      45.610  43.990  58.280  1.00  0.00           O
ATOM   4617  N   MET A 285      47.210  42.510  57.940  1.00  0.00           N
ATOM   4618  HN  MET A 285      47.840  42.200  57.230  1.00  0.00           H
ATOM   4619  CA  MET A 285      47.030  41.770  59.230  1.00  0.00           C
ATOM   4620  HA  MET A 285      45.960  41.640  59.340  1.00  0.00           H
ATOM   4621  CB  MET A 285      47.670  40.340  59.240  1.00  0.00           C
ATOM   4622  HB1 MET A 285      47.530  40.050  60.310  1.00  0.00           H
ATOM   4623  HB2 MET A 285      48.770  40.320  59.060  1.00  0.00           H
ATOM   4624  CG  MET A 285      47.060  39.290  58.320  1.00  0.00           C
ATOM   4625  HG1 MET A 285      47.760  38.430  58.210  1.00  0.00           H
ATOM   4626  HG2 MET A 285      47.040  39.750  57.310  1.00  0.00           H
ATOM   4627  SD  MET A 285      45.340  38.590  58.830  1.00  0.00           S
ATOM   4628  CE  MET A 285      45.750  37.670  60.340  1.00  0.00           C
ATOM   4629  HE1 MET A 285      46.190  38.340  61.120  1.00  0.00           H
ATOM   4630  HE2 MET A 285      46.470  36.860  60.080  1.00  0.00           H
ATOM   4631  HE3 MET A 285      44.800  37.240  60.710  1.00  0.00           H
ATOM   4632  C   MET A 285      47.410  42.560  60.440  1.00  0.00           C
ATOM   4633  O   MET A 285      47.170  42.250  61.600  1.00  0.00           O
ATOM   4634  N   ASN A 286      48.190  43.660  60.140  1.00  0.00           N
ATOM   4635  HN  ASN A 286      48.550  43.670  59.210  1.00  0.00           H
ATOM   4636  CA  ASN A 286      48.550  44.750  61.050  1.00  0.00           C
ATOM   4637  HA  ASN A 286      49.130  44.370  61.890  1.00  0.00           H
ATOM   4638  CB  ASN A 286      49.500  45.720  60.370  1.00  0.00           C
ATOM   4639  HB1 ASN A 286      48.970  46.220  59.540  1.00  0.00           H
ATOM   4640  HB2 ASN A 286      50.340  45.190  59.870  1.00  0.00           H
ATOM   4641  CG  ASN A 286      50.180  46.800  61.270  1.00  0.00           C
ATOM   4642  OD1 ASN A 286      50.840  46.490  62.210  1.00  0.00           O
ATOM   4643  ND2 ASN A 286      49.820  48.080  61.010  1.00  0.00           N
ATOM   4644 HD21 ASN A 286      49.750  48.300  60.030  1.00  0.00           H
ATOM   4645 HD22 ASN A 286      49.990  48.800  61.680  1.00  0.00           H
ATOM   4646  C   ASN A 286      47.350  45.560  61.590  1.00  0.00           C
ATOM   4647  O   ASN A 286      47.410  46.010  62.700  1.00  0.00           O
ATOM   4648  N   SER A 287      46.260  45.770  60.780  1.00  0.00           N
ATOM   4649  HN  SER A 287      46.330  45.500  59.820  1.00  0.00           H
ATOM   4650  CA  SER A 287      44.980  46.350  61.180  1.00  0.00           C
ATOM   4651  HA  SER A 287      45.130  47.260  61.760  1.00  0.00           H
ATOM   4652  CB  SER A 287      44.020  46.600  59.880  1.00  0.00           C
ATOM   4653  HB1 SER A 287      43.030  46.860  60.300  1.00  0.00           H
ATOM   4654  HB2 SER A 287      43.950  45.650  59.320  1.00  0.00           H
ATOM   4655  OG  SER A 287      44.390  47.640  58.980  1.00  0.00           O
ATOM   4656  HG1 SER A 287      45.280  47.430  58.680  1.00  0.00           H
ATOM   4657  C   SER A 287      44.170  45.560  62.200  1.00  0.00           C
ATOM   4658  O   SER A 287      43.250  46.040  62.830  1.00  0.00           O
ATOM   4659  N   MET A 288      44.520  44.280  62.440  1.00  0.00           N
ATOM   4660  HN  MET A 288      45.070  43.830  61.730  1.00  0.00           H
ATOM   4661  CA  MET A 288      44.110  43.410  63.610  1.00  0.00           C
ATOM   4662  HA  MET A 288      43.140  43.780  63.900  1.00  0.00           H
ATOM   4663  CB  MET A 288      43.940  41.980  63.070  1.00  0.00           C
ATOM   4664  HB1 MET A 288      43.930  41.180  63.840  1.00  0.00           H
ATOM   4665  HB2 MET A 288      44.810  41.740  62.420  1.00  0.00           H
ATOM   4666  CG  MET A 288      42.680  41.870  62.230  1.00  0.00           C
ATOM   4667  HG1 MET A 288      42.620  42.650  61.440  1.00  0.00           H
ATOM   4668  HG2 MET A 288      41.930  42.190  63.000  1.00  0.00           H
ATOM   4669  SD  MET A 288      42.200  40.310  61.500  1.00  0.00           S
ATOM   4670  CE  MET A 288      42.550  40.720  59.730  1.00  0.00           C
ATOM   4671  HE1 MET A 288      43.330  41.510  59.590  1.00  0.00           H
ATOM   4672  HE2 MET A 288      41.630  40.960  59.160  1.00  0.00           H
ATOM   4673  HE3 MET A 288      42.930  39.810  59.220  1.00  0.00           H
ATOM   4674  C   MET A 288      45.150  43.440  64.780  1.00  0.00           C
ATOM   4675  O   MET A 288      44.800  43.380  65.960  1.00  0.00           O
ATOM   4676  N   LEU A 289      46.440  43.610  64.400  1.00  0.00           N
ATOM   4677  HN  LEU A 289      46.670  43.720  63.440  1.00  0.00           H
ATOM   4678  CA  LEU A 289      47.500  43.820  65.380  1.00  0.00           C
ATOM   4679  HA  LEU A 289      47.550  42.970  66.040  1.00  0.00           H
ATOM   4680  CB  LEU A 289      48.860  43.780  64.640  1.00  0.00           C
ATOM   4681  HB1 LEU A 289      48.890  44.670  63.980  1.00  0.00           H
ATOM   4682  HB2 LEU A 289      48.970  42.810  64.100  1.00  0.00           H
ATOM   4683  CG  LEU A 289      50.070  43.890  65.580  1.00  0.00           C
ATOM   4684  HG  LEU A 289      49.970  44.640  66.390  1.00  0.00           H
ATOM   4685  CD1 LEU A 289      50.240  42.570  66.360  1.00  0.00           C
ATOM   4686 HD11 LEU A 289      50.210  41.720  65.640  1.00  0.00           H
ATOM   4687 HD12 LEU A 289      49.440  42.500  67.130  1.00  0.00           H
ATOM   4688 HD13 LEU A 289      51.200  42.510  66.910  1.00  0.00           H
ATOM   4689  CD2 LEU A 289      51.360  44.130  64.730  1.00  0.00           C
ATOM   4690 HD21 LEU A 289      52.200  44.020  65.450  1.00  0.00           H
ATOM   4691 HD22 LEU A 289      51.240  45.130  64.290  1.00  0.00           H
ATOM   4692 HD23 LEU A 289      51.300  43.340  63.950  1.00  0.00           H
ATOM   4693  C   LEU A 289      47.310  45.110  66.230  1.00  0.00           C
ATOM   4694  O   LEU A 289      47.260  45.060  67.470  1.00  0.00           O
ATOM   4695  N   ASP A 290      47.100  46.240  65.580  1.00  0.00           N
ATOM   4696  HN  ASP A 290      47.100  46.230  64.590  1.00  0.00           H
ATOM   4697  CA  ASP A 290      46.910  47.550  66.290  1.00  0.00           C
ATOM   4698  HA  ASP A 290      47.850  47.640  66.820  1.00  0.00           H
ATOM   4699  CB  ASP A 290      46.590  48.800  65.360  1.00  0.00           C
ATOM   4700  HB1 ASP A 290      46.420  49.710  65.960  1.00  0.00           H
ATOM   4701  HB2 ASP A 290      45.720  48.670  64.690  1.00  0.00           H
ATOM   4702  CG  ASP A 290      47.750  49.120  64.360  1.00  0.00           C
ATOM   4703  OD1 ASP A 290      48.880  48.710  64.400  1.00  0.00           O
ATOM   4704  OD2 ASP A 290      47.410  49.920  63.260  1.00  0.00           O
ATOM   4705  HD2 ASP A 290      48.150  50.100  62.680  1.00  0.00           H
ATOM   4706  C   ASP A 290      45.740  47.530  67.370  1.00  0.00           C
ATOM   4707  O   ASP A 290      45.940  48.080  68.470  1.00  0.00           O
ATOM   4708  N   PRO A 291      44.490  46.960  67.220  1.00  0.00           N
ATOM   4709  CD  PRO A 291      43.780  46.890  65.980  1.00  0.00           C
ATOM   4710  HD1 PRO A 291      44.300  46.170  65.300  1.00  0.00           H
ATOM   4711  HD2 PRO A 291      43.800  47.880  65.480  1.00  0.00           H
ATOM   4712  CA  PRO A 291      43.650  46.580  68.350  1.00  0.00           C
ATOM   4713  HA  PRO A 291      43.200  47.460  68.810  1.00  0.00           H
ATOM   4714  CB  PRO A 291      42.650  45.650  67.630  1.00  0.00           C
ATOM   4715  HB1 PRO A 291      41.690  45.530  68.170  1.00  0.00           H
ATOM   4716  HB2 PRO A 291      43.150  44.690  67.430  1.00  0.00           H
ATOM   4717  CG  PRO A 291      42.400  46.340  66.280  1.00  0.00           C
ATOM   4718  HG1 PRO A 291      42.080  45.550  65.560  1.00  0.00           H
ATOM   4719  HG2 PRO A 291      41.700  47.190  66.430  1.00  0.00           H
ATOM   4720  C   PRO A 291      44.320  45.890  69.520  1.00  0.00           C
ATOM   4721  O   PRO A 291      44.210  46.370  70.670  1.00  0.00           O
ATOM   4722  N   VAL A 292      45.050  44.770  69.310  1.00  0.00           N
ATOM   4723  HN  VAL A 292      45.160  44.590  68.340  1.00  0.00           H
ATOM   4724  CA  VAL A 292      45.530  43.860  70.390  1.00  0.00           C
ATOM   4725  HA  VAL A 292      44.680  43.670  71.030  1.00  0.00           H
ATOM   4726  CB  VAL A 292      45.890  42.500  69.770  1.00  0.00           C
ATOM   4727  HB  VAL A 292      46.570  42.760  68.930  1.00  0.00           H
ATOM   4728  CG1 VAL A 292      46.650  41.620  70.810  1.00  0.00           C
ATOM   4729 HG11 VAL A 292      46.010  41.410  71.700  1.00  0.00           H
ATOM   4730 HG12 VAL A 292      47.610  42.120  71.030  1.00  0.00           H
ATOM   4731 HG13 VAL A 292      46.930  40.720  70.230  1.00  0.00           H
ATOM   4732  CG2 VAL A 292      44.660  41.760  69.140  1.00  0.00           C
ATOM   4733 HG21 VAL A 292      45.020  40.860  68.610  1.00  0.00           H
ATOM   4734 HG22 VAL A 292      44.040  42.460  68.540  1.00  0.00           H
ATOM   4735 HG23 VAL A 292      44.070  41.380  70.010  1.00  0.00           H
ATOM   4736  C   VAL A 292      46.620  44.430  71.280  1.00  0.00           C
ATOM   4737  O   VAL A 292      46.660  44.330  72.510  1.00  0.00           O
ATOM   4738  N   VAL A 293      47.560  45.090  70.570  1.00  0.00           N
ATOM   4739  HN  VAL A 293      47.450  45.160  69.580  1.00  0.00           H
ATOM   4740  CA  VAL A 293      48.700  45.740  71.170  1.00  0.00           C
ATOM   4741  HA  VAL A 293      49.120  45.100  71.940  1.00  0.00           H
ATOM   4742  CB  VAL A 293      49.740  45.880  70.190  1.00  0.00           C
ATOM   4743  HB  VAL A 293      49.430  46.520  69.350  1.00  0.00           H
ATOM   4744  CG1 VAL A 293      51.080  46.420  70.740  1.00  0.00           C
ATOM   4745 HG11 VAL A 293      51.830  46.580  69.940  1.00  0.00           H
ATOM   4746 HG12 VAL A 293      51.440  45.870  71.640  1.00  0.00           H
ATOM   4747 HG13 VAL A 293      50.870  47.450  71.110  1.00  0.00           H
ATOM   4748  CG2 VAL A 293      50.020  44.510  69.530  1.00  0.00           C
ATOM   4749 HG21 VAL A 293      50.290  43.810  70.350  1.00  0.00           H
ATOM   4750 HG22 VAL A 293      50.860  44.480  68.800  1.00  0.00           H
ATOM   4751 HG23 VAL A 293      49.160  44.010  69.050  1.00  0.00           H
ATOM   4752  C   VAL A 293      48.490  47.070  71.810  1.00  0.00           C
ATOM   4753  O   VAL A 293      49.080  47.350  72.830  1.00  0.00           O
ATOM   4754  N   TYR A 294      47.650  47.860  71.160  1.00  0.00           N
ATOM   4755  HN  TYR A 294      47.170  47.480  70.360  1.00  0.00           H
ATOM   4756  CA  TYR A 294      47.530  49.300  71.440  1.00  0.00           C
ATOM   4757  HA  TYR A 294      48.180  49.520  72.280  1.00  0.00           H
ATOM   4758  CB  TYR A 294      48.000  50.240  70.280  1.00  0.00           C
ATOM   4759  HB1 TYR A 294      48.060  51.320  70.530  1.00  0.00           H
ATOM   4760  HB2 TYR A 294      47.510  50.170  69.270  1.00  0.00           H
ATOM   4761  CG  TYR A 294      49.420  49.920  69.920  1.00  0.00           C
ATOM   4762  CD1 TYR A 294      50.460  50.430  70.780  1.00  0.00           C
ATOM   4763  HD1 TYR A 294      50.090  50.980  71.630  1.00  0.00           H
ATOM   4764  CE1 TYR A 294      51.790  50.290  70.450  1.00  0.00           C
ATOM   4765  HE1 TYR A 294      52.540  50.730  71.080  1.00  0.00           H
ATOM   4766  CZ  TYR A 294      52.150  49.560  69.320  1.00  0.00           C
ATOM   4767  OH  TYR A 294      53.470  49.310  68.940  1.00  0.00           O
ATOM   4768  HH  TYR A 294      53.470  48.970  68.050  1.00  0.00           H
ATOM   4769  CD2 TYR A 294      49.830  49.260  68.680  1.00  0.00           C
ATOM   4770  HD2 TYR A 294      48.990  48.780  68.190  1.00  0.00           H
ATOM   4771  CE2 TYR A 294      51.170  49.090  68.440  1.00  0.00           C
ATOM   4772  HE2 TYR A 294      51.530  48.440  67.640  1.00  0.00           H
ATOM   4773  C   TYR A 294      46.230  49.740  71.980  1.00  0.00           C
ATOM   4774  O   TYR A 294      46.260  50.510  72.890  1.00  0.00           O
ATOM   4775  N   TYR A 295      44.980  49.390  71.490  1.00  0.00           N
ATOM   4776  HN  TYR A 295      45.070  48.690  70.790  1.00  0.00           H
ATOM   4777  CA  TYR A 295      43.790  50.200  71.750  1.00  0.00           C
ATOM   4778  HA  TYR A 295      44.090  51.230  71.620  1.00  0.00           H
ATOM   4779  CB  TYR A 295      42.540  49.790  70.930  1.00  0.00           C
ATOM   4780  HB1 TYR A 295      41.620  50.390  71.100  1.00  0.00           H
ATOM   4781  HB2 TYR A 295      42.270  48.740  71.160  1.00  0.00           H
ATOM   4782  CG  TYR A 295      42.770  49.940  69.460  1.00  0.00           C
ATOM   4783  CD1 TYR A 295      43.840  50.550  68.840  1.00  0.00           C
ATOM   4784  HD1 TYR A 295      44.640  51.010  69.410  1.00  0.00           H
ATOM   4785  CE1 TYR A 295      43.940  50.820  67.500  1.00  0.00           C
ATOM   4786  HE1 TYR A 295      44.810  51.280  67.040  1.00  0.00           H
ATOM   4787  CZ  TYR A 295      42.910  50.420  66.620  1.00  0.00           C
ATOM   4788  OH  TYR A 295      43.160  50.490  65.280  1.00  0.00           O
ATOM   4789  HH  TYR A 295      42.450  50.180  64.700  1.00  0.00           H
ATOM   4790  CD2 TYR A 295      41.660  49.630  68.640  1.00  0.00           C
ATOM   4791  HD2 TYR A 295      40.820  49.100  69.070  1.00  0.00           H
ATOM   4792  CE2 TYR A 295      41.730  49.820  67.220  1.00  0.00           C
ATOM   4793  HE2 TYR A 295      40.950  49.460  66.570  1.00  0.00           H
ATOM   4794  C   TYR A 295      43.540  50.320  73.290  1.00  0.00           C
ATOM   4795  O   TYR A 295      43.150  51.370  73.810  1.00  0.00           O
ATOM   4796  N   PHE A 296      43.720  49.210  74.050  1.00  0.00           N
ATOM   4797  HN  PHE A 296      44.370  48.530  73.750  1.00  0.00           H
ATOM   4798  CA  PHE A 296      43.060  49.020  75.330  1.00  0.00           C
ATOM   4799  HA  PHE A 296      42.610  49.930  75.710  1.00  0.00           H
ATOM   4800  CB  PHE A 296      41.960  47.850  75.270  1.00  0.00           C
ATOM   4801  HB1 PHE A 296      41.370  47.700  76.190  1.00  0.00           H
ATOM   4802  HB2 PHE A 296      42.410  46.910  74.870  1.00  0.00           H
ATOM   4803  CG  PHE A 296      41.010  48.440  74.300  1.00  0.00           C
ATOM   4804  CD1 PHE A 296      40.720  47.970  73.020  1.00  0.00           C
ATOM   4805  HD1 PHE A 296      41.310  47.150  72.650  1.00  0.00           H
ATOM   4806  CE1 PHE A 296      39.560  48.320  72.320  1.00  0.00           C
ATOM   4807  HE1 PHE A 296      39.390  47.820  71.380  1.00  0.00           H
ATOM   4808  CZ  PHE A 296      38.670  49.280  72.910  1.00  0.00           C
ATOM   4809  HZ  PHE A 296      37.760  49.600  72.430  1.00  0.00           H
ATOM   4810  CD2 PHE A 296      40.180  49.530  74.790  1.00  0.00           C
ATOM   4811  HD2 PHE A 296      40.260  49.920  75.780  1.00  0.00           H
ATOM   4812  CE2 PHE A 296      38.990  49.890  74.110  1.00  0.00           C
ATOM   4813  HE2 PHE A 296      38.320  50.660  74.470  1.00  0.00           H
ATOM   4814  C   PHE A 296      43.940  48.640  76.540  1.00  0.00           C
ATOM   4815  O   PHE A 296      43.580  48.210  77.630  1.00  0.00           O
ATOM   4816  N   SER A 297      45.200  48.650  76.230  1.00  0.00           N
ATOM   4817  HN  SER A 297      45.500  49.100  75.400  1.00  0.00           H
ATOM   4818  CA  SER A 297      46.240  48.190  77.110  1.00  0.00           C
ATOM   4819  HA  SER A 297      45.900  47.820  78.080  1.00  0.00           H
ATOM   4820  CB  SER A 297      47.050  47.030  76.510  1.00  0.00           C
ATOM   4821  HB1 SER A 297      47.630  47.270  75.590  1.00  0.00           H
ATOM   4822  HB2 SER A 297      46.280  46.360  76.090  1.00  0.00           H
ATOM   4823  OG  SER A 297      47.870  46.330  77.470  1.00  0.00           O
ATOM   4824  HG1 SER A 297      47.230  45.910  78.040  1.00  0.00           H
ATOM   4825  C   SER A 297      47.200  49.370  77.430  1.00  0.00           C
ATOM   4826  O   SER A 297      47.820  50.010  76.610  1.00  0.00           O
ATOM   4827  N   SER A 298      47.430  49.590  78.780  1.00  0.00           N
ATOM   4828  HN  SER A 298      46.780  49.110  79.360  1.00  0.00           H
ATOM   4829  CA  SER A 298      48.240  50.650  79.370  1.00  0.00           C
ATOM   4830  HA  SER A 298      47.950  51.590  78.920  1.00  0.00           H
ATOM   4831  CB  SER A 298      47.920  50.890  80.890  1.00  0.00           C
ATOM   4832  HB1 SER A 298      46.870  51.240  80.940  1.00  0.00           H
ATOM   4833  HB2 SER A 298      48.520  51.710  81.370  1.00  0.00           H
ATOM   4834  OG  SER A 298      48.100  49.660  81.650  1.00  0.00           O
ATOM   4835  HG1 SER A 298      47.680  48.970  81.130  1.00  0.00           H
ATOM   4836  C   SER A 298      49.810  50.580  79.220  1.00  0.00           C
ATOM   4837  O   SER A 298      50.370  49.460  79.180  1.00  0.00           O
ATOM   4838  N   PRO A 299      50.570  51.620  78.970  1.00  0.00           N
ATOM   4839  CD  PRO A 299      50.060  52.790  78.340  1.00  0.00           C
ATOM   4840  HD1 PRO A 299      49.450  53.390  79.050  1.00  0.00           H
ATOM   4841  HD2 PRO A 299      49.320  52.480  77.560  1.00  0.00           H
ATOM   4842  CA  PRO A 299      52.060  51.690  78.960  1.00  0.00           C
ATOM   4843  HA  PRO A 299      52.350  51.040  78.150  1.00  0.00           H
ATOM   4844  CB  PRO A 299      52.360  53.230  78.720  1.00  0.00           C
ATOM   4845  HB1 PRO A 299      53.420  53.370  78.420  1.00  0.00           H
ATOM   4846  HB2 PRO A 299      52.290  53.690  79.730  1.00  0.00           H
ATOM   4847  CG  PRO A 299      51.180  53.690  77.940  1.00  0.00           C
ATOM   4848  HG1 PRO A 299      50.950  54.760  78.150  1.00  0.00           H
ATOM   4849  HG2 PRO A 299      51.300  53.740  76.840  1.00  0.00           H
ATOM   4850  C   PRO A 299      52.670  51.070  80.180  1.00  0.00           C
ATOM   4851  O   PRO A 299      52.130  51.320  81.270  1.00  0.00           O
ATOM   4852  N   SER A 300      53.820  50.320  80.100  1.00  0.00           N
ATOM   4853  HN  SER A 300      54.250  50.120  79.220  1.00  0.00           H
ATOM   4854  CA  SER A 300      54.580  49.910  81.350  1.00  0.00           C
ATOM   4855  HA  SER A 300      54.020  49.270  82.010  1.00  0.00           H
ATOM   4856  CB  SER A 300      55.870  49.160  80.970  1.00  0.00           C
ATOM   4857  HB1 SER A 300      56.660  49.800  80.500  1.00  0.00           H
ATOM   4858  HB2 SER A 300      55.640  48.380  80.210  1.00  0.00           H
ATOM   4859  OG  SER A 300      56.440  48.480  82.090  1.00  0.00           O
ATOM   4860  HG1 SER A 300      55.910  47.680  82.110  1.00  0.00           H
ATOM   4861  C   SER A 300      54.980  51.070  82.240  1.00  0.00           C
ATOM   4862  O   SER A 300      55.350  52.110  81.760  1.00  0.00           O
ATOM   4863  NT  SER A 300      54.930  50.880  83.570  1.00  0.00           N
ATOM   4864  HNT SER A 300      54.560  50.020  83.910  1.00  0.00           H
ATOM   4865  CAT SER A 300      55.230  51.850  84.610  1.00  0.00           C
ATOM   4866  HT1 SER A 300      55.340  52.860  84.140  1.00  0.00           H
ATOM   4867  HT2 SER A 300      56.160  51.570  85.150  1.00  0.00           H
ATOM   4868  HT3 SER A 300      54.430  51.820  85.390  1.00  0.00           H
TER
ENDMDL
