# Supplementary material for: Structural basis of hydroxycarboxylic acid receptor signaling mechanisms through ligand binding
Source: Nat Commun. 2023 Sep 22;14:5899. doi: 10.1038/s41467-023-41650-7 (PMC10516952; doi:10.1038/s41467-023-41650-7)
Supplement: Supplementary file 4 — Source Data [file 41467_2023_41650_MOESM4_ESM.zip › source file/molecular dynamics simulations trajectories/without_gsk_run3/without_gsk_run3_300ns.pdb]

REMARK    GENERATED BY TRJCONV
TITLE     Title t= 300000.00000 step= 150000000
REMARK    THIS IS A SIMULATION BOX
CRYST1   95.202   95.202  113.392  90.00  90.00  90.00 P 1           1
MODEL        1
ATOM      1  CAY HSD A   9      52.260  38.840  28.500  1.00  0.00           C
ATOM      2  HY1 HSD A   9      52.440  39.560  29.330  1.00  0.00           H
ATOM      3  HY2 HSD A   9      52.970  37.980  28.530  1.00  0.00           H
ATOM      4  HY3 HSD A   9      51.250  38.410  28.650  1.00  0.00           H
ATOM      5  CY  HSD A   9      52.470  39.510  27.230  1.00  0.00           C
ATOM      6  OY  HSD A   9      53.530  39.680  26.740  1.00  0.00           O
ATOM      7  N   HSD A   9      51.360  40.010  26.600  1.00  0.00           N
ATOM      8  HN  HSD A   9      50.510  39.870  27.090  1.00  0.00           H
ATOM      9  CA  HSD A   9      51.290  40.610  25.260  1.00  0.00           C
ATOM     10  HA  HSD A   9      52.130  40.280  24.670  1.00  0.00           H
ATOM     11  CB  HSD A   9      50.030  40.190  24.430  1.00  0.00           C
ATOM     12  HB1 HSD A   9      49.080  40.460  24.960  1.00  0.00           H
ATOM     13  HB2 HSD A   9      50.040  39.090  24.260  1.00  0.00           H
ATOM     14  ND1 HSD A   9      50.990  40.570  22.150  1.00  0.00           N
ATOM     15  HD1 HSD A   9      51.870  40.100  22.290  1.00  0.00           H
ATOM     16  CG  HSD A   9      50.030  40.790  23.060  1.00  0.00           C
ATOM     17  CE1 HSD A   9      50.650  41.010  20.930  1.00  0.00           C
ATOM     18  HE1 HSD A   9      51.280  41.020  20.040  1.00  0.00           H
ATOM     19  NE2 HSD A   9      49.440  41.590  21.010  1.00  0.00           N
ATOM     20  CD2 HSD A   9      49.070  41.410  22.320  1.00  0.00           C
ATOM     21  HD2 HSD A   9      48.170  41.830  22.760  1.00  0.00           H
ATOM     22  C   HSD A   9      51.330  42.120  25.430  1.00  0.00           C
ATOM     23  O   HSD A   9      51.120  42.730  26.460  1.00  0.00           O
ATOM     24  N   PHE A  10      51.810  42.750  24.280  1.00  0.00           N
ATOM     25  HN  PHE A  10      51.990  42.220  23.460  1.00  0.00           H
ATOM     26  CA  PHE A  10      52.210  44.120  24.370  1.00  0.00           C
ATOM     27  HA  PHE A  10      52.630  44.220  25.360  1.00  0.00           H
ATOM     28  CB  PHE A  10      53.300  44.270  23.300  1.00  0.00           C
ATOM     29  HB1 PHE A  10      53.740  45.290  23.150  1.00  0.00           H
ATOM     30  HB2 PHE A  10      52.880  43.870  22.360  1.00  0.00           H
ATOM     31  CG  PHE A  10      54.520  43.420  23.610  1.00  0.00           C
ATOM     32  CD1 PHE A  10      54.880  42.320  22.930  1.00  0.00           C
ATOM     33  HD1 PHE A  10      54.210  41.910  22.180  1.00  0.00           H
ATOM     34  CE1 PHE A  10      56.010  41.530  23.230  1.00  0.00           C
ATOM     35  HE1 PHE A  10      56.300  40.650  22.690  1.00  0.00           H
ATOM     36  CZ  PHE A  10      56.890  42.030  24.240  1.00  0.00           C
ATOM     37  HZ  PHE A  10      57.860  41.570  24.370  1.00  0.00           H
ATOM     38  CD2 PHE A  10      55.450  43.940  24.620  1.00  0.00           C
ATOM     39  HD2 PHE A  10      55.360  44.860  25.190  1.00  0.00           H
ATOM     40  CE2 PHE A  10      56.550  43.180  24.960  1.00  0.00           C
ATOM     41  HE2 PHE A  10      57.070  43.540  25.830  1.00  0.00           H
ATOM     42  C   PHE A  10      51.110  45.210  24.430  1.00  0.00           C
ATOM     43  O   PHE A  10      49.940  45.000  23.960  1.00  0.00           O
ATOM     44  N   LEU A  11      51.370  46.270  25.160  1.00  0.00           N
ATOM     45  HN  LEU A  11      52.160  46.300  25.770  1.00  0.00           H
ATOM     46  CA  LEU A  11      50.650  47.500  25.160  1.00  0.00           C
ATOM     47  HA  LEU A  11      50.180  47.620  24.200  1.00  0.00           H
ATOM     48  CB  LEU A  11      49.530  47.420  26.300  1.00  0.00           C
ATOM     49  HB1 LEU A  11      50.050  47.430  27.290  1.00  0.00           H
ATOM     50  HB2 LEU A  11      48.960  46.470  26.360  1.00  0.00           H
ATOM     51  CG  LEU A  11      48.490  48.620  26.450  1.00  0.00           C
ATOM     52  HG  LEU A  11      49.190  49.470  26.590  1.00  0.00           H
ATOM     53  CD1 LEU A  11      47.510  48.700  25.340  1.00  0.00           C
ATOM     54 HD11 LEU A  11      47.050  47.690  25.230  1.00  0.00           H
ATOM     55 HD12 LEU A  11      48.000  48.920  24.370  1.00  0.00           H
ATOM     56 HD13 LEU A  11      46.680  49.380  25.630  1.00  0.00           H
ATOM     57  CD2 LEU A  11      47.680  48.440  27.740  1.00  0.00           C
ATOM     58 HD21 LEU A  11      48.170  48.450  28.740  1.00  0.00           H
ATOM     59 HD22 LEU A  11      46.980  47.590  27.850  1.00  0.00           H
ATOM     60 HD23 LEU A  11      46.940  49.250  27.930  1.00  0.00           H
ATOM     61  C   LEU A  11      51.640  48.600  25.350  1.00  0.00           C
ATOM     62  O   LEU A  11      52.530  48.460  26.220  1.00  0.00           O
ATOM     63  N   GLU A  12      51.540  49.750  24.650  1.00  0.00           N
ATOM     64  HN  GLU A  12      50.760  49.860  24.030  1.00  0.00           H
ATOM     65  CA  GLU A  12      52.390  50.890  24.890  1.00  0.00           C
ATOM     66  HA  GLU A  12      53.420  50.570  24.990  1.00  0.00           H
ATOM     67  CB  GLU A  12      52.460  51.810  23.670  1.00  0.00           C
ATOM     68  HB1 GLU A  12      51.420  52.160  23.480  1.00  0.00           H
ATOM     69  HB2 GLU A  12      52.760  51.240  22.780  1.00  0.00           H
ATOM     70  CG  GLU A  12      53.420  53.040  23.830  1.00  0.00           C
ATOM     71  HG1 GLU A  12      54.460  52.710  24.040  1.00  0.00           H
ATOM     72  HG2 GLU A  12      53.100  53.620  24.730  1.00  0.00           H
ATOM     73  CD  GLU A  12      53.390  53.760  22.470  1.00  0.00           C
ATOM     74  OE1 GLU A  12      52.400  54.320  22.000  1.00  0.00           O
ATOM     75  OE2 GLU A  12      54.570  53.910  21.980  1.00  0.00           O
ATOM     76  C   GLU A  12      51.820  51.710  26.070  1.00  0.00           C
ATOM     77  O   GLU A  12      50.800  52.330  25.920  1.00  0.00           O
ATOM     78  N   ILE A  13      52.530  51.840  27.230  1.00  0.00           N
ATOM     79  HN  ILE A  13      53.430  51.410  27.220  1.00  0.00           H
ATOM     80  CA  ILE A  13      52.080  52.690  28.350  1.00  0.00           C
ATOM     81  HA  ILE A  13      51.160  53.190  28.080  1.00  0.00           H
ATOM     82  CB  ILE A  13      51.920  51.880  29.660  1.00  0.00           C
ATOM     83  HB  ILE A  13      52.890  51.500  30.060  1.00  0.00           H
ATOM     84  CG2 ILE A  13      51.320  52.800  30.710  1.00  0.00           C
ATOM     85 HG21 ILE A  13      52.080  53.560  31.000  1.00  0.00           H
ATOM     86 HG22 ILE A  13      51.060  52.320  31.670  1.00  0.00           H
ATOM     87 HG23 ILE A  13      50.450  53.390  30.330  1.00  0.00           H
ATOM     88  CG1 ILE A  13      51.110  50.620  29.400  1.00  0.00           C
ATOM     89 HG11 ILE A  13      51.450  50.020  28.510  1.00  0.00           H
ATOM     90 HG12 ILE A  13      50.060  50.880  29.170  1.00  0.00           H
ATOM     91  CD  ILE A  13      51.070  49.770  30.740  1.00  0.00           C
ATOM     92  HD1 ILE A  13      50.670  48.810  30.350  1.00  0.00           H
ATOM     93  HD2 ILE A  13      50.510  50.120  31.620  1.00  0.00           H
ATOM     94  HD3 ILE A  13      52.170  49.800  30.900  1.00  0.00           H
ATOM     95  C   ILE A  13      53.130  53.720  28.630  1.00  0.00           C
ATOM     96  O   ILE A  13      54.290  53.310  28.870  1.00  0.00           O
ATOM     97  N   ASP A  14      52.800  55.020  28.540  1.00  0.00           N
ATOM     98  HN  ASP A  14      51.850  55.270  28.350  1.00  0.00           H
ATOM     99  CA  ASP A  14      53.680  56.190  28.710  1.00  0.00           C
ATOM    100  HA  ASP A  14      53.030  57.020  28.470  1.00  0.00           H
ATOM    101  CB  ASP A  14      54.370  56.360  30.130  1.00  0.00           C
ATOM    102  HB1 ASP A  14      55.010  57.260  30.140  1.00  0.00           H
ATOM    103  HB2 ASP A  14      55.020  55.470  30.310  1.00  0.00           H
ATOM    104  CG  ASP A  14      53.310  56.360  31.170  1.00  0.00           C
ATOM    105  OD1 ASP A  14      53.590  56.130  32.390  1.00  0.00           O
ATOM    106  OD2 ASP A  14      52.100  56.790  30.870  1.00  0.00           O
ATOM    107  C   ASP A  14      54.690  56.300  27.550  1.00  0.00           C
ATOM    108  O   ASP A  14      55.680  56.990  27.810  1.00  0.00           O
ATOM    109  N   LYS A  15      54.400  55.760  26.310  1.00  0.00           N
ATOM    110  HN  LYS A  15      53.510  55.310  26.260  1.00  0.00           H
ATOM    111  CA  LYS A  15      55.320  55.830  25.180  1.00  0.00           C
ATOM    112  HA  LYS A  15      54.720  55.390  24.400  1.00  0.00           H
ATOM    113  CB  LYS A  15      55.730  57.300  24.730  1.00  0.00           C
ATOM    114  HB1 LYS A  15      56.460  57.210  23.900  1.00  0.00           H
ATOM    115  HB2 LYS A  15      56.320  57.750  25.550  1.00  0.00           H
ATOM    116  CG  LYS A  15      54.520  58.260  24.370  1.00  0.00           C
ATOM    117  HG1 LYS A  15      54.900  59.170  23.850  1.00  0.00           H
ATOM    118  HG2 LYS A  15      53.970  58.440  25.320  1.00  0.00           H
ATOM    119  CD  LYS A  15      53.440  57.700  23.320  1.00  0.00           C
ATOM    120  HD1 LYS A  15      52.570  58.380  23.230  1.00  0.00           H
ATOM    121  HD2 LYS A  15      53.070  56.760  23.790  1.00  0.00           H
ATOM    122  CE  LYS A  15      53.970  57.430  21.920  1.00  0.00           C
ATOM    123  HE1 LYS A  15      54.940  56.890  21.790  1.00  0.00           H
ATOM    124  HE2 LYS A  15      53.970  58.440  21.470  1.00  0.00           H
ATOM    125  NZ  LYS A  15      53.010  56.640  21.110  1.00  0.00           N
ATOM    126  HZ1 LYS A  15      53.180  55.610  21.200  1.00  0.00           H
ATOM    127  HZ2 LYS A  15      52.960  57.000  20.140  1.00  0.00           H
ATOM    128  HZ3 LYS A  15      52.060  56.820  21.490  1.00  0.00           H
ATOM    129  C   LYS A  15      56.520  54.850  25.300  1.00  0.00           C
ATOM    130  O   LYS A  15      57.580  55.040  24.760  1.00  0.00           O
ATOM    131  N   LYS A  16      56.220  53.720  25.930  1.00  0.00           N
ATOM    132  HN  LYS A  16      55.400  53.560  26.470  1.00  0.00           H
ATOM    133  CA  LYS A  16      57.100  52.530  25.850  1.00  0.00           C
ATOM    134  HA  LYS A  16      57.760  52.560  25.000  1.00  0.00           H
ATOM    135  CB  LYS A  16      58.070  52.570  27.040  1.00  0.00           C
ATOM    136  HB1 LYS A  16      58.380  53.630  27.040  1.00  0.00           H
ATOM    137  HB2 LYS A  16      58.900  51.850  26.880  1.00  0.00           H
ATOM    138  CG  LYS A  16      57.490  52.160  28.440  1.00  0.00           C
ATOM    139  HG1 LYS A  16      57.130  51.110  28.400  1.00  0.00           H
ATOM    140  HG2 LYS A  16      56.540  52.740  28.480  1.00  0.00           H
ATOM    141  CD  LYS A  16      58.330  52.540  29.700  1.00  0.00           C
ATOM    142  HD1 LYS A  16      59.000  53.400  29.490  1.00  0.00           H
ATOM    143  HD2 LYS A  16      58.980  51.650  29.830  1.00  0.00           H
ATOM    144  CE  LYS A  16      57.320  52.870  30.810  1.00  0.00           C
ATOM    145  HE1 LYS A  16      56.470  52.170  30.840  1.00  0.00           H
ATOM    146  HE2 LYS A  16      56.860  53.880  30.720  1.00  0.00           H
ATOM    147  NZ  LYS A  16      58.000  52.760  32.070  1.00  0.00           N
ATOM    148  HZ1 LYS A  16      57.330  52.490  32.820  1.00  0.00           H
ATOM    149  HZ2 LYS A  16      58.370  53.710  32.220  1.00  0.00           H
ATOM    150  HZ3 LYS A  16      58.800  52.100  32.020  1.00  0.00           H
ATOM    151  C   LYS A  16      56.270  51.250  25.910  1.00  0.00           C
ATOM    152  O   LYS A  16      55.220  51.280  26.510  1.00  0.00           O
ATOM    153  N   ASN A  17      56.700  50.160  25.280  1.00  0.00           N
ATOM    154  HN  ASN A  17      57.590  50.010  24.860  1.00  0.00           H
ATOM    155  CA  ASN A  17      55.980  48.890  25.440  1.00  0.00           C
ATOM    156  HA  ASN A  17      54.930  49.070  25.320  1.00  0.00           H
ATOM    157  CB  ASN A  17      56.470  47.950  24.300  1.00  0.00           C
ATOM    158  HB1 ASN A  17      56.330  46.870  24.520  1.00  0.00           H
ATOM    159  HB2 ASN A  17      57.560  48.090  24.220  1.00  0.00           H
ATOM    160  CG  ASN A  17      55.830  48.190  22.930  1.00  0.00           C
ATOM    161  OD1 ASN A  17      55.270  47.270  22.420  1.00  0.00           O
ATOM    162  ND2 ASN A  17      55.960  49.300  22.200  1.00  0.00           N
ATOM    163 HD21 ASN A  17      55.450  49.330  21.350  1.00  0.00           H
ATOM    164 HD22 ASN A  17      56.320  50.070  22.740  1.00  0.00           H
ATOM    165  C   ASN A  17      56.100  48.130  26.820  1.00  0.00           C
ATOM    166  O   ASN A  17      57.160  47.890  27.410  1.00  0.00           O
ATOM    167  N   CYS A  18      54.890  47.860  27.360  1.00  0.00           N
ATOM    168  HN  CYS A  18      54.030  48.080  26.910  1.00  0.00           H
ATOM    169  CA  CYS A  18      54.680  47.220  28.660  1.00  0.00           C
ATOM    170  HA  CYS A  18      55.580  46.840  29.090  1.00  0.00           H
ATOM    171  CB  CYS A  18      53.970  48.320  29.460  1.00  0.00           C
ATOM    172  HB1 CYS A  18      53.580  47.820  30.380  1.00  0.00           H
ATOM    173  HB2 CYS A  18      53.090  48.760  28.960  1.00  0.00           H
ATOM    174  SG  CYS A  18      55.010  49.690  30.040  1.00  0.00           S
ATOM    175  C   CYS A  18      53.840  46.030  28.440  1.00  0.00           C
ATOM    176  O   CYS A  18      53.080  45.900  27.460  1.00  0.00           O
ATOM    177  N   CYS A  19      54.080  44.930  29.210  1.00  0.00           N
ATOM    178  HN  CYS A  19      54.670  45.050  30.020  1.00  0.00           H
ATOM    179  CA  CYS A  19      53.570  43.600  29.010  1.00  0.00           C
ATOM    180  HA  CYS A  19      53.190  43.490  28.010  1.00  0.00           H
ATOM    181  CB  CYS A  19      54.560  42.420  29.350  1.00  0.00           C
ATOM    182  HB1 CYS A  19      54.170  41.380  29.220  1.00  0.00           H
ATOM    183  HB2 CYS A  19      54.820  42.480  30.420  1.00  0.00           H
ATOM    184  SG  CYS A  19      56.090  42.470  28.370  1.00  0.00           S
ATOM    185  C   CYS A  19      52.400  43.380  30.000  1.00  0.00           C
ATOM    186  O   CYS A  19      52.560  43.480  31.210  1.00  0.00           O
ATOM    187  N   VAL A  20      51.220  43.020  29.390  1.00  0.00           N
ATOM    188  HN  VAL A  20      51.150  42.960  28.400  1.00  0.00           H
ATOM    189  CA  VAL A  20      49.940  42.950  30.080  1.00  0.00           C
ATOM    190  HA  VAL A  20      50.050  43.400  31.050  1.00  0.00           H
ATOM    191  CB  VAL A  20      48.870  43.680  29.300  1.00  0.00           C
ATOM    192  HB  VAL A  20      48.770  43.360  28.240  1.00  0.00           H
ATOM    193  CG1 VAL A  20      47.450  43.570  30.010  1.00  0.00           C
ATOM    194 HG11 VAL A  20      47.490  43.990  31.050  1.00  0.00           H
ATOM    195 HG12 VAL A  20      46.940  42.590  29.940  1.00  0.00           H
ATOM    196 HG13 VAL A  20      46.600  44.070  29.520  1.00  0.00           H
ATOM    197  CG2 VAL A  20      49.220  45.150  29.390  1.00  0.00           C
ATOM    198 HG21 VAL A  20      49.640  45.440  30.370  1.00  0.00           H
ATOM    199 HG22 VAL A  20      48.300  45.750  29.210  1.00  0.00           H
ATOM    200 HG23 VAL A  20      50.020  45.470  28.690  1.00  0.00           H
ATOM    201  C   VAL A  20      49.600  41.490  30.140  1.00  0.00           C
ATOM    202  O   VAL A  20      49.400  40.820  29.080  1.00  0.00           O
ATOM    203  N   PHE A  21      49.620  40.830  31.280  1.00  0.00           N
ATOM    204  HN  PHE A  21      49.820  41.330  32.120  1.00  0.00           H
ATOM    205  CA  PHE A  21      49.610  39.370  31.290  1.00  0.00           C
ATOM    206  HA  PHE A  21      50.250  39.080  30.460  1.00  0.00           H
ATOM    207  CB  PHE A  21      50.340  38.820  32.540  1.00  0.00           C
ATOM    208  HB1 PHE A  21      50.330  37.710  32.570  1.00  0.00           H
ATOM    209  HB2 PHE A  21      49.910  39.120  33.510  1.00  0.00           H
ATOM    210  CG  PHE A  21      51.750  39.190  32.630  1.00  0.00           C
ATOM    211  CD1 PHE A  21      52.700  38.550  31.830  1.00  0.00           C
ATOM    212  HD1 PHE A  21      52.330  37.780  31.170  1.00  0.00           H
ATOM    213  CE1 PHE A  21      54.050  38.730  32.200  1.00  0.00           C
ATOM    214  HE1 PHE A  21      54.780  38.130  31.680  1.00  0.00           H
ATOM    215  CZ  PHE A  21      54.400  39.710  33.110  1.00  0.00           C
ATOM    216  HZ  PHE A  21      55.450  39.850  33.330  1.00  0.00           H
ATOM    217  CD2 PHE A  21      52.110  40.110  33.700  1.00  0.00           C
ATOM    218  HD2 PHE A  21      51.370  40.640  34.280  1.00  0.00           H
ATOM    219  CE2 PHE A  21      53.480  40.430  33.870  1.00  0.00           C
ATOM    220  HE2 PHE A  21      53.790  41.060  34.680  1.00  0.00           H
ATOM    221  C   PHE A  21      48.270  38.690  31.360  1.00  0.00           C
ATOM    222  O   PHE A  21      48.010  37.650  30.730  1.00  0.00           O
ATOM    223  N   ARG A  22      47.320  39.240  32.100  1.00  0.00           N
ATOM    224  HN  ARG A  22      47.570  40.010  32.690  1.00  0.00           H
ATOM    225  CA  ARG A  22      45.970  38.760  32.190  1.00  0.00           C
ATOM    226  HA  ARG A  22      45.460  39.490  32.810  1.00  0.00           H
ATOM    227  CB  ARG A  22      45.170  38.680  30.790  1.00  0.00           C
ATOM    228  HB1 ARG A  22      44.120  38.430  31.010  1.00  0.00           H
ATOM    229  HB2 ARG A  22      45.710  37.860  30.270  1.00  0.00           H
ATOM    230  CG  ARG A  22      45.240  40.000  29.990  1.00  0.00           C
ATOM    231  HG1 ARG A  22      44.970  39.910  28.920  1.00  0.00           H
ATOM    232  HG2 ARG A  22      46.320  40.270  30.060  1.00  0.00           H
ATOM    233  CD  ARG A  22      44.410  41.130  30.660  1.00  0.00           C
ATOM    234  HD1 ARG A  22      44.690  42.170  30.400  1.00  0.00           H
ATOM    235  HD2 ARG A  22      44.550  40.880  31.730  1.00  0.00           H
ATOM    236  NE  ARG A  22      42.980  40.840  30.170  1.00  0.00           N
ATOM    237  HE  ARG A  22      42.800  40.020  29.620  1.00  0.00           H
ATOM    238  CZ  ARG A  22      42.040  41.800  30.270  1.00  0.00           C
ATOM    239  NH1 ARG A  22      42.170  42.910  30.870  1.00  0.00           N
ATOM    240 HH11 ARG A  22      41.450  43.540  30.600  1.00  0.00           H
ATOM    241 HH12 ARG A  22      43.050  43.020  31.350  1.00  0.00           H
ATOM    242  NH2 ARG A  22      40.800  41.570  29.770  1.00  0.00           N
ATOM    243 HH21 ARG A  22      40.680  40.780  29.180  1.00  0.00           H
ATOM    244 HH22 ARG A  22      40.070  42.110  30.190  1.00  0.00           H
ATOM    245  C   ARG A  22      45.720  37.550  33.090  1.00  0.00           C
ATOM    246  O   ARG A  22      44.600  37.110  32.950  1.00  0.00           O
ATOM    247  N   ASP A  23      46.660  37.190  33.960  1.00  0.00           N
ATOM    248  HN  ASP A  23      47.440  37.790  34.090  1.00  0.00           H
ATOM    249  CA  ASP A  23      46.690  35.970  34.730  1.00  0.00           C
ATOM    250  HA  ASP A  23      46.440  35.120  34.110  1.00  0.00           H
ATOM    251  CB  ASP A  23      48.150  35.690  35.170  1.00  0.00           C
ATOM    252  HB1 ASP A  23      48.210  34.910  35.960  1.00  0.00           H
ATOM    253  HB2 ASP A  23      48.600  36.650  35.510  1.00  0.00           H
ATOM    254  CG  ASP A  23      49.050  35.220  33.950  1.00  0.00           C
ATOM    255  OD1 ASP A  23      50.310  35.010  34.130  1.00  0.00           O
ATOM    256  OD2 ASP A  23      48.510  35.160  32.780  1.00  0.00           O
ATOM    257  C   ASP A  23      45.690  35.780  35.800  1.00  0.00           C
ATOM    258  O   ASP A  23      45.250  36.660  36.530  1.00  0.00           O
ATOM    259  N   ASP A  24      45.150  34.580  35.970  1.00  0.00           N
ATOM    260  HN  ASP A  24      45.380  33.890  35.290  1.00  0.00           H
ATOM    261  CA  ASP A  24      43.970  34.390  36.710  1.00  0.00           C
ATOM    262  HA  ASP A  24      43.350  35.270  36.620  1.00  0.00           H
ATOM    263  CB  ASP A  24      43.130  33.230  36.130  1.00  0.00           C
ATOM    264  HB1 ASP A  24      42.220  33.020  36.740  1.00  0.00           H
ATOM    265  HB2 ASP A  24      43.700  32.310  35.930  1.00  0.00           H
ATOM    266  CG  ASP A  24      42.550  33.520  34.770  1.00  0.00           C
ATOM    267  OD1 ASP A  24      41.830  32.700  34.170  1.00  0.00           O
ATOM    268  OD2 ASP A  24      42.620  34.700  34.330  1.00  0.00           O
ATOM    269  C   ASP A  24      44.130  34.320  38.170  1.00  0.00           C
ATOM    270  O   ASP A  24      43.180  34.450  38.950  1.00  0.00           O
ATOM    271  N   PHE A  25      45.350  34.160  38.740  1.00  0.00           N
ATOM    272  HN  PHE A  25      46.100  33.880  38.130  1.00  0.00           H
ATOM    273  CA  PHE A  25      45.580  34.130  40.200  1.00  0.00           C
ATOM    274  HA  PHE A  25      45.110  33.180  40.370  1.00  0.00           H
ATOM    275  CB  PHE A  25      47.100  34.010  40.540  1.00  0.00           C
ATOM    276  HB1 PHE A  25      47.610  34.650  39.780  1.00  0.00           H
ATOM    277  HB2 PHE A  25      47.450  33.010  40.220  1.00  0.00           H
ATOM    278  CG  PHE A  25      47.690  34.180  41.920  1.00  0.00           C
ATOM    279  CD1 PHE A  25      48.100  35.470  42.400  1.00  0.00           C
ATOM    280  HD1 PHE A  25      48.090  36.310  41.740  1.00  0.00           H
ATOM    281  CE1 PHE A  25      48.470  35.760  43.700  1.00  0.00           C
ATOM    282  HE1 PHE A  25      48.570  36.790  44.020  1.00  0.00           H
ATOM    283  CZ  PHE A  25      48.520  34.710  44.580  1.00  0.00           C
ATOM    284  HZ  PHE A  25      48.900  34.720  45.590  1.00  0.00           H
ATOM    285  CD2 PHE A  25      47.870  33.070  42.790  1.00  0.00           C
ATOM    286  HD2 PHE A  25      47.660  32.050  42.500  1.00  0.00           H
ATOM    287  CE2 PHE A  25      48.210  33.370  44.100  1.00  0.00           C
ATOM    288  HE2 PHE A  25      48.450  32.570  44.780  1.00  0.00           H
ATOM    289  C   PHE A  25      44.850  35.170  41.090  1.00  0.00           C
ATOM    290  O   PHE A  25      44.190  34.900  42.130  1.00  0.00           O
ATOM    291  N   ILE A  26      44.770  36.430  40.550  1.00  0.00           N
ATOM    292  HN  ILE A  26      44.960  36.590  39.580  1.00  0.00           H
ATOM    293  CA  ILE A  26      44.340  37.630  41.260  1.00  0.00           C
ATOM    294  HA  ILE A  26      44.700  37.610  42.270  1.00  0.00           H
ATOM    295  CB  ILE A  26      44.840  38.960  40.580  1.00  0.00           C
ATOM    296  HB  ILE A  26      44.400  39.760  41.210  1.00  0.00           H
ATOM    297  CG2 ILE A  26      46.340  39.080  40.620  1.00  0.00           C
ATOM    298 HG21 ILE A  26      46.780  38.480  39.780  1.00  0.00           H
ATOM    299 HG22 ILE A  26      46.690  38.600  41.550  1.00  0.00           H
ATOM    300 HG23 ILE A  26      46.610  40.150  40.690  1.00  0.00           H
ATOM    301  CG1 ILE A  26      44.250  39.290  39.240  1.00  0.00           C
ATOM    302 HG11 ILE A  26      43.270  38.790  39.090  1.00  0.00           H
ATOM    303 HG12 ILE A  26      44.950  38.760  38.540  1.00  0.00           H
ATOM    304  CD  ILE A  26      44.010  40.730  38.850  1.00  0.00           C
ATOM    305  HD1 ILE A  26      45.000  41.230  38.970  1.00  0.00           H
ATOM    306  HD2 ILE A  26      43.380  41.140  39.670  1.00  0.00           H
ATOM    307  HD3 ILE A  26      43.660  40.970  37.830  1.00  0.00           H
ATOM    308  C   ILE A  26      42.810  37.580  41.390  1.00  0.00           C
ATOM    309  O   ILE A  26      42.200  38.330  42.150  1.00  0.00           O
ATOM    310  N   VAL A  27      42.130  36.700  40.570  1.00  0.00           N
ATOM    311  HN  VAL A  27      42.620  36.040  40.000  1.00  0.00           H
ATOM    312  CA  VAL A  27      40.700  36.670  40.370  1.00  0.00           C
ATOM    313  HA  VAL A  27      40.140  37.490  40.800  1.00  0.00           H
ATOM    314  CB  VAL A  27      40.330  36.390  38.910  1.00  0.00           C
ATOM    315  HB  VAL A  27      40.850  35.500  38.540  1.00  0.00           H
ATOM    316  CG1 VAL A  27      38.750  36.180  38.740  1.00  0.00           C
ATOM    317 HG11 VAL A  27      38.280  37.160  38.850  1.00  0.00           H
ATOM    318 HG12 VAL A  27      38.430  35.640  39.660  1.00  0.00           H
ATOM    319 HG13 VAL A  27      38.480  35.710  37.770  1.00  0.00           H
ATOM    320  CG2 VAL A  27      40.740  37.630  37.990  1.00  0.00           C
ATOM    321 HG21 VAL A  27      41.760  37.940  38.280  1.00  0.00           H
ATOM    322 HG22 VAL A  27      40.220  38.560  38.310  1.00  0.00           H
ATOM    323 HG23 VAL A  27      40.690  37.450  36.890  1.00  0.00           H
ATOM    324  C   VAL A  27      40.280  35.440  41.160  1.00  0.00           C
ATOM    325  O   VAL A  27      39.200  35.550  41.790  1.00  0.00           O
ATOM    326  N   LYS A  28      41.080  34.320  41.150  1.00  0.00           N
ATOM    327  HN  LYS A  28      41.970  34.410  40.700  1.00  0.00           H
ATOM    328  CA  LYS A  28      40.740  32.940  41.580  1.00  0.00           C
ATOM    329  HA  LYS A  28      39.670  32.870  41.500  1.00  0.00           H
ATOM    330  CB  LYS A  28      41.370  31.820  40.770  1.00  0.00           C
ATOM    331  HB1 LYS A  28      41.100  30.810  41.130  1.00  0.00           H
ATOM    332  HB2 LYS A  28      42.450  32.000  40.600  1.00  0.00           H
ATOM    333  CG  LYS A  28      40.800  31.730  39.300  1.00  0.00           C
ATOM    334  HG1 LYS A  28      40.920  32.680  38.730  1.00  0.00           H
ATOM    335  HG2 LYS A  28      39.730  31.560  39.570  1.00  0.00           H
ATOM    336  CD  LYS A  28      41.300  30.560  38.460  1.00  0.00           C
ATOM    337  HD1 LYS A  28      40.940  30.760  37.420  1.00  0.00           H
ATOM    338  HD2 LYS A  28      40.770  29.620  38.720  1.00  0.00           H
ATOM    339  CE  LYS A  28      42.790  30.100  38.520  1.00  0.00           C
ATOM    340  HE1 LYS A  28      43.020  29.580  39.470  1.00  0.00           H
ATOM    341  HE2 LYS A  28      43.490  30.950  38.590  1.00  0.00           H
ATOM    342  NZ  LYS A  28      43.130  29.060  37.440  1.00  0.00           N
ATOM    343  HZ1 LYS A  28      42.410  28.310  37.430  1.00  0.00           H
ATOM    344  HZ2 LYS A  28      44.010  28.570  37.700  1.00  0.00           H
ATOM    345  HZ3 LYS A  28      43.410  29.440  36.510  1.00  0.00           H
ATOM    346  C   LYS A  28      41.050  32.800  43.100  1.00  0.00           C
ATOM    347  O   LYS A  28      40.170  32.400  43.900  1.00  0.00           O
ATOM    348  N   VAL A  29      42.320  33.110  43.480  1.00  0.00           N
ATOM    349  HN  VAL A  29      42.940  33.440  42.760  1.00  0.00           H
ATOM    350  CA  VAL A  29      42.870  32.950  44.820  1.00  0.00           C
ATOM    351  HA  VAL A  29      42.320  32.180  45.330  1.00  0.00           H
ATOM    352  CB  VAL A  29      44.310  32.580  44.740  1.00  0.00           C
ATOM    353  HB  VAL A  29      44.910  33.170  44.000  1.00  0.00           H
ATOM    354  CG1 VAL A  29      44.890  32.610  46.200  1.00  0.00           C
ATOM    355 HG11 VAL A  29      44.340  31.990  46.930  1.00  0.00           H
ATOM    356 HG12 VAL A  29      44.990  33.660  46.560  1.00  0.00           H
ATOM    357 HG13 VAL A  29      45.900  32.160  46.300  1.00  0.00           H
ATOM    358  CG2 VAL A  29      44.480  31.150  44.200  1.00  0.00           C
ATOM    359 HG21 VAL A  29      43.970  30.500  44.950  1.00  0.00           H
ATOM    360 HG22 VAL A  29      45.560  30.880  44.280  1.00  0.00           H
ATOM    361 HG23 VAL A  29      44.120  31.040  43.160  1.00  0.00           H
ATOM    362  C   VAL A  29      42.630  34.140  45.720  1.00  0.00           C
ATOM    363  O   VAL A  29      42.300  34.040  46.900  1.00  0.00           O
ATOM    364  N   LEU A  30      43.040  35.320  45.320  1.00  0.00           N
ATOM    365  HN  LEU A  30      43.350  35.510  44.400  1.00  0.00           H
ATOM    366  CA  LEU A  30      42.930  36.550  46.120  1.00  0.00           C
ATOM    367  HA  LEU A  30      43.440  36.260  47.030  1.00  0.00           H
ATOM    368  CB  LEU A  30      43.760  37.810  45.650  1.00  0.00           C
ATOM    369  HB1 LEU A  30      43.270  38.800  45.750  1.00  0.00           H
ATOM    370  HB2 LEU A  30      43.940  37.690  44.560  1.00  0.00           H
ATOM    371  CG  LEU A  30      45.200  37.790  46.280  1.00  0.00           C
ATOM    372  HG  LEU A  30      45.670  36.810  46.110  1.00  0.00           H
ATOM    373  CD1 LEU A  30      45.920  38.820  45.460  1.00  0.00           C
ATOM    374 HD11 LEU A  30      45.330  39.730  45.700  1.00  0.00           H
ATOM    375 HD12 LEU A  30      45.960  38.580  44.380  1.00  0.00           H
ATOM    376 HD13 LEU A  30      46.940  39.020  45.880  1.00  0.00           H
ATOM    377  CD2 LEU A  30      45.060  38.190  47.770  1.00  0.00           C
ATOM    378 HD21 LEU A  30      44.530  37.400  48.330  1.00  0.00           H
ATOM    379 HD22 LEU A  30      44.650  39.190  48.030  1.00  0.00           H
ATOM    380 HD23 LEU A  30      46.130  38.300  48.070  1.00  0.00           H
ATOM    381  C   LEU A  30      41.530  37.010  46.740  1.00  0.00           C
ATOM    382  O   LEU A  30      41.510  37.230  47.960  1.00  0.00           O
ATOM    383  N   PRO A  31      40.390  36.940  46.060  1.00  0.00           N
ATOM    384  CD  PRO A  31      40.410  37.330  44.700  1.00  0.00           C
ATOM    385  HD1 PRO A  31      40.540  36.440  44.050  1.00  0.00           H
ATOM    386  HD2 PRO A  31      41.280  37.960  44.400  1.00  0.00           H
ATOM    387  CA  PRO A  31      39.170  37.370  46.700  1.00  0.00           C
ATOM    388  HA  PRO A  31      39.290  38.320  47.210  1.00  0.00           H
ATOM    389  CB  PRO A  31      38.200  37.340  45.540  1.00  0.00           C
ATOM    390  HB1 PRO A  31      37.220  37.770  45.770  1.00  0.00           H
ATOM    391  HB2 PRO A  31      37.950  36.290  45.290  1.00  0.00           H
ATOM    392  CG  PRO A  31      39.100  37.970  44.440  1.00  0.00           C
ATOM    393  HG1 PRO A  31      38.640  37.950  43.430  1.00  0.00           H
ATOM    394  HG2 PRO A  31      39.240  39.050  44.640  1.00  0.00           H
ATOM    395  C   PRO A  31      38.690  36.570  47.940  1.00  0.00           C
ATOM    396  O   PRO A  31      38.300  37.280  48.810  1.00  0.00           O
ATOM    397  N   PRO A  32      38.830  35.250  48.150  1.00  0.00           N
ATOM    398  CD  PRO A  32      38.780  34.180  47.080  1.00  0.00           C
ATOM    399  HD1 PRO A  32      39.770  33.720  46.930  1.00  0.00           H
ATOM    400  HD2 PRO A  32      38.360  34.510  46.110  1.00  0.00           H
ATOM    401  CA  PRO A  32      38.560  34.630  49.470  1.00  0.00           C
ATOM    402  HA  PRO A  32      37.560  34.920  49.760  1.00  0.00           H
ATOM    403  CB  PRO A  32      38.650  33.140  49.170  1.00  0.00           C
ATOM    404  HB1 PRO A  32      38.190  32.580  50.000  1.00  0.00           H
ATOM    405  HB2 PRO A  32      39.680  32.780  48.970  1.00  0.00           H
ATOM    406  CG  PRO A  32      37.980  33.030  47.780  1.00  0.00           C
ATOM    407  HG1 PRO A  32      38.160  32.080  47.210  1.00  0.00           H
ATOM    408  HG2 PRO A  32      36.920  33.320  47.770  1.00  0.00           H
ATOM    409  C   PRO A  32      39.550  35.080  50.550  1.00  0.00           C
ATOM    410  O   PRO A  32      39.120  35.220  51.680  1.00  0.00           O
ATOM    411  N   VAL A  33      40.820  35.240  50.190  1.00  0.00           N
ATOM    412  HN  VAL A  33      41.090  35.010  49.260  1.00  0.00           H
ATOM    413  CA  VAL A  33      41.820  35.780  51.100  1.00  0.00           C
ATOM    414  HA  VAL A  33      41.870  35.080  51.930  1.00  0.00           H
ATOM    415  CB  VAL A  33      43.220  35.810  50.510  1.00  0.00           C
ATOM    416  HB  VAL A  33      43.320  36.560  49.700  1.00  0.00           H
ATOM    417  CG1 VAL A  33      44.240  36.090  51.590  1.00  0.00           C
ATOM    418 HG11 VAL A  33      45.260  35.880  51.200  1.00  0.00           H
ATOM    419 HG12 VAL A  33      43.930  35.430  52.430  1.00  0.00           H
ATOM    420 HG13 VAL A  33      44.190  37.160  51.880  1.00  0.00           H
ATOM    421  CG2 VAL A  33      43.640  34.420  50.000  1.00  0.00           C
ATOM    422 HG21 VAL A  33      44.590  34.440  49.430  1.00  0.00           H
ATOM    423 HG22 VAL A  33      42.790  34.000  49.430  1.00  0.00           H
ATOM    424 HG23 VAL A  33      43.860  33.720  50.840  1.00  0.00           H
ATOM    425  C   VAL A  33      41.420  37.130  51.640  1.00  0.00           C
ATOM    426  O   VAL A  33      41.300  37.350  52.830  1.00  0.00           O
ATOM    427  N   LEU A  34      41.020  38.040  50.720  1.00  0.00           N
ATOM    428  HN  LEU A  34      41.080  37.890  49.740  1.00  0.00           H
ATOM    429  CA  LEU A  34      40.530  39.380  51.130  1.00  0.00           C
ATOM    430  HA  LEU A  34      41.300  39.760  51.780  1.00  0.00           H
ATOM    431  CB  LEU A  34      40.250  40.240  49.950  1.00  0.00           C
ATOM    432  HB1 LEU A  34      39.990  41.260  50.330  1.00  0.00           H
ATOM    433  HB2 LEU A  34      39.390  39.920  49.330  1.00  0.00           H
ATOM    434  CG  LEU A  34      41.500  40.530  49.070  1.00  0.00           C
ATOM    435  HG  LEU A  34      41.780  39.580  48.580  1.00  0.00           H
ATOM    436  CD1 LEU A  34      41.150  41.560  48.040  1.00  0.00           C
ATOM    437 HD11 LEU A  34      40.130  41.400  47.650  1.00  0.00           H
ATOM    438 HD12 LEU A  34      41.920  41.420  47.240  1.00  0.00           H
ATOM    439 HD13 LEU A  34      41.190  42.600  48.430  1.00  0.00           H
ATOM    440  CD2 LEU A  34      42.700  41.010  49.980  1.00  0.00           C
ATOM    441 HD21 LEU A  34      42.330  41.770  50.690  1.00  0.00           H
ATOM    442 HD22 LEU A  34      43.440  41.270  49.200  1.00  0.00           H
ATOM    443 HD23 LEU A  34      43.020  40.150  50.600  1.00  0.00           H
ATOM    444  C   LEU A  34      39.240  39.360  51.890  1.00  0.00           C
ATOM    445  O   LEU A  34      39.090  40.250  52.790  1.00  0.00           O
ATOM    446  N   GLY A  35      38.260  38.460  51.600  1.00  0.00           N
ATOM    447  HN  GLY A  35      38.380  37.870  50.810  1.00  0.00           H
ATOM    448  CA  GLY A  35      37.040  38.110  52.360  1.00  0.00           C
ATOM    449  HA1 GLY A  35      36.690  37.170  51.960  1.00  0.00           H
ATOM    450  HA2 GLY A  35      36.260  38.850  52.230  1.00  0.00           H
ATOM    451  C   GLY A  35      37.370  37.880  53.800  1.00  0.00           C
ATOM    452  O   GLY A  35      36.730  38.450  54.650  1.00  0.00           O
ATOM    453  N   LEU A  36      38.330  36.920  54.210  1.00  0.00           N
ATOM    454  HN  LEU A  36      38.950  36.610  53.500  1.00  0.00           H
ATOM    455  CA  LEU A  36      38.580  36.630  55.630  1.00  0.00           C
ATOM    456  HA  LEU A  36      37.600  36.430  56.040  1.00  0.00           H
ATOM    457  CB  LEU A  36      39.550  35.330  55.730  1.00  0.00           C
ATOM    458  HB1 LEU A  36      40.570  35.490  55.320  1.00  0.00           H
ATOM    459  HB2 LEU A  36      39.040  34.530  55.150  1.00  0.00           H
ATOM    460  CG  LEU A  36      39.730  34.840  57.170  1.00  0.00           C
ATOM    461  HG  LEU A  36      40.390  35.550  57.720  1.00  0.00           H
ATOM    462  CD1 LEU A  36      38.450  34.700  57.990  1.00  0.00           C
ATOM    463 HD11 LEU A  36      38.560  34.520  59.090  1.00  0.00           H
ATOM    464 HD12 LEU A  36      37.720  34.020  57.490  1.00  0.00           H
ATOM    465 HD13 LEU A  36      38.010  35.710  58.010  1.00  0.00           H
ATOM    466  CD2 LEU A  36      40.460  33.490  57.350  1.00  0.00           C
ATOM    467 HD21 LEU A  36      40.400  33.010  58.350  1.00  0.00           H
ATOM    468 HD22 LEU A  36      41.520  33.690  57.130  1.00  0.00           H
ATOM    469 HD23 LEU A  36      40.090  32.770  56.600  1.00  0.00           H
ATOM    470  C   LEU A  36      39.180  37.830  56.340  1.00  0.00           C
ATOM    471  O   LEU A  36      38.850  38.100  57.500  1.00  0.00           O
ATOM    472  N   GLU A  37      40.110  38.540  55.700  1.00  0.00           N
ATOM    473  HN  GLU A  37      40.300  38.410  54.730  1.00  0.00           H
ATOM    474  CA  GLU A  37      40.740  39.750  56.230  1.00  0.00           C
ATOM    475  HA  GLU A  37      41.170  39.410  57.160  1.00  0.00           H
ATOM    476  CB  GLU A  37      41.940  40.170  55.240  1.00  0.00           C
ATOM    477  HB1 GLU A  37      42.440  41.090  55.620  1.00  0.00           H
ATOM    478  HB2 GLU A  37      41.460  40.330  54.250  1.00  0.00           H
ATOM    479  CG  GLU A  37      43.060  39.120  55.050  1.00  0.00           C
ATOM    480  HG1 GLU A  37      42.730  38.110  54.690  1.00  0.00           H
ATOM    481  HG2 GLU A  37      43.440  38.940  56.080  1.00  0.00           H
ATOM    482  CD  GLU A  37      44.180  39.620  54.090  1.00  0.00           C
ATOM    483  OE1 GLU A  37      44.160  39.530  52.890  1.00  0.00           O
ATOM    484  OE2 GLU A  37      45.140  40.260  54.770  1.00  0.00           O
ATOM    485  HE2 GLU A  37      45.890  40.470  54.200  1.00  0.00           H
ATOM    486  C   GLU A  37      39.890  41.030  56.420  1.00  0.00           C
ATOM    487  O   GLU A  37      40.190  41.880  57.230  1.00  0.00           O
ATOM    488  N   PHE A  38      38.790  41.210  55.590  1.00  0.00           N
ATOM    489  HN  PHE A  38      38.470  40.470  54.990  1.00  0.00           H
ATOM    490  CA  PHE A  38      37.710  42.160  55.810  1.00  0.00           C
ATOM    491  HA  PHE A  38      38.040  43.140  56.090  1.00  0.00           H
ATOM    492  CB  PHE A  38      36.860  42.170  54.500  1.00  0.00           C
ATOM    493  HB1 PHE A  38      36.610  41.170  54.080  1.00  0.00           H
ATOM    494  HB2 PHE A  38      37.480  42.730  53.770  1.00  0.00           H
ATOM    495  CG  PHE A  38      35.540  42.950  54.590  1.00  0.00           C
ATOM    496  CD1 PHE A  38      35.410  44.330  54.790  1.00  0.00           C
ATOM    497  HD1 PHE A  38      36.290  44.960  54.890  1.00  0.00           H
ATOM    498  CE1 PHE A  38      34.140  44.920  54.980  1.00  0.00           C
ATOM    499  HE1 PHE A  38      34.130  45.970  55.210  1.00  0.00           H
ATOM    500  CZ  PHE A  38      33.000  44.100  54.920  1.00  0.00           C
ATOM    501  HZ  PHE A  38      32.010  44.540  54.990  1.00  0.00           H
ATOM    502  CD2 PHE A  38      34.390  42.190  54.430  1.00  0.00           C
ATOM    503  HD2 PHE A  38      34.550  41.130  54.300  1.00  0.00           H
ATOM    504  CE2 PHE A  38      33.070  42.720  54.520  1.00  0.00           C
ATOM    505  HE2 PHE A  38      32.210  42.080  54.500  1.00  0.00           H
ATOM    506  C   PHE A  38      36.800  41.840  57.000  1.00  0.00           C
ATOM    507  O   PHE A  38      36.570  42.760  57.700  1.00  0.00           O
ATOM    508  N   ILE A  39      36.280  40.670  57.300  1.00  0.00           N
ATOM    509  HN  ILE A  39      36.240  39.960  56.600  1.00  0.00           H
ATOM    510  CA  ILE A  39      35.550  40.310  58.500  1.00  0.00           C
ATOM    511  HA  ILE A  39      34.660  40.930  58.420  1.00  0.00           H
ATOM    512  CB  ILE A  39      34.960  38.890  58.300  1.00  0.00           C
ATOM    513  HB  ILE A  39      35.820  38.200  58.070  1.00  0.00           H
ATOM    514  CG2 ILE A  39      34.360  38.370  59.650  1.00  0.00           C
ATOM    515 HG21 ILE A  39      33.880  37.380  59.580  1.00  0.00           H
ATOM    516 HG22 ILE A  39      33.590  39.010  60.120  1.00  0.00           H
ATOM    517 HG23 ILE A  39      35.070  38.250  60.500  1.00  0.00           H
ATOM    518  CG1 ILE A  39      33.950  38.740  57.090  1.00  0.00           C
ATOM    519 HG11 ILE A  39      33.610  37.680  57.110  1.00  0.00           H
ATOM    520 HG12 ILE A  39      34.380  38.770  56.070  1.00  0.00           H
ATOM    521  CD  ILE A  39      32.760  39.720  57.100  1.00  0.00           C
ATOM    522  HD1 ILE A  39      33.040  40.710  56.670  1.00  0.00           H
ATOM    523  HD2 ILE A  39      32.430  39.880  58.150  1.00  0.00           H
ATOM    524  HD3 ILE A  39      31.880  39.260  56.610  1.00  0.00           H
ATOM    525  C   ILE A  39      36.350  40.490  59.790  1.00  0.00           C
ATOM    526  O   ILE A  39      36.050  41.290  60.660  1.00  0.00           O
ATOM    527  N   PHE A  40      37.510  39.820  59.850  1.00  0.00           N
ATOM    528  HN  PHE A  40      37.590  39.150  59.120  1.00  0.00           H
ATOM    529  CA  PHE A  40      38.520  40.020  60.910  1.00  0.00           C
ATOM    530  HA  PHE A  40      38.180  39.700  61.880  1.00  0.00           H
ATOM    531  CB  PHE A  40      39.800  39.200  60.640  1.00  0.00           C
ATOM    532  HB1 PHE A  40      40.660  39.530  61.260  1.00  0.00           H
ATOM    533  HB2 PHE A  40      39.960  39.380  59.560  1.00  0.00           H
ATOM    534  CG  PHE A  40      39.650  37.750  61.040  1.00  0.00           C
ATOM    535  CD1 PHE A  40      40.620  36.870  60.470  1.00  0.00           C
ATOM    536  HD1 PHE A  40      41.280  37.330  59.750  1.00  0.00           H
ATOM    537  CE1 PHE A  40      40.740  35.560  60.800  1.00  0.00           C
ATOM    538  HE1 PHE A  40      41.490  34.890  60.430  1.00  0.00           H
ATOM    539  CZ  PHE A  40      39.750  34.980  61.630  1.00  0.00           C
ATOM    540  HZ  PHE A  40      39.600  33.940  61.870  1.00  0.00           H
ATOM    541  CD2 PHE A  40      38.660  37.210  61.770  1.00  0.00           C
ATOM    542  HD2 PHE A  40      37.880  37.800  62.230  1.00  0.00           H
ATOM    543  CE2 PHE A  40      38.710  35.820  62.100  1.00  0.00           C
ATOM    544  HE2 PHE A  40      37.940  35.300  62.640  1.00  0.00           H
ATOM    545  C   PHE A  40      38.890  41.500  61.050  1.00  0.00           C
ATOM    546  O   PHE A  40      38.920  41.980  62.180  1.00  0.00           O
ATOM    547  N   GLY A  41      39.150  42.250  60.020  1.00  0.00           N
ATOM    548  HN  GLY A  41      39.130  41.930  59.080  1.00  0.00           H
ATOM    549  CA  GLY A  41      39.540  43.600  60.290  1.00  0.00           C
ATOM    550  HA1 GLY A  41      40.010  43.970  59.370  1.00  0.00           H
ATOM    551  HA2 GLY A  41      40.270  43.650  61.090  1.00  0.00           H
ATOM    552  C   GLY A  41      38.440  44.580  60.670  1.00  0.00           C
ATOM    553  O   GLY A  41      38.610  45.410  61.560  1.00  0.00           O
ATOM    554  N   LEU A  42      37.310  44.460  59.950  1.00  0.00           N
ATOM    555  HN  LEU A  42      37.330  43.870  59.140  1.00  0.00           H
ATOM    556  CA  LEU A  42      36.120  45.240  60.100  1.00  0.00           C
ATOM    557  HA  LEU A  42      36.610  46.200  60.140  1.00  0.00           H
ATOM    558  CB  LEU A  42      35.110  45.160  58.930  1.00  0.00           C
ATOM    559  HB1 LEU A  42      34.630  44.160  58.980  1.00  0.00           H
ATOM    560  HB2 LEU A  42      35.590  45.170  57.910  1.00  0.00           H
ATOM    561  CG  LEU A  42      34.100  46.190  58.900  1.00  0.00           C
ATOM    562  HG  LEU A  42      33.730  46.510  59.890  1.00  0.00           H
ATOM    563  CD1 LEU A  42      34.720  47.530  58.410  1.00  0.00           C
ATOM    564 HD11 LEU A  42      35.040  47.460  57.340  1.00  0.00           H
ATOM    565 HD12 LEU A  42      35.690  47.750  58.900  1.00  0.00           H
ATOM    566 HD13 LEU A  42      34.120  48.460  58.510  1.00  0.00           H
ATOM    567  CD2 LEU A  42      32.920  45.730  58.040  1.00  0.00           C
ATOM    568 HD21 LEU A  42      32.360  44.860  58.450  1.00  0.00           H
ATOM    569 HD22 LEU A  42      33.330  45.480  57.030  1.00  0.00           H
ATOM    570 HD23 LEU A  42      32.200  46.570  57.950  1.00  0.00           H
ATOM    571  C   LEU A  42      35.490  45.110  61.510  1.00  0.00           C
ATOM    572  O   LEU A  42      35.190  46.070  62.240  1.00  0.00           O
ATOM    573  N   LEU A  43      35.340  43.830  62.010  1.00  0.00           N
ATOM    574  HN  LEU A  43      35.610  43.000  61.500  1.00  0.00           H
ATOM    575  CA  LEU A  43      34.740  43.440  63.280  1.00  0.00           C
ATOM    576  HA  LEU A  43      33.840  44.000  63.400  1.00  0.00           H
ATOM    577  CB  LEU A  43      34.280  41.950  63.490  1.00  0.00           C
ATOM    578  HB1 LEU A  43      33.750  41.920  64.450  1.00  0.00           H
ATOM    579  HB2 LEU A  43      35.150  41.270  63.500  1.00  0.00           H
ATOM    580  CG  LEU A  43      33.310  41.390  62.430  1.00  0.00           C
ATOM    581  HG  LEU A  43      33.810  41.280  61.450  1.00  0.00           H
ATOM    582  CD1 LEU A  43      32.940  39.980  62.850  1.00  0.00           C
ATOM    583 HD11 LEU A  43      32.380  39.990  63.810  1.00  0.00           H
ATOM    584 HD12 LEU A  43      33.770  39.250  62.930  1.00  0.00           H
ATOM    585 HD13 LEU A  43      32.200  39.610  62.090  1.00  0.00           H
ATOM    586  CD2 LEU A  43      31.990  42.270  62.370  1.00  0.00           C
ATOM    587 HD21 LEU A  43      32.230  43.280  62.000  1.00  0.00           H
ATOM    588 HD22 LEU A  43      31.630  42.370  63.420  1.00  0.00           H
ATOM    589 HD23 LEU A  43      31.260  41.960  61.600  1.00  0.00           H
ATOM    590  C   LEU A  43      35.760  43.670  64.460  1.00  0.00           C
ATOM    591  O   LEU A  43      35.330  44.030  65.540  1.00  0.00           O
ATOM    592  N   GLY A  44      37.120  43.620  64.170  1.00  0.00           N
ATOM    593  HN  GLY A  44      37.460  43.260  63.310  1.00  0.00           H
ATOM    594  CA  GLY A  44      38.140  44.100  65.110  1.00  0.00           C
ATOM    595  HA1 GLY A  44      39.150  43.900  64.800  1.00  0.00           H
ATOM    596  HA2 GLY A  44      37.920  43.760  66.110  1.00  0.00           H
ATOM    597  C   GLY A  44      38.040  45.610  65.330  1.00  0.00           C
ATOM    598  O   GLY A  44      38.140  46.070  66.450  1.00  0.00           O
ATOM    599  N   ASN A  45      37.820  46.430  64.180  1.00  0.00           N
ATOM    600  HN  ASN A  45      37.820  46.010  63.280  1.00  0.00           H
ATOM    601  CA  ASN A  45      38.160  47.810  64.240  1.00  0.00           C
ATOM    602  HA  ASN A  45      38.920  47.840  65.010  1.00  0.00           H
ATOM    603  CB  ASN A  45      38.940  48.330  62.990  1.00  0.00           C
ATOM    604  HB1 ASN A  45      39.040  49.440  63.040  1.00  0.00           H
ATOM    605  HB2 ASN A  45      38.570  48.180  61.950  1.00  0.00           H
ATOM    606  CG  ASN A  45      40.420  47.940  63.170  1.00  0.00           C
ATOM    607  OD1 ASN A  45      41.150  48.540  63.960  1.00  0.00           O
ATOM    608  ND2 ASN A  45      40.830  46.820  62.530  1.00  0.00           N
ATOM    609 HD21 ASN A  45      41.720  46.420  62.760  1.00  0.00           H
ATOM    610 HD22 ASN A  45      40.350  46.340  61.790  1.00  0.00           H
ATOM    611  C   ASN A  45      36.840  48.590  64.530  1.00  0.00           C
ATOM    612  O   ASN A  45      36.820  49.560  65.260  1.00  0.00           O
ATOM    613  N   GLY A  46      35.740  48.160  63.920  1.00  0.00           N
ATOM    614  HN  GLY A  46      35.860  47.340  63.380  1.00  0.00           H
ATOM    615  CA  GLY A  46      34.390  48.510  64.330  1.00  0.00           C
ATOM    616  HA1 GLY A  46      33.680  47.970  63.730  1.00  0.00           H
ATOM    617  HA2 GLY A  46      34.280  49.580  64.160  1.00  0.00           H
ATOM    618  C   GLY A  46      34.000  48.360  65.800  1.00  0.00           C
ATOM    619  O   GLY A  46      33.370  49.250  66.430  1.00  0.00           O
ATOM    620  N   LEU A  47      34.480  47.260  66.490  1.00  0.00           N
ATOM    621  HN  LEU A  47      34.810  46.480  65.970  1.00  0.00           H
ATOM    622  CA  LEU A  47      34.320  46.980  67.920  1.00  0.00           C
ATOM    623  HA  LEU A  47      33.250  46.950  68.040  1.00  0.00           H
ATOM    624  CB  LEU A  47      34.700  45.550  68.340  1.00  0.00           C
ATOM    625  HB1 LEU A  47      35.790  45.350  68.180  1.00  0.00           H
ATOM    626  HB2 LEU A  47      34.220  44.880  67.600  1.00  0.00           H
ATOM    627  CG  LEU A  47      34.280  44.980  69.790  1.00  0.00           C
ATOM    628  HG  LEU A  47      34.310  43.880  69.750  1.00  0.00           H
ATOM    629  CD1 LEU A  47      35.350  45.350  70.900  1.00  0.00           C
ATOM    630 HD11 LEU A  47      35.080  46.380  71.210  1.00  0.00           H
ATOM    631 HD12 LEU A  47      36.400  45.360  70.540  1.00  0.00           H
ATOM    632 HD13 LEU A  47      35.290  44.650  71.760  1.00  0.00           H
ATOM    633  CD2 LEU A  47      32.820  45.510  70.190  1.00  0.00           C
ATOM    634 HD21 LEU A  47      32.870  46.620  70.250  1.00  0.00           H
ATOM    635 HD22 LEU A  47      32.500  45.210  71.220  1.00  0.00           H
ATOM    636 HD23 LEU A  47      31.980  45.310  69.500  1.00  0.00           H
ATOM    637  C   LEU A  47      35.040  48.040  68.780  1.00  0.00           C
ATOM    638  O   LEU A  47      34.450  48.610  69.750  1.00  0.00           O
ATOM    639  N   ALA A  48      36.270  48.370  68.360  1.00  0.00           N
ATOM    640  HN  ALA A  48      36.710  47.900  67.610  1.00  0.00           H
ATOM    641  CA  ALA A  48      37.120  49.270  69.100  1.00  0.00           C
ATOM    642  HA  ALA A  48      37.220  48.910  70.120  1.00  0.00           H
ATOM    643  CB  ALA A  48      38.510  49.340  68.430  1.00  0.00           C
ATOM    644  HB1 ALA A  48      39.140  50.140  68.880  1.00  0.00           H
ATOM    645  HB2 ALA A  48      38.420  49.570  67.340  1.00  0.00           H
ATOM    646  HB3 ALA A  48      39.090  48.410  68.620  1.00  0.00           H
ATOM    647  C   ALA A  48      36.440  50.600  69.080  1.00  0.00           C
ATOM    648  O   ALA A  48      36.400  51.330  70.040  1.00  0.00           O
ATOM    649  N   LEU A  49      35.900  51.020  67.930  1.00  0.00           N
ATOM    650  HN  LEU A  49      36.210  50.510  67.120  1.00  0.00           H
ATOM    651  CA  LEU A  49      35.150  52.220  67.760  1.00  0.00           C
ATOM    652  HA  LEU A  49      35.770  53.020  68.160  1.00  0.00           H
ATOM    653  CB  LEU A  49      34.960  52.480  66.250  1.00  0.00           C
ATOM    654  HB1 LEU A  49      34.320  53.370  66.080  1.00  0.00           H
ATOM    655  HB2 LEU A  49      34.530  51.610  65.700  1.00  0.00           H
ATOM    656  CG  LEU A  49      36.300  52.790  65.570  1.00  0.00           C
ATOM    657  HG  LEU A  49      37.080  52.050  65.790  1.00  0.00           H
ATOM    658  CD1 LEU A  49      36.180  52.620  64.020  1.00  0.00           C
ATOM    659 HD11 LEU A  49      37.200  52.840  63.640  1.00  0.00           H
ATOM    660 HD12 LEU A  49      35.480  53.290  63.480  1.00  0.00           H
ATOM    661 HD13 LEU A  49      35.940  51.560  63.780  1.00  0.00           H
ATOM    662  CD2 LEU A  49      36.810  54.260  65.860  1.00  0.00           C
ATOM    663 HD21 LEU A  49      37.770  54.530  65.370  1.00  0.00           H
ATOM    664 HD22 LEU A  49      36.790  54.450  66.950  1.00  0.00           H
ATOM    665 HD23 LEU A  49      36.060  54.960  65.450  1.00  0.00           H
ATOM    666  C   LEU A  49      33.970  52.330  68.620  1.00  0.00           C
ATOM    667  O   LEU A  49      33.680  53.320  69.280  1.00  0.00           O
ATOM    668  N   TRP A  50      33.210  51.180  68.610  1.00  0.00           N
ATOM    669  HN  TRP A  50      33.550  50.430  68.050  1.00  0.00           H
ATOM    670  CA  TRP A  50      32.050  51.040  69.490  1.00  0.00           C
ATOM    671  HA  TRP A  50      31.420  51.910  69.380  1.00  0.00           H
ATOM    672  CB  TRP A  50      31.200  49.800  69.100  1.00  0.00           C
ATOM    673  HB1 TRP A  50      31.880  48.920  69.140  1.00  0.00           H
ATOM    674  HB2 TRP A  50      30.820  49.910  68.050  1.00  0.00           H
ATOM    675  CG  TRP A  50      30.100  49.480  70.050  1.00  0.00           C
ATOM    676  CD1 TRP A  50      30.220  48.970  71.340  1.00  0.00           C
ATOM    677  HD1 TRP A  50      31.110  48.650  71.860  1.00  0.00           H
ATOM    678  NE1 TRP A  50      28.940  49.010  71.960  1.00  0.00           N
ATOM    679  HE1 TRP A  50      28.840  48.880  72.920  1.00  0.00           H
ATOM    680  CE2 TRP A  50      28.030  49.510  71.050  1.00  0.00           C
ATOM    681  CD2 TRP A  50      28.730  49.810  69.870  1.00  0.00           C
ATOM    682  CE3 TRP A  50      28.020  50.460  68.810  1.00  0.00           C
ATOM    683  HE3 TRP A  50      28.460  50.550  67.840  1.00  0.00           H
ATOM    684  CZ3 TRP A  50      26.640  50.740  68.960  1.00  0.00           C
ATOM    685  HZ3 TRP A  50      26.140  51.240  68.140  1.00  0.00           H
ATOM    686  CZ2 TRP A  50      26.620  49.740  71.180  1.00  0.00           C
ATOM    687  HZ2 TRP A  50      26.060  49.390  72.030  1.00  0.00           H
ATOM    688  CH2 TRP A  50      25.930  50.490  70.180  1.00  0.00           C
ATOM    689  HH2 TRP A  50      24.890  50.720  70.360  1.00  0.00           H
ATOM    690  C   TRP A  50      32.390  51.090  71.040  1.00  0.00           C
ATOM    691  O   TRP A  50      31.690  51.870  71.730  1.00  0.00           O
ATOM    692  N   ILE A  51      33.470  50.460  71.610  1.00  0.00           N
ATOM    693  HN  ILE A  51      34.000  49.830  71.040  1.00  0.00           H
ATOM    694  CA  ILE A  51      33.790  50.660  72.980  1.00  0.00           C
ATOM    695  HA  ILE A  51      33.010  50.350  73.650  1.00  0.00           H
ATOM    696  CB  ILE A  51      34.990  49.690  73.330  1.00  0.00           C
ATOM    697  HB  ILE A  51      35.860  49.960  72.680  1.00  0.00           H
ATOM    698  CG2 ILE A  51      35.490  49.980  74.780  1.00  0.00           C
ATOM    699 HG21 ILE A  51      36.080  50.920  74.840  1.00  0.00           H
ATOM    700 HG22 ILE A  51      36.130  49.160  75.170  1.00  0.00           H
ATOM    701 HG23 ILE A  51      34.650  50.130  75.490  1.00  0.00           H
ATOM    702  CG1 ILE A  51      34.660  48.160  73.180  1.00  0.00           C
ATOM    703 HG11 ILE A  51      35.530  47.590  73.560  1.00  0.00           H
ATOM    704 HG12 ILE A  51      34.460  48.060  72.080  1.00  0.00           H
ATOM    705  CD  ILE A  51      33.370  47.620  73.880  1.00  0.00           C
ATOM    706  HD1 ILE A  51      33.400  47.660  75.000  1.00  0.00           H
ATOM    707  HD2 ILE A  51      33.280  46.560  73.570  1.00  0.00           H
ATOM    708  HD3 ILE A  51      32.470  48.180  73.570  1.00  0.00           H
ATOM    709  C   ILE A  51      34.070  52.130  73.300  1.00  0.00           C
ATOM    710  O   ILE A  51      33.570  52.640  74.330  1.00  0.00           O
ATOM    711  N   PHE A  52      34.900  52.850  72.460  1.00  0.00           N
ATOM    712  HN  PHE A  52      35.320  52.410  71.660  1.00  0.00           H
ATOM    713  CA  PHE A  52      35.430  54.200  72.680  1.00  0.00           C
ATOM    714  HA  PHE A  52      35.910  54.210  73.650  1.00  0.00           H
ATOM    715  CB  PHE A  52      36.510  54.610  71.640  1.00  0.00           C
ATOM    716  HB1 PHE A  52      36.590  55.710  71.540  1.00  0.00           H
ATOM    717  HB2 PHE A  52      36.300  54.160  70.650  1.00  0.00           H
ATOM    718  CG  PHE A  52      37.890  54.030  71.920  1.00  0.00           C
ATOM    719  CD1 PHE A  52      38.090  52.670  72.350  1.00  0.00           C
ATOM    720  HD1 PHE A  52      37.160  52.140  72.490  1.00  0.00           H
ATOM    721  CE1 PHE A  52      39.240  52.070  72.750  1.00  0.00           C
ATOM    722  HE1 PHE A  52      39.340  51.050  73.090  1.00  0.00           H
ATOM    723  CZ  PHE A  52      40.370  52.890  72.660  1.00  0.00           C
ATOM    724  HZ  PHE A  52      41.310  52.400  72.860  1.00  0.00           H
ATOM    725  CD2 PHE A  52      39.040  54.750  71.850  1.00  0.00           C
ATOM    726  HD2 PHE A  52      39.040  55.810  71.630  1.00  0.00           H
ATOM    727  CE2 PHE A  52      40.310  54.220  72.170  1.00  0.00           C
ATOM    728  HE2 PHE A  52      41.200  54.840  72.130  1.00  0.00           H
ATOM    729  C   PHE A  52      34.300  55.220  72.620  1.00  0.00           C
ATOM    730  O   PHE A  52      34.300  56.170  73.350  1.00  0.00           O
ATOM    731  N   CYS A  53      33.310  55.010  71.780  1.00  0.00           N
ATOM    732  HN  CYS A  53      33.430  54.410  70.990  1.00  0.00           H
ATOM    733  CA  CYS A  53      32.140  55.790  71.740  1.00  0.00           C
ATOM    734  HA  CYS A  53      32.350  56.840  71.830  1.00  0.00           H
ATOM    735  CB  CYS A  53      31.390  55.550  70.430  1.00  0.00           C
ATOM    736  HB1 CYS A  53      30.380  55.960  70.650  1.00  0.00           H
ATOM    737  HB2 CYS A  53      31.250  54.460  70.290  1.00  0.00           H
ATOM    738  SG  CYS A  53      32.260  56.110  68.930  1.00  0.00           S
ATOM    739  HG1 CYS A  53      33.050  55.070  68.680  1.00  0.00           H
ATOM    740  C   CYS A  53      31.190  55.690  72.970  1.00  0.00           C
ATOM    741  O   CYS A  53      30.810  56.750  73.530  1.00  0.00           O
ATOM    742  N   PHE A  54      30.830  54.450  73.340  1.00  0.00           N
ATOM    743  HN  PHE A  54      31.100  53.650  72.810  1.00  0.00           H
ATOM    744  CA  PHE A  54      29.660  54.250  74.280  1.00  0.00           C
ATOM    745  HA  PHE A  54      29.230  55.200  74.580  1.00  0.00           H
ATOM    746  CB  PHE A  54      28.540  53.350  73.660  1.00  0.00           C
ATOM    747  HB1 PHE A  54      27.610  53.340  74.260  1.00  0.00           H
ATOM    748  HB2 PHE A  54      28.830  52.300  73.400  1.00  0.00           H
ATOM    749  CG  PHE A  54      28.140  53.990  72.370  1.00  0.00           C
ATOM    750  CD1 PHE A  54      27.730  55.370  72.270  1.00  0.00           C
ATOM    751  HD1 PHE A  54      27.800  56.000  73.150  1.00  0.00           H
ATOM    752  CE1 PHE A  54      27.400  56.000  71.050  1.00  0.00           C
ATOM    753  HE1 PHE A  54      27.070  57.020  71.010  1.00  0.00           H
ATOM    754  CZ  PHE A  54      27.520  55.200  69.860  1.00  0.00           C
ATOM    755  HZ  PHE A  54      27.280  55.670  68.910  1.00  0.00           H
ATOM    756  CD2 PHE A  54      28.280  53.360  71.150  1.00  0.00           C
ATOM    757  HD2 PHE A  54      28.710  52.370  71.190  1.00  0.00           H
ATOM    758  CE2 PHE A  54      27.920  53.860  69.950  1.00  0.00           C
ATOM    759  HE2 PHE A  54      28.070  53.350  69.000  1.00  0.00           H
ATOM    760  C   PHE A  54      29.900  53.480  75.620  1.00  0.00           C
ATOM    761  O   PHE A  54      29.100  53.450  76.520  1.00  0.00           O
ATOM    762  N   HSD A  55      31.110  52.900  75.770  1.00  0.00           N
ATOM    763  HN  HSD A  55      31.820  52.890  75.080  1.00  0.00           H
ATOM    764  CA  HSD A  55      31.490  52.210  77.060  1.00  0.00           C
ATOM    765  HA  HSD A  55      30.640  52.110  77.710  1.00  0.00           H
ATOM    766  CB  HSD A  55      32.080  50.800  76.790  1.00  0.00           C
ATOM    767  HB1 HSD A  55      32.450  50.350  77.730  1.00  0.00           H
ATOM    768  HB2 HSD A  55      32.920  50.920  76.070  1.00  0.00           H
ATOM    769  ND1 HSD A  55      30.600  48.870  76.820  1.00  0.00           N
ATOM    770  HD1 HSD A  55      31.070  48.460  77.600  1.00  0.00           H
ATOM    771  CG  HSD A  55      31.030  49.990  76.160  1.00  0.00           C
ATOM    772  CE1 HSD A  55      29.750  48.160  76.070  1.00  0.00           C
ATOM    773  HE1 HSD A  55      29.090  47.320  76.330  1.00  0.00           H
ATOM    774  NE2 HSD A  55      29.530  48.820  74.930  1.00  0.00           N
ATOM    775  CD2 HSD A  55      30.310  49.970  74.980  1.00  0.00           C
ATOM    776  HD2 HSD A  55      30.270  50.730  74.200  1.00  0.00           H
ATOM    777  C   HSD A  55      32.420  52.990  77.830  1.00  0.00           C
ATOM    778  O   HSD A  55      32.180  53.230  78.970  1.00  0.00           O
ATOM    779  N   LEU A  56      33.540  53.440  77.140  1.00  0.00           N
ATOM    780  HN  LEU A  56      33.690  53.380  76.160  1.00  0.00           H
ATOM    781  CA  LEU A  56      34.490  54.330  77.710  1.00  0.00           C
ATOM    782  HA  LEU A  56      34.530  54.080  78.760  1.00  0.00           H
ATOM    783  CB  LEU A  56      35.940  54.270  76.960  1.00  0.00           C
ATOM    784  HB1 LEU A  56      36.620  55.070  77.310  1.00  0.00           H
ATOM    785  HB2 LEU A  56      35.750  54.460  75.880  1.00  0.00           H
ATOM    786  CG  LEU A  56      36.550  52.870  76.990  1.00  0.00           C
ATOM    787  HG  LEU A  56      35.840  52.240  76.410  1.00  0.00           H
ATOM    788  CD1 LEU A  56      37.920  52.940  76.310  1.00  0.00           C
ATOM    789 HD11 LEU A  56      37.980  53.850  75.670  1.00  0.00           H
ATOM    790 HD12 LEU A  56      38.120  51.980  75.800  1.00  0.00           H
ATOM    791 HD13 LEU A  56      38.700  53.040  77.100  1.00  0.00           H
ATOM    792  CD2 LEU A  56      36.660  52.260  78.440  1.00  0.00           C
ATOM    793 HD21 LEU A  56      37.080  52.960  79.190  1.00  0.00           H
ATOM    794 HD22 LEU A  56      37.340  51.390  78.350  1.00  0.00           H
ATOM    795 HD23 LEU A  56      35.630  52.030  78.800  1.00  0.00           H
ATOM    796  C   LEU A  56      33.960  55.760  77.950  1.00  0.00           C
ATOM    797  O   LEU A  56      33.520  56.400  77.010  1.00  0.00           O
ATOM    798  N   LYS A  57      34.010  56.250  79.240  1.00  0.00           N
ATOM    799  HN  LYS A  57      34.310  55.620  79.950  1.00  0.00           H
ATOM    800  CA  LYS A  57      33.470  57.510  79.700  1.00  0.00           C
ATOM    801  HA  LYS A  57      32.850  57.970  78.950  1.00  0.00           H
ATOM    802  CB  LYS A  57      32.730  57.360  81.090  1.00  0.00           C
ATOM    803  HB1 LYS A  57      32.260  58.330  81.360  1.00  0.00           H
ATOM    804  HB2 LYS A  57      33.420  57.040  81.910  1.00  0.00           H
ATOM    805  CG  LYS A  57      31.600  56.280  81.060  1.00  0.00           C
ATOM    806  HG1 LYS A  57      31.300  56.110  82.120  1.00  0.00           H
ATOM    807  HG2 LYS A  57      32.150  55.370  80.780  1.00  0.00           H
ATOM    808  CD  LYS A  57      30.410  56.480  80.090  1.00  0.00           C
ATOM    809  HD1 LYS A  57      30.870  56.850  79.150  1.00  0.00           H
ATOM    810  HD2 LYS A  57      29.790  57.270  80.590  1.00  0.00           H
ATOM    811  CE  LYS A  57      29.590  55.160  79.860  1.00  0.00           C
ATOM    812  HE1 LYS A  57      28.950  54.890  80.720  1.00  0.00           H
ATOM    813  HE2 LYS A  57      30.360  54.370  79.700  1.00  0.00           H
ATOM    814  NZ  LYS A  57      28.780  55.230  78.590  1.00  0.00           N
ATOM    815  HZ1 LYS A  57      29.260  55.350  77.680  1.00  0.00           H
ATOM    816  HZ2 LYS A  57      28.050  55.980  78.630  1.00  0.00           H
ATOM    817  HZ3 LYS A  57      28.300  54.330  78.470  1.00  0.00           H
ATOM    818  C   LYS A  57      34.600  58.370  80.050  1.00  0.00           C
ATOM    819  O   LYS A  57      35.580  57.970  80.670  1.00  0.00           O
ATOM    820  N   SER A  58      34.590  59.570  79.560  1.00  0.00           N
ATOM    821  HN  SER A  58      34.030  59.830  78.780  1.00  0.00           H
ATOM    822  CA  SER A  58      35.640  60.570  79.860  1.00  0.00           C
ATOM    823  HA  SER A  58      35.200  61.480  79.460  1.00  0.00           H
ATOM    824  CB  SER A  58      35.950  60.910  81.330  1.00  0.00           C
ATOM    825  HB1 SER A  58      36.320  59.970  81.800  1.00  0.00           H
ATOM    826  HB2 SER A  58      35.020  61.210  81.840  1.00  0.00           H
ATOM    827  OG  SER A  58      36.880  61.960  81.510  1.00  0.00           O
ATOM    828  HG1 SER A  58      36.300  62.730  81.540  1.00  0.00           H
ATOM    829  C   SER A  58      36.870  60.560  79.040  1.00  0.00           C
ATOM    830  O   SER A  58      37.860  59.810  79.310  1.00  0.00           O
ATOM    831  N   TRP A  59      36.930  61.200  77.820  1.00  0.00           N
ATOM    832  HN  TRP A  59      36.140  61.710  77.490  1.00  0.00           H
ATOM    833  CA  TRP A  59      37.980  61.230  76.850  1.00  0.00           C
ATOM    834  HA  TRP A  59      38.190  60.230  76.520  1.00  0.00           H
ATOM    835  CB  TRP A  59      37.620  61.960  75.530  1.00  0.00           C
ATOM    836  HB1 TRP A  59      38.510  62.240  74.930  1.00  0.00           H
ATOM    837  HB2 TRP A  59      37.140  62.920  75.820  1.00  0.00           H
ATOM    838  CG  TRP A  59      36.720  61.210  74.590  1.00  0.00           C
ATOM    839  CD1 TRP A  59      35.360  61.260  74.730  1.00  0.00           C
ATOM    840  HD1 TRP A  59      34.780  61.750  75.490  1.00  0.00           H
ATOM    841  NE1 TRP A  59      34.830  60.460  73.820  1.00  0.00           N
ATOM    842  HE1 TRP A  59      33.870  60.240  73.770  1.00  0.00           H
ATOM    843  CE2 TRP A  59      35.780  59.930  73.030  1.00  0.00           C
ATOM    844  CD2 TRP A  59      37.040  60.370  73.510  1.00  0.00           C
ATOM    845  CE3 TRP A  59      38.200  59.840  72.970  1.00  0.00           C
ATOM    846  HE3 TRP A  59      39.160  60.170  73.330  1.00  0.00           H
ATOM    847  CZ3 TRP A  59      38.070  59.080  71.840  1.00  0.00           C
ATOM    848  HZ3 TRP A  59      38.940  58.820  71.270  1.00  0.00           H
ATOM    849  CZ2 TRP A  59      35.630  58.990  71.930  1.00  0.00           C
ATOM    850  HZ2 TRP A  59      34.650  58.630  71.680  1.00  0.00           H
ATOM    851  CH2 TRP A  59      36.810  58.570  71.310  1.00  0.00           C
ATOM    852  HH2 TRP A  59      36.800  57.900  70.480  1.00  0.00           H
ATOM    853  C   TRP A  59      39.390  61.810  77.360  1.00  0.00           C
ATOM    854  O   TRP A  59      39.380  62.830  77.960  1.00  0.00           O
ATOM    855  N   LYS A  60      40.500  61.190  76.870  1.00  0.00           N
ATOM    856  HN  LYS A  60      40.350  60.330  76.400  1.00  0.00           H
ATOM    857  CA  LYS A  60      41.860  61.690  76.940  1.00  0.00           C
ATOM    858  HA  LYS A  60      41.740  62.770  76.960  1.00  0.00           H
ATOM    859  CB  LYS A  60      42.730  61.100  78.110  1.00  0.00           C
ATOM    860  HB1 LYS A  60      43.810  61.350  78.050  1.00  0.00           H
ATOM    861  HB2 LYS A  60      42.640  60.000  78.020  1.00  0.00           H
ATOM    862  CG  LYS A  60      42.360  61.640  79.500  1.00  0.00           C
ATOM    863  HG1 LYS A  60      41.400  61.100  79.690  1.00  0.00           H
ATOM    864  HG2 LYS A  60      42.190  62.720  79.300  1.00  0.00           H
ATOM    865  CD  LYS A  60      43.430  61.230  80.440  1.00  0.00           C
ATOM    866  HD1 LYS A  60      44.450  61.490  80.090  1.00  0.00           H
ATOM    867  HD2 LYS A  60      43.450  60.140  80.660  1.00  0.00           H
ATOM    868  CE  LYS A  60      43.180  61.980  81.770  1.00  0.00           C
ATOM    869  HE1 LYS A  60      42.930  63.050  81.610  1.00  0.00           H
ATOM    870  HE2 LYS A  60      44.050  61.920  82.450  1.00  0.00           H
ATOM    871  NZ  LYS A  60      42.000  61.480  82.530  1.00  0.00           N
ATOM    872  HZ1 LYS A  60      41.320  60.930  81.980  1.00  0.00           H
ATOM    873  HZ2 LYS A  60      41.410  62.250  82.900  1.00  0.00           H
ATOM    874  HZ3 LYS A  60      42.370  60.910  83.320  1.00  0.00           H
ATOM    875  C   LYS A  60      42.670  61.450  75.690  1.00  0.00           C
ATOM    876  O   LYS A  60      42.300  60.680  74.880  1.00  0.00           O
ATOM    877  N   SER A  61      43.810  62.200  75.610  1.00  0.00           N
ATOM    878  HN  SER A  61      44.130  62.850  76.290  1.00  0.00           H
ATOM    879  CA  SER A  61      44.560  62.330  74.390  1.00  0.00           C
ATOM    880  HA  SER A  61      43.750  62.610  73.740  1.00  0.00           H
ATOM    881  CB  SER A  61      45.720  63.410  74.410  1.00  0.00           C
ATOM    882  HB1 SER A  61      45.320  64.430  74.510  1.00  0.00           H
ATOM    883  HB2 SER A  61      46.320  63.300  73.470  1.00  0.00           H
ATOM    884  OG  SER A  61      46.650  63.130  75.480  1.00  0.00           O
ATOM    885  HG1 SER A  61      47.380  62.720  75.010  1.00  0.00           H
ATOM    886  C   SER A  61      45.060  61.050  73.810  1.00  0.00           C
ATOM    887  O   SER A  61      44.870  60.800  72.610  1.00  0.00           O
ATOM    888  N   SER A  62      45.570  60.100  74.640  1.00  0.00           N
ATOM    889  HN  SER A  62      45.640  60.460  75.570  1.00  0.00           H
ATOM    890  CA  SER A  62      46.160  58.810  74.200  1.00  0.00           C
ATOM    891  HA  SER A  62      47.070  58.970  73.650  1.00  0.00           H
ATOM    892  CB  SER A  62      46.560  58.000  75.440  1.00  0.00           C
ATOM    893  HB1 SER A  62      45.730  57.570  76.070  1.00  0.00           H
ATOM    894  HB2 SER A  62      47.170  58.590  76.170  1.00  0.00           H
ATOM    895  OG  SER A  62      47.350  56.900  75.090  1.00  0.00           O
ATOM    896  HG1 SER A  62      48.170  57.290  74.750  1.00  0.00           H
ATOM    897  C   SER A  62      45.070  58.050  73.520  1.00  0.00           C
ATOM    898  O   SER A  62      45.220  57.550  72.410  1.00  0.00           O
ATOM    899  N   ARG A  63      43.840  58.020  74.050  1.00  0.00           N
ATOM    900  HN  ARG A  63      43.690  58.570  74.860  1.00  0.00           H
ATOM    901  CA  ARG A  63      42.720  57.380  73.450  1.00  0.00           C
ATOM    902  HA  ARG A  63      43.160  56.410  73.240  1.00  0.00           H
ATOM    903  CB  ARG A  63      41.480  57.300  74.410  1.00  0.00           C
ATOM    904  HB1 ARG A  63      40.610  56.950  73.800  1.00  0.00           H
ATOM    905  HB2 ARG A  63      41.260  58.270  74.880  1.00  0.00           H
ATOM    906  CG  ARG A  63      41.630  56.270  75.460  1.00  0.00           C
ATOM    907  HG1 ARG A  63      42.510  56.600  76.060  1.00  0.00           H
ATOM    908  HG2 ARG A  63      41.850  55.250  75.070  1.00  0.00           H
ATOM    909  CD  ARG A  63      40.510  56.200  76.560  1.00  0.00           C
ATOM    910  HD1 ARG A  63      39.590  55.830  76.070  1.00  0.00           H
ATOM    911  HD2 ARG A  63      40.420  57.250  76.910  1.00  0.00           H
ATOM    912  NE  ARG A  63      40.930  55.200  77.560  1.00  0.00           N
ATOM    913  HE  ARG A  63      41.870  54.880  77.740  1.00  0.00           H
ATOM    914  CZ  ARG A  63      40.080  54.840  78.490  1.00  0.00           C
ATOM    915  NH1 ARG A  63      38.940  55.340  78.680  1.00  0.00           N
ATOM    916 HH11 ARG A  63      38.800  56.300  78.400  1.00  0.00           H
ATOM    917 HH12 ARG A  63      38.350  54.950  79.380  1.00  0.00           H
ATOM    918  NH2 ARG A  63      40.400  53.930  79.380  1.00  0.00           N
ATOM    919 HH21 ARG A  63      41.070  53.230  79.120  1.00  0.00           H
ATOM    920 HH22 ARG A  63      39.770  53.650  80.100  1.00  0.00           H
ATOM    921  C   ARG A  63      42.130  58.010  72.090  1.00  0.00           C
ATOM    922  O   ARG A  63      41.830  57.300  71.150  1.00  0.00           O
ATOM    923  N   ILE A  64      42.270  59.340  71.920  1.00  0.00           N
ATOM    924  HN  ILE A  64      42.730  59.830  72.660  1.00  0.00           H
ATOM    925  CA  ILE A  64      41.940  60.000  70.710  1.00  0.00           C
ATOM    926  HA  ILE A  64      41.010  59.600  70.360  1.00  0.00           H
ATOM    927  CB  ILE A  64      41.880  61.480  70.830  1.00  0.00           C
ATOM    928  HB  ILE A  64      42.860  61.890  71.150  1.00  0.00           H
ATOM    929  CG2 ILE A  64      41.570  62.190  69.510  1.00  0.00           C
ATOM    930 HG21 ILE A  64      41.250  63.240  69.640  1.00  0.00           H
ATOM    931 HG22 ILE A  64      40.720  61.750  68.930  1.00  0.00           H
ATOM    932 HG23 ILE A  64      42.500  62.210  68.880  1.00  0.00           H
ATOM    933  CG1 ILE A  64      40.830  61.830  71.930  1.00  0.00           C
ATOM    934 HG11 ILE A  64      40.900  61.250  72.880  1.00  0.00           H
ATOM    935 HG12 ILE A  64      39.860  61.540  71.490  1.00  0.00           H
ATOM    936  CD  ILE A  64      40.640  63.280  72.290  1.00  0.00           C
ATOM    937  HD1 ILE A  64      39.820  63.490  73.000  1.00  0.00           H
ATOM    938  HD2 ILE A  64      40.470  63.740  71.300  1.00  0.00           H
ATOM    939  HD3 ILE A  64      41.610  63.730  72.610  1.00  0.00           H
ATOM    940  C   ILE A  64      42.890  59.610  69.580  1.00  0.00           C
ATOM    941  O   ILE A  64      42.460  59.460  68.460  1.00  0.00           O
ATOM    942  N   PHE A  65      44.200  59.510  69.840  1.00  0.00           N
ATOM    943  HN  PHE A  65      44.500  59.700  70.760  1.00  0.00           H
ATOM    944  CA  PHE A  65      45.120  58.910  68.900  1.00  0.00           C
ATOM    945  HA  PHE A  65      44.910  59.500  68.020  1.00  0.00           H
ATOM    946  CB  PHE A  65      46.610  59.150  69.300  1.00  0.00           C
ATOM    947  HB1 PHE A  65      47.270  58.580  68.640  1.00  0.00           H
ATOM    948  HB2 PHE A  65      46.770  58.740  70.320  1.00  0.00           H
ATOM    949  CG  PHE A  65      47.000  60.550  69.430  1.00  0.00           C
ATOM    950  CD1 PHE A  65      47.540  61.070  70.620  1.00  0.00           C
ATOM    951  HD1 PHE A  65      47.770  60.300  71.340  1.00  0.00           H
ATOM    952  CE1 PHE A  65      47.770  62.450  70.750  1.00  0.00           C
ATOM    953  HE1 PHE A  65      48.130  62.840  71.680  1.00  0.00           H
ATOM    954  CZ  PHE A  65      47.390  63.310  69.710  1.00  0.00           C
ATOM    955  HZ  PHE A  65      47.530  64.370  69.630  1.00  0.00           H
ATOM    956  CD2 PHE A  65      46.770  61.390  68.360  1.00  0.00           C
ATOM    957  HD2 PHE A  65      46.390  61.040  67.420  1.00  0.00           H
ATOM    958  CE2 PHE A  65      46.940  62.760  68.480  1.00  0.00           C
ATOM    959  HE2 PHE A  65      46.840  63.410  67.630  1.00  0.00           H
ATOM    960  C   PHE A  65      44.750  57.440  68.540  1.00  0.00           C
ATOM    961  O   PHE A  65      44.750  57.080  67.380  1.00  0.00           O
ATOM    962  N   LEU A  66      44.460  56.570  69.510  1.00  0.00           N
ATOM    963  HN  LEU A  66      44.770  56.790  70.430  1.00  0.00           H
ATOM    964  CA  LEU A  66      44.030  55.170  69.210  1.00  0.00           C
ATOM    965  HA  LEU A  66      44.690  54.700  68.500  1.00  0.00           H
ATOM    966  CB  LEU A  66      43.770  54.400  70.610  1.00  0.00           C
ATOM    967  HB1 LEU A  66      43.420  53.360  70.430  1.00  0.00           H
ATOM    968  HB2 LEU A  66      42.960  55.030  71.040  1.00  0.00           H
ATOM    969  CG  LEU A  66      45.030  54.200  71.510  1.00  0.00           C
ATOM    970  HG  LEU A  66      45.570  55.170  71.500  1.00  0.00           H
ATOM    971  CD1 LEU A  66      44.740  53.830  72.960  1.00  0.00           C
ATOM    972 HD11 LEU A  66      44.220  52.860  73.090  1.00  0.00           H
ATOM    973 HD12 LEU A  66      44.130  54.550  73.540  1.00  0.00           H
ATOM    974 HD13 LEU A  66      45.690  53.720  73.530  1.00  0.00           H
ATOM    975  CD2 LEU A  66      45.970  53.190  70.910  1.00  0.00           C
ATOM    976 HD21 LEU A  66      45.480  52.190  70.870  1.00  0.00           H
ATOM    977 HD22 LEU A  66      46.870  53.100  71.550  1.00  0.00           H
ATOM    978 HD23 LEU A  66      46.300  53.470  69.900  1.00  0.00           H
ATOM    979  C   LEU A  66      42.620  55.200  68.500  1.00  0.00           C
ATOM    980  O   LEU A  66      42.440  54.320  67.670  1.00  0.00           O
ATOM    981  N   PHE A  67      41.590  56.080  68.790  1.00  0.00           N
ATOM    982  HN  PHE A  67      41.740  56.860  69.410  1.00  0.00           H
ATOM    983  CA  PHE A  67      40.410  56.170  67.950  1.00  0.00           C
ATOM    984  HA  PHE A  67      39.800  55.280  67.940  1.00  0.00           H
ATOM    985  CB  PHE A  67      39.510  57.390  68.470  1.00  0.00           C
ATOM    986  HB1 PHE A  67      40.040  58.350  68.230  1.00  0.00           H
ATOM    987  HB2 PHE A  67      39.530  57.260  69.570  1.00  0.00           H
ATOM    988  CG  PHE A  67      38.120  57.280  67.890  1.00  0.00           C
ATOM    989  CD1 PHE A  67      37.150  56.460  68.470  1.00  0.00           C
ATOM    990  HD1 PHE A  67      37.470  55.870  69.310  1.00  0.00           H
ATOM    991  CE1 PHE A  67      35.800  56.570  68.080  1.00  0.00           C
ATOM    992  HE1 PHE A  67      35.090  56.040  68.700  1.00  0.00           H
ATOM    993  CZ  PHE A  67      35.440  57.430  67.050  1.00  0.00           C
ATOM    994  HZ  PHE A  67      34.390  57.500  66.790  1.00  0.00           H
ATOM    995  CD2 PHE A  67      37.760  58.010  66.680  1.00  0.00           C
ATOM    996  HD2 PHE A  67      38.590  58.400  66.110  1.00  0.00           H
ATOM    997  CE2 PHE A  67      36.400  58.080  66.280  1.00  0.00           C
ATOM    998  HE2 PHE A  67      36.140  58.630  65.400  1.00  0.00           H
ATOM    999  C   PHE A  67      40.770  56.430  66.480  1.00  0.00           C
ATOM   1000  O   PHE A  67      40.260  55.730  65.580  1.00  0.00           O
ATOM   1001  N   ASN A  68      41.620  57.470  66.140  1.00  0.00           N
ATOM   1002  HN  ASN A  68      42.000  57.840  66.980  1.00  0.00           H
ATOM   1003  CA  ASN A  68      42.050  57.720  64.750  1.00  0.00           C
ATOM   1004  HA  ASN A  68      41.150  57.880  64.170  1.00  0.00           H
ATOM   1005  CB  ASN A  68      42.990  58.970  64.690  1.00  0.00           C
ATOM   1006  HB1 ASN A  68      43.500  59.030  63.700  1.00  0.00           H
ATOM   1007  HB2 ASN A  68      43.700  59.010  65.540  1.00  0.00           H
ATOM   1008  CG  ASN A  68      42.100  60.290  64.680  1.00  0.00           C
ATOM   1009  OD1 ASN A  68      41.790  60.730  63.570  1.00  0.00           O
ATOM   1010  ND2 ASN A  68      41.900  60.900  65.870  1.00  0.00           N
ATOM   1011 HD21 ASN A  68      41.810  61.880  65.970  1.00  0.00           H
ATOM   1012 HD22 ASN A  68      42.110  60.370  66.690  1.00  0.00           H
ATOM   1013  C   ASN A  68      42.740  56.580  64.050  1.00  0.00           C
ATOM   1014  O   ASN A  68      42.510  56.350  62.850  1.00  0.00           O
ATOM   1015  N   LEU A  69      43.600  55.900  64.780  1.00  0.00           N
ATOM   1016  HN  LEU A  69      43.950  56.210  65.650  1.00  0.00           H
ATOM   1017  CA  LEU A  69      44.060  54.610  64.320  1.00  0.00           C
ATOM   1018  HA  LEU A  69      44.510  54.730  63.340  1.00  0.00           H
ATOM   1019  CB  LEU A  69      45.040  54.190  65.320  1.00  0.00           C
ATOM   1020  HB1 LEU A  69      44.540  53.820  66.230  1.00  0.00           H
ATOM   1021  HB2 LEU A  69      45.710  55.010  65.660  1.00  0.00           H
ATOM   1022  CG  LEU A  69      45.940  52.890  64.950  1.00  0.00           C
ATOM   1023  HG  LEU A  69      45.260  52.020  64.860  1.00  0.00           H
ATOM   1024  CD1 LEU A  69      46.640  52.960  63.610  1.00  0.00           C
ATOM   1025 HD11 LEU A  69      47.390  53.780  63.570  1.00  0.00           H
ATOM   1026 HD12 LEU A  69      45.920  53.190  62.800  1.00  0.00           H
ATOM   1027 HD13 LEU A  69      47.080  51.980  63.300  1.00  0.00           H
ATOM   1028  CD2 LEU A  69      47.010  52.700  66.010  1.00  0.00           C
ATOM   1029 HD21 LEU A  69      46.640  52.650  67.060  1.00  0.00           H
ATOM   1030 HD22 LEU A  69      47.740  53.530  65.900  1.00  0.00           H
ATOM   1031 HD23 LEU A  69      47.490  51.730  65.780  1.00  0.00           H
ATOM   1032  C   LEU A  69      42.970  53.540  63.970  1.00  0.00           C
ATOM   1033  O   LEU A  69      42.930  53.000  62.870  1.00  0.00           O
ATOM   1034  N   ALA A  70      41.920  53.230  64.800  1.00  0.00           N
ATOM   1035  HN  ALA A  70      41.710  53.850  65.550  1.00  0.00           H
ATOM   1036  CA  ALA A  70      40.790  52.400  64.630  1.00  0.00           C
ATOM   1037  HA  ALA A  70      41.200  51.430  64.430  1.00  0.00           H
ATOM   1038  CB  ALA A  70      40.040  52.300  66.040  1.00  0.00           C
ATOM   1039  HB1 ALA A  70      40.650  52.140  66.960  1.00  0.00           H
ATOM   1040  HB2 ALA A  70      39.410  51.400  65.930  1.00  0.00           H
ATOM   1041  HB3 ALA A  70      39.470  53.240  66.180  1.00  0.00           H
ATOM   1042  C   ALA A  70      40.000  52.890  63.420  1.00  0.00           C
ATOM   1043  O   ALA A  70      39.630  52.050  62.590  1.00  0.00           O
ATOM   1044  N   VAL A  71      39.760  54.240  63.300  1.00  0.00           N
ATOM   1045  HN  VAL A  71      39.820  54.820  64.110  1.00  0.00           H
ATOM   1046  CA  VAL A  71      39.060  54.800  62.090  1.00  0.00           C
ATOM   1047  HA  VAL A  71      38.130  54.260  61.940  1.00  0.00           H
ATOM   1048  CB  VAL A  71      38.770  56.320  62.190  1.00  0.00           C
ATOM   1049  HB  VAL A  71      39.590  57.020  62.400  1.00  0.00           H
ATOM   1050  CG1 VAL A  71      38.170  56.800  60.810  1.00  0.00           C
ATOM   1051 HG11 VAL A  71      38.970  56.940  60.050  1.00  0.00           H
ATOM   1052 HG12 VAL A  71      37.590  57.760  60.880  1.00  0.00           H
ATOM   1053 HG13 VAL A  71      37.440  56.100  60.340  1.00  0.00           H
ATOM   1054  CG2 VAL A  71      37.660  56.600  63.240  1.00  0.00           C
ATOM   1055 HG21 VAL A  71      38.090  56.550  64.270  1.00  0.00           H
ATOM   1056 HG22 VAL A  71      36.870  55.840  63.080  1.00  0.00           H
ATOM   1057 HG23 VAL A  71      37.090  57.530  63.060  1.00  0.00           H
ATOM   1058  C   VAL A  71      39.940  54.610  60.900  1.00  0.00           C
ATOM   1059  O   VAL A  71      39.510  54.170  59.810  1.00  0.00           O
ATOM   1060  N   ALA A  72      41.260  54.870  60.970  1.00  0.00           N
ATOM   1061  HN  ALA A  72      41.700  55.280  61.760  1.00  0.00           H
ATOM   1062  CA  ALA A  72      42.160  54.680  59.860  1.00  0.00           C
ATOM   1063  HA  ALA A  72      41.840  55.160  58.950  1.00  0.00           H
ATOM   1064  CB  ALA A  72      43.650  55.070  60.190  1.00  0.00           C
ATOM   1065  HB1 ALA A  72      43.920  54.580  61.150  1.00  0.00           H
ATOM   1066  HB2 ALA A  72      43.630  56.160  60.310  1.00  0.00           H
ATOM   1067  HB3 ALA A  72      44.390  54.810  59.410  1.00  0.00           H
ATOM   1068  C   ALA A  72      42.250  53.220  59.380  1.00  0.00           C
ATOM   1069  O   ALA A  72      42.290  52.880  58.140  1.00  0.00           O
ATOM   1070  N   ASP A  73      42.360  52.240  60.270  1.00  0.00           N
ATOM   1071  HN  ASP A  73      42.410  52.330  61.270  1.00  0.00           H
ATOM   1072  CA  ASP A  73      42.280  50.780  59.980  1.00  0.00           C
ATOM   1073  HA  ASP A  73      42.970  50.640  59.160  1.00  0.00           H
ATOM   1074  CB  ASP A  73      42.750  49.980  61.210  1.00  0.00           C
ATOM   1075  HB1 ASP A  73      42.620  48.890  61.090  1.00  0.00           H
ATOM   1076  HB2 ASP A  73      42.190  50.260  62.120  1.00  0.00           H
ATOM   1077  CG  ASP A  73      44.230  50.230  61.460  1.00  0.00           C
ATOM   1078  OD1 ASP A  73      45.000  51.010  60.920  1.00  0.00           O
ATOM   1079  OD2 ASP A  73      44.630  49.480  62.500  1.00  0.00           O
ATOM   1080  HD2 ASP A  73      45.580  49.420  62.630  1.00  0.00           H
ATOM   1081  C   ASP A  73      40.880  50.360  59.530  1.00  0.00           C
ATOM   1082  O   ASP A  73      40.800  49.510  58.620  1.00  0.00           O
ATOM   1083  N   PHE A  74      39.790  50.980  59.970  1.00  0.00           N
ATOM   1084  HN  PHE A  74      39.910  51.550  60.780  1.00  0.00           H
ATOM   1085  CA  PHE A  74      38.420  50.720  59.490  1.00  0.00           C
ATOM   1086  HA  PHE A  74      38.270  49.660  59.480  1.00  0.00           H
ATOM   1087  CB  PHE A  74      37.410  51.420  60.430  1.00  0.00           C
ATOM   1088  HB1 PHE A  74      37.890  52.410  60.650  1.00  0.00           H
ATOM   1089  HB2 PHE A  74      37.200  50.910  61.390  1.00  0.00           H
ATOM   1090  CG  PHE A  74      36.100  51.660  59.770  1.00  0.00           C
ATOM   1091  CD1 PHE A  74      35.030  50.740  60.000  1.00  0.00           C
ATOM   1092  HD1 PHE A  74      35.300  49.800  60.470  1.00  0.00           H
ATOM   1093  CE1 PHE A  74      33.720  51.000  59.610  1.00  0.00           C
ATOM   1094  HE1 PHE A  74      32.980  50.230  59.740  1.00  0.00           H
ATOM   1095  CZ  PHE A  74      33.430  52.220  59.040  1.00  0.00           C
ATOM   1096  HZ  PHE A  74      32.430  52.360  58.640  1.00  0.00           H
ATOM   1097  CD2 PHE A  74      35.700  52.920  59.290  1.00  0.00           C
ATOM   1098  HD2 PHE A  74      36.490  53.660  59.220  1.00  0.00           H
ATOM   1099  CE2 PHE A  74      34.390  53.260  58.930  1.00  0.00           C
ATOM   1100  HE2 PHE A  74      34.200  54.260  58.570  1.00  0.00           H
ATOM   1101  C   PHE A  74      38.320  51.120  57.970  1.00  0.00           C
ATOM   1102  O   PHE A  74      37.880  50.300  57.180  1.00  0.00           O
ATOM   1103  N   LEU A  75      38.810  52.310  57.580  1.00  0.00           N
ATOM   1104  HN  LEU A  75      39.140  53.030  58.180  1.00  0.00           H
ATOM   1105  CA  LEU A  75      38.820  52.780  56.240  1.00  0.00           C
ATOM   1106  HA  LEU A  75      37.810  52.740  55.850  1.00  0.00           H
ATOM   1107  CB  LEU A  75      39.070  54.300  56.240  1.00  0.00           C
ATOM   1108  HB1 LEU A  75      39.290  54.680  55.220  1.00  0.00           H
ATOM   1109  HB2 LEU A  75      39.950  54.520  56.880  1.00  0.00           H
ATOM   1110  CG  LEU A  75      37.950  55.240  56.800  1.00  0.00           C
ATOM   1111  HG  LEU A  75      37.760  55.030  57.880  1.00  0.00           H
ATOM   1112  CD1 LEU A  75      38.460  56.700  56.790  1.00  0.00           C
ATOM   1113 HD11 LEU A  75      39.470  56.800  57.250  1.00  0.00           H
ATOM   1114 HD12 LEU A  75      37.750  57.430  57.220  1.00  0.00           H
ATOM   1115 HD13 LEU A  75      38.530  57.010  55.720  1.00  0.00           H
ATOM   1116  CD2 LEU A  75      36.630  55.180  56.020  1.00  0.00           C
ATOM   1117 HD21 LEU A  75      35.860  55.910  56.340  1.00  0.00           H
ATOM   1118 HD22 LEU A  75      36.160  54.200  56.220  1.00  0.00           H
ATOM   1119 HD23 LEU A  75      36.760  55.190  54.910  1.00  0.00           H
ATOM   1120  C   LEU A  75      39.760  52.110  55.220  1.00  0.00           C
ATOM   1121  O   LEU A  75      39.390  51.920  54.090  1.00  0.00           O
ATOM   1122  N   LEU A  76      40.940  51.570  55.740  1.00  0.00           N
ATOM   1123  HN  LEU A  76      41.190  51.870  56.660  1.00  0.00           H
ATOM   1124  CA  LEU A  76      41.720  50.720  55.020  1.00  0.00           C
ATOM   1125  HA  LEU A  76      41.950  51.160  54.070  1.00  0.00           H
ATOM   1126  CB  LEU A  76      43.110  50.700  55.700  1.00  0.00           C
ATOM   1127  HB1 LEU A  76      42.980  50.640  56.800  1.00  0.00           H
ATOM   1128  HB2 LEU A  76      43.670  51.650  55.540  1.00  0.00           H
ATOM   1129  CG  LEU A  76      44.070  49.600  55.200  1.00  0.00           C
ATOM   1130  HG  LEU A  76      43.770  48.540  55.390  1.00  0.00           H
ATOM   1131  CD1 LEU A  76      44.340  49.850  53.660  1.00  0.00           C
ATOM   1132 HD11 LEU A  76      43.500  49.450  53.060  1.00  0.00           H
ATOM   1133 HD12 LEU A  76      45.240  49.310  53.270  1.00  0.00           H
ATOM   1134 HD13 LEU A  76      44.360  50.900  53.300  1.00  0.00           H
ATOM   1135  CD2 LEU A  76      45.420  49.680  55.930  1.00  0.00           C
ATOM   1136 HD21 LEU A  76      45.880  50.650  55.680  1.00  0.00           H
ATOM   1137 HD22 LEU A  76      46.130  48.910  55.560  1.00  0.00           H
ATOM   1138 HD23 LEU A  76      45.420  49.640  57.040  1.00  0.00           H
ATOM   1139  C   LEU A  76      41.070  49.360  54.740  1.00  0.00           C
ATOM   1140  O   LEU A  76      41.140  48.870  53.630  1.00  0.00           O
ATOM   1141  N   ILE A  77      40.460  48.760  55.740  1.00  0.00           N
ATOM   1142  HN  ILE A  77      40.600  49.130  56.650  1.00  0.00           H
ATOM   1143  CA  ILE A  77      39.580  47.600  55.630  1.00  0.00           C
ATOM   1144  HA  ILE A  77      40.120  46.830  55.120  1.00  0.00           H
ATOM   1145  CB  ILE A  77      39.220  47.060  57.060  1.00  0.00           C
ATOM   1146  HB  ILE A  77      38.960  47.970  57.630  1.00  0.00           H
ATOM   1147  CG2 ILE A  77      37.980  46.120  56.950  1.00  0.00           C
ATOM   1148 HG21 ILE A  77      37.090  46.780  56.790  1.00  0.00           H
ATOM   1149 HG22 ILE A  77      38.040  45.530  57.900  1.00  0.00           H
ATOM   1150 HG23 ILE A  77      37.980  45.460  56.060  1.00  0.00           H
ATOM   1151  CG1 ILE A  77      40.560  46.480  57.630  1.00  0.00           C
ATOM   1152 HG11 ILE A  77      40.420  46.110  58.680  1.00  0.00           H
ATOM   1153 HG12 ILE A  77      41.270  47.320  57.660  1.00  0.00           H
ATOM   1154  CD  ILE A  77      41.220  45.300  56.900  1.00  0.00           C
ATOM   1155  HD1 ILE A  77      40.520  44.430  56.970  1.00  0.00           H
ATOM   1156  HD2 ILE A  77      42.140  45.010  57.440  1.00  0.00           H
ATOM   1157  HD3 ILE A  77      41.410  45.500  55.820  1.00  0.00           H
ATOM   1158  C   ILE A  77      38.350  47.780  54.730  1.00  0.00           C
ATOM   1159  O   ILE A  77      37.980  46.830  54.040  1.00  0.00           O
ATOM   1160  N   ILE A  78      37.730  49.030  54.600  1.00  0.00           N
ATOM   1161  HN  ILE A  78      38.000  49.760  55.230  1.00  0.00           H
ATOM   1162  CA  ILE A  78      36.540  49.330  53.700  1.00  0.00           C
ATOM   1163  HA  ILE A  78      35.840  48.520  53.860  1.00  0.00           H
ATOM   1164  CB  ILE A  78      35.880  50.760  53.950  1.00  0.00           C
ATOM   1165  HB  ILE A  78      36.120  51.190  54.950  1.00  0.00           H
ATOM   1166  CG2 ILE A  78      36.310  51.890  52.950  1.00  0.00           C
ATOM   1167 HG21 ILE A  78      36.110  52.900  53.350  1.00  0.00           H
ATOM   1168 HG22 ILE A  78      35.910  51.810  51.920  1.00  0.00           H
ATOM   1169 HG23 ILE A  78      37.400  51.860  52.770  1.00  0.00           H
ATOM   1170  CG1 ILE A  78      34.330  50.570  53.920  1.00  0.00           C
ATOM   1171 HG11 ILE A  78      34.110  49.650  53.340  1.00  0.00           H
ATOM   1172 HG12 ILE A  78      33.900  51.520  53.540  1.00  0.00           H
ATOM   1173  CD  ILE A  78      33.610  50.380  55.270  1.00  0.00           C
ATOM   1174  HD1 ILE A  78      33.730  49.370  55.740  1.00  0.00           H
ATOM   1175  HD2 ILE A  78      32.510  50.550  55.220  1.00  0.00           H
ATOM   1176  HD3 ILE A  78      34.050  51.080  56.020  1.00  0.00           H
ATOM   1177  C   ILE A  78      36.900  49.270  52.230  1.00  0.00           C
ATOM   1178  O   ILE A  78      36.070  49.100  51.300  1.00  0.00           O
ATOM   1179  N   CYS A  79      38.260  49.340  51.980  1.00  0.00           N
ATOM   1180  HN  CYS A  79      38.870  49.590  52.720  1.00  0.00           H
ATOM   1181  CA  CYS A  79      38.830  49.350  50.580  1.00  0.00           C
ATOM   1182  HA  CYS A  79      38.340  50.150  50.030  1.00  0.00           H
ATOM   1183  CB  CYS A  79      40.310  49.820  50.640  1.00  0.00           C
ATOM   1184  HB1 CYS A  79      40.690  49.630  49.610  1.00  0.00           H
ATOM   1185  HB2 CYS A  79      40.820  49.220  51.420  1.00  0.00           H
ATOM   1186  SG  CYS A  79      40.290  51.590  51.040  1.00  0.00           S
ATOM   1187  HG1 CYS A  79      39.950  51.390  52.310  1.00  0.00           H
ATOM   1188  C   CYS A  79      38.690  47.990  49.910  1.00  0.00           C
ATOM   1189  O   CYS A  79      38.560  47.840  48.750  1.00  0.00           O
ATOM   1190  N   LEU A  80      38.850  46.860  50.670  1.00  0.00           N
ATOM   1191  HN  LEU A  80      39.110  47.040  51.610  1.00  0.00           H
ATOM   1192  CA  LEU A  80      38.810  45.420  50.330  1.00  0.00           C
ATOM   1193  HA  LEU A  80      39.640  45.220  49.670  1.00  0.00           H
ATOM   1194  CB  LEU A  80      39.080  44.500  51.510  1.00  0.00           C
ATOM   1195  HB1 LEU A  80      38.720  43.480  51.290  1.00  0.00           H
ATOM   1196  HB2 LEU A  80      38.540  44.880  52.400  1.00  0.00           H
ATOM   1197  CG  LEU A  80      40.580  44.290  51.860  1.00  0.00           C
ATOM   1198  HG  LEU A  80      41.240  44.050  50.990  1.00  0.00           H
ATOM   1199  CD1 LEU A  80      41.220  45.490  52.460  1.00  0.00           C
ATOM   1200 HD11 LEU A  80      41.530  46.260  51.720  1.00  0.00           H
ATOM   1201 HD12 LEU A  80      42.180  45.230  52.970  1.00  0.00           H
ATOM   1202 HD13 LEU A  80      40.570  45.960  53.220  1.00  0.00           H
ATOM   1203  CD2 LEU A  80      40.720  43.140  52.870  1.00  0.00           C
ATOM   1204 HD21 LEU A  80      39.830  43.170  53.540  1.00  0.00           H
ATOM   1205 HD22 LEU A  80      41.670  43.230  53.450  1.00  0.00           H
ATOM   1206 HD23 LEU A  80      40.800  42.200  52.290  1.00  0.00           H
ATOM   1207  C   LEU A  80      37.670  44.900  49.560  1.00  0.00           C
ATOM   1208  O   LEU A  80      38.040  44.250  48.580  1.00  0.00           O
ATOM   1209  N   PRO A  81      36.420  45.280  49.840  1.00  0.00           N
ATOM   1210  CD  PRO A  81      35.940  45.680  51.210  1.00  0.00           C
ATOM   1211  HD1 PRO A  81      36.390  46.630  51.570  1.00  0.00           H
ATOM   1212  HD2 PRO A  81      36.120  44.900  51.990  1.00  0.00           H
ATOM   1213  CA  PRO A  81      35.230  45.260  48.880  1.00  0.00           C
ATOM   1214  HA  PRO A  81      34.960  44.210  48.910  1.00  0.00           H
ATOM   1215  CB  PRO A  81      34.200  46.190  49.520  1.00  0.00           C
ATOM   1216  HB1 PRO A  81      33.190  45.910  49.150  1.00  0.00           H
ATOM   1217  HB2 PRO A  81      34.440  47.260  49.340  1.00  0.00           H
ATOM   1218  CG  PRO A  81      34.390  45.900  50.990  1.00  0.00           C
ATOM   1219  HG1 PRO A  81      34.150  46.850  51.530  1.00  0.00           H
ATOM   1220  HG2 PRO A  81      33.750  45.090  51.430  1.00  0.00           H
ATOM   1221  C   PRO A  81      35.600  45.710  47.430  1.00  0.00           C
ATOM   1222  O   PRO A  81      35.490  44.830  46.580  1.00  0.00           O
ATOM   1223  N   PHE A  82      36.010  47.000  47.290  1.00  0.00           N
ATOM   1224  HN  PHE A  82      36.040  47.570  48.100  1.00  0.00           H
ATOM   1225  CA  PHE A  82      36.450  47.650  46.090  1.00  0.00           C
ATOM   1226  HA  PHE A  82      35.640  47.540  45.390  1.00  0.00           H
ATOM   1227  CB  PHE A  82      36.860  49.080  46.290  1.00  0.00           C
ATOM   1228  HB1 PHE A  82      37.100  49.600  45.340  1.00  0.00           H
ATOM   1229  HB2 PHE A  82      37.650  49.280  47.040  1.00  0.00           H
ATOM   1230  CG  PHE A  82      35.670  49.720  46.870  1.00  0.00           C
ATOM   1231  CD1 PHE A  82      35.660  50.380  48.140  1.00  0.00           C
ATOM   1232  HD1 PHE A  82      36.550  50.270  48.750  1.00  0.00           H
ATOM   1233  CE1 PHE A  82      34.610  51.050  48.620  1.00  0.00           C
ATOM   1234  HE1 PHE A  82      34.620  51.440  49.630  1.00  0.00           H
ATOM   1235  CZ  PHE A  82      33.490  51.370  47.850  1.00  0.00           C
ATOM   1236  HZ  PHE A  82      32.620  51.880  48.250  1.00  0.00           H
ATOM   1237  CD2 PHE A  82      34.430  49.820  46.110  1.00  0.00           C
ATOM   1238  HD2 PHE A  82      34.410  49.270  45.190  1.00  0.00           H
ATOM   1239  CE2 PHE A  82      33.430  50.750  46.540  1.00  0.00           C
ATOM   1240  HE2 PHE A  82      32.480  50.730  46.030  1.00  0.00           H
ATOM   1241  C   PHE A  82      37.620  46.940  45.350  1.00  0.00           C
ATOM   1242  O   PHE A  82      37.670  46.720  44.110  1.00  0.00           O
ATOM   1243  N   LEU A  83      38.630  46.490  46.160  1.00  0.00           N
ATOM   1244  HN  LEU A  83      38.610  46.730  47.130  1.00  0.00           H
ATOM   1245  CA  LEU A  83      39.760  45.690  45.710  1.00  0.00           C
ATOM   1246  HA  LEU A  83      40.160  46.210  44.860  1.00  0.00           H
ATOM   1247  CB  LEU A  83      40.910  45.550  46.770  1.00  0.00           C
ATOM   1248  HB1 LEU A  83      41.680  44.810  46.440  1.00  0.00           H
ATOM   1249  HB2 LEU A  83      40.410  45.200  47.690  1.00  0.00           H
ATOM   1250  CG  LEU A  83      41.630  46.890  47.240  1.00  0.00           C
ATOM   1251  HG  LEU A  83      40.880  47.560  47.730  1.00  0.00           H
ATOM   1252  CD1 LEU A  83      42.740  46.580  48.270  1.00  0.00           C
ATOM   1253 HD11 LEU A  83      43.110  47.430  48.890  1.00  0.00           H
ATOM   1254 HD12 LEU A  83      43.560  46.040  47.740  1.00  0.00           H
ATOM   1255 HD13 LEU A  83      42.300  45.790  48.930  1.00  0.00           H
ATOM   1256  CD2 LEU A  83      42.370  47.600  46.020  1.00  0.00           C
ATOM   1257 HD21 LEU A  83      43.060  48.410  46.350  1.00  0.00           H
ATOM   1258 HD22 LEU A  83      41.600  48.090  45.400  1.00  0.00           H
ATOM   1259 HD23 LEU A  83      42.970  46.900  45.400  1.00  0.00           H
ATOM   1260  C   LEU A  83      39.390  44.340  45.070  1.00  0.00           C
ATOM   1261  O   LEU A  83      39.920  44.030  43.950  1.00  0.00           O
ATOM   1262  N   MET A  84      38.530  43.580  45.660  1.00  0.00           N
ATOM   1263  HN  MET A  84      38.190  43.950  46.520  1.00  0.00           H
ATOM   1264  CA  MET A  84      38.050  42.340  45.150  1.00  0.00           C
ATOM   1265  HA  MET A  84      38.860  41.650  45.020  1.00  0.00           H
ATOM   1266  CB  MET A  84      37.000  41.770  46.130  1.00  0.00           C
ATOM   1267  HB1 MET A  84      36.400  40.970  45.640  1.00  0.00           H
ATOM   1268  HB2 MET A  84      36.160  42.460  46.340  1.00  0.00           H
ATOM   1269  CG  MET A  84      37.490  41.050  47.400  1.00  0.00           C
ATOM   1270  HG1 MET A  84      37.900  41.810  48.100  1.00  0.00           H
ATOM   1271  HG2 MET A  84      38.410  40.440  47.220  1.00  0.00           H
ATOM   1272  SD  MET A  84      36.300  40.030  48.320  1.00  0.00           S
ATOM   1273  CE  MET A  84      35.140  41.370  48.690  1.00  0.00           C
ATOM   1274  HE1 MET A  84      35.570  42.000  49.510  1.00  0.00           H
ATOM   1275  HE2 MET A  84      34.100  41.010  48.910  1.00  0.00           H
ATOM   1276  HE3 MET A  84      35.050  41.960  47.760  1.00  0.00           H
ATOM   1277  C   MET A  84      37.270  42.500  43.820  1.00  0.00           C
ATOM   1278  O   MET A  84      37.450  41.690  42.940  1.00  0.00           O
ATOM   1279  N   ASP A  85      36.450  43.480  43.680  1.00  0.00           N
ATOM   1280  HN  ASP A  85      36.220  44.140  44.390  1.00  0.00           H
ATOM   1281  CA  ASP A  85      35.790  43.850  42.400  1.00  0.00           C
ATOM   1282  HA  ASP A  85      35.220  43.050  41.920  1.00  0.00           H
ATOM   1283  CB  ASP A  85      34.800  45.070  42.530  1.00  0.00           C
ATOM   1284  HB1 ASP A  85      35.210  45.990  43.000  1.00  0.00           H
ATOM   1285  HB2 ASP A  85      34.000  44.730  43.220  1.00  0.00           H
ATOM   1286  CG  ASP A  85      34.010  45.440  41.180  1.00  0.00           C
ATOM   1287  OD1 ASP A  85      33.650  44.440  40.520  1.00  0.00           O
ATOM   1288  OD2 ASP A  85      33.840  46.640  40.920  1.00  0.00           O
ATOM   1289  C   ASP A  85      36.810  44.260  41.340  1.00  0.00           C
ATOM   1290  O   ASP A  85      36.700  43.890  40.200  1.00  0.00           O
ATOM   1291  N   ASN A  86      37.830  45.090  41.700  1.00  0.00           N
ATOM   1292  HN  ASN A  86      37.790  45.340  42.660  1.00  0.00           H
ATOM   1293  CA  ASN A  86      38.870  45.610  40.810  1.00  0.00           C
ATOM   1294  HA  ASN A  86      38.300  46.060  40.010  1.00  0.00           H
ATOM   1295  CB  ASN A  86      39.700  46.700  41.530  1.00  0.00           C
ATOM   1296  HB1 ASN A  86      40.100  46.190  42.440  1.00  0.00           H
ATOM   1297  HB2 ASN A  86      39.030  47.530  41.810  1.00  0.00           H
ATOM   1298  CG  ASN A  86      40.790  47.170  40.640  1.00  0.00           C
ATOM   1299  OD1 ASN A  86      41.990  47.090  41.000  1.00  0.00           O
ATOM   1300  ND2 ASN A  86      40.540  47.660  39.390  1.00  0.00           N
ATOM   1301 HD21 ASN A  86      41.340  48.010  38.910  1.00  0.00           H
ATOM   1302 HD22 ASN A  86      39.620  47.680  39.000  1.00  0.00           H
ATOM   1303  C   ASN A  86      39.740  44.480  40.290  1.00  0.00           C
ATOM   1304  O   ASN A  86      40.020  44.370  39.080  1.00  0.00           O
ATOM   1305  N   TYR A  87      40.220  43.580  41.200  1.00  0.00           N
ATOM   1306  HN  TYR A  87      40.090  43.750  42.170  1.00  0.00           H
ATOM   1307  CA  TYR A  87      40.990  42.410  40.790  1.00  0.00           C
ATOM   1308  HA  TYR A  87      41.810  42.840  40.220  1.00  0.00           H
ATOM   1309  CB  TYR A  87      41.330  41.660  42.110  1.00  0.00           C
ATOM   1310  HB1 TYR A  87      41.760  40.670  41.840  1.00  0.00           H
ATOM   1311  HB2 TYR A  87      40.420  41.470  42.700  1.00  0.00           H
ATOM   1312  CG  TYR A  87      42.400  42.310  43.040  1.00  0.00           C
ATOM   1313  CD1 TYR A  87      42.840  41.700  44.180  1.00  0.00           C
ATOM   1314  HD1 TYR A  87      42.340  40.760  44.340  1.00  0.00           H
ATOM   1315  CE1 TYR A  87      43.750  42.310  45.080  1.00  0.00           C
ATOM   1316  HE1 TYR A  87      44.170  41.740  45.880  1.00  0.00           H
ATOM   1317  CZ  TYR A  87      44.100  43.660  44.910  1.00  0.00           C
ATOM   1318  OH  TYR A  87      45.140  44.160  45.680  1.00  0.00           O
ATOM   1319  HH  TYR A  87      45.570  44.810  45.090  1.00  0.00           H
ATOM   1320  CD2 TYR A  87      42.830  43.700  42.830  1.00  0.00           C
ATOM   1321  HD2 TYR A  87      42.510  44.240  41.950  1.00  0.00           H
ATOM   1322  CE2 TYR A  87      43.620  44.340  43.800  1.00  0.00           C
ATOM   1323  HE2 TYR A  87      44.070  45.310  43.650  1.00  0.00           H
ATOM   1324  C   TYR A  87      40.220  41.420  39.820  1.00  0.00           C
ATOM   1325  O   TYR A  87      40.780  41.000  38.800  1.00  0.00           O
ATOM   1326  N   VAL A  88      38.910  41.130  40.050  1.00  0.00           N
ATOM   1327  HN  VAL A  88      38.530  41.750  40.740  1.00  0.00           H
ATOM   1328  CA  VAL A  88      37.910  40.330  39.360  1.00  0.00           C
ATOM   1329  HA  VAL A  88      38.270  39.320  39.290  1.00  0.00           H
ATOM   1330  CB  VAL A  88      36.590  40.310  40.180  1.00  0.00           C
ATOM   1331  HB  VAL A  88      36.350  41.310  40.610  1.00  0.00           H
ATOM   1332  CG1 VAL A  88      35.310  40.140  39.310  1.00  0.00           C
ATOM   1333 HG11 VAL A  88      35.180  41.150  38.850  1.00  0.00           H
ATOM   1334 HG12 VAL A  88      34.430  39.990  39.950  1.00  0.00           H
ATOM   1335 HG13 VAL A  88      35.520  39.360  38.540  1.00  0.00           H
ATOM   1336  CG2 VAL A  88      36.730  39.190  41.210  1.00  0.00           C
ATOM   1337 HG21 VAL A  88      35.820  39.190  41.850  1.00  0.00           H
ATOM   1338 HG22 VAL A  88      37.570  39.350  41.920  1.00  0.00           H
ATOM   1339 HG23 VAL A  88      36.960  38.260  40.640  1.00  0.00           H
ATOM   1340  C   VAL A  88      37.620  40.680  37.920  1.00  0.00           C
ATOM   1341  O   VAL A  88      37.360  39.790  37.080  1.00  0.00           O
ATOM   1342  N   ARG A  89      37.670  41.970  37.490  1.00  0.00           N
ATOM   1343  HN  ARG A  89      37.720  42.730  38.140  1.00  0.00           H
ATOM   1344  CA  ARG A  89      37.570  42.330  36.080  1.00  0.00           C
ATOM   1345  HA  ARG A  89      37.020  41.600  35.490  1.00  0.00           H
ATOM   1346  CB  ARG A  89      36.840  43.740  36.010  1.00  0.00           C
ATOM   1347  HB1 ARG A  89      36.640  44.010  34.960  1.00  0.00           H
ATOM   1348  HB2 ARG A  89      37.460  44.590  36.340  1.00  0.00           H
ATOM   1349  CG  ARG A  89      35.470  43.850  36.800  1.00  0.00           C
ATOM   1350  HG1 ARG A  89      35.690  43.700  37.880  1.00  0.00           H
ATOM   1351  HG2 ARG A  89      34.720  43.060  36.610  1.00  0.00           H
ATOM   1352  CD  ARG A  89      34.740  45.240  36.580  1.00  0.00           C
ATOM   1353  HD1 ARG A  89      34.270  45.260  35.560  1.00  0.00           H
ATOM   1354  HD2 ARG A  89      35.420  46.080  36.840  1.00  0.00           H
ATOM   1355  NE  ARG A  89      33.730  45.270  37.700  1.00  0.00           N
ATOM   1356  HE  ARG A  89      34.160  45.470  38.580  1.00  0.00           H
ATOM   1357  CZ  ARG A  89      32.510  45.700  37.610  1.00  0.00           C
ATOM   1358  NH1 ARG A  89      31.930  45.710  36.440  1.00  0.00           N
ATOM   1359 HH11 ARG A  89      32.370  45.230  35.670  1.00  0.00           H
ATOM   1360 HH12 ARG A  89      31.140  46.310  36.290  1.00  0.00           H
ATOM   1361  NH2 ARG A  89      31.900  46.110  38.690  1.00  0.00           N
ATOM   1362 HH21 ARG A  89      30.930  46.350  38.730  1.00  0.00           H
ATOM   1363 HH22 ARG A  89      32.440  46.040  39.540  1.00  0.00           H
ATOM   1364  C   ARG A  89      38.950  42.430  35.380  1.00  0.00           C
ATOM   1365  O   ARG A  89      39.170  42.980  34.290  1.00  0.00           O
ATOM   1366  N   ARG A  90      40.040  41.970  36.090  1.00  0.00           N
ATOM   1367  HN  ARG A  90      39.960  41.440  36.930  1.00  0.00           H
ATOM   1368  CA  ARG A  90      41.470  42.130  35.680  1.00  0.00           C
ATOM   1369  HA  ARG A  90      42.100  41.810  36.490  1.00  0.00           H
ATOM   1370  CB  ARG A  90      41.860  41.250  34.450  1.00  0.00           C
ATOM   1371  HB1 ARG A  90      42.920  41.340  34.160  1.00  0.00           H
ATOM   1372  HB2 ARG A  90      41.150  41.610  33.680  1.00  0.00           H
ATOM   1373  CG  ARG A  90      41.610  39.710  34.740  1.00  0.00           C
ATOM   1374  HG1 ARG A  90      40.570  39.650  35.130  1.00  0.00           H
ATOM   1375  HG2 ARG A  90      42.320  39.440  35.560  1.00  0.00           H
ATOM   1376  CD  ARG A  90      41.850  38.770  33.540  1.00  0.00           C
ATOM   1377  HD1 ARG A  90      42.920  38.790  33.230  1.00  0.00           H
ATOM   1378  HD2 ARG A  90      41.110  39.170  32.800  1.00  0.00           H
ATOM   1379  NE  ARG A  90      41.340  37.480  34.020  1.00  0.00           N
ATOM   1380  HE  ARG A  90      41.980  36.710  34.120  1.00  0.00           H
ATOM   1381  CZ  ARG A  90      40.160  36.910  33.910  1.00  0.00           C
ATOM   1382  NH1 ARG A  90      39.110  37.480  33.410  1.00  0.00           N
ATOM   1383 HH11 ARG A  90      38.180  37.140  33.600  1.00  0.00           H
ATOM   1384 HH12 ARG A  90      39.270  38.430  33.160  1.00  0.00           H
ATOM   1385  NH2 ARG A  90      40.060  35.630  34.120  1.00  0.00           N
ATOM   1386 HH21 ARG A  90      40.950  35.200  34.050  1.00  0.00           H
ATOM   1387 HH22 ARG A  90      39.390  35.200  33.520  1.00  0.00           H
ATOM   1388  C   ARG A  90      41.880  43.630  35.540  1.00  0.00           C
ATOM   1389  O   ARG A  90      42.580  44.120  34.620  1.00  0.00           O
ATOM   1390  N   TRP A  91      41.330  44.530  36.380  1.00  0.00           N
ATOM   1391  HN  TRP A  91      40.660  44.090  36.960  1.00  0.00           H
ATOM   1392  CA  TRP A  91      41.530  45.960  36.570  1.00  0.00           C
ATOM   1393  HA  TRP A  91      40.960  46.230  37.450  1.00  0.00           H
ATOM   1394  CB  TRP A  91      42.920  46.450  36.700  1.00  0.00           C
ATOM   1395  HB1 TRP A  91      42.900  47.470  37.150  1.00  0.00           H
ATOM   1396  HB2 TRP A  91      43.300  46.560  35.670  1.00  0.00           H
ATOM   1397  CG  TRP A  91      43.850  45.570  37.470  1.00  0.00           C
ATOM   1398  CD1 TRP A  91      43.610  44.930  38.630  1.00  0.00           C
ATOM   1399  HD1 TRP A  91      42.660  45.110  39.110  1.00  0.00           H
ATOM   1400  NE1 TRP A  91      44.540  44.000  38.880  1.00  0.00           N
ATOM   1401  HE1 TRP A  91      44.580  43.480  39.700  1.00  0.00           H
ATOM   1402  CE2 TRP A  91      45.490  44.090  37.930  1.00  0.00           C
ATOM   1403  CD2 TRP A  91      45.120  45.090  36.960  1.00  0.00           C
ATOM   1404  CE3 TRP A  91      46.010  45.470  35.950  1.00  0.00           C
ATOM   1405  HE3 TRP A  91      45.740  46.160  35.170  1.00  0.00           H
ATOM   1406  CZ3 TRP A  91      47.200  44.680  35.810  1.00  0.00           C
ATOM   1407  HZ3 TRP A  91      47.760  44.810  34.890  1.00  0.00           H
ATOM   1408  CZ2 TRP A  91      46.700  43.470  37.890  1.00  0.00           C
ATOM   1409  HZ2 TRP A  91      46.970  42.790  38.680  1.00  0.00           H
ATOM   1410  CH2 TRP A  91      47.530  43.750  36.790  1.00  0.00           C
ATOM   1411  HH2 TRP A  91      48.480  43.230  36.670  1.00  0.00           H
ATOM   1412  C   TRP A  91      40.800  46.820  35.520  1.00  0.00           C
ATOM   1413  O   TRP A  91      40.910  48.040  35.550  1.00  0.00           O
ATOM   1414  N   ASP A  92      40.060  46.120  34.650  1.00  0.00           N
ATOM   1415  HN  ASP A  92      39.970  45.130  34.630  1.00  0.00           H
ATOM   1416  CA  ASP A  92      39.210  46.700  33.650  1.00  0.00           C
ATOM   1417  HA  ASP A  92      39.790  47.350  33.020  1.00  0.00           H
ATOM   1418  CB  ASP A  92      38.560  45.590  32.820  1.00  0.00           C
ATOM   1419  HB1 ASP A  92      37.800  44.960  33.320  1.00  0.00           H
ATOM   1420  HB2 ASP A  92      39.350  44.880  32.500  1.00  0.00           H
ATOM   1421  CG  ASP A  92      37.900  46.020  31.520  1.00  0.00           C
ATOM   1422  OD1 ASP A  92      37.740  45.080  30.610  1.00  0.00           O
ATOM   1423  OD2 ASP A  92      37.460  47.170  31.400  1.00  0.00           O
ATOM   1424  C   ASP A  92      38.160  47.650  34.350  1.00  0.00           C
ATOM   1425  O   ASP A  92      37.320  47.150  35.130  1.00  0.00           O
ATOM   1426  N   TRP A  93      38.240  48.970  34.060  1.00  0.00           N
ATOM   1427  HN  TRP A  93      38.730  49.290  33.250  1.00  0.00           H
ATOM   1428  CA  TRP A  93      37.480  49.950  34.790  1.00  0.00           C
ATOM   1429  HA  TRP A  93      37.070  49.480  35.670  1.00  0.00           H
ATOM   1430  CB  TRP A  93      38.370  51.140  35.200  1.00  0.00           C
ATOM   1431  HB1 TRP A  93      38.610  51.670  34.250  1.00  0.00           H
ATOM   1432  HB2 TRP A  93      39.310  50.660  35.510  1.00  0.00           H
ATOM   1433  CG  TRP A  93      37.820  52.020  36.210  1.00  0.00           C
ATOM   1434  CD1 TRP A  93      37.300  53.220  35.890  1.00  0.00           C
ATOM   1435  HD1 TRP A  93      37.310  53.610  34.880  1.00  0.00           H
ATOM   1436  NE1 TRP A  93      36.790  53.800  37.010  1.00  0.00           N
ATOM   1437  HE1 TRP A  93      36.690  54.760  37.190  1.00  0.00           H
ATOM   1438  CE2 TRP A  93      37.070  52.980  38.090  1.00  0.00           C
ATOM   1439  CD2 TRP A  93      37.690  51.840  37.650  1.00  0.00           C
ATOM   1440  CE3 TRP A  93      38.180  50.880  38.550  1.00  0.00           C
ATOM   1441  HE3 TRP A  93      38.710  50.010  38.200  1.00  0.00           H
ATOM   1442  CZ3 TRP A  93      37.880  51.020  39.900  1.00  0.00           C
ATOM   1443  HZ3 TRP A  93      38.150  50.260  40.600  1.00  0.00           H
ATOM   1444  CZ2 TRP A  93      36.740  53.090  39.430  1.00  0.00           C
ATOM   1445  HZ2 TRP A  93      36.180  53.930  39.840  1.00  0.00           H
ATOM   1446  CH2 TRP A  93      37.170  52.160  40.320  1.00  0.00           C
ATOM   1447  HH2 TRP A  93      36.930  52.250  41.370  1.00  0.00           H
ATOM   1448  C   TRP A  93      36.220  50.410  34.070  1.00  0.00           C
ATOM   1449  O   TRP A  93      36.170  50.810  32.910  1.00  0.00           O
ATOM   1450  N   LYS A  94      35.040  50.310  34.850  1.00  0.00           N
ATOM   1451  HN  LYS A  94      35.200  49.840  35.700  1.00  0.00           H
ATOM   1452  CA  LYS A  94      33.660  50.530  34.310  1.00  0.00           C
ATOM   1453  HA  LYS A  94      33.840  50.770  33.270  1.00  0.00           H
ATOM   1454  CB  LYS A  94      32.740  49.360  34.540  1.00  0.00           C
ATOM   1455  HB1 LYS A  94      31.820  49.620  33.970  1.00  0.00           H
ATOM   1456  HB2 LYS A  94      32.560  49.290  35.620  1.00  0.00           H
ATOM   1457  CG  LYS A  94      33.260  48.070  34.030  1.00  0.00           C
ATOM   1458  HG1 LYS A  94      32.340  47.440  34.070  1.00  0.00           H
ATOM   1459  HG2 LYS A  94      34.030  47.790  34.780  1.00  0.00           H
ATOM   1460  CD  LYS A  94      33.950  48.020  32.670  1.00  0.00           C
ATOM   1461  HD1 LYS A  94      35.010  48.300  32.870  1.00  0.00           H
ATOM   1462  HD2 LYS A  94      33.330  48.670  32.030  1.00  0.00           H
ATOM   1463  CE  LYS A  94      33.970  46.550  32.120  1.00  0.00           C
ATOM   1464  HE1 LYS A  94      32.940  46.190  31.930  1.00  0.00           H
ATOM   1465  HE2 LYS A  94      34.480  45.920  32.880  1.00  0.00           H
ATOM   1466  NZ  LYS A  94      34.780  46.430  30.950  1.00  0.00           N
ATOM   1467  HZ1 LYS A  94      34.780  45.500  30.470  1.00  0.00           H
ATOM   1468  HZ2 LYS A  94      35.780  46.610  31.190  1.00  0.00           H
ATOM   1469  HZ3 LYS A  94      34.600  47.210  30.290  1.00  0.00           H
ATOM   1470  C   LYS A  94      32.990  51.790  34.920  1.00  0.00           C
ATOM   1471  O   LYS A  94      31.890  52.170  34.490  1.00  0.00           O
ATOM   1472  N   PHE A  95      33.680  52.540  35.800  1.00  0.00           N
ATOM   1473  HN  PHE A  95      34.620  52.370  36.090  1.00  0.00           H
ATOM   1474  CA  PHE A  95      33.120  53.660  36.520  1.00  0.00           C
ATOM   1475  HA  PHE A  95      32.060  53.760  36.330  1.00  0.00           H
ATOM   1476  CB  PHE A  95      33.280  53.360  38.040  1.00  0.00           C
ATOM   1477  HB1 PHE A  95      32.810  54.140  38.680  1.00  0.00           H
ATOM   1478  HB2 PHE A  95      34.350  53.240  38.330  1.00  0.00           H
ATOM   1479  CG  PHE A  95      32.540  52.030  38.480  1.00  0.00           C
ATOM   1480  CD1 PHE A  95      33.170  51.020  39.240  1.00  0.00           C
ATOM   1481  HD1 PHE A  95      34.170  51.280  39.560  1.00  0.00           H
ATOM   1482  CE1 PHE A  95      32.520  49.850  39.550  1.00  0.00           C
ATOM   1483  HE1 PHE A  95      33.020  49.080  40.120  1.00  0.00           H
ATOM   1484  CZ  PHE A  95      31.200  49.660  39.200  1.00  0.00           C
ATOM   1485  HZ  PHE A  95      30.630  48.770  39.410  1.00  0.00           H
ATOM   1486  CD2 PHE A  95      31.190  51.910  38.140  1.00  0.00           C
ATOM   1487  HD2 PHE A  95      30.670  52.760  37.720  1.00  0.00           H
ATOM   1488  CE2 PHE A  95      30.510  50.660  38.490  1.00  0.00           C
ATOM   1489  HE2 PHE A  95      29.460  50.510  38.280  1.00  0.00           H
ATOM   1490  C   PHE A  95      33.690  55.100  36.270  1.00  0.00           C
ATOM   1491  O   PHE A  95      33.360  56.100  36.950  1.00  0.00           O
ATOM   1492  N   GLY A  96      34.440  55.340  35.170  1.00  0.00           N
ATOM   1493  HN  GLY A  96      34.660  54.580  34.570  1.00  0.00           H
ATOM   1494  CA  GLY A  96      34.950  56.670  34.800  1.00  0.00           C
ATOM   1495  HA1 GLY A  96      34.250  57.430  35.090  1.00  0.00           H
ATOM   1496  HA2 GLY A  96      34.930  56.820  33.720  1.00  0.00           H
ATOM   1497  C   GLY A  96      36.200  57.080  35.430  1.00  0.00           C
ATOM   1498  O   GLY A  96      36.650  56.610  36.480  1.00  0.00           O
ATOM   1499  N   ASP A  97      36.880  58.000  34.760  1.00  0.00           N
ATOM   1500  HN  ASP A  97      36.420  58.530  34.040  1.00  0.00           H
ATOM   1501  CA  ASP A  97      38.280  58.330  35.010  1.00  0.00           C
ATOM   1502  HA  ASP A  97      38.790  57.380  35.040  1.00  0.00           H
ATOM   1503  CB  ASP A  97      38.860  59.240  33.910  1.00  0.00           C
ATOM   1504  HB1 ASP A  97      39.850  59.640  34.230  1.00  0.00           H
ATOM   1505  HB2 ASP A  97      38.180  60.100  33.810  1.00  0.00           H
ATOM   1506  CG  ASP A  97      38.960  58.670  32.530  1.00  0.00           C
ATOM   1507  OD1 ASP A  97      38.590  57.540  32.210  1.00  0.00           O
ATOM   1508  OD2 ASP A  97      39.510  59.380  31.690  1.00  0.00           O
ATOM   1509  C   ASP A  97      38.530  59.020  36.360  1.00  0.00           C
ATOM   1510  O   ASP A  97      39.430  58.690  37.130  1.00  0.00           O
ATOM   1511  N   ILE A  98      37.640  59.920  36.800  1.00  0.00           N
ATOM   1512  HN  ILE A  98      36.930  60.190  36.150  1.00  0.00           H
ATOM   1513  CA  ILE A  98      37.770  60.550  38.110  1.00  0.00           C
ATOM   1514  HA  ILE A  98      38.800  60.760  38.340  1.00  0.00           H
ATOM   1515  CB  ILE A  98      37.090  61.970  38.230  1.00  0.00           C
ATOM   1516  HB  ILE A  98      36.010  61.950  38.010  1.00  0.00           H
ATOM   1517  CG2 ILE A  98      37.330  62.390  39.640  1.00  0.00           C
ATOM   1518 HG21 ILE A  98      38.350  62.190  40.040  1.00  0.00           H
ATOM   1519 HG22 ILE A  98      36.620  61.850  40.300  1.00  0.00           H
ATOM   1520 HG23 ILE A  98      37.130  63.480  39.750  1.00  0.00           H
ATOM   1521  CG1 ILE A  98      37.840  62.960  37.330  1.00  0.00           C
ATOM   1522 HG11 ILE A  98      37.440  63.990  37.470  1.00  0.00           H
ATOM   1523 HG12 ILE A  98      37.630  62.640  36.300  1.00  0.00           H
ATOM   1524  CD  ILE A  98      39.380  62.990  37.500  1.00  0.00           C
ATOM   1525  HD1 ILE A  98      39.740  63.120  38.540  1.00  0.00           H
ATOM   1526  HD2 ILE A  98      39.690  63.870  36.880  1.00  0.00           H
ATOM   1527  HD3 ILE A  98      39.850  62.090  37.070  1.00  0.00           H
ATOM   1528  C   ILE A  98      37.470  59.620  39.280  1.00  0.00           C
ATOM   1529  O   ILE A  98      38.220  59.730  40.320  1.00  0.00           O
ATOM   1530  N   PRO A  99      36.570  58.670  39.040  1.00  0.00           N
ATOM   1531  CD  PRO A  99      35.250  58.980  38.380  1.00  0.00           C
ATOM   1532  HD1 PRO A  99      35.240  58.650  37.320  1.00  0.00           H
ATOM   1533  HD2 PRO A  99      35.030  60.070  38.390  1.00  0.00           H
ATOM   1534  CA  PRO A  99      36.460  57.530  40.000  1.00  0.00           C
ATOM   1535  HA  PRO A  99      36.340  57.850  41.020  1.00  0.00           H
ATOM   1536  CB  PRO A  99      35.210  56.860  39.460  1.00  0.00           C
ATOM   1537  HB1 PRO A  99      34.700  56.120  40.110  1.00  0.00           H
ATOM   1538  HB2 PRO A  99      35.340  56.330  38.490  1.00  0.00           H
ATOM   1539  CG  PRO A  99      34.280  58.120  39.160  1.00  0.00           C
ATOM   1540  HG1 PRO A  99      33.420  57.790  38.540  1.00  0.00           H
ATOM   1541  HG2 PRO A  99      33.950  58.610  40.100  1.00  0.00           H
ATOM   1542  C   PRO A  99      37.670  56.640  40.110  1.00  0.00           C
ATOM   1543  O   PRO A  99      37.940  56.220  41.230  1.00  0.00           O
ATOM   1544  N   CYS A 100      38.390  56.360  39.010  1.00  0.00           N
ATOM   1545  HN  CYS A 100      38.080  56.630  38.100  1.00  0.00           H
ATOM   1546  CA  CYS A 100      39.610  55.650  39.100  1.00  0.00           C
ATOM   1547  HA  CYS A 100      39.520  54.710  39.630  1.00  0.00           H
ATOM   1548  CB  CYS A 100      40.200  55.360  37.700  1.00  0.00           C
ATOM   1549  HB1 CYS A 100      40.160  56.320  37.150  1.00  0.00           H
ATOM   1550  HB2 CYS A 100      39.550  54.650  37.140  1.00  0.00           H
ATOM   1551  SG  CYS A 100      41.940  54.840  37.440  1.00  0.00           S
ATOM   1552  C   CYS A 100      40.640  56.410  39.900  1.00  0.00           C
ATOM   1553  O   CYS A 100      41.270  55.830  40.830  1.00  0.00           O
ATOM   1554  N   ARG A 101      40.850  57.720  39.670  1.00  0.00           N
ATOM   1555  HN  ARG A 101      40.250  58.150  39.000  1.00  0.00           H
ATOM   1556  CA  ARG A 101      41.970  58.400  40.340  1.00  0.00           C
ATOM   1557  HA  ARG A 101      42.900  57.870  40.180  1.00  0.00           H
ATOM   1558  CB  ARG A 101      42.100  59.830  39.730  1.00  0.00           C
ATOM   1559  HB1 ARG A 101      42.930  60.360  40.240  1.00  0.00           H
ATOM   1560  HB2 ARG A 101      41.220  60.470  39.930  1.00  0.00           H
ATOM   1561  CG  ARG A 101      42.370  60.020  38.190  1.00  0.00           C
ATOM   1562  HG1 ARG A 101      41.430  59.880  37.600  1.00  0.00           H
ATOM   1563  HG2 ARG A 101      43.130  59.300  37.820  1.00  0.00           H
ATOM   1564  CD  ARG A 101      42.900  61.360  37.790  1.00  0.00           C
ATOM   1565  HD1 ARG A 101      44.000  61.470  37.890  1.00  0.00           H
ATOM   1566  HD2 ARG A 101      42.420  62.150  38.400  1.00  0.00           H
ATOM   1567  NE  ARG A 101      42.550  61.510  36.340  1.00  0.00           N
ATOM   1568  HE  ARG A 101      42.150  60.780  35.790  1.00  0.00           H
ATOM   1569  CZ  ARG A 101      43.010  62.560  35.660  1.00  0.00           C
ATOM   1570  NH1 ARG A 101      43.810  63.420  36.260  1.00  0.00           N
ATOM   1571 HH11 ARG A 101      43.980  63.470  37.250  1.00  0.00           H
ATOM   1572 HH12 ARG A 101      44.220  64.090  35.650  1.00  0.00           H
ATOM   1573  NH2 ARG A 101      42.650  62.710  34.430  1.00  0.00           N
ATOM   1574 HH21 ARG A 101      43.000  63.500  33.930  1.00  0.00           H
ATOM   1575 HH22 ARG A 101      42.210  61.940  33.960  1.00  0.00           H
ATOM   1576  C   ARG A 101      41.700  58.610  41.770  1.00  0.00           C
ATOM   1577  O   ARG A 101      42.610  58.470  42.560  1.00  0.00           O
ATOM   1578  N   LEU A 102      40.450  58.920  42.240  1.00  0.00           N
ATOM   1579  HN  LEU A 102      39.750  59.090  41.540  1.00  0.00           H
ATOM   1580  CA  LEU A 102      39.990  59.080  43.610  1.00  0.00           C
ATOM   1581  HA  LEU A 102      40.710  59.580  44.240  1.00  0.00           H
ATOM   1582  CB  LEU A 102      38.560  59.640  43.480  1.00  0.00           C
ATOM   1583  HB1 LEU A 102      37.860  58.870  43.120  1.00  0.00           H
ATOM   1584  HB2 LEU A 102      38.670  60.550  42.840  1.00  0.00           H
ATOM   1585  CG  LEU A 102      37.850  60.110  44.810  1.00  0.00           C
ATOM   1586  HG  LEU A 102      37.960  59.350  45.610  1.00  0.00           H
ATOM   1587  CD1 LEU A 102      38.440  61.460  45.220  1.00  0.00           C
ATOM   1588 HD11 LEU A 102      38.810  62.020  44.340  1.00  0.00           H
ATOM   1589 HD12 LEU A 102      39.340  61.170  45.780  1.00  0.00           H
ATOM   1590 HD13 LEU A 102      37.700  62.030  45.830  1.00  0.00           H
ATOM   1591  CD2 LEU A 102      36.320  60.380  44.540  1.00  0.00           C
ATOM   1592 HD21 LEU A 102      36.190  61.330  43.980  1.00  0.00           H
ATOM   1593 HD22 LEU A 102      35.690  60.580  45.420  1.00  0.00           H
ATOM   1594 HD23 LEU A 102      35.770  59.610  43.970  1.00  0.00           H
ATOM   1595  C   LEU A 102      39.950  57.820  44.380  1.00  0.00           C
ATOM   1596  O   LEU A 102      40.150  57.810  45.580  1.00  0.00           O
ATOM   1597  N   MET A 103      39.750  56.630  43.670  1.00  0.00           N
ATOM   1598  HN  MET A 103      39.430  56.580  42.730  1.00  0.00           H
ATOM   1599  CA  MET A 103      39.890  55.340  44.310  1.00  0.00           C
ATOM   1600  HA  MET A 103      39.190  55.370  45.130  1.00  0.00           H
ATOM   1601  CB  MET A 103      39.430  54.240  43.360  1.00  0.00           C
ATOM   1602  HB1 MET A 103      40.150  54.330  42.510  1.00  0.00           H
ATOM   1603  HB2 MET A 103      38.450  54.410  42.870  1.00  0.00           H
ATOM   1604  CG  MET A 103      39.550  52.740  43.820  1.00  0.00           C
ATOM   1605  HG1 MET A 103      40.560  52.560  44.270  1.00  0.00           H
ATOM   1606  HG2 MET A 103      39.410  52.110  42.920  1.00  0.00           H
ATOM   1607  SD  MET A 103      38.110  52.410  44.890  1.00  0.00           S
ATOM   1608  CE  MET A 103      39.060  51.900  46.330  1.00  0.00           C
ATOM   1609  HE1 MET A 103      39.680  52.730  46.730  1.00  0.00           H
ATOM   1610  HE2 MET A 103      39.580  50.910  46.370  1.00  0.00           H
ATOM   1611  HE3 MET A 103      38.420  51.730  47.220  1.00  0.00           H
ATOM   1612  C   MET A 103      41.410  55.070  44.790  1.00  0.00           C
ATOM   1613  O   MET A 103      41.810  54.690  45.900  1.00  0.00           O
ATOM   1614  N   LEU A 104      42.380  55.230  43.790  1.00  0.00           N
ATOM   1615  HN  LEU A 104      42.110  55.530  42.880  1.00  0.00           H
ATOM   1616  CA  LEU A 104      43.820  55.080  44.100  1.00  0.00           C
ATOM   1617  HA  LEU A 104      44.010  54.130  44.570  1.00  0.00           H
ATOM   1618  CB  LEU A 104      44.650  55.090  42.720  1.00  0.00           C
ATOM   1619  HB1 LEU A 104      45.730  55.330  42.750  1.00  0.00           H
ATOM   1620  HB2 LEU A 104      44.200  55.930  42.130  1.00  0.00           H
ATOM   1621  CG  LEU A 104      44.500  53.740  42.000  1.00  0.00           C
ATOM   1622  HG  LEU A 104      43.470  53.370  42.110  1.00  0.00           H
ATOM   1623  CD1 LEU A 104      44.860  53.790  40.470  1.00  0.00           C
ATOM   1624 HD11 LEU A 104      44.170  54.530  40.000  1.00  0.00           H
ATOM   1625 HD12 LEU A 104      44.740  52.800  39.980  1.00  0.00           H
ATOM   1626 HD13 LEU A 104      45.880  54.200  40.350  1.00  0.00           H
ATOM   1627  CD2 LEU A 104      45.340  52.710  42.680  1.00  0.00           C
ATOM   1628 HD21 LEU A 104      46.400  53.050  42.640  1.00  0.00           H
ATOM   1629 HD22 LEU A 104      45.290  51.730  42.170  1.00  0.00           H
ATOM   1630 HD23 LEU A 104      45.120  52.540  43.750  1.00  0.00           H
ATOM   1631  C   LEU A 104      44.280  56.030  45.190  1.00  0.00           C
ATOM   1632  O   LEU A 104      44.970  55.560  46.140  1.00  0.00           O
ATOM   1633  N   PHE A 105      43.920  57.310  45.060  1.00  0.00           N
ATOM   1634  HN  PHE A 105      43.500  57.650  44.220  1.00  0.00           H
ATOM   1635  CA  PHE A 105      44.090  58.300  46.120  1.00  0.00           C
ATOM   1636  HA  PHE A 105      45.150  58.370  46.330  1.00  0.00           H
ATOM   1637  CB  PHE A 105      43.530  59.640  45.520  1.00  0.00           C
ATOM   1638  HB1 PHE A 105      42.500  59.380  45.190  1.00  0.00           H
ATOM   1639  HB2 PHE A 105      44.160  60.070  44.730  1.00  0.00           H
ATOM   1640  CG  PHE A 105      43.280  60.780  46.490  1.00  0.00           C
ATOM   1641  CD1 PHE A 105      44.340  61.630  46.800  1.00  0.00           C
ATOM   1642  HD1 PHE A 105      45.300  61.240  46.510  1.00  0.00           H
ATOM   1643  CE1 PHE A 105      44.200  62.820  47.570  1.00  0.00           C
ATOM   1644  HE1 PHE A 105      45.090  63.360  47.850  1.00  0.00           H
ATOM   1645  CZ  PHE A 105      42.890  63.200  47.920  1.00  0.00           C
ATOM   1646  HZ  PHE A 105      42.720  64.190  48.340  1.00  0.00           H
ATOM   1647  CD2 PHE A 105      41.980  61.220  46.900  1.00  0.00           C
ATOM   1648  HD2 PHE A 105      41.170  60.520  46.710  1.00  0.00           H
ATOM   1649  CE2 PHE A 105      41.800  62.380  47.550  1.00  0.00           C
ATOM   1650  HE2 PHE A 105      40.820  62.590  47.970  1.00  0.00           H
ATOM   1651  C   PHE A 105      43.590  58.040  47.550  1.00  0.00           C
ATOM   1652  O   PHE A 105      44.260  58.260  48.580  1.00  0.00           O
ATOM   1653  N   MET A 106      42.340  57.550  47.710  1.00  0.00           N
ATOM   1654  HN  MET A 106      41.750  57.330  46.930  1.00  0.00           H
ATOM   1655  CA  MET A 106      41.890  57.180  49.070  1.00  0.00           C
ATOM   1656  HA  MET A 106      42.190  57.900  49.810  1.00  0.00           H
ATOM   1657  CB  MET A 106      40.310  57.100  49.070  1.00  0.00           C
ATOM   1658  HB1 MET A 106      39.990  58.120  48.790  1.00  0.00           H
ATOM   1659  HB2 MET A 106      40.040  56.920  50.140  1.00  0.00           H
ATOM   1660  CG  MET A 106      39.620  56.050  48.220  1.00  0.00           C
ATOM   1661  HG1 MET A 106      40.120  55.820  47.260  1.00  0.00           H
ATOM   1662  HG2 MET A 106      38.660  56.500  47.900  1.00  0.00           H
ATOM   1663  SD  MET A 106      39.260  54.380  48.930  1.00  0.00           S
ATOM   1664  CE  MET A 106      37.960  54.780  50.080  1.00  0.00           C
ATOM   1665  HE1 MET A 106      37.850  54.080  50.940  1.00  0.00           H
ATOM   1666  HE2 MET A 106      36.940  54.900  49.670  1.00  0.00           H
ATOM   1667  HE3 MET A 106      38.210  55.760  50.540  1.00  0.00           H
ATOM   1668  C   MET A 106      42.560  55.910  49.560  1.00  0.00           C
ATOM   1669  O   MET A 106      42.970  55.740  50.690  1.00  0.00           O
ATOM   1670  N   LEU A 107      42.810  54.850  48.660  1.00  0.00           N
ATOM   1671  HN  LEU A 107      42.500  54.850  47.710  1.00  0.00           H
ATOM   1672  CA  LEU A 107      43.610  53.770  49.130  1.00  0.00           C
ATOM   1673  HA  LEU A 107      43.100  53.190  49.880  1.00  0.00           H
ATOM   1674  CB  LEU A 107      43.760  52.860  47.880  1.00  0.00           C
ATOM   1675  HB1 LEU A 107      44.040  53.430  46.980  1.00  0.00           H
ATOM   1676  HB2 LEU A 107      42.790  52.350  47.700  1.00  0.00           H
ATOM   1677  CG  LEU A 107      44.750  51.670  48.100  1.00  0.00           C
ATOM   1678  HG  LEU A 107      45.760  52.000  48.430  1.00  0.00           H
ATOM   1679  CD1 LEU A 107      44.290  50.720  49.210  1.00  0.00           C
ATOM   1680 HD11 LEU A 107      43.240  50.410  49.010  1.00  0.00           H
ATOM   1681 HD12 LEU A 107      44.300  51.210  50.210  1.00  0.00           H
ATOM   1682 HD13 LEU A 107      44.930  49.810  49.230  1.00  0.00           H
ATOM   1683  CD2 LEU A 107      45.210  50.870  46.850  1.00  0.00           C
ATOM   1684 HD21 LEU A 107      44.370  50.470  46.250  1.00  0.00           H
ATOM   1685 HD22 LEU A 107      45.910  50.030  47.020  1.00  0.00           H
ATOM   1686 HD23 LEU A 107      45.730  51.530  46.120  1.00  0.00           H
ATOM   1687  C   LEU A 107      45.090  54.160  49.670  1.00  0.00           C
ATOM   1688  O   LEU A 107      45.490  53.790  50.760  1.00  0.00           O
ATOM   1689  N   ALA A 108      45.810  55.050  48.970  1.00  0.00           N
ATOM   1690  HN  ALA A 108      45.470  55.240  48.060  1.00  0.00           H
ATOM   1691  CA  ALA A 108      47.120  55.510  49.450  1.00  0.00           C
ATOM   1692  HA  ALA A 108      47.650  54.630  49.760  1.00  0.00           H
ATOM   1693  CB  ALA A 108      47.870  56.230  48.290  1.00  0.00           C
ATOM   1694  HB1 ALA A 108      47.260  57.060  47.840  1.00  0.00           H
ATOM   1695  HB2 ALA A 108      48.280  55.540  47.520  1.00  0.00           H
ATOM   1696  HB3 ALA A 108      48.760  56.690  48.770  1.00  0.00           H
ATOM   1697  C   ALA A 108      46.940  56.390  50.700  1.00  0.00           C
ATOM   1698  O   ALA A 108      47.810  56.290  51.580  1.00  0.00           O
ATOM   1699  N   MET A 109      45.890  57.290  50.820  1.00  0.00           N
ATOM   1700  HN  MET A 109      45.260  57.410  50.050  1.00  0.00           H
ATOM   1701  CA  MET A 109      45.690  58.100  51.990  1.00  0.00           C
ATOM   1702  HA  MET A 109      46.560  58.670  52.320  1.00  0.00           H
ATOM   1703  CB  MET A 109      44.520  59.060  51.900  1.00  0.00           C
ATOM   1704  HB1 MET A 109      43.580  58.480  51.780  1.00  0.00           H
ATOM   1705  HB2 MET A 109      44.590  59.660  50.980  1.00  0.00           H
ATOM   1706  CG  MET A 109      44.220  60.060  53.020  1.00  0.00           C
ATOM   1707  HG1 MET A 109      45.010  60.820  53.060  1.00  0.00           H
ATOM   1708  HG2 MET A 109      44.180  59.540  54.010  1.00  0.00           H
ATOM   1709  SD  MET A 109      42.490  60.820  52.920  1.00  0.00           S
ATOM   1710  CE  MET A 109      42.650  61.570  51.210  1.00  0.00           C
ATOM   1711  HE1 MET A 109      42.400  60.720  50.530  1.00  0.00           H
ATOM   1712  HE2 MET A 109      43.700  61.850  51.010  1.00  0.00           H
ATOM   1713  HE3 MET A 109      42.000  62.450  51.050  1.00  0.00           H
ATOM   1714  C   MET A 109      45.540  57.250  53.250  1.00  0.00           C
ATOM   1715  O   MET A 109      46.320  57.490  54.160  1.00  0.00           O
ATOM   1716  N   ASN A 110      44.640  56.240  53.320  1.00  0.00           N
ATOM   1717  HN  ASN A 110      44.120  56.060  52.490  1.00  0.00           H
ATOM   1718  CA  ASN A 110      44.340  55.480  54.520  1.00  0.00           C
ATOM   1719  HA  ASN A 110      44.180  56.210  55.300  1.00  0.00           H
ATOM   1720  CB  ASN A 110      43.010  54.690  54.410  1.00  0.00           C
ATOM   1721  HB1 ASN A 110      42.840  54.290  55.440  1.00  0.00           H
ATOM   1722  HB2 ASN A 110      43.080  53.800  53.750  1.00  0.00           H
ATOM   1723  CG  ASN A 110      41.860  55.610  54.130  1.00  0.00           C
ATOM   1724  OD1 ASN A 110      41.660  56.600  54.860  1.00  0.00           O
ATOM   1725  ND2 ASN A 110      40.980  55.320  53.150  1.00  0.00           N
ATOM   1726 HD21 ASN A 110      41.270  54.760  52.370  1.00  0.00           H
ATOM   1727 HD22 ASN A 110      40.270  56.010  53.000  1.00  0.00           H
ATOM   1728  C   ASN A 110      45.550  54.640  54.880  1.00  0.00           C
ATOM   1729  O   ASN A 110      45.790  54.310  56.040  1.00  0.00           O
ATOM   1730  N   ARG A 111      46.360  54.100  53.970  1.00  0.00           N
ATOM   1731  HN  ARG A 111      46.070  54.280  53.030  1.00  0.00           H
ATOM   1732  CA  ARG A 111      47.550  53.310  54.320  1.00  0.00           C
ATOM   1733  HA  ARG A 111      47.360  52.510  55.010  1.00  0.00           H
ATOM   1734  CB  ARG A 111      47.940  52.650  53.050  1.00  0.00           C
ATOM   1735  HB1 ARG A 111      48.440  53.260  52.280  1.00  0.00           H
ATOM   1736  HB2 ARG A 111      47.080  52.090  52.640  1.00  0.00           H
ATOM   1737  CG  ARG A 111      49.010  51.550  53.260  1.00  0.00           C
ATOM   1738  HG1 ARG A 111      48.730  50.950  54.150  1.00  0.00           H
ATOM   1739  HG2 ARG A 111      49.960  52.070  53.480  1.00  0.00           H
ATOM   1740  CD  ARG A 111      49.200  50.520  52.090  1.00  0.00           C
ATOM   1741  HD1 ARG A 111      48.240  50.080  51.750  1.00  0.00           H
ATOM   1742  HD2 ARG A 111      49.880  49.690  52.380  1.00  0.00           H
ATOM   1743  NE  ARG A 111      49.920  51.290  51.090  1.00  0.00           N
ATOM   1744  HE  ARG A 111      50.830  51.670  51.290  1.00  0.00           H
ATOM   1745  CZ  ARG A 111      49.710  51.280  49.730  1.00  0.00           C
ATOM   1746  NH1 ARG A 111      48.730  50.610  49.270  1.00  0.00           N
ATOM   1747 HH11 ARG A 111      48.170  49.980  49.820  1.00  0.00           H
ATOM   1748 HH12 ARG A 111      48.480  50.870  48.350  1.00  0.00           H
ATOM   1749  NH2 ARG A 111      50.610  51.810  48.960  1.00  0.00           N
ATOM   1750 HH21 ARG A 111      51.460  52.150  49.370  1.00  0.00           H
ATOM   1751 HH22 ARG A 111      50.410  51.710  47.980  1.00  0.00           H
ATOM   1752  C   ARG A 111      48.650  54.180  54.910  1.00  0.00           C
ATOM   1753  O   ARG A 111      49.340  53.770  55.860  1.00  0.00           O
ATOM   1754  N   GLN A 112      48.770  55.440  54.340  1.00  0.00           N
ATOM   1755  HN  GLN A 112      48.270  55.820  53.560  1.00  0.00           H
ATOM   1756  CA  GLN A 112      49.610  56.480  54.950  1.00  0.00           C
ATOM   1757  HA  GLN A 112      50.590  56.040  55.130  1.00  0.00           H
ATOM   1758  CB  GLN A 112      49.740  57.610  53.970  1.00  0.00           C
ATOM   1759  HB1 GLN A 112      50.010  58.510  54.560  1.00  0.00           H
ATOM   1760  HB2 GLN A 112      48.710  57.720  53.570  1.00  0.00           H
ATOM   1761  CG  GLN A 112      50.790  57.440  52.810  1.00  0.00           C
ATOM   1762  HG1 GLN A 112      51.670  58.090  52.970  1.00  0.00           H
ATOM   1763  HG2 GLN A 112      50.210  57.790  51.930  1.00  0.00           H
ATOM   1764  CD  GLN A 112      51.510  56.070  52.630  1.00  0.00           C
ATOM   1765  OE1 GLN A 112      52.400  55.580  53.310  1.00  0.00           O
ATOM   1766  NE2 GLN A 112      51.010  55.340  51.570  1.00  0.00           N
ATOM   1767 HE21 GLN A 112      51.250  54.370  51.650  1.00  0.00           H
ATOM   1768 HE22 GLN A 112      50.210  55.620  51.050  1.00  0.00           H
ATOM   1769  C   GLN A 112      49.150  56.930  56.300  1.00  0.00           C
ATOM   1770  O   GLN A 112      49.950  56.950  57.290  1.00  0.00           O
ATOM   1771  N   GLY A 113      47.830  57.280  56.570  1.00  0.00           N
ATOM   1772  HN  GLY A 113      47.150  57.290  55.840  1.00  0.00           H
ATOM   1773  CA  GLY A 113      47.370  57.600  57.880  1.00  0.00           C
ATOM   1774  HA1 GLY A 113      46.330  57.890  57.750  1.00  0.00           H
ATOM   1775  HA2 GLY A 113      47.970  58.400  58.310  1.00  0.00           H
ATOM   1776  C   GLY A 113      47.490  56.550  58.890  1.00  0.00           C
ATOM   1777  O   GLY A 113      47.700  56.810  60.080  1.00  0.00           O
ATOM   1778  N   SER A 114      47.490  55.260  58.420  1.00  0.00           N
ATOM   1779  HN  SER A 114      47.430  55.080  57.440  1.00  0.00           H
ATOM   1780  CA  SER A 114      47.600  54.100  59.290  1.00  0.00           C
ATOM   1781  HA  SER A 114      46.870  54.350  60.040  1.00  0.00           H
ATOM   1782  CB  SER A 114      47.270  52.780  58.480  1.00  0.00           C
ATOM   1783  HB1 SER A 114      48.050  52.630  57.710  1.00  0.00           H
ATOM   1784  HB2 SER A 114      46.330  52.910  57.910  1.00  0.00           H
ATOM   1785  OG  SER A 114      47.240  51.620  59.320  1.00  0.00           O
ATOM   1786  HG1 SER A 114      46.360  51.570  59.710  1.00  0.00           H
ATOM   1787  C   SER A 114      49.020  53.980  59.930  1.00  0.00           C
ATOM   1788  O   SER A 114      49.100  53.930  61.190  1.00  0.00           O
ATOM   1789  N   ILE A 115      50.110  54.120  59.160  1.00  0.00           N
ATOM   1790  HN  ILE A 115      50.050  54.150  58.160  1.00  0.00           H
ATOM   1791  CA  ILE A 115      51.440  54.380  59.680  1.00  0.00           C
ATOM   1792  HA  ILE A 115      51.520  53.560  60.380  1.00  0.00           H
ATOM   1793  CB  ILE A 115      52.480  54.090  58.590  1.00  0.00           C
ATOM   1794  HB  ILE A 115      53.460  54.400  59.000  1.00  0.00           H
ATOM   1795  CG2 ILE A 115      52.690  52.510  58.530  1.00  0.00           C
ATOM   1796 HG21 ILE A 115      52.670  51.920  59.480  1.00  0.00           H
ATOM   1797 HG22 ILE A 115      53.670  52.280  58.060  1.00  0.00           H
ATOM   1798 HG23 ILE A 115      51.910  52.080  57.860  1.00  0.00           H
ATOM   1799  CG1 ILE A 115      52.160  54.720  57.230  1.00  0.00           C
ATOM   1800 HG11 ILE A 115      51.070  54.830  57.080  1.00  0.00           H
ATOM   1801 HG12 ILE A 115      52.490  54.020  56.440  1.00  0.00           H
ATOM   1802  CD  ILE A 115      52.930  56.050  57.060  1.00  0.00           C
ATOM   1803  HD1 ILE A 115      52.590  56.740  57.860  1.00  0.00           H
ATOM   1804  HD2 ILE A 115      52.850  56.550  56.060  1.00  0.00           H
ATOM   1805  HD3 ILE A 115      54.030  55.930  57.180  1.00  0.00           H
ATOM   1806  C   ILE A 115      51.720  55.550  60.470  1.00  0.00           C
ATOM   1807  O   ILE A 115      52.440  55.490  61.530  1.00  0.00           O
ATOM   1808  N   ILE A 116      51.210  56.800  59.990  1.00  0.00           N
ATOM   1809  HN  ILE A 116      50.640  56.850  59.170  1.00  0.00           H
ATOM   1810  CA  ILE A 116      51.360  58.040  60.800  1.00  0.00           C
ATOM   1811  HA  ILE A 116      52.390  58.240  61.040  1.00  0.00           H
ATOM   1812  CB  ILE A 116      50.900  59.250  60.050  1.00  0.00           C
ATOM   1813  HB  ILE A 116      49.900  59.070  59.560  1.00  0.00           H
ATOM   1814  CG2 ILE A 116      50.740  60.480  60.950  1.00  0.00           C
ATOM   1815 HG21 ILE A 116      50.180  60.310  61.890  1.00  0.00           H
ATOM   1816 HG22 ILE A 116      50.290  61.340  60.420  1.00  0.00           H
ATOM   1817 HG23 ILE A 116      51.700  60.900  61.340  1.00  0.00           H
ATOM   1818  CG1 ILE A 116      51.770  59.580  58.740  1.00  0.00           C
ATOM   1819 HG11 ILE A 116      51.640  58.750  58.010  1.00  0.00           H
ATOM   1820 HG12 ILE A 116      52.830  59.740  58.990  1.00  0.00           H
ATOM   1821  CD  ILE A 116      51.330  60.780  57.890  1.00  0.00           C
ATOM   1822  HD1 ILE A 116      51.390  61.750  58.430  1.00  0.00           H
ATOM   1823  HD2 ILE A 116      50.270  60.590  57.610  1.00  0.00           H
ATOM   1824  HD3 ILE A 116      51.940  60.910  56.970  1.00  0.00           H
ATOM   1825  C   ILE A 116      50.790  57.910  62.250  1.00  0.00           C
ATOM   1826  O   ILE A 116      51.470  58.180  63.230  1.00  0.00           O
ATOM   1827  N   PHE A 117      49.570  57.390  62.350  1.00  0.00           N
ATOM   1828  HN  PHE A 117      49.000  57.110  61.580  1.00  0.00           H
ATOM   1829  CA  PHE A 117      48.830  57.270  63.620  1.00  0.00           C
ATOM   1830  HA  PHE A 117      49.060  58.150  64.180  1.00  0.00           H
ATOM   1831  CB  PHE A 117      47.320  57.110  63.420  1.00  0.00           C
ATOM   1832  HB1 PHE A 117      46.810  56.630  64.270  1.00  0.00           H
ATOM   1833  HB2 PHE A 117      47.110  56.630  62.440  1.00  0.00           H
ATOM   1834  CG  PHE A 117      46.710  58.530  63.180  1.00  0.00           C
ATOM   1835  CD1 PHE A 117      46.770  59.470  64.230  1.00  0.00           C
ATOM   1836  HD1 PHE A 117      47.210  59.210  65.180  1.00  0.00           H
ATOM   1837  CE1 PHE A 117      46.110  60.720  64.050  1.00  0.00           C
ATOM   1838  HE1 PHE A 117      46.070  61.450  64.850  1.00  0.00           H
ATOM   1839  CZ  PHE A 117      45.460  60.990  62.870  1.00  0.00           C
ATOM   1840  HZ  PHE A 117      44.750  61.780  62.910  1.00  0.00           H
ATOM   1841  CD2 PHE A 117      46.160  58.890  61.930  1.00  0.00           C
ATOM   1842  HD2 PHE A 117      46.130  58.180  61.120  1.00  0.00           H
ATOM   1843  CE2 PHE A 117      45.440  60.110  61.760  1.00  0.00           C
ATOM   1844  HE2 PHE A 117      45.000  60.430  60.820  1.00  0.00           H
ATOM   1845  C   PHE A 117      49.380  56.230  64.470  1.00  0.00           C
ATOM   1846  O   PHE A 117      49.610  56.430  65.670  1.00  0.00           O
ATOM   1847  N   LEU A 118      49.780  55.070  63.910  1.00  0.00           N
ATOM   1848  HN  LEU A 118      49.570  54.910  62.950  1.00  0.00           H
ATOM   1849  CA  LEU A 118      50.530  54.060  64.610  1.00  0.00           C
ATOM   1850  HA  LEU A 118      49.950  53.710  65.440  1.00  0.00           H
ATOM   1851  CB  LEU A 118      50.810  52.810  63.740  1.00  0.00           C
ATOM   1852  HB1 LEU A 118      51.380  53.080  62.830  1.00  0.00           H
ATOM   1853  HB2 LEU A 118      49.870  52.310  63.440  1.00  0.00           H
ATOM   1854  CG  LEU A 118      51.630  51.620  64.320  1.00  0.00           C
ATOM   1855  HG  LEU A 118      52.570  51.980  64.800  1.00  0.00           H
ATOM   1856  CD1 LEU A 118      50.890  50.940  65.410  1.00  0.00           C
ATOM   1857 HD11 LEU A 118      49.960  50.470  65.020  1.00  0.00           H
ATOM   1858 HD12 LEU A 118      50.520  51.570  66.250  1.00  0.00           H
ATOM   1859 HD13 LEU A 118      51.420  50.070  65.860  1.00  0.00           H
ATOM   1860  CD2 LEU A 118      51.950  50.580  63.230  1.00  0.00           C
ATOM   1861 HD21 LEU A 118      52.700  51.000  62.520  1.00  0.00           H
ATOM   1862 HD22 LEU A 118      51.020  50.360  62.670  1.00  0.00           H
ATOM   1863 HD23 LEU A 118      52.380  49.720  63.790  1.00  0.00           H
ATOM   1864  C   LEU A 118      51.850  54.540  65.120  1.00  0.00           C
ATOM   1865  O   LEU A 118      52.160  54.420  66.300  1.00  0.00           O
ATOM   1866  N   THR A 119      52.550  55.310  64.390  1.00  0.00           N
ATOM   1867  HN  THR A 119      52.210  55.440  63.450  1.00  0.00           H
ATOM   1868  CA  THR A 119      53.670  56.050  64.840  1.00  0.00           C
ATOM   1869  HA  THR A 119      54.350  55.300  65.220  1.00  0.00           H
ATOM   1870  CB  THR A 119      54.550  56.620  63.700  1.00  0.00           C
ATOM   1871  HB  THR A 119      54.000  57.420  63.150  1.00  0.00           H
ATOM   1872  OG1 THR A 119      54.800  55.670  62.690  1.00  0.00           O
ATOM   1873  HG1 THR A 119      53.960  55.560  62.220  1.00  0.00           H
ATOM   1874  CG2 THR A 119      55.920  56.990  64.200  1.00  0.00           C
ATOM   1875 HG21 THR A 119      56.550  56.110  64.460  1.00  0.00           H
ATOM   1876 HG22 THR A 119      55.810  57.580  65.140  1.00  0.00           H
ATOM   1877 HG23 THR A 119      56.260  57.800  63.510  1.00  0.00           H
ATOM   1878  C   THR A 119      53.530  57.010  66.050  1.00  0.00           C
ATOM   1879  O   THR A 119      54.260  57.040  67.000  1.00  0.00           O
ATOM   1880  N   VAL A 120      52.470  57.790  66.050  1.00  0.00           N
ATOM   1881  HN  VAL A 120      51.820  57.710  65.290  1.00  0.00           H
ATOM   1882  CA  VAL A 120      52.040  58.650  67.180  1.00  0.00           C
ATOM   1883  HA  VAL A 120      52.890  59.230  67.500  1.00  0.00           H
ATOM   1884  CB  VAL A 120      50.840  59.550  66.690  1.00  0.00           C
ATOM   1885  HB  VAL A 120      50.030  58.910  66.260  1.00  0.00           H
ATOM   1886  CG1 VAL A 120      50.300  60.360  67.930  1.00  0.00           C
ATOM   1887 HG11 VAL A 120      50.950  61.100  68.430  1.00  0.00           H
ATOM   1888 HG12 VAL A 120      49.800  59.760  68.730  1.00  0.00           H
ATOM   1889 HG13 VAL A 120      49.470  60.990  67.540  1.00  0.00           H
ATOM   1890  CG2 VAL A 120      51.470  60.510  65.620  1.00  0.00           C
ATOM   1891 HG21 VAL A 120      52.280  61.130  66.050  1.00  0.00           H
ATOM   1892 HG22 VAL A 120      50.630  61.170  65.330  1.00  0.00           H
ATOM   1893 HG23 VAL A 120      51.820  60.020  64.690  1.00  0.00           H
ATOM   1894  C   VAL A 120      51.630  57.890  68.420  1.00  0.00           C
ATOM   1895  O   VAL A 120      51.900  58.330  69.580  1.00  0.00           O
ATOM   1896  N   VAL A 121      50.970  56.710  68.130  1.00  0.00           N
ATOM   1897  HN  VAL A 121      50.640  56.580  67.200  1.00  0.00           H
ATOM   1898  CA  VAL A 121      50.770  55.710  69.170  1.00  0.00           C
ATOM   1899  HA  VAL A 121      50.380  56.270  70.010  1.00  0.00           H
ATOM   1900  CB  VAL A 121      49.760  54.600  68.770  1.00  0.00           C
ATOM   1901  HB  VAL A 121      49.930  54.260  67.720  1.00  0.00           H
ATOM   1902  CG1 VAL A 121      49.850  53.380  69.760  1.00  0.00           C
ATOM   1903 HG11 VAL A 121      49.210  52.530  69.480  1.00  0.00           H
ATOM   1904 HG12 VAL A 121      49.650  53.640  70.810  1.00  0.00           H
ATOM   1905 HG13 VAL A 121      50.890  53.000  69.650  1.00  0.00           H
ATOM   1906  CG2 VAL A 121      48.380  55.240  68.890  1.00  0.00           C
ATOM   1907 HG21 VAL A 121      47.700  54.800  68.120  1.00  0.00           H
ATOM   1908 HG22 VAL A 121      48.420  56.330  68.680  1.00  0.00           H
ATOM   1909 HG23 VAL A 121      47.840  55.060  69.840  1.00  0.00           H
ATOM   1910  C   VAL A 121      52.010  55.150  69.760  1.00  0.00           C
ATOM   1911  O   VAL A 121      52.100  54.960  70.960  1.00  0.00           O
ATOM   1912  N   ALA A 122      53.030  54.830  69.000  1.00  0.00           N
ATOM   1913  HN  ALA A 122      53.000  54.940  68.010  1.00  0.00           H
ATOM   1914  CA  ALA A 122      54.290  54.290  69.530  1.00  0.00           C
ATOM   1915  HA  ALA A 122      54.010  53.430  70.120  1.00  0.00           H
ATOM   1916  CB  ALA A 122      55.170  53.710  68.400  1.00  0.00           C
ATOM   1917  HB1 ALA A 122      54.690  52.800  67.980  1.00  0.00           H
ATOM   1918  HB2 ALA A 122      56.240  53.630  68.670  1.00  0.00           H
ATOM   1919  HB3 ALA A 122      55.150  54.350  67.480  1.00  0.00           H
ATOM   1920  C   ALA A 122      55.000  55.330  70.390  1.00  0.00           C
ATOM   1921  O   ALA A 122      55.450  55.100  71.500  1.00  0.00           O
ATOM   1922  N   VAL A 123      55.050  56.560  69.800  1.00  0.00           N
ATOM   1923  HN  VAL A 123      54.840  56.600  68.820  1.00  0.00           H
ATOM   1924  CA  VAL A 123      55.660  57.690  70.550  1.00  0.00           C
ATOM   1925  HA  VAL A 123      56.700  57.490  70.790  1.00  0.00           H
ATOM   1926  CB  VAL A 123      55.630  58.930  69.600  1.00  0.00           C
ATOM   1927  HB  VAL A 123      54.560  58.950  69.280  1.00  0.00           H
ATOM   1928  CG1 VAL A 123      55.980  60.190  70.400  1.00  0.00           C
ATOM   1929 HG11 VAL A 123      56.110  61.060  69.710  1.00  0.00           H
ATOM   1930 HG12 VAL A 123      56.900  60.210  71.020  1.00  0.00           H
ATOM   1931 HG13 VAL A 123      55.090  60.460  71.000  1.00  0.00           H
ATOM   1932  CG2 VAL A 123      56.550  58.750  68.410  1.00  0.00           C
ATOM   1933 HG21 VAL A 123      57.630  58.860  68.650  1.00  0.00           H
ATOM   1934 HG22 VAL A 123      56.240  59.470  67.620  1.00  0.00           H
ATOM   1935 HG23 VAL A 123      56.480  57.740  67.960  1.00  0.00           H
ATOM   1936  C   VAL A 123      55.050  58.160  71.870  1.00  0.00           C
ATOM   1937  O   VAL A 123      55.750  58.390  72.860  1.00  0.00           O
ATOM   1938  N   ASP A 124      53.680  58.220  71.950  1.00  0.00           N
ATOM   1939  HN  ASP A 124      53.170  58.120  71.100  1.00  0.00           H
ATOM   1940  CA  ASP A 124      52.970  58.380  73.160  1.00  0.00           C
ATOM   1941  HA  ASP A 124      53.320  59.300  73.580  1.00  0.00           H
ATOM   1942  CB  ASP A 124      51.430  58.630  72.810  1.00  0.00           C
ATOM   1943  HB1 ASP A 124      51.070  57.800  72.170  1.00  0.00           H
ATOM   1944  HB2 ASP A 124      51.340  59.520  72.160  1.00  0.00           H
ATOM   1945  CG  ASP A 124      50.510  58.840  73.950  1.00  0.00           C
ATOM   1946  OD1 ASP A 124      49.670  57.910  74.240  1.00  0.00           O
ATOM   1947  OD2 ASP A 124      50.470  59.900  74.620  1.00  0.00           O
ATOM   1948  C   ASP A 124      53.280  57.340  74.260  1.00  0.00           C
ATOM   1949  O   ASP A 124      53.570  57.700  75.400  1.00  0.00           O
ATOM   1950  N   ARG A 125      53.270  56.050  73.880  1.00  0.00           N
ATOM   1951  HN  ARG A 125      53.020  55.800  72.950  1.00  0.00           H
ATOM   1952  CA  ARG A 125      53.790  54.960  74.720  1.00  0.00           C
ATOM   1953  HA  ARG A 125      53.430  55.100  75.730  1.00  0.00           H
ATOM   1954  CB  ARG A 125      53.400  53.580  74.240  1.00  0.00           C
ATOM   1955  HB1 ARG A 125      54.020  52.790  74.720  1.00  0.00           H
ATOM   1956  HB2 ARG A 125      53.690  53.650  73.180  1.00  0.00           H
ATOM   1957  CG  ARG A 125      51.970  53.210  74.440  1.00  0.00           C
ATOM   1958  HG1 ARG A 125      51.380  54.120  74.180  1.00  0.00           H
ATOM   1959  HG2 ARG A 125      51.720  53.080  75.500  1.00  0.00           H
ATOM   1960  CD  ARG A 125      51.510  52.160  73.390  1.00  0.00           C
ATOM   1961  HD1 ARG A 125      52.020  52.060  72.400  1.00  0.00           H
ATOM   1962  HD2 ARG A 125      50.430  52.220  73.120  1.00  0.00           H
ATOM   1963  NE  ARG A 125      51.740  50.830  74.040  1.00  0.00           N
ATOM   1964  HE  ARG A 125      52.700  50.550  73.970  1.00  0.00           H
ATOM   1965  CZ  ARG A 125      50.850  50.130  74.670  1.00  0.00           C
ATOM   1966  NH1 ARG A 125      49.610  50.400  74.910  1.00  0.00           N
ATOM   1967 HH11 ARG A 125      49.270  51.290  74.610  1.00  0.00           H
ATOM   1968 HH12 ARG A 125      49.000  49.700  75.270  1.00  0.00           H
ATOM   1969  NH2 ARG A 125      51.230  48.890  75.000  1.00  0.00           N
ATOM   1970 HH21 ARG A 125      52.200  48.770  75.220  1.00  0.00           H
ATOM   1971 HH22 ARG A 125      50.620  48.250  75.450  1.00  0.00           H
ATOM   1972  C   ARG A 125      55.260  54.900  75.130  1.00  0.00           C
ATOM   1973  O   ARG A 125      55.540  54.710  76.290  1.00  0.00           O
ATOM   1974  N   TYR A 126      56.220  55.260  74.220  1.00  0.00           N
ATOM   1975  HN  TYR A 126      56.070  55.460  73.250  1.00  0.00           H
ATOM   1976  CA  TYR A 126      57.590  55.530  74.600  1.00  0.00           C
ATOM   1977  HA  TYR A 126      58.110  54.640  74.940  1.00  0.00           H
ATOM   1978  CB  TYR A 126      58.390  55.750  73.270  1.00  0.00           C
ATOM   1979  HB1 TYR A 126      57.700  56.380  72.660  1.00  0.00           H
ATOM   1980  HB2 TYR A 126      58.620  54.780  72.810  1.00  0.00           H
ATOM   1981  CG  TYR A 126      59.690  56.420  73.430  1.00  0.00           C
ATOM   1982  CD1 TYR A 126      60.680  55.950  74.320  1.00  0.00           C
ATOM   1983  HD1 TYR A 126      60.410  55.100  74.940  1.00  0.00           H
ATOM   1984  CE1 TYR A 126      61.780  56.660  74.540  1.00  0.00           C
ATOM   1985  HE1 TYR A 126      62.350  56.370  75.420  1.00  0.00           H
ATOM   1986  CZ  TYR A 126      62.130  57.780  73.800  1.00  0.00           C
ATOM   1987  OH  TYR A 126      63.300  58.470  74.020  1.00  0.00           O
ATOM   1988  HH  TYR A 126      63.180  59.330  73.610  1.00  0.00           H
ATOM   1989  CD2 TYR A 126      60.040  57.590  72.610  1.00  0.00           C
ATOM   1990  HD2 TYR A 126      59.370  57.980  71.860  1.00  0.00           H
ATOM   1991  CE2 TYR A 126      61.270  58.220  72.800  1.00  0.00           C
ATOM   1992  HE2 TYR A 126      61.390  59.110  72.190  1.00  0.00           H
ATOM   1993  C   TYR A 126      57.800  56.640  75.720  1.00  0.00           C
ATOM   1994  O   TYR A 126      58.640  56.430  76.600  1.00  0.00           O
ATOM   1995  N   PHE A 127      57.140  57.860  75.740  1.00  0.00           N
ATOM   1996  HN  PHE A 127      56.620  58.030  74.910  1.00  0.00           H
ATOM   1997  CA  PHE A 127      57.280  58.780  76.820  1.00  0.00           C
ATOM   1998  HA  PHE A 127      58.350  58.890  76.960  1.00  0.00           H
ATOM   1999  CB  PHE A 127      56.770  60.150  76.480  1.00  0.00           C
ATOM   2000  HB1 PHE A 127      56.830  60.910  77.290  1.00  0.00           H
ATOM   2001  HB2 PHE A 127      55.670  59.990  76.380  1.00  0.00           H
ATOM   2002  CG  PHE A 127      57.220  60.830  75.220  1.00  0.00           C
ATOM   2003  CD1 PHE A 127      56.480  61.930  74.690  1.00  0.00           C
ATOM   2004  HD1 PHE A 127      55.520  62.280  75.030  1.00  0.00           H
ATOM   2005  CE1 PHE A 127      57.030  62.730  73.700  1.00  0.00           C
ATOM   2006  HE1 PHE A 127      56.430  63.600  73.470  1.00  0.00           H
ATOM   2007  CZ  PHE A 127      58.180  62.320  72.970  1.00  0.00           C
ATOM   2008  HZ  PHE A 127      58.510  62.850  72.080  1.00  0.00           H
ATOM   2009  CD2 PHE A 127      58.460  60.520  74.560  1.00  0.00           C
ATOM   2010  HD2 PHE A 127      59.110  59.740  74.940  1.00  0.00           H
ATOM   2011  CE2 PHE A 127      58.880  61.160  73.350  1.00  0.00           C
ATOM   2012  HE2 PHE A 127      59.800  60.950  72.820  1.00  0.00           H
ATOM   2013  C   PHE A 127      56.630  58.300  78.150  1.00  0.00           C
ATOM   2014  O   PHE A 127      57.030  58.620  79.230  1.00  0.00           O
ATOM   2015  N   ARG A 128      55.490  57.580  78.040  1.00  0.00           N
ATOM   2016  HN  ARG A 128      55.040  57.490  77.160  1.00  0.00           H
ATOM   2017  CA  ARG A 128      54.740  57.020  79.210  1.00  0.00           C
ATOM   2018  HA  ARG A 128      54.560  57.850  79.870  1.00  0.00           H
ATOM   2019  CB  ARG A 128      53.440  56.210  78.790  1.00  0.00           C
ATOM   2020  HB1 ARG A 128      53.130  55.590  79.650  1.00  0.00           H
ATOM   2021  HB2 ARG A 128      53.620  55.520  77.920  1.00  0.00           H
ATOM   2022  CG  ARG A 128      52.250  57.190  78.460  1.00  0.00           C
ATOM   2023  HG1 ARG A 128      52.790  57.950  77.860  1.00  0.00           H
ATOM   2024  HG2 ARG A 128      51.810  57.640  79.370  1.00  0.00           H
ATOM   2025  CD  ARG A 128      51.160  56.570  77.620  1.00  0.00           C
ATOM   2026  HD1 ARG A 128      50.450  55.940  78.220  1.00  0.00           H
ATOM   2027  HD2 ARG A 128      51.540  55.930  76.790  1.00  0.00           H
ATOM   2028  NE  ARG A 128      50.420  57.720  77.030  1.00  0.00           N
ATOM   2029  HE  ARG A 128      50.340  57.930  76.060  1.00  0.00           H
ATOM   2030  CZ  ARG A 128      49.740  58.560  77.720  1.00  0.00           C
ATOM   2031  NH1 ARG A 128      49.210  58.350  78.830  1.00  0.00           N
ATOM   2032 HH11 ARG A 128      49.370  57.510  79.350  1.00  0.00           H
ATOM   2033 HH12 ARG A 128      48.540  58.970  79.240  1.00  0.00           H
ATOM   2034  NH2 ARG A 128      49.430  59.720  77.130  1.00  0.00           N
ATOM   2035 HH21 ARG A 128      49.440  59.790  76.140  1.00  0.00           H
ATOM   2036 HH22 ARG A 128      48.850  60.370  77.620  1.00  0.00           H
ATOM   2037  C   ARG A 128      55.540  56.090  80.060  1.00  0.00           C
ATOM   2038  O   ARG A 128      55.580  56.170  81.300  1.00  0.00           O
ATOM   2039  N   VAL A 129      56.050  55.020  79.450  1.00  0.00           N
ATOM   2040  HN  VAL A 129      56.070  55.030  78.450  1.00  0.00           H
ATOM   2041  CA  VAL A 129      57.020  54.100  80.090  1.00  0.00           C
ATOM   2042  HA  VAL A 129      56.530  53.860  81.010  1.00  0.00           H
ATOM   2043  CB  VAL A 129      57.170  52.910  79.260  1.00  0.00           C
ATOM   2044  HB  VAL A 129      57.680  53.230  78.340  1.00  0.00           H
ATOM   2045  CG1 VAL A 129      58.020  51.770  80.040  1.00  0.00           C
ATOM   2046 HG11 VAL A 129      57.840  50.830  79.480  1.00  0.00           H
ATOM   2047 HG12 VAL A 129      57.960  51.610  81.150  1.00  0.00           H
ATOM   2048 HG13 VAL A 129      59.050  52.210  79.930  1.00  0.00           H
ATOM   2049  CG2 VAL A 129      55.810  52.240  78.880  1.00  0.00           C
ATOM   2050 HG21 VAL A 129      55.980  51.280  78.370  1.00  0.00           H
ATOM   2051 HG22 VAL A 129      55.240  52.910  78.180  1.00  0.00           H
ATOM   2052 HG23 VAL A 129      55.200  52.030  79.780  1.00  0.00           H
ATOM   2053  C   VAL A 129      58.400  54.680  80.460  1.00  0.00           C
ATOM   2054  O   VAL A 129      58.820  54.490  81.560  1.00  0.00           O
ATOM   2055  N   VAL A 130      59.140  55.330  79.550  1.00  0.00           N
ATOM   2056  HN  VAL A 130      58.780  55.550  78.650  1.00  0.00           H
ATOM   2057  CA  VAL A 130      60.550  55.460  79.730  1.00  0.00           C
ATOM   2058  HA  VAL A 130      60.880  54.660  80.390  1.00  0.00           H
ATOM   2059  CB  VAL A 130      61.170  55.240  78.400  1.00  0.00           C
ATOM   2060  HB  VAL A 130      60.730  56.010  77.730  1.00  0.00           H
ATOM   2061  CG1 VAL A 130      62.720  55.500  78.440  1.00  0.00           C
ATOM   2062 HG11 VAL A 130      62.900  56.600  78.500  1.00  0.00           H
ATOM   2063 HG12 VAL A 130      63.050  55.170  77.430  1.00  0.00           H
ATOM   2064 HG13 VAL A 130      63.400  55.040  79.180  1.00  0.00           H
ATOM   2065  CG2 VAL A 130      60.850  53.920  77.730  1.00  0.00           C
ATOM   2066 HG21 VAL A 130      59.790  54.000  77.410  1.00  0.00           H
ATOM   2067 HG22 VAL A 130      61.060  53.000  78.310  1.00  0.00           H
ATOM   2068 HG23 VAL A 130      61.430  53.870  76.780  1.00  0.00           H
ATOM   2069  C   VAL A 130      61.020  56.800  80.290  1.00  0.00           C
ATOM   2070  O   VAL A 130      61.990  56.800  81.000  1.00  0.00           O
ATOM   2071  N   HSD A 131      60.460  57.990  79.850  1.00  0.00           N
ATOM   2072  HN  HSD A 131      59.760  57.820  79.170  1.00  0.00           H
ATOM   2073  CA  HSD A 131      61.010  59.280  80.260  1.00  0.00           C
ATOM   2074  HA  HSD A 131      61.580  59.080  81.150  1.00  0.00           H
ATOM   2075  CB  HSD A 131      61.960  59.960  79.150  1.00  0.00           C
ATOM   2076  HB1 HSD A 131      62.320  60.910  79.600  1.00  0.00           H
ATOM   2077  HB2 HSD A 131      61.360  60.020  78.210  1.00  0.00           H
ATOM   2078  ND1 HSD A 131      64.260  59.010  79.880  1.00  0.00           N
ATOM   2079  HD1 HSD A 131      64.150  59.360  80.810  1.00  0.00           H
ATOM   2080  CG  HSD A 131      63.300  59.260  78.860  1.00  0.00           C
ATOM   2081  CE1 HSD A 131      65.380  58.750  79.240  1.00  0.00           C
ATOM   2082  HE1 HSD A 131      66.340  58.700  79.740  1.00  0.00           H
ATOM   2083  NE2 HSD A 131      65.310  58.890  77.950  1.00  0.00           N
ATOM   2084  CD2 HSD A 131      63.990  59.220  77.680  1.00  0.00           C
ATOM   2085  HD2 HSD A 131      63.700  59.470  76.670  1.00  0.00           H
ATOM   2086  C   HSD A 131      59.920  60.240  80.750  1.00  0.00           C
ATOM   2087  O   HSD A 131      59.190  60.690  79.870  1.00  0.00           O
ATOM   2088  N   PRO A 132      59.710  60.570  82.040  1.00  0.00           N
ATOM   2089  CD  PRO A 132      60.110  59.740  83.180  1.00  0.00           C
ATOM   2090  HD1 PRO A 132      61.150  59.990  83.490  1.00  0.00           H
ATOM   2091  HD2 PRO A 132      60.050  58.680  82.870  1.00  0.00           H
ATOM   2092  CA  PRO A 132      58.730  61.590  82.360  1.00  0.00           C
ATOM   2093  HA  PRO A 132      57.790  61.160  82.050  1.00  0.00           H
ATOM   2094  CB  PRO A 132      58.760  61.580  83.880  1.00  0.00           C
ATOM   2095  HB1 PRO A 132      57.770  61.880  84.290  1.00  0.00           H
ATOM   2096  HB2 PRO A 132      59.540  62.180  84.380  1.00  0.00           H
ATOM   2097  CG  PRO A 132      59.040  60.070  84.250  1.00  0.00           C
ATOM   2098  HG1 PRO A 132      59.370  60.000  85.300  1.00  0.00           H
ATOM   2099  HG2 PRO A 132      58.140  59.440  84.110  1.00  0.00           H
ATOM   2100  C   PRO A 132      58.940  63.020  81.750  1.00  0.00           C
ATOM   2101  O   PRO A 132      59.970  63.280  81.060  1.00  0.00           O
ATOM   2102  N   HSD A 133      57.880  63.820  81.960  1.00  0.00           N
ATOM   2103  HN  HSD A 133      57.140  63.570  82.590  1.00  0.00           H
ATOM   2104  CA  HSD A 133      57.900  65.200  81.760  1.00  0.00           C
ATOM   2105  HA  HSD A 133      56.990  65.590  82.190  1.00  0.00           H
ATOM   2106  CB  HSD A 133      59.080  66.000  82.410  1.00  0.00           C
ATOM   2107  HB1 HSD A 133      58.720  67.050  82.430  1.00  0.00           H
ATOM   2108  HB2 HSD A 133      59.980  65.830  81.800  1.00  0.00           H
ATOM   2109  ND1 HSD A 133      58.460  66.210  84.830  1.00  0.00           N
ATOM   2110  HD1 HSD A 133      57.880  67.020  84.760  1.00  0.00           H
ATOM   2111  CG  HSD A 133      59.260  65.660  83.830  1.00  0.00           C
ATOM   2112  CE1 HSD A 133      58.830  65.600  86.000  1.00  0.00           C
ATOM   2113  HE1 HSD A 133      58.420  65.920  86.960  1.00  0.00           H
ATOM   2114  NE2 HSD A 133      59.800  64.790  85.830  1.00  0.00           N
ATOM   2115  CD2 HSD A 133      60.160  64.830  84.480  1.00  0.00           C
ATOM   2116  HD2 HSD A 133      60.900  64.210  84.000  1.00  0.00           H
ATOM   2117  C   HSD A 133      57.650  65.630  80.360  1.00  0.00           C
ATOM   2118  O   HSD A 133      57.860  66.820  80.050  1.00  0.00           O
ATOM   2119  N   HSD A 134      57.160  64.820  79.480  1.00  0.00           N
ATOM   2120  HN  HSD A 134      57.010  63.860  79.700  1.00  0.00           H
ATOM   2121  CA  HSD A 134      56.780  65.280  78.140  1.00  0.00           C
ATOM   2122  HA  HSD A 134      57.500  65.970  77.730  1.00  0.00           H
ATOM   2123  CB  HSD A 134      56.790  64.170  77.060  1.00  0.00           C
ATOM   2124  HB1 HSD A 134      56.430  64.540  76.090  1.00  0.00           H
ATOM   2125  HB2 HSD A 134      56.250  63.210  77.270  1.00  0.00           H
ATOM   2126  ND1 HSD A 134      58.860  62.720  77.680  1.00  0.00           N
ATOM   2127  HD1 HSD A 134      58.380  62.260  78.430  1.00  0.00           H
ATOM   2128  CG  HSD A 134      58.270  63.720  76.920  1.00  0.00           C
ATOM   2129  CE1 HSD A 134      60.110  62.640  77.190  1.00  0.00           C
ATOM   2130  HE1 HSD A 134      60.790  61.860  77.540  1.00  0.00           H
ATOM   2131  NE2 HSD A 134      60.360  63.450  76.180  1.00  0.00           N
ATOM   2132  CD2 HSD A 134      59.190  64.180  76.050  1.00  0.00           C
ATOM   2133  HD2 HSD A 134      59.180  64.950  75.290  1.00  0.00           H
ATOM   2134  C   HSD A 134      55.390  65.950  78.180  1.00  0.00           C
ATOM   2135  O   HSD A 134      54.450  65.450  78.810  1.00  0.00           O
ATOM   2136  N   ALA A 135      55.230  67.040  77.490  1.00  0.00           N
ATOM   2137  HN  ALA A 135      56.030  67.590  77.300  1.00  0.00           H
ATOM   2138  CA  ALA A 135      53.990  67.850  77.360  1.00  0.00           C
ATOM   2139  HA  ALA A 135      53.530  67.990  78.330  1.00  0.00           H
ATOM   2140  CB  ALA A 135      54.400  69.170  76.920  1.00  0.00           C
ATOM   2141  HB1 ALA A 135      54.920  69.670  77.760  1.00  0.00           H
ATOM   2142  HB2 ALA A 135      53.590  69.850  76.580  1.00  0.00           H
ATOM   2143  HB3 ALA A 135      55.040  69.060  76.020  1.00  0.00           H
ATOM   2144  C   ALA A 135      52.970  67.130  76.460  1.00  0.00           C
ATOM   2145  O   ALA A 135      51.750  67.210  76.590  1.00  0.00           O
ATOM   2146  N   LEU A 136      53.460  66.310  75.560  1.00  0.00           N
ATOM   2147  HN  LEU A 136      54.440  66.310  75.410  1.00  0.00           H
ATOM   2148  CA  LEU A 136      52.620  65.470  74.680  1.00  0.00           C
ATOM   2149  HA  LEU A 136      51.950  66.120  74.120  1.00  0.00           H
ATOM   2150  CB  LEU A 136      53.490  64.530  73.810  1.00  0.00           C
ATOM   2151  HB1 LEU A 136      54.200  63.830  74.310  1.00  0.00           H
ATOM   2152  HB2 LEU A 136      54.110  65.280  73.280  1.00  0.00           H
ATOM   2153  CG  LEU A 136      52.780  63.790  72.680  1.00  0.00           C
ATOM   2154  HG  LEU A 136      52.170  63.030  73.220  1.00  0.00           H
ATOM   2155  CD1 LEU A 136      51.780  64.720  71.910  1.00  0.00           C
ATOM   2156 HD11 LEU A 136      51.400  64.180  71.010  1.00  0.00           H
ATOM   2157 HD12 LEU A 136      52.300  65.650  71.610  1.00  0.00           H
ATOM   2158 HD13 LEU A 136      50.960  65.040  72.580  1.00  0.00           H
ATOM   2159  CD2 LEU A 136      53.770  63.050  71.750  1.00  0.00           C
ATOM   2160 HD21 LEU A 136      54.410  62.330  72.300  1.00  0.00           H
ATOM   2161 HD22 LEU A 136      54.500  63.790  71.380  1.00  0.00           H
ATOM   2162 HD23 LEU A 136      53.290  62.500  70.910  1.00  0.00           H
ATOM   2163  C   LEU A 136      51.580  64.540  75.340  1.00  0.00           C
ATOM   2164  O   LEU A 136      50.490  64.290  74.880  1.00  0.00           O
ATOM   2165  N   ASN A 137      51.900  64.120  76.660  1.00  0.00           N
ATOM   2166  HN  ASN A 137      52.730  64.510  77.050  1.00  0.00           H
ATOM   2167  CA  ASN A 137      51.150  63.190  77.350  1.00  0.00           C
ATOM   2168  HA  ASN A 137      50.640  62.570  76.630  1.00  0.00           H
ATOM   2169  CB  ASN A 137      52.060  62.390  78.270  1.00  0.00           C
ATOM   2170  HB1 ASN A 137      51.610  61.690  79.010  1.00  0.00           H
ATOM   2171  HB2 ASN A 137      52.640  63.130  78.860  1.00  0.00           H
ATOM   2172  CG  ASN A 137      53.180  61.620  77.500  1.00  0.00           C
ATOM   2173  OD1 ASN A 137      54.360  61.890  77.700  1.00  0.00           O
ATOM   2174  ND2 ASN A 137      52.750  60.740  76.560  1.00  0.00           N
ATOM   2175 HD21 ASN A 137      53.450  60.190  76.130  1.00  0.00           H
ATOM   2176 HD22 ASN A 137      51.820  60.440  76.360  1.00  0.00           H
ATOM   2177  C   ASN A 137      50.020  63.880  78.120  1.00  0.00           C
ATOM   2178  O   ASN A 137      49.190  63.170  78.780  1.00  0.00           O
ATOM   2179  N   LYS A 138      49.910  65.260  78.120  1.00  0.00           N
ATOM   2180  HN  LYS A 138      50.570  65.790  77.600  1.00  0.00           H
ATOM   2181  CA  LYS A 138      48.880  65.990  78.910  1.00  0.00           C
ATOM   2182  HA  LYS A 138      48.100  65.300  79.160  1.00  0.00           H
ATOM   2183  CB  LYS A 138      49.520  66.660  80.130  1.00  0.00           C
ATOM   2184  HB1 LYS A 138      48.780  67.240  80.740  1.00  0.00           H
ATOM   2185  HB2 LYS A 138      50.230  67.420  79.750  1.00  0.00           H
ATOM   2186  CG  LYS A 138      50.180  65.690  81.050  1.00  0.00           C
ATOM   2187  HG1 LYS A 138      51.040  65.140  80.620  1.00  0.00           H
ATOM   2188  HG2 LYS A 138      49.380  64.960  81.290  1.00  0.00           H
ATOM   2189  CD  LYS A 138      50.410  66.260  82.510  1.00  0.00           C
ATOM   2190  HD1 LYS A 138      49.490  66.730  82.880  1.00  0.00           H
ATOM   2191  HD2 LYS A 138      51.270  66.960  82.340  1.00  0.00           H
ATOM   2192  CE  LYS A 138      50.740  65.270  83.610  1.00  0.00           C
ATOM   2193  HE1 LYS A 138      51.510  64.570  83.200  1.00  0.00           H
ATOM   2194  HE2 LYS A 138      49.940  64.570  83.920  1.00  0.00           H
ATOM   2195  NZ  LYS A 138      51.110  66.010  84.860  1.00  0.00           N
ATOM   2196  HZ1 LYS A 138      51.780  66.770  84.670  1.00  0.00           H
ATOM   2197  HZ2 LYS A 138      51.450  65.410  85.630  1.00  0.00           H
ATOM   2198  HZ3 LYS A 138      50.250  66.520  85.100  1.00  0.00           H
ATOM   2199  C   LYS A 138      48.220  67.010  78.050  1.00  0.00           C
ATOM   2200  O   LYS A 138      47.360  67.790  78.510  1.00  0.00           O
ATOM   2201  N   ILE A 139      48.460  66.970  76.700  1.00  0.00           N
ATOM   2202  HN  ILE A 139      49.170  66.410  76.260  1.00  0.00           H
ATOM   2203  CA  ILE A 139      47.610  67.790  75.820  1.00  0.00           C
ATOM   2204  HA  ILE A 139      47.830  68.820  76.080  1.00  0.00           H
ATOM   2205  CB  ILE A 139      47.930  67.720  74.350  1.00  0.00           C
ATOM   2206  HB  ILE A 139      47.270  68.400  73.780  1.00  0.00           H
ATOM   2207  CG2 ILE A 139      49.350  68.250  74.210  1.00  0.00           C
ATOM   2208 HG21 ILE A 139      49.700  68.370  73.160  1.00  0.00           H
ATOM   2209 HG22 ILE A 139      50.040  67.550  74.730  1.00  0.00           H
ATOM   2210 HG23 ILE A 139      49.470  69.260  74.630  1.00  0.00           H
ATOM   2211  CG1 ILE A 139      47.790  66.240  73.810  1.00  0.00           C
ATOM   2212 HG11 ILE A 139      46.720  65.940  73.910  1.00  0.00           H
ATOM   2213 HG12 ILE A 139      48.300  65.390  74.300  1.00  0.00           H
ATOM   2214  CD  ILE A 139      47.970  66.180  72.300  1.00  0.00           C
ATOM   2215  HD1 ILE A 139      47.780  65.130  72.010  1.00  0.00           H
ATOM   2216  HD2 ILE A 139      48.960  66.590  72.010  1.00  0.00           H
ATOM   2217  HD3 ILE A 139      47.080  66.720  71.920  1.00  0.00           H
ATOM   2218  C   ILE A 139      46.060  67.610  75.850  1.00  0.00           C
ATOM   2219  O   ILE A 139      45.500  66.540  76.240  1.00  0.00           O
ATOM   2220  N   SER A 140      45.320  68.710  75.540  1.00  0.00           N
ATOM   2221  HN  SER A 140      45.800  69.570  75.410  1.00  0.00           H
ATOM   2222  CA  SER A 140      43.840  68.710  75.650  1.00  0.00           C
ATOM   2223  HA  SER A 140      43.560  68.100  76.490  1.00  0.00           H
ATOM   2224  CB  SER A 140      43.220  70.120  75.730  1.00  0.00           C
ATOM   2225  HB1 SER A 140      43.730  70.620  76.570  1.00  0.00           H
ATOM   2226  HB2 SER A 140      42.120  70.190  75.830  1.00  0.00           H
ATOM   2227  OG  SER A 140      43.540  70.870  74.500  1.00  0.00           O
ATOM   2228  HG1 SER A 140      44.480  71.020  74.500  1.00  0.00           H
ATOM   2229  C   SER A 140      43.130  67.960  74.540  1.00  0.00           C
ATOM   2230  O   SER A 140      43.790  67.600  73.540  1.00  0.00           O
ATOM   2231  N   ASN A 141      41.870  67.640  74.710  1.00  0.00           N
ATOM   2232  HN  ASN A 141      41.430  67.960  75.540  1.00  0.00           H
ATOM   2233  CA  ASN A 141      40.960  66.930  73.730  1.00  0.00           C
ATOM   2234  HA  ASN A 141      41.450  66.040  73.380  1.00  0.00           H
ATOM   2235  CB  ASN A 141      39.680  66.530  74.460  1.00  0.00           C
ATOM   2236  HB1 ASN A 141      38.990  65.970  73.790  1.00  0.00           H
ATOM   2237  HB2 ASN A 141      39.140  67.390  74.920  1.00  0.00           H
ATOM   2238  CG  ASN A 141      40.040  65.470  75.570  1.00  0.00           C
ATOM   2239  OD1 ASN A 141      41.210  65.110  75.770  1.00  0.00           O
ATOM   2240  ND2 ASN A 141      38.990  64.960  76.250  1.00  0.00           N
ATOM   2241 HD21 ASN A 141      39.100  64.200  76.890  1.00  0.00           H
ATOM   2242 HD22 ASN A 141      38.080  65.340  76.100  1.00  0.00           H
ATOM   2243  C   ASN A 141      40.780  67.760  72.490  1.00  0.00           C
ATOM   2244  O   ASN A 141      40.850  67.290  71.330  1.00  0.00           O
ATOM   2245  N   ARG A 142      40.730  69.110  72.630  1.00  0.00           N
ATOM   2246  HN  ARG A 142      40.820  69.470  73.550  1.00  0.00           H
ATOM   2247  CA  ARG A 142      40.800  70.010  71.450  1.00  0.00           C
ATOM   2248  HA  ARG A 142      40.040  69.710  70.740  1.00  0.00           H
ATOM   2249  CB  ARG A 142      40.330  71.420  71.730  1.00  0.00           C
ATOM   2250  HB1 ARG A 142      39.340  71.360  72.250  1.00  0.00           H
ATOM   2251  HB2 ARG A 142      40.190  71.900  70.730  1.00  0.00           H
ATOM   2252  CG  ARG A 142      41.370  72.200  72.530  1.00  0.00           C
ATOM   2253  HG1 ARG A 142      42.320  72.230  71.970  1.00  0.00           H
ATOM   2254  HG2 ARG A 142      41.460  71.660  73.500  1.00  0.00           H
ATOM   2255  CD  ARG A 142      40.880  73.640  72.900  1.00  0.00           C
ATOM   2256  HD1 ARG A 142      40.860  74.250  71.970  1.00  0.00           H
ATOM   2257  HD2 ARG A 142      41.590  74.170  73.580  1.00  0.00           H
ATOM   2258  NE  ARG A 142      39.530  73.550  73.450  1.00  0.00           N
ATOM   2259  HE  ARG A 142      39.100  72.640  73.510  1.00  0.00           H
ATOM   2260  CZ  ARG A 142      38.660  74.510  73.670  1.00  0.00           C
ATOM   2261  NH1 ARG A 142      38.980  75.750  73.330  1.00  0.00           N
ATOM   2262 HH11 ARG A 142      39.830  75.940  72.850  1.00  0.00           H
ATOM   2263 HH12 ARG A 142      38.340  76.380  73.800  1.00  0.00           H
ATOM   2264  NH2 ARG A 142      37.610  74.260  74.360  1.00  0.00           N
ATOM   2265 HH21 ARG A 142      37.640  73.370  74.840  1.00  0.00           H
ATOM   2266 HH22 ARG A 142      37.060  75.020  74.700  1.00  0.00           H
ATOM   2267  C   ARG A 142      42.120  69.870  70.670  1.00  0.00           C
ATOM   2268  O   ARG A 142      42.040  69.810  69.440  1.00  0.00           O
ATOM   2269  N   THR A 143      43.270  69.930  71.380  1.00  0.00           N
ATOM   2270  HN  THR A 143      43.240  70.020  72.370  1.00  0.00           H
ATOM   2271  CA  THR A 143      44.620  69.890  70.760  1.00  0.00           C
ATOM   2272  HA  THR A 143      44.650  70.530  69.880  1.00  0.00           H
ATOM   2273  CB  THR A 143      45.670  70.200  71.800  1.00  0.00           C
ATOM   2274  HB  THR A 143      45.430  69.500  72.630  1.00  0.00           H
ATOM   2275  OG1 THR A 143      45.590  71.520  72.340  1.00  0.00           O
ATOM   2276  HG1 THR A 143      46.050  71.360  73.170  1.00  0.00           H
ATOM   2277  CG2 THR A 143      47.130  70.010  71.280  1.00  0.00           C
ATOM   2278 HG21 THR A 143      47.310  70.780  70.510  1.00  0.00           H
ATOM   2279 HG22 THR A 143      47.350  69.010  70.850  1.00  0.00           H
ATOM   2280 HG23 THR A 143      47.790  70.230  72.140  1.00  0.00           H
ATOM   2281  C   THR A 143      44.920  68.510  70.070  1.00  0.00           C
ATOM   2282  O   THR A 143      45.630  68.390  69.080  1.00  0.00           O
ATOM   2283  N   ALA A 144      44.450  67.430  70.650  1.00  0.00           N
ATOM   2284  HN  ALA A 144      43.960  67.500  71.520  1.00  0.00           H
ATOM   2285  CA  ALA A 144      44.410  66.100  70.040  1.00  0.00           C
ATOM   2286  HA  ALA A 144      45.430  65.780  69.840  1.00  0.00           H
ATOM   2287  CB  ALA A 144      43.770  65.170  71.060  1.00  0.00           C
ATOM   2288  HB1 ALA A 144      44.240  65.260  72.050  1.00  0.00           H
ATOM   2289  HB2 ALA A 144      44.000  64.130  70.710  1.00  0.00           H
ATOM   2290  HB3 ALA A 144      42.670  65.270  71.210  1.00  0.00           H
ATOM   2291  C   ALA A 144      43.660  66.040  68.780  1.00  0.00           C
ATOM   2292  O   ALA A 144      44.100  65.430  67.820  1.00  0.00           O
ATOM   2293  N   ALA A 145      42.460  66.690  68.790  1.00  0.00           N
ATOM   2294  HN  ALA A 145      42.120  67.230  69.550  1.00  0.00           H
ATOM   2295  CA  ALA A 145      41.700  66.750  67.600  1.00  0.00           C
ATOM   2296  HA  ALA A 145      41.650  65.780  67.140  1.00  0.00           H
ATOM   2297  CB  ALA A 145      40.280  67.360  67.950  1.00  0.00           C
ATOM   2298  HB1 ALA A 145      40.250  68.410  68.280  1.00  0.00           H
ATOM   2299  HB2 ALA A 145      39.670  66.700  68.610  1.00  0.00           H
ATOM   2300  HB3 ALA A 145      39.740  67.300  66.990  1.00  0.00           H
ATOM   2301  C   ALA A 145      42.360  67.560  66.510  1.00  0.00           C
ATOM   2302  O   ALA A 145      42.520  67.080  65.370  1.00  0.00           O
ATOM   2303  N   ILE A 146      42.970  68.670  66.890  1.00  0.00           N
ATOM   2304  HN  ILE A 146      42.730  69.060  67.770  1.00  0.00           H
ATOM   2305  CA  ILE A 146      43.820  69.480  66.010  1.00  0.00           C
ATOM   2306  HA  ILE A 146      43.320  69.750  65.080  1.00  0.00           H
ATOM   2307  CB  ILE A 146      44.150  70.880  66.560  1.00  0.00           C
ATOM   2308  HB  ILE A 146      44.730  70.730  67.490  1.00  0.00           H
ATOM   2309  CG2 ILE A 146      44.990  71.830  65.620  1.00  0.00           C
ATOM   2310 HG21 ILE A 146      45.880  71.290  65.240  1.00  0.00           H
ATOM   2311 HG22 ILE A 146      45.190  72.760  66.200  1.00  0.00           H
ATOM   2312 HG23 ILE A 146      44.440  72.160  64.710  1.00  0.00           H
ATOM   2313  CG1 ILE A 146      42.830  71.640  66.880  1.00  0.00           C
ATOM   2314 HG11 ILE A 146      42.020  70.940  67.170  1.00  0.00           H
ATOM   2315 HG12 ILE A 146      42.480  71.920  65.850  1.00  0.00           H
ATOM   2316  CD  ILE A 146      42.840  72.770  67.860  1.00  0.00           C
ATOM   2317  HD1 ILE A 146      41.780  72.990  68.130  1.00  0.00           H
ATOM   2318  HD2 ILE A 146      43.500  73.600  67.550  1.00  0.00           H
ATOM   2319  HD3 ILE A 146      43.300  72.350  68.780  1.00  0.00           H
ATOM   2320  C   ILE A 146      44.980  68.820  65.500  1.00  0.00           C
ATOM   2321  O   ILE A 146      45.210  68.880  64.270  1.00  0.00           O
ATOM   2322  N   ILE A 147      45.650  68.100  66.360  1.00  0.00           N
ATOM   2323  HN  ILE A 147      45.480  68.140  67.330  1.00  0.00           H
ATOM   2324  CA  ILE A 147      46.810  67.350  65.790  1.00  0.00           C
ATOM   2325  HA  ILE A 147      47.400  68.050  65.200  1.00  0.00           H
ATOM   2326  CB  ILE A 147      47.790  66.910  66.830  1.00  0.00           C
ATOM   2327  HB  ILE A 147      47.270  66.310  67.610  1.00  0.00           H
ATOM   2328  CG2 ILE A 147      48.930  65.920  66.210  1.00  0.00           C
ATOM   2329 HG21 ILE A 147      49.280  66.550  65.370  1.00  0.00           H
ATOM   2330 HG22 ILE A 147      48.580  64.890  66.000  1.00  0.00           H
ATOM   2331 HG23 ILE A 147      49.780  65.760  66.900  1.00  0.00           H
ATOM   2332  CG1 ILE A 147      48.430  68.130  67.460  1.00  0.00           C
ATOM   2333 HG11 ILE A 147      47.720  68.920  67.790  1.00  0.00           H
ATOM   2334 HG12 ILE A 147      49.040  68.650  66.690  1.00  0.00           H
ATOM   2335  CD  ILE A 147      49.370  67.870  68.640  1.00  0.00           C
ATOM   2336  HD1 ILE A 147      50.260  67.240  68.430  1.00  0.00           H
ATOM   2337  HD2 ILE A 147      48.790  67.290  69.390  1.00  0.00           H
ATOM   2338  HD3 ILE A 147      49.640  68.830  69.120  1.00  0.00           H
ATOM   2339  C   ILE A 147      46.460  66.300  64.740  1.00  0.00           C
ATOM   2340  O   ILE A 147      46.960  66.130  63.660  1.00  0.00           O
ATOM   2341  N   SER A 148      45.420  65.570  65.070  1.00  0.00           N
ATOM   2342  HN  SER A 148      44.980  65.680  65.950  1.00  0.00           H
ATOM   2343  CA  SER A 148      44.970  64.550  64.160  1.00  0.00           C
ATOM   2344  HA  SER A 148      45.770  63.850  63.990  1.00  0.00           H
ATOM   2345  CB  SER A 148      43.650  63.890  64.870  1.00  0.00           C
ATOM   2346  HB1 SER A 148      43.130  63.100  64.290  1.00  0.00           H
ATOM   2347  HB2 SER A 148      42.870  64.620  65.110  1.00  0.00           H
ATOM   2348  OG  SER A 148      44.120  63.320  66.120  1.00  0.00           O
ATOM   2349  HG1 SER A 148      44.140  64.080  66.720  1.00  0.00           H
ATOM   2350  C   SER A 148      44.520  65.090  62.820  1.00  0.00           C
ATOM   2351  O   SER A 148      44.790  64.550  61.740  1.00  0.00           O
ATOM   2352  N   CYS A 149      43.770  66.230  62.860  1.00  0.00           N
ATOM   2353  HN  CYS A 149      43.550  66.660  63.740  1.00  0.00           H
ATOM   2354  CA  CYS A 149      43.380  66.920  61.660  1.00  0.00           C
ATOM   2355  HA  CYS A 149      42.890  66.230  61.000  1.00  0.00           H
ATOM   2356  CB  CYS A 149      42.450  68.090  61.980  1.00  0.00           C
ATOM   2357  HB1 CYS A 149      42.450  68.780  61.110  1.00  0.00           H
ATOM   2358  HB2 CYS A 149      42.800  68.630  62.890  1.00  0.00           H
ATOM   2359  SG  CYS A 149      40.730  67.570  62.430  1.00  0.00           S
ATOM   2360  HG1 CYS A 149      41.040  66.600  63.270  1.00  0.00           H
ATOM   2361  C   CYS A 149      44.480  67.380  60.760  1.00  0.00           C
ATOM   2362  O   CYS A 149      44.470  67.120  59.590  1.00  0.00           O
ATOM   2363  N   LEU A 150      45.600  67.900  61.330  1.00  0.00           N
ATOM   2364  HN  LEU A 150      45.690  68.020  62.310  1.00  0.00           H
ATOM   2365  CA  LEU A 150      46.820  68.300  60.690  1.00  0.00           C
ATOM   2366  HA  LEU A 150      46.540  69.060  59.990  1.00  0.00           H
ATOM   2367  CB  LEU A 150      47.740  68.940  61.750  1.00  0.00           C
ATOM   2368  HB1 LEU A 150      48.730  68.960  61.250  1.00  0.00           H
ATOM   2369  HB2 LEU A 150      47.900  68.330  62.670  1.00  0.00           H
ATOM   2370  CG  LEU A 150      47.320  70.350  62.100  1.00  0.00           C
ATOM   2371  HG  LEU A 150      46.230  70.450  62.290  1.00  0.00           H
ATOM   2372  CD1 LEU A 150      48.220  70.700  63.260  1.00  0.00           C
ATOM   2373 HD11 LEU A 150      48.150  69.950  64.090  1.00  0.00           H
ATOM   2374 HD12 LEU A 150      47.740  71.620  63.680  1.00  0.00           H
ATOM   2375 HD13 LEU A 150      49.230  70.920  62.870  1.00  0.00           H
ATOM   2376  CD2 LEU A 150      47.620  71.380  60.970  1.00  0.00           C
ATOM   2377 HD21 LEU A 150      47.200  71.010  60.020  1.00  0.00           H
ATOM   2378 HD22 LEU A 150      48.720  71.440  60.760  1.00  0.00           H
ATOM   2379 HD23 LEU A 150      47.270  72.410  61.190  1.00  0.00           H
ATOM   2380  C   LEU A 150      47.500  67.120  60.090  1.00  0.00           C
ATOM   2381  O   LEU A 150      47.980  67.090  58.950  1.00  0.00           O
ATOM   2382  N   LEU A 151      47.560  66.030  60.870  1.00  0.00           N
ATOM   2383  HN  LEU A 151      47.120  66.080  61.760  1.00  0.00           H
ATOM   2384  CA  LEU A 151      48.170  64.790  60.400  1.00  0.00           C
ATOM   2385  HA  LEU A 151      49.140  65.000  60.000  1.00  0.00           H
ATOM   2386  CB  LEU A 151      48.370  63.860  61.630  1.00  0.00           C
ATOM   2387  HB1 LEU A 151      48.570  62.820  61.280  1.00  0.00           H
ATOM   2388  HB2 LEU A 151      47.380  63.850  62.120  1.00  0.00           H
ATOM   2389  CG  LEU A 151      49.510  64.230  62.570  1.00  0.00           C
ATOM   2390  HG  LEU A 151      49.220  65.270  62.820  1.00  0.00           H
ATOM   2391  CD1 LEU A 151      49.470  63.310  63.780  1.00  0.00           C
ATOM   2392 HD11 LEU A 151      49.830  62.360  63.330  1.00  0.00           H
ATOM   2393 HD12 LEU A 151      48.470  63.200  64.250  1.00  0.00           H
ATOM   2394 HD13 LEU A 151      50.030  63.820  64.590  1.00  0.00           H
ATOM   2395  CD2 LEU A 151      50.960  64.280  61.840  1.00  0.00           C
ATOM   2396 HD21 LEU A 151      50.960  65.180  61.200  1.00  0.00           H
ATOM   2397 HD22 LEU A 151      51.210  63.320  61.350  1.00  0.00           H
ATOM   2398 HD23 LEU A 151      51.750  64.430  62.600  1.00  0.00           H
ATOM   2399  C   LEU A 151      47.310  64.100  59.240  1.00  0.00           C
ATOM   2400  O   LEU A 151      47.990  63.570  58.350  1.00  0.00           O
ATOM   2401  N   TRP A 152      45.940  64.150  59.260  1.00  0.00           N
ATOM   2402  HN  TRP A 152      45.410  64.480  60.050  1.00  0.00           H
ATOM   2403  CA  TRP A 152      45.160  63.940  58.030  1.00  0.00           C
ATOM   2404  HA  TRP A 152      45.440  62.960  57.650  1.00  0.00           H
ATOM   2405  CB  TRP A 152      43.610  63.890  58.220  1.00  0.00           C
ATOM   2406  HB1 TRP A 152      43.090  64.010  57.240  1.00  0.00           H
ATOM   2407  HB2 TRP A 152      43.250  64.820  58.700  1.00  0.00           H
ATOM   2408  CG  TRP A 152      43.230  62.740  59.030  1.00  0.00           C
ATOM   2409  CD1 TRP A 152      42.800  62.760  60.320  1.00  0.00           C
ATOM   2410  HD1 TRP A 152      42.720  63.680  60.880  1.00  0.00           H
ATOM   2411  NE1 TRP A 152      42.450  61.470  60.750  1.00  0.00           N
ATOM   2412  HE1 TRP A 152      42.100  61.210  61.610  1.00  0.00           H
ATOM   2413  CE2 TRP A 152      42.700  60.670  59.710  1.00  0.00           C
ATOM   2414  CD2 TRP A 152      43.230  61.370  58.600  1.00  0.00           C
ATOM   2415  CE3 TRP A 152      43.450  60.740  57.390  1.00  0.00           C
ATOM   2416  HE3 TRP A 152      43.930  61.240  56.560  1.00  0.00           H
ATOM   2417  CZ3 TRP A 152      43.270  59.370  57.320  1.00  0.00           C
ATOM   2418  HZ3 TRP A 152      43.460  58.870  56.370  1.00  0.00           H
ATOM   2419  CZ2 TRP A 152      42.520  59.270  59.600  1.00  0.00           C
ATOM   2420  HZ2 TRP A 152      42.150  58.690  60.420  1.00  0.00           H
ATOM   2421  CH2 TRP A 152      42.780  58.580  58.410  1.00  0.00           C
ATOM   2422  HH2 TRP A 152      42.570  57.530  58.290  1.00  0.00           H
ATOM   2423  C   TRP A 152      45.390  64.910  56.840  1.00  0.00           C
ATOM   2424  O   TRP A 152      45.540  64.450  55.710  1.00  0.00           O
ATOM   2425  N   GLY A 153      45.550  66.200  57.170  1.00  0.00           N
ATOM   2426  HN  GLY A 153      45.310  66.500  58.100  1.00  0.00           H
ATOM   2427  CA  GLY A 153      45.940  67.290  56.190  1.00  0.00           C
ATOM   2428  HA1 GLY A 153      46.100  68.090  56.900  1.00  0.00           H
ATOM   2429  HA2 GLY A 153      45.190  67.330  55.420  1.00  0.00           H
ATOM   2430  C   GLY A 153      47.220  67.120  55.510  1.00  0.00           C
ATOM   2431  O   GLY A 153      47.260  67.330  54.290  1.00  0.00           O
ATOM   2432  N   ILE A 154      48.290  66.740  56.250  1.00  0.00           N
ATOM   2433  HN  ILE A 154      48.310  66.840  57.240  1.00  0.00           H
ATOM   2434  CA  ILE A 154      49.530  66.220  55.760  1.00  0.00           C
ATOM   2435  HA  ILE A 154      49.910  67.020  55.140  1.00  0.00           H
ATOM   2436  CB  ILE A 154      50.490  65.970  56.830  1.00  0.00           C
ATOM   2437  HB  ILE A 154      49.900  65.510  57.650  1.00  0.00           H
ATOM   2438  CG2 ILE A 154      51.610  64.970  56.450  1.00  0.00           C
ATOM   2439 HG21 ILE A 154      52.090  65.300  55.500  1.00  0.00           H
ATOM   2440 HG22 ILE A 154      51.270  63.940  56.220  1.00  0.00           H
ATOM   2441 HG23 ILE A 154      52.480  65.020  57.120  1.00  0.00           H
ATOM   2442  CG1 ILE A 154      51.100  67.330  57.410  1.00  0.00           C
ATOM   2443 HG11 ILE A 154      50.350  68.110  57.180  1.00  0.00           H
ATOM   2444 HG12 ILE A 154      52.000  67.580  56.810  1.00  0.00           H
ATOM   2445  CD  ILE A 154      51.360  67.390  58.940  1.00  0.00           C
ATOM   2446  HD1 ILE A 154      51.490  68.410  59.350  1.00  0.00           H
ATOM   2447  HD2 ILE A 154      52.330  66.910  59.220  1.00  0.00           H
ATOM   2448  HD3 ILE A 154      50.470  67.010  59.500  1.00  0.00           H
ATOM   2449  C   ILE A 154      49.320  64.970  54.940  1.00  0.00           C
ATOM   2450  O   ILE A 154      49.930  64.900  53.870  1.00  0.00           O
ATOM   2451  N   THR A 155      48.520  63.960  55.390  1.00  0.00           N
ATOM   2452  HN  THR A 155      47.910  64.080  56.170  1.00  0.00           H
ATOM   2453  CA  THR A 155      48.310  62.740  54.590  1.00  0.00           C
ATOM   2454  HA  THR A 155      49.260  62.240  54.490  1.00  0.00           H
ATOM   2455  CB  THR A 155      47.480  61.690  55.300  1.00  0.00           C
ATOM   2456  HB  THR A 155      46.450  62.070  55.460  1.00  0.00           H
ATOM   2457  OG1 THR A 155      48.120  61.460  56.560  1.00  0.00           O
ATOM   2458  HG1 THR A 155      47.880  62.170  57.160  1.00  0.00           H
ATOM   2459  CG2 THR A 155      47.430  60.290  54.720  1.00  0.00           C
ATOM   2460 HG21 THR A 155      47.180  60.330  53.640  1.00  0.00           H
ATOM   2461 HG22 THR A 155      46.720  59.640  55.280  1.00  0.00           H
ATOM   2462 HG23 THR A 155      48.390  59.740  54.830  1.00  0.00           H
ATOM   2463  C   THR A 155      47.770  62.920  53.220  1.00  0.00           C
ATOM   2464  O   THR A 155      48.130  62.160  52.290  1.00  0.00           O
ATOM   2465  N   ILE A 156      46.830  63.900  53.050  1.00  0.00           N
ATOM   2466  HN  ILE A 156      46.460  64.390  53.830  1.00  0.00           H
ATOM   2467  CA  ILE A 156      46.380  64.360  51.730  1.00  0.00           C
ATOM   2468  HA  ILE A 156      45.950  63.530  51.200  1.00  0.00           H
ATOM   2469  CB  ILE A 156      45.220  65.340  51.810  1.00  0.00           C
ATOM   2470  HB  ILE A 156      45.590  66.220  52.390  1.00  0.00           H
ATOM   2471  CG2 ILE A 156      44.710  65.810  50.420  1.00  0.00           C
ATOM   2472 HG21 ILE A 156      44.640  65.020  49.620  1.00  0.00           H
ATOM   2473 HG22 ILE A 156      45.500  66.510  50.100  1.00  0.00           H
ATOM   2474 HG23 ILE A 156      43.750  66.340  50.580  1.00  0.00           H
ATOM   2475  CG1 ILE A 156      44.060  64.800  52.640  1.00  0.00           C
ATOM   2476 HG11 ILE A 156      44.420  64.160  53.480  1.00  0.00           H
ATOM   2477 HG12 ILE A 156      43.490  64.150  51.940  1.00  0.00           H
ATOM   2478  CD  ILE A 156      43.180  65.880  53.360  1.00  0.00           C
ATOM   2479  HD1 ILE A 156      42.720  66.670  52.740  1.00  0.00           H
ATOM   2480  HD2 ILE A 156      43.720  66.340  54.220  1.00  0.00           H
ATOM   2481  HD3 ILE A 156      42.350  65.350  53.870  1.00  0.00           H
ATOM   2482  C   ILE A 156      47.510  64.940  50.840  1.00  0.00           C
ATOM   2483  O   ILE A 156      47.690  64.530  49.690  1.00  0.00           O
ATOM   2484  N   GLY A 157      48.400  65.840  51.300  1.00  0.00           N
ATOM   2485  HN  GLY A 157      48.340  66.150  52.250  1.00  0.00           H
ATOM   2486  CA  GLY A 157      49.480  66.400  50.580  1.00  0.00           C
ATOM   2487  HA1 GLY A 157      49.980  67.120  51.200  1.00  0.00           H
ATOM   2488  HA2 GLY A 157      49.050  66.820  49.680  1.00  0.00           H
ATOM   2489  C   GLY A 157      50.620  65.470  50.280  1.00  0.00           C
ATOM   2490  O   GLY A 157      51.280  65.720  49.320  1.00  0.00           O
ATOM   2491  N   LEU A 158      50.720  64.370  51.060  1.00  0.00           N
ATOM   2492  HN  LEU A 158      50.140  64.230  51.860  1.00  0.00           H
ATOM   2493  CA  LEU A 158      51.530  63.290  50.510  1.00  0.00           C
ATOM   2494  HA  LEU A 158      52.500  63.720  50.300  1.00  0.00           H
ATOM   2495  CB  LEU A 158      51.920  62.180  51.550  1.00  0.00           C
ATOM   2496  HB1 LEU A 158      52.640  61.470  51.100  1.00  0.00           H
ATOM   2497  HB2 LEU A 158      50.980  61.630  51.710  1.00  0.00           H
ATOM   2498  CG  LEU A 158      52.360  62.650  52.970  1.00  0.00           C
ATOM   2499  HG  LEU A 158      51.590  63.250  53.510  1.00  0.00           H
ATOM   2500  CD1 LEU A 158      52.450  61.400  53.890  1.00  0.00           C
ATOM   2501 HD11 LEU A 158      51.400  61.120  54.140  1.00  0.00           H
ATOM   2502 HD12 LEU A 158      53.070  61.440  54.800  1.00  0.00           H
ATOM   2503 HD13 LEU A 158      52.950  60.610  53.290  1.00  0.00           H
ATOM   2504  CD2 LEU A 158      53.740  63.360  53.000  1.00  0.00           C
ATOM   2505 HD21 LEU A 158      54.050  63.730  53.990  1.00  0.00           H
ATOM   2506 HD22 LEU A 158      53.700  64.210  52.290  1.00  0.00           H
ATOM   2507 HD23 LEU A 158      54.530  62.660  52.650  1.00  0.00           H
ATOM   2508  C   LEU A 158      50.920  62.500  49.330  1.00  0.00           C
ATOM   2509  O   LEU A 158      51.750  61.930  48.650  1.00  0.00           O
ATOM   2510  N   THR A 159      49.560  62.440  49.130  1.00  0.00           N
ATOM   2511  HN  THR A 159      48.870  62.980  49.600  1.00  0.00           H
ATOM   2512  CA  THR A 159      48.930  61.410  48.290  1.00  0.00           C
ATOM   2513  HA  THR A 159      49.670  60.680  47.950  1.00  0.00           H
ATOM   2514  CB  THR A 159      47.720  60.650  49.050  1.00  0.00           C
ATOM   2515  HB  THR A 159      47.200  60.060  48.260  1.00  0.00           H
ATOM   2516  OG1 THR A 159      46.740  61.520  49.630  1.00  0.00           O
ATOM   2517  HG1 THR A 159      47.090  61.760  50.490  1.00  0.00           H
ATOM   2518  CG2 THR A 159      48.440  59.740  50.000  1.00  0.00           C
ATOM   2519 HG21 THR A 159      47.650  59.150  50.500  1.00  0.00           H
ATOM   2520 HG22 THR A 159      49.020  60.370  50.720  1.00  0.00           H
ATOM   2521 HG23 THR A 159      49.180  59.120  49.430  1.00  0.00           H
ATOM   2522  C   THR A 159      48.300  62.130  47.050  1.00  0.00           C
ATOM   2523  O   THR A 159      47.840  61.460  46.090  1.00  0.00           O
ATOM   2524  N   VAL A 160      48.310  63.520  47.020  1.00  0.00           N
ATOM   2525  HN  VAL A 160      48.730  64.000  47.780  1.00  0.00           H
ATOM   2526  CA  VAL A 160      47.540  64.320  46.030  1.00  0.00           C
ATOM   2527  HA  VAL A 160      46.540  63.950  46.100  1.00  0.00           H
ATOM   2528  CB  VAL A 160      47.470  65.800  46.450  1.00  0.00           C
ATOM   2529  HB  VAL A 160      47.300  65.910  47.530  1.00  0.00           H
ATOM   2530  CG1 VAL A 160      48.840  66.510  46.370  1.00  0.00           C
ATOM   2531 HG11 VAL A 160      49.070  66.920  45.370  1.00  0.00           H
ATOM   2532 HG12 VAL A 160      49.640  65.830  46.760  1.00  0.00           H
ATOM   2533 HG13 VAL A 160      48.820  67.310  47.140  1.00  0.00           H
ATOM   2534  CG2 VAL A 160      46.360  66.500  45.690  1.00  0.00           C
ATOM   2535 HG21 VAL A 160      46.550  66.470  44.600  1.00  0.00           H
ATOM   2536 HG22 VAL A 160      46.310  67.560  46.030  1.00  0.00           H
ATOM   2537 HG23 VAL A 160      45.460  65.940  46.020  1.00  0.00           H
ATOM   2538  C   VAL A 160      47.850  64.110  44.590  1.00  0.00           C
ATOM   2539  O   VAL A 160      47.000  64.320  43.710  1.00  0.00           O
ATOM   2540  N   HSD A 161      49.090  63.680  44.260  1.00  0.00           N
ATOM   2541  HN  HSD A 161      49.740  63.610  45.000  1.00  0.00           H
ATOM   2542  CA  HSD A 161      49.590  63.560  42.860  1.00  0.00           C
ATOM   2543  HA  HSD A 161      49.480  64.530  42.390  1.00  0.00           H
ATOM   2544  CB  HSD A 161      51.080  63.240  42.880  1.00  0.00           C
ATOM   2545  HB1 HSD A 161      51.650  64.080  43.310  1.00  0.00           H
ATOM   2546  HB2 HSD A 161      51.350  63.030  41.820  1.00  0.00           H
ATOM   2547  ND1 HSD A 161      51.520  62.140  45.180  1.00  0.00           N
ATOM   2548  HD1 HSD A 161      51.910  62.940  45.650  1.00  0.00           H
ATOM   2549  CG  HSD A 161      51.390  62.070  43.780  1.00  0.00           C
ATOM   2550  CE1 HSD A 161      51.580  60.850  45.640  1.00  0.00           C
ATOM   2551  HE1 HSD A 161      51.730  60.680  46.710  1.00  0.00           H
ATOM   2552  NE2 HSD A 161      51.490  60.000  44.650  1.00  0.00           N
ATOM   2553  CD2 HSD A 161      51.370  60.770  43.540  1.00  0.00           C
ATOM   2554  HD2 HSD A 161      51.060  60.400  42.580  1.00  0.00           H
ATOM   2555  C   HSD A 161      48.820  62.570  41.970  1.00  0.00           C
ATOM   2556  O   HSD A 161      48.810  62.750  40.780  1.00  0.00           O
ATOM   2557  N   LEU A 162      48.270  61.600  42.500  1.00  0.00           N
ATOM   2558  HN  LEU A 162      48.410  61.510  43.480  1.00  0.00           H
ATOM   2559  CA  LEU A 162      47.380  60.660  41.820  1.00  0.00           C
ATOM   2560  HA  LEU A 162      47.900  60.320  40.920  1.00  0.00           H
ATOM   2561  CB  LEU A 162      47.060  59.490  42.770  1.00  0.00           C
ATOM   2562  HB1 LEU A 162      46.410  58.730  42.290  1.00  0.00           H
ATOM   2563  HB2 LEU A 162      46.420  59.860  43.600  1.00  0.00           H
ATOM   2564  CG  LEU A 162      48.260  58.840  43.480  1.00  0.00           C
ATOM   2565  HG  LEU A 162      49.020  59.490  43.950  1.00  0.00           H
ATOM   2566  CD1 LEU A 162      47.690  57.930  44.560  1.00  0.00           C
ATOM   2567 HD11 LEU A 162      46.890  57.240  44.190  1.00  0.00           H
ATOM   2568 HD12 LEU A 162      47.260  58.410  45.470  1.00  0.00           H
ATOM   2569 HD13 LEU A 162      48.470  57.280  45.010  1.00  0.00           H
ATOM   2570  CD2 LEU A 162      49.120  58.040  42.510  1.00  0.00           C
ATOM   2571 HD21 LEU A 162      48.570  57.490  41.720  1.00  0.00           H
ATOM   2572 HD22 LEU A 162      49.800  57.410  43.130  1.00  0.00           H
ATOM   2573 HD23 LEU A 162      49.830  58.720  41.980  1.00  0.00           H
ATOM   2574  C   LEU A 162      46.100  61.190  41.170  1.00  0.00           C
ATOM   2575  O   LEU A 162      45.560  60.630  40.280  1.00  0.00           O
ATOM   2576  N   LEU A 163      45.470  62.270  41.710  1.00  0.00           N
ATOM   2577  HN  LEU A 163      45.810  62.580  42.590  1.00  0.00           H
ATOM   2578  CA  LEU A 163      44.420  62.990  41.000  1.00  0.00           C
ATOM   2579  HA  LEU A 163      43.860  62.210  40.510  1.00  0.00           H
ATOM   2580  CB  LEU A 163      43.630  63.840  42.040  1.00  0.00           C
ATOM   2581  HB1 LEU A 163      43.090  64.690  41.570  1.00  0.00           H
ATOM   2582  HB2 LEU A 163      44.300  64.190  42.850  1.00  0.00           H
ATOM   2583  CG  LEU A 163      42.690  63.070  42.960  1.00  0.00           C
ATOM   2584  HG  LEU A 163      43.260  62.220  43.390  1.00  0.00           H
ATOM   2585  CD1 LEU A 163      42.270  63.960  44.080  1.00  0.00           C
ATOM   2586 HD11 LEU A 163      43.180  64.100  44.680  1.00  0.00           H
ATOM   2587 HD12 LEU A 163      41.510  63.400  44.670  1.00  0.00           H
ATOM   2588 HD13 LEU A 163      41.800  64.910  43.730  1.00  0.00           H
ATOM   2589  CD2 LEU A 163      41.450  62.500  42.160  1.00  0.00           C
ATOM   2590 HD21 LEU A 163      40.910  61.810  42.850  1.00  0.00           H
ATOM   2591 HD22 LEU A 163      41.860  61.990  41.270  1.00  0.00           H
ATOM   2592 HD23 LEU A 163      40.890  63.430  41.910  1.00  0.00           H
ATOM   2593  C   LEU A 163      45.020  63.830  39.880  1.00  0.00           C
ATOM   2594  O   LEU A 163      44.430  63.970  38.820  1.00  0.00           O
ATOM   2595  N   LYS A 164      46.200  64.400  40.120  1.00  0.00           N
ATOM   2596  HN  LYS A 164      46.600  64.420  41.030  1.00  0.00           H
ATOM   2597  CA  LYS A 164      46.930  65.000  39.040  1.00  0.00           C
ATOM   2598  HA  LYS A 164      46.280  65.640  38.460  1.00  0.00           H
ATOM   2599  CB  LYS A 164      48.020  65.990  39.500  1.00  0.00           C
ATOM   2600  HB1 LYS A 164      48.650  65.570  40.320  1.00  0.00           H
ATOM   2601  HB2 LYS A 164      47.490  66.840  40.000  1.00  0.00           H
ATOM   2602  CG  LYS A 164      48.910  66.470  38.360  1.00  0.00           C
ATOM   2603  HG1 LYS A 164      49.590  65.730  37.890  1.00  0.00           H
ATOM   2604  HG2 LYS A 164      49.550  67.250  38.820  1.00  0.00           H
ATOM   2605  CD  LYS A 164      48.120  67.210  37.260  1.00  0.00           C
ATOM   2606  HD1 LYS A 164      47.700  68.150  37.670  1.00  0.00           H
ATOM   2607  HD2 LYS A 164      47.190  66.670  36.980  1.00  0.00           H
ATOM   2608  CE  LYS A 164      49.030  67.600  36.060  1.00  0.00           C
ATOM   2609  HE1 LYS A 164      49.420  66.760  35.470  1.00  0.00           H
ATOM   2610  HE2 LYS A 164      49.870  68.220  36.440  1.00  0.00           H
ATOM   2611  NZ  LYS A 164      48.330  68.510  35.090  1.00  0.00           N
ATOM   2612  HZ1 LYS A 164      47.680  67.870  34.580  1.00  0.00           H
ATOM   2613  HZ2 LYS A 164      48.950  69.020  34.450  1.00  0.00           H
ATOM   2614  HZ3 LYS A 164      47.750  69.160  35.650  1.00  0.00           H
ATOM   2615  C   LYS A 164      47.350  64.060  37.920  1.00  0.00           C
ATOM   2616  O   LYS A 164      47.060  64.210  36.760  1.00  0.00           O
ATOM   2617  N   LYS A 165      48.060  62.970  38.280  1.00  0.00           N
ATOM   2618  HN  LYS A 165      48.330  62.750  39.210  1.00  0.00           H
ATOM   2619  CA  LYS A 165      48.440  62.020  37.280  1.00  0.00           C
ATOM   2620  HA  LYS A 165      48.980  62.560  36.520  1.00  0.00           H
ATOM   2621  CB  LYS A 165      49.290  60.900  37.850  1.00  0.00           C
ATOM   2622  HB1 LYS A 165      48.680  60.300  38.580  1.00  0.00           H
ATOM   2623  HB2 LYS A 165      49.970  61.400  38.560  1.00  0.00           H
ATOM   2624  CG  LYS A 165      50.180  60.060  36.920  1.00  0.00           C
ATOM   2625  HG1 LYS A 165      50.680  60.780  36.230  1.00  0.00           H
ATOM   2626  HG2 LYS A 165      49.520  59.460  36.250  1.00  0.00           H
ATOM   2627  CD  LYS A 165      51.300  59.250  37.630  1.00  0.00           C
ATOM   2628  HD1 LYS A 165      50.920  58.460  38.320  1.00  0.00           H
ATOM   2629  HD2 LYS A 165      51.990  59.890  38.230  1.00  0.00           H
ATOM   2630  CE  LYS A 165      52.030  58.440  36.610  1.00  0.00           C
ATOM   2631  HE1 LYS A 165      52.430  59.270  35.980  1.00  0.00           H
ATOM   2632  HE2 LYS A 165      51.330  57.790  36.040  1.00  0.00           H
ATOM   2633  NZ  LYS A 165      53.160  57.730  37.280  1.00  0.00           N
ATOM   2634  HZ1 LYS A 165      53.670  57.070  36.660  1.00  0.00           H
ATOM   2635  HZ2 LYS A 165      52.700  57.200  38.040  1.00  0.00           H
ATOM   2636  HZ3 LYS A 165      53.830  58.410  37.690  1.00  0.00           H
ATOM   2637  C   LYS A 165      47.280  61.290  36.610  1.00  0.00           C
ATOM   2638  O   LYS A 165      46.260  60.820  37.190  1.00  0.00           O
ATOM   2639  N   LYS A 166      47.480  61.020  35.280  1.00  0.00           N
ATOM   2640  HN  LYS A 166      48.340  61.280  34.850  1.00  0.00           H
ATOM   2641  CA  LYS A 166      46.530  60.260  34.490  1.00  0.00           C
ATOM   2642  HA  LYS A 166      45.550  60.600  34.760  1.00  0.00           H
ATOM   2643  CB  LYS A 166      46.730  60.430  32.970  1.00  0.00           C
ATOM   2644  HB1 LYS A 166      45.800  60.060  32.480  1.00  0.00           H
ATOM   2645  HB2 LYS A 166      47.440  59.670  32.580  1.00  0.00           H
ATOM   2646  CG  LYS A 166      46.930  61.810  32.370  1.00  0.00           C
ATOM   2647  HG1 LYS A 166      47.130  61.720  31.280  1.00  0.00           H
ATOM   2648  HG2 LYS A 166      47.970  62.020  32.730  1.00  0.00           H
ATOM   2649  CD  LYS A 166      45.800  62.680  32.730  1.00  0.00           C
ATOM   2650  HD1 LYS A 166      46.000  63.340  33.590  1.00  0.00           H
ATOM   2651  HD2 LYS A 166      44.880  62.120  33.000  1.00  0.00           H
ATOM   2652  CE  LYS A 166      45.450  63.620  31.540  1.00  0.00           C
ATOM   2653  HE1 LYS A 166      46.420  64.050  31.190  1.00  0.00           H
ATOM   2654  HE2 LYS A 166      44.720  64.430  31.750  1.00  0.00           H
ATOM   2655  NZ  LYS A 166      44.820  62.940  30.380  1.00  0.00           N
ATOM   2656  HZ1 LYS A 166      44.510  63.610  29.630  1.00  0.00           H
ATOM   2657  HZ2 LYS A 166      44.080  62.280  30.700  1.00  0.00           H
ATOM   2658  HZ3 LYS A 166      45.490  62.290  29.910  1.00  0.00           H
ATOM   2659  C   LYS A 166      46.470  58.730  34.800  1.00  0.00           C
ATOM   2660  O   LYS A 166      46.900  57.850  34.020  1.00  0.00           O
ATOM   2661  N   MET A 167      45.860  58.270  35.940  1.00  0.00           N
ATOM   2662  HN  MET A 167      45.380  58.880  36.580  1.00  0.00           H
ATOM   2663  CA  MET A 167      45.820  56.910  36.450  1.00  0.00           C
ATOM   2664  HA  MET A 167      46.850  56.610  36.590  1.00  0.00           H
ATOM   2665  CB  MET A 167      45.130  56.830  37.890  1.00  0.00           C
ATOM   2666  HB1 MET A 167      44.960  55.760  38.130  1.00  0.00           H
ATOM   2667  HB2 MET A 167      44.150  57.340  37.780  1.00  0.00           H
ATOM   2668  CG  MET A 167      45.960  57.510  38.950  1.00  0.00           C
ATOM   2669  HG1 MET A 167      45.400  57.850  39.840  1.00  0.00           H
ATOM   2670  HG2 MET A 167      46.540  58.390  38.600  1.00  0.00           H
ATOM   2671  SD  MET A 167      47.270  56.430  39.540  1.00  0.00           S
ATOM   2672  CE  MET A 167      48.660  57.160  38.790  1.00  0.00           C
ATOM   2673  HE1 MET A 167      48.930  57.970  39.510  1.00  0.00           H
ATOM   2674  HE2 MET A 167      48.360  57.410  37.760  1.00  0.00           H
ATOM   2675  HE3 MET A 167      49.470  56.400  38.860  1.00  0.00           H
ATOM   2676  C   MET A 167      45.230  55.730  35.560  1.00  0.00           C
ATOM   2677  O   MET A 167      45.690  54.590  35.610  1.00  0.00           O
ATOM   2678  N   PRO A 168      44.120  55.930  34.840  1.00  0.00           N
ATOM   2679  CD  PRO A 168      43.260  57.160  34.810  1.00  0.00           C
ATOM   2680  HD1 PRO A 168      43.820  57.880  34.190  1.00  0.00           H
ATOM   2681  HD2 PRO A 168      43.180  57.590  35.840  1.00  0.00           H
ATOM   2682  CA  PRO A 168      43.700  55.010  33.800  1.00  0.00           C
ATOM   2683  HA  PRO A 168      43.600  54.010  34.180  1.00  0.00           H
ATOM   2684  CB  PRO A 168      42.430  55.620  33.180  1.00  0.00           C
ATOM   2685  HB1 PRO A 168      41.750  54.800  32.890  1.00  0.00           H
ATOM   2686  HB2 PRO A 168      42.670  56.090  32.210  1.00  0.00           H
ATOM   2687  CG  PRO A 168      41.900  56.640  34.120  1.00  0.00           C
ATOM   2688  HG1 PRO A 168      41.440  57.530  33.630  1.00  0.00           H
ATOM   2689  HG2 PRO A 168      41.230  56.130  34.830  1.00  0.00           H
ATOM   2690  C   PRO A 168      44.860  54.740  32.720  1.00  0.00           C
ATOM   2691  O   PRO A 168      45.280  55.670  31.970  1.00  0.00           O
ATOM   2692  N   ILE A 169      45.350  53.500  32.680  1.00  0.00           N
ATOM   2693  HN  ILE A 169      45.110  52.860  33.410  1.00  0.00           H
ATOM   2694  CA  ILE A 169      46.170  52.990  31.560  1.00  0.00           C
ATOM   2695  HA  ILE A 169      46.830  53.770  31.230  1.00  0.00           H
ATOM   2696  CB  ILE A 169      47.020  51.850  32.110  1.00  0.00           C
ATOM   2697  HB  ILE A 169      46.310  51.250  32.710  1.00  0.00           H
ATOM   2698  CG2 ILE A 169      47.710  50.970  31.010  1.00  0.00           C
ATOM   2699 HG21 ILE A 169      48.270  51.600  30.300  1.00  0.00           H
ATOM   2700 HG22 ILE A 169      46.960  50.360  30.450  1.00  0.00           H
ATOM   2701 HG23 ILE A 169      48.350  50.200  31.500  1.00  0.00           H
ATOM   2702  CG1 ILE A 169      48.200  52.420  33.070  1.00  0.00           C
ATOM   2703 HG11 ILE A 169      47.780  53.120  33.830  1.00  0.00           H
ATOM   2704 HG12 ILE A 169      48.850  52.920  32.320  1.00  0.00           H
ATOM   2705  CD  ILE A 169      49.050  51.430  33.940  1.00  0.00           C
ATOM   2706  HD1 ILE A 169      48.500  50.640  34.490  1.00  0.00           H
ATOM   2707  HD2 ILE A 169      49.900  51.830  34.550  1.00  0.00           H
ATOM   2708  HD3 ILE A 169      49.660  50.870  33.200  1.00  0.00           H
ATOM   2709  C   ILE A 169      45.240  52.550  30.420  1.00  0.00           C
ATOM   2710  O   ILE A 169      44.410  51.720  30.590  1.00  0.00           O
ATOM   2711  N   GLN A 170      45.300  53.080  29.180  1.00  0.00           N
ATOM   2712  HN  GLN A 170      45.960  53.810  28.980  1.00  0.00           H
ATOM   2713  CA  GLN A 170      44.390  52.770  28.090  1.00  0.00           C
ATOM   2714  HA  GLN A 170      43.430  52.620  28.560  1.00  0.00           H
ATOM   2715  CB  GLN A 170      44.540  54.000  27.090  1.00  0.00           C
ATOM   2716  HB1 GLN A 170      43.620  53.970  26.470  1.00  0.00           H
ATOM   2717  HB2 GLN A 170      45.420  53.950  26.410  1.00  0.00           H
ATOM   2718  CG  GLN A 170      44.380  55.350  27.800  1.00  0.00           C
ATOM   2719  HG1 GLN A 170      44.430  56.140  27.000  1.00  0.00           H
ATOM   2720  HG2 GLN A 170      45.290  55.490  28.400  1.00  0.00           H
ATOM   2721  CD  GLN A 170      43.200  55.530  28.710  1.00  0.00           C
ATOM   2722  OE1 GLN A 170      42.150  54.900  28.660  1.00  0.00           O
ATOM   2723  NE2 GLN A 170      43.340  56.570  29.620  1.00  0.00           N
ATOM   2724 HE21 GLN A 170      42.590  57.150  29.930  1.00  0.00           H
ATOM   2725 HE22 GLN A 170      44.280  56.850  29.800  1.00  0.00           H
ATOM   2726  C   GLN A 170      44.720  51.590  27.280  1.00  0.00           C
ATOM   2727  O   GLN A 170      45.910  51.290  26.970  1.00  0.00           O
ATOM   2728  N   ASN A 171      43.710  50.820  26.980  1.00  0.00           N
ATOM   2729  HN  ASN A 171      42.800  51.120  27.260  1.00  0.00           H
ATOM   2730  CA  ASN A 171      43.720  49.560  26.300  1.00  0.00           C
ATOM   2731  HA  ASN A 171      44.650  49.400  25.770  1.00  0.00           H
ATOM   2732  CB  ASN A 171      43.370  48.440  27.360  1.00  0.00           C
ATOM   2733  HB1 ASN A 171      42.270  48.430  27.400  1.00  0.00           H
ATOM   2734  HB2 ASN A 171      43.750  48.670  28.370  1.00  0.00           H
ATOM   2735  CG  ASN A 171      43.920  47.040  26.920  1.00  0.00           C
ATOM   2736  OD1 ASN A 171      44.640  46.870  25.930  1.00  0.00           O
ATOM   2737  ND2 ASN A 171      43.560  45.990  27.690  1.00  0.00           N
ATOM   2738 HD21 ASN A 171      43.760  45.060  27.380  1.00  0.00           H
ATOM   2739 HD22 ASN A 171      43.200  46.220  28.600  1.00  0.00           H
ATOM   2740  C   ASN A 171      42.760  49.640  25.190  1.00  0.00           C
ATOM   2741  O   ASN A 171      41.990  48.710  24.910  1.00  0.00           O
ATOM   2742  N   GLY A 172      42.830  50.760  24.420  1.00  0.00           N
ATOM   2743  HN  GLY A 172      43.420  51.500  24.740  1.00  0.00           H
ATOM   2744  CA  GLY A 172      41.900  50.940  23.250  1.00  0.00           C
ATOM   2745  HA1 GLY A 172      41.640  50.020  22.750  1.00  0.00           H
ATOM   2746  HA2 GLY A 172      42.360  51.720  22.680  1.00  0.00           H
ATOM   2747  C   GLY A 172      40.590  51.630  23.790  1.00  0.00           C
ATOM   2748  O   GLY A 172      40.570  52.660  24.460  1.00  0.00           O
ATOM   2749  N   GLY A 173      39.430  50.900  23.600  1.00  0.00           N
ATOM   2750  HN  GLY A 173      39.480  50.120  22.980  1.00  0.00           H
ATOM   2751  CA  GLY A 173      38.110  51.220  24.140  1.00  0.00           C
ATOM   2752  HA1 GLY A 173      37.520  50.590  23.500  1.00  0.00           H
ATOM   2753  HA2 GLY A 173      38.010  52.280  23.920  1.00  0.00           H
ATOM   2754  C   GLY A 173      37.990  50.790  25.610  1.00  0.00           C
ATOM   2755  O   GLY A 173      37.410  51.490  26.420  1.00  0.00           O
ATOM   2756  N   ALA A 174      38.600  49.650  25.980  1.00  0.00           N
ATOM   2757  HN  ALA A 174      38.990  49.060  25.260  1.00  0.00           H
ATOM   2758  CA  ALA A 174      38.940  49.370  27.370  1.00  0.00           C
ATOM   2759  HA  ALA A 174      38.100  49.390  28.050  1.00  0.00           H
ATOM   2760  CB  ALA A 174      39.390  47.920  27.420  1.00  0.00           C
ATOM   2761  HB1 ALA A 174      40.310  47.820  26.800  1.00  0.00           H
ATOM   2762  HB2 ALA A 174      38.640  47.220  27.010  1.00  0.00           H
ATOM   2763  HB3 ALA A 174      39.670  47.630  28.440  1.00  0.00           H
ATOM   2764  C   ALA A 174      40.070  50.180  28.070  1.00  0.00           C
ATOM   2765  O   ALA A 174      40.950  50.820  27.450  1.00  0.00           O
ATOM   2766  N   ASN A 175      39.970  50.390  29.410  1.00  0.00           N
ATOM   2767  HN  ASN A 175      39.150  50.020  29.830  1.00  0.00           H
ATOM   2768  CA  ASN A 175      40.920  51.180  30.260  1.00  0.00           C
ATOM   2769  HA  ASN A 175      41.880  51.140  29.770  1.00  0.00           H
ATOM   2770  CB  ASN A 175      40.460  52.720  30.330  1.00  0.00           C
ATOM   2771  HB1 ASN A 175      40.510  53.150  29.310  1.00  0.00           H
ATOM   2772  HB2 ASN A 175      41.110  53.240  31.050  1.00  0.00           H
ATOM   2773  CG  ASN A 175      39.050  52.880  30.800  1.00  0.00           C
ATOM   2774  OD1 ASN A 175      38.880  53.000  32.030  1.00  0.00           O
ATOM   2775  ND2 ASN A 175      38.090  52.900  29.880  1.00  0.00           N
ATOM   2776 HD21 ASN A 175      38.290  52.640  28.940  1.00  0.00           H
ATOM   2777 HD22 ASN A 175      37.260  53.370  30.190  1.00  0.00           H
ATOM   2778  C   ASN A 175      41.170  50.450  31.560  1.00  0.00           C
ATOM   2779  O   ASN A 175      40.270  49.940  32.210  1.00  0.00           O
ATOM   2780  N   LEU A 176      42.420  50.310  31.910  1.00  0.00           N
ATOM   2781  HN  LEU A 176      43.130  50.810  31.410  1.00  0.00           H
ATOM   2782  CA  LEU A 176      42.930  49.600  33.020  1.00  0.00           C
ATOM   2783  HA  LEU A 176      42.080  49.010  33.360  1.00  0.00           H
ATOM   2784  CB  LEU A 176      44.230  48.830  32.570  1.00  0.00           C
ATOM   2785  HB1 LEU A 176      44.580  48.250  33.450  1.00  0.00           H
ATOM   2786  HB2 LEU A 176      44.800  49.640  32.080  1.00  0.00           H
ATOM   2787  CG  LEU A 176      44.070  47.760  31.510  1.00  0.00           C
ATOM   2788  HG  LEU A 176      43.510  48.230  30.690  1.00  0.00           H
ATOM   2789  CD1 LEU A 176      45.390  47.210  31.070  1.00  0.00           C
ATOM   2790 HD11 LEU A 176      45.800  47.780  30.200  1.00  0.00           H
ATOM   2791 HD12 LEU A 176      45.220  46.200  30.640  1.00  0.00           H
ATOM   2792 HD13 LEU A 176      46.230  47.240  31.800  1.00  0.00           H
ATOM   2793  CD2 LEU A 176      43.240  46.580  32.130  1.00  0.00           C
ATOM   2794 HD21 LEU A 176      42.150  46.790  32.180  1.00  0.00           H
ATOM   2795 HD22 LEU A 176      43.610  46.270  33.130  1.00  0.00           H
ATOM   2796 HD23 LEU A 176      43.260  45.730  31.410  1.00  0.00           H
ATOM   2797  C   LEU A 176      43.260  50.510  34.240  1.00  0.00           C
ATOM   2798  O   LEU A 176      44.210  51.250  34.130  1.00  0.00           O
ATOM   2799  N   CYS A 177      42.490  50.490  35.390  1.00  0.00           N
ATOM   2800  HN  CYS A 177      41.890  49.720  35.540  1.00  0.00           H
ATOM   2801  CA  CYS A 177      42.780  51.340  36.550  1.00  0.00           C
ATOM   2802  HA  CYS A 177      43.260  52.240  36.220  1.00  0.00           H
ATOM   2803  CB  CYS A 177      41.440  51.800  37.190  1.00  0.00           C
ATOM   2804  HB1 CYS A 177      41.000  50.900  37.660  1.00  0.00           H
ATOM   2805  HB2 CYS A 177      40.740  52.120  36.400  1.00  0.00           H
ATOM   2806  SG  CYS A 177      41.800  53.050  38.470  1.00  0.00           S
ATOM   2807  C   CYS A 177      43.610  50.590  37.520  1.00  0.00           C
ATOM   2808  O   CYS A 177      43.230  49.640  38.140  1.00  0.00           O
ATOM   2809  N   SER A 178      44.870  51.040  37.710  1.00  0.00           N
ATOM   2810  HN  SER A 178      45.330  51.670  37.090  1.00  0.00           H
ATOM   2811  CA  SER A 178      45.790  50.260  38.630  1.00  0.00           C
ATOM   2812  HA  SER A 178      45.230  50.120  39.550  1.00  0.00           H
ATOM   2813  CB  SER A 178      46.240  48.890  38.140  1.00  0.00           C
ATOM   2814  HB1 SER A 178      46.820  48.860  37.190  1.00  0.00           H
ATOM   2815  HB2 SER A 178      45.320  48.290  37.930  1.00  0.00           H
ATOM   2816  OG  SER A 178      46.970  48.300  39.170  1.00  0.00           O
ATOM   2817  HG1 SER A 178      47.410  47.550  38.740  1.00  0.00           H
ATOM   2818  C   SER A 178      46.900  51.190  38.980  1.00  0.00           C
ATOM   2819  O   SER A 178      47.130  52.170  38.320  1.00  0.00           O
ATOM   2820  N   SER A 179      47.720  50.930  40.010  1.00  0.00           N
ATOM   2821  HN  SER A 179      47.520  50.190  40.650  1.00  0.00           H
ATOM   2822  CA  SER A 179      49.030  51.540  40.230  1.00  0.00           C
ATOM   2823  HA  SER A 179      49.160  52.190  39.380  1.00  0.00           H
ATOM   2824  CB  SER A 179      49.060  52.290  41.590  1.00  0.00           C
ATOM   2825  HB1 SER A 179      48.870  51.650  42.480  1.00  0.00           H
ATOM   2826  HB2 SER A 179      48.070  52.800  41.520  1.00  0.00           H
ATOM   2827  OG  SER A 179      50.110  53.220  41.810  1.00  0.00           O
ATOM   2828  HG1 SER A 179      50.320  53.560  40.940  1.00  0.00           H
ATOM   2829  C   SER A 179      50.130  50.530  40.170  1.00  0.00           C
ATOM   2830  O   SER A 179      51.340  50.790  40.460  1.00  0.00           O
ATOM   2831  N   PHE A 180      49.820  49.240  39.870  1.00  0.00           N
ATOM   2832  HN  PHE A 180      48.950  48.940  39.470  1.00  0.00           H
ATOM   2833  CA  PHE A 180      50.680  48.150  40.270  1.00  0.00           C
ATOM   2834  HA  PHE A 180      51.480  48.510  40.910  1.00  0.00           H
ATOM   2835  CB  PHE A 180      49.950  47.090  41.130  1.00  0.00           C
ATOM   2836  HB1 PHE A 180      50.560  46.240  41.480  1.00  0.00           H
ATOM   2837  HB2 PHE A 180      49.080  46.690  40.560  1.00  0.00           H
ATOM   2838  CG  PHE A 180      49.430  47.840  42.410  1.00  0.00           C
ATOM   2839  CD1 PHE A 180      48.060  48.170  42.580  1.00  0.00           C
ATOM   2840  HD1 PHE A 180      47.340  47.770  41.880  1.00  0.00           H
ATOM   2841  CE1 PHE A 180      47.650  48.960  43.690  1.00  0.00           C
ATOM   2842  HE1 PHE A 180      46.600  49.210  43.750  1.00  0.00           H
ATOM   2843  CZ  PHE A 180      48.580  49.330  44.680  1.00  0.00           C
ATOM   2844  HZ  PHE A 180      48.220  49.940  45.500  1.00  0.00           H
ATOM   2845  CD2 PHE A 180      50.380  48.300  43.360  1.00  0.00           C
ATOM   2846  HD2 PHE A 180      51.410  48.000  43.210  1.00  0.00           H
ATOM   2847  CE2 PHE A 180      49.940  49.020  44.510  1.00  0.00           C
ATOM   2848  HE2 PHE A 180      50.660  49.260  45.260  1.00  0.00           H
ATOM   2849  C   PHE A 180      51.450  47.450  39.130  1.00  0.00           C
ATOM   2850  O   PHE A 180      52.150  46.480  39.350  1.00  0.00           O
ATOM   2851  N   SER A 181      51.330  48.050  37.850  1.00  0.00           N
ATOM   2852  HN  SER A 181      50.900  48.960  37.810  1.00  0.00           H
ATOM   2853  CA  SER A 181      51.880  47.520  36.620  1.00  0.00           C
ATOM   2854  HA  SER A 181      51.480  46.520  36.540  1.00  0.00           H
ATOM   2855  CB  SER A 181      51.360  48.250  35.350  1.00  0.00           C
ATOM   2856  HB1 SER A 181      51.530  49.340  35.490  1.00  0.00           H
ATOM   2857  HB2 SER A 181      50.260  48.260  35.230  1.00  0.00           H
ATOM   2858  OG  SER A 181      52.040  47.800  34.150  1.00  0.00           O
ATOM   2859  HG1 SER A 181      51.870  46.860  34.070  1.00  0.00           H
ATOM   2860  C   SER A 181      53.450  47.620  36.710  1.00  0.00           C
ATOM   2861  O   SER A 181      54.060  48.690  36.880  1.00  0.00           O
ATOM   2862  N   ILE A 182      54.140  46.440  36.560  1.00  0.00           N
ATOM   2863  HN  ILE A 182      53.660  45.570  36.630  1.00  0.00           H
ATOM   2864  CA  ILE A 182      55.570  46.280  36.510  1.00  0.00           C
ATOM   2865  HA  ILE A 182      55.990  47.090  37.100  1.00  0.00           H
ATOM   2866  CB  ILE A 182      56.000  44.880  37.030  1.00  0.00           C
ATOM   2867  HB  ILE A 182      55.670  44.130  36.290  1.00  0.00           H
ATOM   2868  CG2 ILE A 182      57.510  44.960  37.290  1.00  0.00           C
ATOM   2869 HG21 ILE A 182      57.790  45.730  38.040  1.00  0.00           H
ATOM   2870 HG22 ILE A 182      58.080  45.190  36.360  1.00  0.00           H
ATOM   2871 HG23 ILE A 182      57.910  43.980  37.610  1.00  0.00           H
ATOM   2872  CG1 ILE A 182      55.400  44.580  38.450  1.00  0.00           C
ATOM   2873 HG11 ILE A 182      54.290  44.590  38.350  1.00  0.00           H
ATOM   2874 HG12 ILE A 182      55.720  45.320  39.220  1.00  0.00           H
ATOM   2875  CD  ILE A 182      55.740  43.090  38.880  1.00  0.00           C
ATOM   2876  HD1 ILE A 182      56.800  42.800  38.770  1.00  0.00           H
ATOM   2877  HD2 ILE A 182      55.270  42.370  38.190  1.00  0.00           H
ATOM   2878  HD3 ILE A 182      55.340  43.020  39.920  1.00  0.00           H
ATOM   2879  C   ILE A 182      56.000  46.460  35.140  1.00  0.00           C
ATOM   2880  O   ILE A 182      55.380  45.940  34.220  1.00  0.00           O
ATOM   2881  N   CYS A 183      56.960  47.330  34.940  1.00  0.00           N
ATOM   2882  HN  CYS A 183      57.460  47.770  35.680  1.00  0.00           H
ATOM   2883  CA  CYS A 183      57.430  47.720  33.580  1.00  0.00           C
ATOM   2884  HA  CYS A 183      57.480  46.790  33.020  1.00  0.00           H
ATOM   2885  CB  CYS A 183      56.470  48.680  32.750  1.00  0.00           C
ATOM   2886  HB1 CYS A 183      56.490  49.700  33.210  1.00  0.00           H
ATOM   2887  HB2 CYS A 183      55.450  48.300  32.950  1.00  0.00           H
ATOM   2888  SG  CYS A 183      56.690  48.870  30.930  1.00  0.00           S
ATOM   2889  C   CYS A 183      58.770  48.340  33.670  1.00  0.00           C
ATOM   2890  O   CYS A 183      59.230  48.870  34.680  1.00  0.00           O
ATOM   2891  N   HSD A 184      59.580  48.230  32.610  1.00  0.00           N
ATOM   2892  HN  HSD A 184      59.320  47.630  31.850  1.00  0.00           H
ATOM   2893  CA  HSD A 184      60.910  48.880  32.630  1.00  0.00           C
ATOM   2894  HA  HSD A 184      61.420  48.310  33.380  1.00  0.00           H
ATOM   2895  CB  HSD A 184      61.700  48.600  31.390  1.00  0.00           C
ATOM   2896  HB1 HSD A 184      61.490  47.530  31.200  1.00  0.00           H
ATOM   2897  HB2 HSD A 184      62.790  48.780  31.430  1.00  0.00           H
ATOM   2898  ND1 HSD A 184      60.160  48.690  29.360  1.00  0.00           N
ATOM   2899  HD1 HSD A 184      59.670  47.870  29.630  1.00  0.00           H
ATOM   2900  CG  HSD A 184      61.140  49.300  30.090  1.00  0.00           C
ATOM   2901  CE1 HSD A 184      60.000  49.510  28.220  1.00  0.00           C
ATOM   2902  HE1 HSD A 184      59.230  49.340  27.470  1.00  0.00           H
ATOM   2903  NE2 HSD A 184      60.810  50.560  28.270  1.00  0.00           N
ATOM   2904  CD2 HSD A 184      61.500  50.430  29.450  1.00  0.00           C
ATOM   2905  HD2 HSD A 184      62.250  51.140  29.780  1.00  0.00           H
ATOM   2906  C   HSD A 184      60.920  50.380  32.880  1.00  0.00           C
ATOM   2907  O   HSD A 184      59.940  51.070  32.650  1.00  0.00           O
ATOM   2908  N   THR A 185      62.080  50.990  33.270  1.00  0.00           N
ATOM   2909  HN  THR A 185      62.980  50.560  33.360  1.00  0.00           H
ATOM   2910  CA  THR A 185      62.150  52.470  33.590  1.00  0.00           C
ATOM   2911  HA  THR A 185      63.210  52.680  33.640  1.00  0.00           H
ATOM   2912  CB  THR A 185      61.730  53.500  32.510  1.00  0.00           C
ATOM   2913  HB  THR A 185      60.640  53.470  32.270  1.00  0.00           H
ATOM   2914  OG1 THR A 185      62.390  53.300  31.250  1.00  0.00           O
ATOM   2915  HG1 THR A 185      63.320  53.430  31.460  1.00  0.00           H
ATOM   2916  CG2 THR A 185      62.130  54.920  32.800  1.00  0.00           C
ATOM   2917 HG21 THR A 185      63.240  55.000  32.790  1.00  0.00           H
ATOM   2918 HG22 THR A 185      61.840  55.160  33.850  1.00  0.00           H
ATOM   2919 HG23 THR A 185      61.660  55.730  32.210  1.00  0.00           H
ATOM   2920  C   THR A 185      61.650  52.840  35.060  1.00  0.00           C
ATOM   2921  O   THR A 185      60.440  52.770  35.340  1.00  0.00           O
ATOM   2922  N   PHE A 186      62.570  53.400  35.890  1.00  0.00           N
ATOM   2923  HN  PHE A 186      63.560  53.500  35.720  1.00  0.00           H
ATOM   2924  CA  PHE A 186      62.260  53.780  37.230  1.00  0.00           C
ATOM   2925  HA  PHE A 186      61.920  52.820  37.630  1.00  0.00           H
ATOM   2926  CB  PHE A 186      63.500  54.560  37.850  1.00  0.00           C
ATOM   2927  HB1 PHE A 186      63.710  55.320  37.070  1.00  0.00           H
ATOM   2928  HB2 PHE A 186      64.320  53.810  37.850  1.00  0.00           H
ATOM   2929  CG  PHE A 186      63.410  55.110  39.250  1.00  0.00           C
ATOM   2930  CD1 PHE A 186      63.630  54.390  40.360  1.00  0.00           C
ATOM   2931  HD1 PHE A 186      63.980  53.380  40.240  1.00  0.00           H
ATOM   2932  CE1 PHE A 186      63.580  55.030  41.590  1.00  0.00           C
ATOM   2933  HE1 PHE A 186      63.840  54.470  42.480  1.00  0.00           H
ATOM   2934  CZ  PHE A 186      63.210  56.370  41.750  1.00  0.00           C
ATOM   2935  HZ  PHE A 186      63.280  56.870  42.710  1.00  0.00           H
ATOM   2936  CD2 PHE A 186      63.100  56.480  39.370  1.00  0.00           C
ATOM   2937  HD2 PHE A 186      63.000  57.110  38.490  1.00  0.00           H
ATOM   2938  CE2 PHE A 186      63.020  57.090  40.590  1.00  0.00           C
ATOM   2939  HE2 PHE A 186      62.760  58.140  40.610  1.00  0.00           H
ATOM   2940  C   PHE A 186      61.060  54.710  37.500  1.00  0.00           C
ATOM   2941  O   PHE A 186      60.900  55.670  36.830  1.00  0.00           O
ATOM   2942  N   GLN A 187      60.160  54.310  38.390  1.00  0.00           N
ATOM   2943  HN  GLN A 187      60.360  53.490  38.940  1.00  0.00           H
ATOM   2944  CA  GLN A 187      59.030  55.030  38.840  1.00  0.00           C
ATOM   2945  HA  GLN A 187      58.860  55.960  38.300  1.00  0.00           H
ATOM   2946  CB  GLN A 187      57.780  54.050  38.700  1.00  0.00           C
ATOM   2947  HB1 GLN A 187      56.800  54.480  39.010  1.00  0.00           H
ATOM   2948  HB2 GLN A 187      57.960  53.260  39.460  1.00  0.00           H
ATOM   2949  CG  GLN A 187      57.610  53.310  37.380  1.00  0.00           C
ATOM   2950  HG1 GLN A 187      56.790  52.590  37.560  1.00  0.00           H
ATOM   2951  HG2 GLN A 187      58.520  52.740  37.120  1.00  0.00           H
ATOM   2952  CD  GLN A 187      57.280  54.200  36.150  1.00  0.00           C
ATOM   2953  OE1 GLN A 187      56.220  54.730  35.870  1.00  0.00           O
ATOM   2954  NE2 GLN A 187      58.310  54.500  35.340  1.00  0.00           N
ATOM   2955 HE21 GLN A 187      59.220  54.120  35.500  1.00  0.00           H
ATOM   2956 HE22 GLN A 187      58.020  55.060  34.560  1.00  0.00           H
ATOM   2957  C   GLN A 187      59.300  55.390  40.320  1.00  0.00           C
ATOM   2958  O   GLN A 187      59.560  54.480  41.100  1.00  0.00           O
ATOM   2959  N   TRP A 188      59.290  56.620  40.770  1.00  0.00           N
ATOM   2960  HN  TRP A 188      59.230  57.390  40.130  1.00  0.00           H
ATOM   2961  CA  TRP A 188      59.550  57.090  42.120  1.00  0.00           C
ATOM   2962  HA  TRP A 188      60.460  56.640  42.480  1.00  0.00           H
ATOM   2963  CB  TRP A 188      59.730  58.660  42.000  1.00  0.00           C
ATOM   2964  HB1 TRP A 188      58.890  58.920  41.320  1.00  0.00           H
ATOM   2965  HB2 TRP A 188      60.730  58.710  41.520  1.00  0.00           H
ATOM   2966  CG  TRP A 188      59.610  59.610  43.200  1.00  0.00           C
ATOM   2967  CD1 TRP A 188      58.630  60.480  43.400  1.00  0.00           C
ATOM   2968  HD1 TRP A 188      57.750  60.690  42.810  1.00  0.00           H
ATOM   2969  NE1 TRP A 188      58.830  61.140  44.630  1.00  0.00           N
ATOM   2970  HE1 TRP A 188      58.140  61.500  45.220  1.00  0.00           H
ATOM   2971  CE2 TRP A 188      59.970  60.690  45.210  1.00  0.00           C
ATOM   2972  CD2 TRP A 188      60.530  59.730  44.300  1.00  0.00           C
ATOM   2973  CE3 TRP A 188      61.610  59.020  44.730  1.00  0.00           C
ATOM   2974  HE3 TRP A 188      62.060  58.230  44.160  1.00  0.00           H
ATOM   2975  CZ3 TRP A 188      62.370  59.480  45.790  1.00  0.00           C
ATOM   2976  HZ3 TRP A 188      63.310  59.050  46.070  1.00  0.00           H
ATOM   2977  CZ2 TRP A 188      60.650  61.090  46.340  1.00  0.00           C
ATOM   2978  HZ2 TRP A 188      60.190  61.840  46.990  1.00  0.00           H
ATOM   2979  CH2 TRP A 188      61.860  60.500  46.600  1.00  0.00           C
ATOM   2980  HH2 TRP A 188      62.490  60.850  47.400  1.00  0.00           H
ATOM   2981  C   TRP A 188      58.430  56.680  43.170  1.00  0.00           C
ATOM   2982  O   TRP A 188      58.720  56.700  44.430  1.00  0.00           O
ATOM   2983  N   HSE A 189      57.200  56.250  42.830  1.00  0.00           N
ATOM   2984  HN  HSE A 189      56.840  56.320  41.910  1.00  0.00           H
ATOM   2985  CA  HSE A 189      56.190  55.890  43.850  1.00  0.00           C
ATOM   2986  HA  HSE A 189      56.310  56.600  44.650  1.00  0.00           H
ATOM   2987  CB  HSE A 189      54.800  56.000  43.170  1.00  0.00           C
ATOM   2988  HB1 HSE A 189      54.690  56.980  42.670  1.00  0.00           H
ATOM   2989  HB2 HSE A 189      54.110  55.860  44.040  1.00  0.00           H
ATOM   2990  ND1 HSE A 189      53.190  54.550  41.980  1.00  0.00           N
ATOM   2991  CG  HSE A 189      54.540  54.980  42.150  1.00  0.00           C
ATOM   2992  CE1 HSE A 189      53.330  53.670  41.010  1.00  0.00           C
ATOM   2993  HE1 HSE A 189      52.470  53.160  40.540  1.00  0.00           H
ATOM   2994  NE2 HSE A 189      54.600  53.520  40.560  1.00  0.00           N
ATOM   2995  HE2 HSE A 189      54.790  52.850  39.840  1.00  0.00           H
ATOM   2996  CD2 HSE A 189      55.390  54.340  41.280  1.00  0.00           C
ATOM   2997  HD2 HSE A 189      56.470  54.350  41.220  1.00  0.00           H
ATOM   2998  C   HSE A 189      56.370  54.510  44.550  1.00  0.00           C
ATOM   2999  O   HSE A 189      56.100  54.310  45.700  1.00  0.00           O
ATOM   3000  N   GLU A 190      57.150  53.640  43.900  1.00  0.00           N
ATOM   3001  HN  GLU A 190      57.450  53.970  43.010  1.00  0.00           H
ATOM   3002  CA  GLU A 190      57.720  52.400  44.400  1.00  0.00           C
ATOM   3003  HA  GLU A 190      57.020  51.920  45.070  1.00  0.00           H
ATOM   3004  CB  GLU A 190      58.140  51.400  43.340  1.00  0.00           C
ATOM   3005  HB1 GLU A 190      58.660  50.550  43.840  1.00  0.00           H
ATOM   3006  HB2 GLU A 190      58.880  51.840  42.640  1.00  0.00           H
ATOM   3007  CG  GLU A 190      57.030  50.730  42.550  1.00  0.00           C
ATOM   3008  HG1 GLU A 190      56.140  51.380  42.440  1.00  0.00           H
ATOM   3009  HG2 GLU A 190      56.620  49.840  43.090  1.00  0.00           H
ATOM   3010  CD  GLU A 190      57.340  50.340  41.110  1.00  0.00           C
ATOM   3011  OE1 GLU A 190      58.530  50.160  40.690  1.00  0.00           O
ATOM   3012  OE2 GLU A 190      56.430  50.030  40.300  1.00  0.00           O
ATOM   3013  C   GLU A 190      58.950  52.660  45.280  1.00  0.00           C
ATOM   3014  O   GLU A 190      59.200  51.880  46.190  1.00  0.00           O
ATOM   3015  N   ALA A 191      59.710  53.780  45.080  1.00  0.00           N
ATOM   3016  HN  ALA A 191      59.480  54.220  44.220  1.00  0.00           H
ATOM   3017  CA  ALA A 191      60.710  54.350  46.060  1.00  0.00           C
ATOM   3018  HA  ALA A 191      61.270  53.490  46.370  1.00  0.00           H
ATOM   3019  CB  ALA A 191      61.710  55.270  45.360  1.00  0.00           C
ATOM   3020  HB1 ALA A 191      62.490  55.670  46.030  1.00  0.00           H
ATOM   3021  HB2 ALA A 191      61.350  56.170  44.830  1.00  0.00           H
ATOM   3022  HB3 ALA A 191      62.240  54.670  44.580  1.00  0.00           H
ATOM   3023  C   ALA A 191      60.090  55.140  47.250  1.00  0.00           C
ATOM   3024  O   ALA A 191      60.500  55.050  48.410  1.00  0.00           O
ATOM   3025  N   MET A 192      58.930  55.910  47.050  1.00  0.00           N
ATOM   3026  HN  MET A 192      58.500  56.110  46.180  1.00  0.00           H
ATOM   3027  CA  MET A 192      58.150  56.320  48.160  1.00  0.00           C
ATOM   3028  HA  MET A 192      58.950  56.810  48.690  1.00  0.00           H
ATOM   3029  CB  MET A 192      56.940  57.200  47.760  1.00  0.00           C
ATOM   3030  HB1 MET A 192      56.290  57.380  48.660  1.00  0.00           H
ATOM   3031  HB2 MET A 192      56.330  56.650  47.010  1.00  0.00           H
ATOM   3032  CG  MET A 192      57.290  58.540  47.300  1.00  0.00           C
ATOM   3033  HG1 MET A 192      56.360  59.050  46.980  1.00  0.00           H
ATOM   3034  HG2 MET A 192      57.880  58.470  46.350  1.00  0.00           H
ATOM   3035  SD  MET A 192      58.190  59.610  48.520  1.00  0.00           S
ATOM   3036  CE  MET A 192      57.040  59.860  49.930  1.00  0.00           C
ATOM   3037  HE1 MET A 192      56.090  60.350  49.620  1.00  0.00           H
ATOM   3038  HE2 MET A 192      57.510  60.380  50.790  1.00  0.00           H
ATOM   3039  HE3 MET A 192      56.620  58.930  50.360  1.00  0.00           H
ATOM   3040  C   MET A 192      57.690  55.160  49.020  1.00  0.00           C
ATOM   3041  O   MET A 192      57.830  55.270  50.260  1.00  0.00           O
ATOM   3042  N   PHE A 193      57.150  54.000  48.510  1.00  0.00           N
ATOM   3043  HN  PHE A 193      56.910  53.880  47.540  1.00  0.00           H
ATOM   3044  CA  PHE A 193      56.890  52.770  49.240  1.00  0.00           C
ATOM   3045  HA  PHE A 193      56.000  52.940  49.840  1.00  0.00           H
ATOM   3046  CB  PHE A 193      56.710  51.560  48.210  1.00  0.00           C
ATOM   3047  HB1 PHE A 193      57.710  51.180  47.890  1.00  0.00           H
ATOM   3048  HB2 PHE A 193      56.120  51.910  47.330  1.00  0.00           H
ATOM   3049  CG  PHE A 193      55.940  50.380  48.770  1.00  0.00           C
ATOM   3050  CD1 PHE A 193      56.630  49.170  49.190  1.00  0.00           C
ATOM   3051  HD1 PHE A 193      57.710  49.120  49.070  1.00  0.00           H
ATOM   3052  CE1 PHE A 193      55.930  48.090  49.610  1.00  0.00           C
ATOM   3053  HE1 PHE A 193      56.440  47.170  49.860  1.00  0.00           H
ATOM   3054  CZ  PHE A 193      54.520  48.100  49.690  1.00  0.00           C
ATOM   3055  HZ  PHE A 193      54.020  47.170  49.960  1.00  0.00           H
ATOM   3056  CD2 PHE A 193      54.550  50.340  48.840  1.00  0.00           C
ATOM   3057  HD2 PHE A 193      54.090  51.290  48.590  1.00  0.00           H
ATOM   3058  CE2 PHE A 193      53.840  49.220  49.370  1.00  0.00           C
ATOM   3059  HE2 PHE A 193      52.760  49.270  49.500  1.00  0.00           H
ATOM   3060  C   PHE A 193      57.900  52.350  50.310  1.00  0.00           C
ATOM   3061  O   PHE A 193      57.520  51.990  51.390  1.00  0.00           O
ATOM   3062  N   LEU A 194      59.270  52.360  49.940  1.00  0.00           N
ATOM   3063  HN  LEU A 194      59.530  52.630  49.020  1.00  0.00           H
ATOM   3064  CA  LEU A 194      60.420  52.180  50.780  1.00  0.00           C
ATOM   3065  HA  LEU A 194      60.410  51.210  51.260  1.00  0.00           H
ATOM   3066  CB  LEU A 194      61.660  52.300  49.840  1.00  0.00           C
ATOM   3067  HB1 LEU A 194      62.480  52.660  50.520  1.00  0.00           H
ATOM   3068  HB2 LEU A 194      61.460  53.060  49.060  1.00  0.00           H
ATOM   3069  CG  LEU A 194      62.020  50.920  49.210  1.00  0.00           C
ATOM   3070  HG  LEU A 194      61.980  50.160  50.010  1.00  0.00           H
ATOM   3071  CD1 LEU A 194      61.050  50.460  48.100  1.00  0.00           C
ATOM   3072 HD11 LEU A 194      61.370  49.480  47.700  1.00  0.00           H
ATOM   3073 HD12 LEU A 194      61.110  51.270  47.340  1.00  0.00           H
ATOM   3074 HD13 LEU A 194      59.980  50.410  48.410  1.00  0.00           H
ATOM   3075  CD2 LEU A 194      63.470  51.010  48.620  1.00  0.00           C
ATOM   3076 HD21 LEU A 194      63.670  50.040  48.110  1.00  0.00           H
ATOM   3077 HD22 LEU A 194      64.300  51.160  49.330  1.00  0.00           H
ATOM   3078 HD23 LEU A 194      63.580  51.850  47.900  1.00  0.00           H
ATOM   3079  C   LEU A 194      60.570  53.180  51.840  1.00  0.00           C
ATOM   3080  O   LEU A 194      60.630  52.870  53.030  1.00  0.00           O
ATOM   3081  N   LEU A 195      60.600  54.480  51.480  1.00  0.00           N
ATOM   3082  HN  LEU A 195      60.410  54.600  50.510  1.00  0.00           H
ATOM   3083  CA  LEU A 195      60.580  55.550  52.510  1.00  0.00           C
ATOM   3084  HA  LEU A 195      61.510  55.380  53.030  1.00  0.00           H
ATOM   3085  CB  LEU A 195      60.730  56.970  51.780  1.00  0.00           C
ATOM   3086  HB1 LEU A 195      60.450  57.830  52.430  1.00  0.00           H
ATOM   3087  HB2 LEU A 195      60.010  56.960  50.930  1.00  0.00           H
ATOM   3088  CG  LEU A 195      62.160  57.190  51.200  1.00  0.00           C
ATOM   3089  HG  LEU A 195      62.590  56.210  50.870  1.00  0.00           H
ATOM   3090  CD1 LEU A 195      62.070  58.110  49.960  1.00  0.00           C
ATOM   3091 HD11 LEU A 195      63.100  58.400  49.610  1.00  0.00           H
ATOM   3092 HD12 LEU A 195      61.400  58.990  50.100  1.00  0.00           H
ATOM   3093 HD13 LEU A 195      61.540  57.520  49.190  1.00  0.00           H
ATOM   3094  CD2 LEU A 195      63.250  57.940  51.980  1.00  0.00           C
ATOM   3095 HD21 LEU A 195      64.220  57.670  51.530  1.00  0.00           H
ATOM   3096 HD22 LEU A 195      63.230  57.800  53.080  1.00  0.00           H
ATOM   3097 HD23 LEU A 195      63.160  59.030  51.760  1.00  0.00           H
ATOM   3098  C   LEU A 195      59.450  55.520  53.500  1.00  0.00           C
ATOM   3099  O   LEU A 195      59.700  55.520  54.700  1.00  0.00           O
ATOM   3100  N   GLU A 196      58.220  55.450  53.020  1.00  0.00           N
ATOM   3101  HN  GLU A 196      58.060  55.470  52.030  1.00  0.00           H
ATOM   3102  CA  GLU A 196      57.050  55.580  53.830  1.00  0.00           C
ATOM   3103  HA  GLU A 196      57.150  56.560  54.280  1.00  0.00           H
ATOM   3104  CB  GLU A 196      55.750  55.730  52.960  1.00  0.00           C
ATOM   3105  HB1 GLU A 196      54.930  55.750  53.720  1.00  0.00           H
ATOM   3106  HB2 GLU A 196      55.580  54.820  52.350  1.00  0.00           H
ATOM   3107  CG  GLU A 196      55.730  56.970  52.050  1.00  0.00           C
ATOM   3108  HG1 GLU A 196      56.500  56.900  51.240  1.00  0.00           H
ATOM   3109  HG2 GLU A 196      55.960  57.940  52.540  1.00  0.00           H
ATOM   3110  CD  GLU A 196      54.520  57.110  51.100  1.00  0.00           C
ATOM   3111  OE1 GLU A 196      54.170  56.340  50.260  1.00  0.00           O
ATOM   3112  OE2 GLU A 196      54.010  58.370  51.240  1.00  0.00           O
ATOM   3113  HE2 GLU A 196      53.290  58.570  50.640  1.00  0.00           H
ATOM   3114  C   GLU A 196      56.830  54.400  54.720  1.00  0.00           C
ATOM   3115  O   GLU A 196      55.890  54.380  55.510  1.00  0.00           O
ATOM   3116  N   PHE A 197      57.730  53.350  54.800  1.00  0.00           N
ATOM   3117  HN  PHE A 197      58.440  53.320  54.100  1.00  0.00           H
ATOM   3118  CA  PHE A 197      57.730  52.250  55.810  1.00  0.00           C
ATOM   3119  HA  PHE A 197      57.000  52.360  56.590  1.00  0.00           H
ATOM   3120  CB  PHE A 197      57.440  50.820  55.230  1.00  0.00           C
ATOM   3121  HB1 PHE A 197      57.940  50.830  54.250  1.00  0.00           H
ATOM   3122  HB2 PHE A 197      56.380  50.460  55.190  1.00  0.00           H
ATOM   3123  CG  PHE A 197      58.100  49.640  56.100  1.00  0.00           C
ATOM   3124  CD1 PHE A 197      57.550  49.370  57.410  1.00  0.00           C
ATOM   3125  HD1 PHE A 197      56.790  50.000  57.850  1.00  0.00           H
ATOM   3126  CE1 PHE A 197      57.870  48.160  58.020  1.00  0.00           C
ATOM   3127  HE1 PHE A 197      57.350  47.840  58.900  1.00  0.00           H
ATOM   3128  CZ  PHE A 197      58.900  47.340  57.520  1.00  0.00           C
ATOM   3129  HZ  PHE A 197      59.200  46.450  58.050  1.00  0.00           H
ATOM   3130  CD2 PHE A 197      59.060  48.750  55.590  1.00  0.00           C
ATOM   3131  HD2 PHE A 197      59.460  48.950  54.610  1.00  0.00           H
ATOM   3132  CE2 PHE A 197      59.480  47.660  56.310  1.00  0.00           C
ATOM   3133  HE2 PHE A 197      60.290  47.030  55.960  1.00  0.00           H
ATOM   3134  C   PHE A 197      58.980  52.320  56.550  1.00  0.00           C
ATOM   3135  O   PHE A 197      58.910  52.240  57.750  1.00  0.00           O
ATOM   3136  N   PHE A 198      60.190  52.560  55.880  1.00  0.00           N
ATOM   3137  HN  PHE A 198      60.290  52.610  54.880  1.00  0.00           H
ATOM   3138  CA  PHE A 198      61.400  52.550  56.690  1.00  0.00           C
ATOM   3139  HA  PHE A 198      61.380  51.610  57.250  1.00  0.00           H
ATOM   3140  CB  PHE A 198      62.630  52.450  55.750  1.00  0.00           C
ATOM   3141  HB1 PHE A 198      63.620  52.770  56.140  1.00  0.00           H
ATOM   3142  HB2 PHE A 198      62.350  53.110  54.890  1.00  0.00           H
ATOM   3143  CG  PHE A 198      62.920  51.040  55.240  1.00  0.00           C
ATOM   3144  CD1 PHE A 198      63.120  50.820  53.910  1.00  0.00           C
ATOM   3145  HD1 PHE A 198      63.010  51.600  53.180  1.00  0.00           H
ATOM   3146  CE1 PHE A 198      63.630  49.570  53.480  1.00  0.00           C
ATOM   3147  HE1 PHE A 198      63.820  49.470  52.420  1.00  0.00           H
ATOM   3148  CZ  PHE A 198      63.910  48.540  54.390  1.00  0.00           C
ATOM   3149  HZ  PHE A 198      64.170  47.550  54.040  1.00  0.00           H
ATOM   3150  CD2 PHE A 198      63.200  50.020  56.150  1.00  0.00           C
ATOM   3151  HD2 PHE A 198      63.050  50.250  57.190  1.00  0.00           H
ATOM   3152  CE2 PHE A 198      63.580  48.740  55.680  1.00  0.00           C
ATOM   3153  HE2 PHE A 198      63.600  47.970  56.450  1.00  0.00           H
ATOM   3154  C   PHE A 198      61.470  53.670  57.670  1.00  0.00           C
ATOM   3155  O   PHE A 198      62.000  53.410  58.780  1.00  0.00           O
ATOM   3156  N   LEU A 199      61.140  54.940  57.400  1.00  0.00           N
ATOM   3157  HN  LEU A 199      61.170  55.200  56.450  1.00  0.00           H
ATOM   3158  CA  LEU A 199      61.150  56.090  58.290  1.00  0.00           C
ATOM   3159  HA  LEU A 199      62.120  56.070  58.750  1.00  0.00           H
ATOM   3160  CB  LEU A 199      60.920  57.400  57.550  1.00  0.00           C
ATOM   3161  HB1 LEU A 199      61.130  58.280  58.180  1.00  0.00           H
ATOM   3162  HB2 LEU A 199      59.920  57.530  57.090  1.00  0.00           H
ATOM   3163  CG  LEU A 199      61.970  57.470  56.380  1.00  0.00           C
ATOM   3164  HG  LEU A 199      61.910  56.690  55.590  1.00  0.00           H
ATOM   3165  CD1 LEU A 199      61.650  58.690  55.580  1.00  0.00           C
ATOM   3166 HD11 LEU A 199      62.330  58.730  54.700  1.00  0.00           H
ATOM   3167 HD12 LEU A 199      61.700  59.680  56.090  1.00  0.00           H
ATOM   3168 HD13 LEU A 199      60.590  58.620  55.270  1.00  0.00           H
ATOM   3169  CD2 LEU A 199      63.430  57.490  56.930  1.00  0.00           C
ATOM   3170 HD21 LEU A 199      63.860  56.460  57.000  1.00  0.00           H
ATOM   3171 HD22 LEU A 199      63.400  58.120  57.840  1.00  0.00           H
ATOM   3172 HD23 LEU A 199      64.050  58.010  56.170  1.00  0.00           H
ATOM   3173  C   LEU A 199      60.210  55.960  59.510  1.00  0.00           C
ATOM   3174  O   LEU A 199      60.580  56.320  60.640  1.00  0.00           O
ATOM   3175  N   PRO A 200      59.010  55.320  59.410  1.00  0.00           N
ATOM   3176  CD  PRO A 200      58.150  55.630  58.260  1.00  0.00           C
ATOM   3177  HD1 PRO A 200      58.520  55.130  57.350  1.00  0.00           H
ATOM   3178  HD2 PRO A 200      58.140  56.730  58.100  1.00  0.00           H
ATOM   3179  CA  PRO A 200      58.190  54.830  60.570  1.00  0.00           C
ATOM   3180  HA  PRO A 200      58.090  55.640  61.260  1.00  0.00           H
ATOM   3181  CB  PRO A 200      56.840  54.440  59.920  1.00  0.00           C
ATOM   3182  HB1 PRO A 200      55.960  54.510  60.590  1.00  0.00           H
ATOM   3183  HB2 PRO A 200      56.800  53.330  59.810  1.00  0.00           H
ATOM   3184  CG  PRO A 200      56.700  55.150  58.610  1.00  0.00           C
ATOM   3185  HG1 PRO A 200      56.410  54.290  57.970  1.00  0.00           H
ATOM   3186  HG2 PRO A 200      55.920  55.950  58.590  1.00  0.00           H
ATOM   3187  C   PRO A 200      58.850  53.660  61.260  1.00  0.00           C
ATOM   3188  O   PRO A 200      58.890  53.770  62.470  1.00  0.00           O
ATOM   3189  N   LEU A 201      59.520  52.710  60.570  1.00  0.00           N
ATOM   3190  HN  LEU A 201      59.500  52.640  59.570  1.00  0.00           H
ATOM   3191  CA  LEU A 201      60.130  51.610  61.320  1.00  0.00           C
ATOM   3192  HA  LEU A 201      59.370  51.230  61.990  1.00  0.00           H
ATOM   3193  CB  LEU A 201      60.720  50.610  60.300  1.00  0.00           C
ATOM   3194  HB1 LEU A 201      61.440  51.180  59.680  1.00  0.00           H
ATOM   3195  HB2 LEU A 201      59.880  50.390  59.600  1.00  0.00           H
ATOM   3196  CG  LEU A 201      61.330  49.340  60.830  1.00  0.00           C
ATOM   3197  HG  LEU A 201      62.090  49.500  61.630  1.00  0.00           H
ATOM   3198  CD1 LEU A 201      60.130  48.550  61.480  1.00  0.00           C
ATOM   3199 HD11 LEU A 201      60.230  47.480  61.790  1.00  0.00           H
ATOM   3200 HD12 LEU A 201      59.340  48.490  60.690  1.00  0.00           H
ATOM   3201 HD13 LEU A 201      59.740  49.080  62.360  1.00  0.00           H
ATOM   3202  CD2 LEU A 201      61.880  48.550  59.660  1.00  0.00           C
ATOM   3203 HD21 LEU A 201      62.910  48.770  59.320  1.00  0.00           H
ATOM   3204 HD22 LEU A 201      61.190  48.590  58.800  1.00  0.00           H
ATOM   3205 HD23 LEU A 201      61.950  47.450  59.870  1.00  0.00           H
ATOM   3206  C   LEU A 201      61.280  51.990  62.250  1.00  0.00           C
ATOM   3207  O   LEU A 201      61.390  51.570  63.390  1.00  0.00           O
ATOM   3208  N   GLY A 202      62.090  52.960  61.730  1.00  0.00           N
ATOM   3209  HN  GLY A 202      61.920  53.370  60.830  1.00  0.00           H
ATOM   3210  CA  GLY A 202      63.090  53.720  62.530  1.00  0.00           C
ATOM   3211  HA1 GLY A 202      63.440  54.510  61.870  1.00  0.00           H
ATOM   3212  HA2 GLY A 202      63.870  53.040  62.810  1.00  0.00           H
ATOM   3213  C   GLY A 202      62.620  54.320  63.780  1.00  0.00           C
ATOM   3214  O   GLY A 202      63.310  54.130  64.790  1.00  0.00           O
ATOM   3215  N   ILE A 203      61.470  55.120  63.710  1.00  0.00           N
ATOM   3216  HN  ILE A 203      60.880  55.290  62.930  1.00  0.00           H
ATOM   3217  CA  ILE A 203      60.800  55.630  64.920  1.00  0.00           C
ATOM   3218  HA  ILE A 203      61.650  56.110  65.380  1.00  0.00           H
ATOM   3219  CB  ILE A 203      59.720  56.690  64.690  1.00  0.00           C
ATOM   3220  HB  ILE A 203      58.980  56.260  63.980  1.00  0.00           H
ATOM   3221  CG2 ILE A 203      58.990  57.090  65.940  1.00  0.00           C
ATOM   3222 HG21 ILE A 203      58.380  58.000  65.740  1.00  0.00           H
ATOM   3223 HG22 ILE A 203      59.800  57.380  66.640  1.00  0.00           H
ATOM   3224 HG23 ILE A 203      58.250  56.350  66.310  1.00  0.00           H
ATOM   3225  CG1 ILE A 203      60.260  57.910  63.830  1.00  0.00           C
ATOM   3226 HG11 ILE A 203      60.780  57.570  62.900  1.00  0.00           H
ATOM   3227 HG12 ILE A 203      61.110  58.380  64.390  1.00  0.00           H
ATOM   3228  CD  ILE A 203      59.210  58.840  63.210  1.00  0.00           C
ATOM   3229  HD1 ILE A 203      59.640  59.550  62.480  1.00  0.00           H
ATOM   3230  HD2 ILE A 203      58.820  59.500  64.020  1.00  0.00           H
ATOM   3231  HD3 ILE A 203      58.330  58.260  62.880  1.00  0.00           H
ATOM   3232  C   ILE A 203      60.440  54.480  65.870  1.00  0.00           C
ATOM   3233  O   ILE A 203      60.730  54.440  67.090  1.00  0.00           O
ATOM   3234  N   ILE A 204      59.740  53.450  65.370  1.00  0.00           N
ATOM   3235  HN  ILE A 204      59.460  53.500  64.410  1.00  0.00           H
ATOM   3236  CA  ILE A 204      59.230  52.280  66.070  1.00  0.00           C
ATOM   3237  HA  ILE A 204      58.590  52.650  66.870  1.00  0.00           H
ATOM   3238  CB  ILE A 204      58.250  51.350  65.320  1.00  0.00           C
ATOM   3239  HB  ILE A 204      58.740  51.180  64.330  1.00  0.00           H
ATOM   3240  CG2 ILE A 204      58.060  49.950  65.950  1.00  0.00           C
ATOM   3241 HG21 ILE A 204      57.660  50.100  66.970  1.00  0.00           H
ATOM   3242 HG22 ILE A 204      59.010  49.390  65.930  1.00  0.00           H
ATOM   3243 HG23 ILE A 204      57.440  49.340  65.250  1.00  0.00           H
ATOM   3244  CG1 ILE A 204      56.960  52.170  65.150  1.00  0.00           C
ATOM   3245 HG11 ILE A 204      57.270  53.150  64.720  1.00  0.00           H
ATOM   3246 HG12 ILE A 204      56.720  52.510  66.190  1.00  0.00           H
ATOM   3247  CD  ILE A 204      55.860  51.640  64.250  1.00  0.00           C
ATOM   3248  HD1 ILE A 204      56.340  51.290  63.320  1.00  0.00           H
ATOM   3249  HD2 ILE A 204      55.190  52.500  64.030  1.00  0.00           H
ATOM   3250  HD3 ILE A 204      55.230  50.880  64.750  1.00  0.00           H
ATOM   3251  C   ILE A 204      60.320  51.410  66.740  1.00  0.00           C
ATOM   3252  O   ILE A 204      60.300  51.150  67.970  1.00  0.00           O
ATOM   3253  N   LEU A 205      61.430  51.070  66.070  1.00  0.00           N
ATOM   3254  HN  LEU A 205      61.550  51.390  65.130  1.00  0.00           H
ATOM   3255  CA  LEU A 205      62.570  50.350  66.670  1.00  0.00           C
ATOM   3256  HA  LEU A 205      62.290  49.390  67.100  1.00  0.00           H
ATOM   3257  CB  LEU A 205      63.580  50.040  65.540  1.00  0.00           C
ATOM   3258  HB1 LEU A 205      64.580  49.890  65.990  1.00  0.00           H
ATOM   3259  HB2 LEU A 205      63.710  51.030  65.040  1.00  0.00           H
ATOM   3260  CG  LEU A 205      63.320  48.880  64.570  1.00  0.00           C
ATOM   3261  HG  LEU A 205      62.390  48.980  63.970  1.00  0.00           H
ATOM   3262  CD1 LEU A 205      64.440  48.580  63.610  1.00  0.00           C
ATOM   3263 HD11 LEU A 205      64.690  49.450  62.980  1.00  0.00           H
ATOM   3264 HD12 LEU A 205      64.280  47.700  62.950  1.00  0.00           H
ATOM   3265 HD13 LEU A 205      65.410  48.340  64.110  1.00  0.00           H
ATOM   3266  CD2 LEU A 205      63.190  47.530  65.340  1.00  0.00           C
ATOM   3267 HD21 LEU A 205      64.160  47.200  65.750  1.00  0.00           H
ATOM   3268 HD22 LEU A 205      62.890  46.770  64.600  1.00  0.00           H
ATOM   3269 HD23 LEU A 205      62.500  47.460  66.210  1.00  0.00           H
ATOM   3270  C   LEU A 205      63.270  51.130  67.790  1.00  0.00           C
ATOM   3271  O   LEU A 205      63.740  50.590  68.780  1.00  0.00           O
ATOM   3272  N   PHE A 206      63.470  52.460  67.560  1.00  0.00           N
ATOM   3273  HN  PHE A 206      63.340  52.830  66.640  1.00  0.00           H
ATOM   3274  CA  PHE A 206      64.060  53.410  68.460  1.00  0.00           C
ATOM   3275  HA  PHE A 206      65.040  53.110  68.830  1.00  0.00           H
ATOM   3276  CB  PHE A 206      64.180  54.800  67.720  1.00  0.00           C
ATOM   3277  HB1 PHE A 206      63.260  54.930  67.090  1.00  0.00           H
ATOM   3278  HB2 PHE A 206      64.980  54.710  66.940  1.00  0.00           H
ATOM   3279  CG  PHE A 206      64.380  55.980  68.630  1.00  0.00           C
ATOM   3280  CD1 PHE A 206      63.690  57.180  68.500  1.00  0.00           C
ATOM   3281  HD1 PHE A 206      63.040  57.320  67.640  1.00  0.00           H
ATOM   3282  CE1 PHE A 206      63.800  58.190  69.410  1.00  0.00           C
ATOM   3283  HE1 PHE A 206      63.120  59.020  69.420  1.00  0.00           H
ATOM   3284  CZ  PHE A 206      64.700  58.030  70.460  1.00  0.00           C
ATOM   3285  HZ  PHE A 206      64.810  58.840  71.150  1.00  0.00           H
ATOM   3286  CD2 PHE A 206      65.370  55.870  69.630  1.00  0.00           C
ATOM   3287  HD2 PHE A 206      66.020  55.020  69.760  1.00  0.00           H
ATOM   3288  CE2 PHE A 206      65.430  56.870  70.630  1.00  0.00           C
ATOM   3289  HE2 PHE A 206      66.020  56.690  71.520  1.00  0.00           H
ATOM   3290  C   PHE A 206      63.250  53.500  69.760  1.00  0.00           C
ATOM   3291  O   PHE A 206      63.820  53.270  70.860  1.00  0.00           O
ATOM   3292  N   CYS A 207      61.910  53.670  69.640  1.00  0.00           N
ATOM   3293  HN  CYS A 207      61.540  53.980  68.770  1.00  0.00           H
ATOM   3294  CA  CYS A 207      60.910  53.670  70.760  1.00  0.00           C
ATOM   3295  HA  CYS A 207      61.290  54.350  71.500  1.00  0.00           H
ATOM   3296  CB  CYS A 207      59.480  53.950  70.180  1.00  0.00           C
ATOM   3297  HB1 CYS A 207      58.610  53.710  70.820  1.00  0.00           H
ATOM   3298  HB2 CYS A 207      59.430  53.210  69.350  1.00  0.00           H
ATOM   3299  SG  CYS A 207      59.200  55.660  69.610  1.00  0.00           S
ATOM   3300  HG1 CYS A 207      60.230  55.620  68.790  1.00  0.00           H
ATOM   3301  C   CYS A 207      60.900  52.330  71.460  1.00  0.00           C
ATOM   3302  O   CYS A 207      60.810  52.260  72.700  1.00  0.00           O
ATOM   3303  N   SER A 208      61.080  51.210  70.740  1.00  0.00           N
ATOM   3304  HN  SER A 208      61.220  51.220  69.760  1.00  0.00           H
ATOM   3305  CA  SER A 208      61.150  49.830  71.350  1.00  0.00           C
ATOM   3306  HA  SER A 208      60.260  49.620  71.930  1.00  0.00           H
ATOM   3307  CB  SER A 208      61.040  48.780  70.200  1.00  0.00           C
ATOM   3308  HB1 SER A 208      61.000  47.720  70.510  1.00  0.00           H
ATOM   3309  HB2 SER A 208      61.870  48.830  69.470  1.00  0.00           H
ATOM   3310  OG  SER A 208      59.820  49.040  69.560  1.00  0.00           O
ATOM   3311  HG1 SER A 208      60.090  49.790  69.020  1.00  0.00           H
ATOM   3312  C   SER A 208      62.310  49.560  72.210  1.00  0.00           C
ATOM   3313  O   SER A 208      62.250  49.030  73.310  1.00  0.00           O
ATOM   3314  N   ALA A 209      63.450  49.920  71.620  1.00  0.00           N
ATOM   3315  HN  ALA A 209      63.330  50.290  70.710  1.00  0.00           H
ATOM   3316  CA  ALA A 209      64.760  49.600  72.120  1.00  0.00           C
ATOM   3317  HA  ALA A 209      64.820  48.510  72.070  1.00  0.00           H
ATOM   3318  CB  ALA A 209      65.740  50.410  71.250  1.00  0.00           C
ATOM   3319  HB1 ALA A 209      65.800  49.970  70.230  1.00  0.00           H
ATOM   3320  HB2 ALA A 209      66.780  50.400  71.650  1.00  0.00           H
ATOM   3321  HB3 ALA A 209      65.430  51.480  71.230  1.00  0.00           H
ATOM   3322  C   ALA A 209      64.920  50.140  73.600  1.00  0.00           C
ATOM   3323  O   ALA A 209      65.340  49.470  74.570  1.00  0.00           O
ATOM   3324  N   ARG A 210      64.500  51.400  73.760  1.00  0.00           N
ATOM   3325  HN  ARG A 210      64.030  51.820  72.980  1.00  0.00           H
ATOM   3326  CA  ARG A 210      64.370  52.290  74.900  1.00  0.00           C
ATOM   3327  HA  ARG A 210      65.300  52.300  75.420  1.00  0.00           H
ATOM   3328  CB  ARG A 210      63.870  53.720  74.460  1.00  0.00           C
ATOM   3329  HB1 ARG A 210      63.570  54.290  75.370  1.00  0.00           H
ATOM   3330  HB2 ARG A 210      62.910  53.700  73.910  1.00  0.00           H
ATOM   3331  CG  ARG A 210      64.870  54.630  73.770  1.00  0.00           C
ATOM   3332  HG1 ARG A 210      64.320  55.220  73.000  1.00  0.00           H
ATOM   3333  HG2 ARG A 210      65.700  54.070  73.310  1.00  0.00           H
ATOM   3334  CD  ARG A 210      65.560  55.590  74.820  1.00  0.00           C
ATOM   3335  HD1 ARG A 210      64.830  56.100  75.480  1.00  0.00           H
ATOM   3336  HD2 ARG A 210      66.010  56.480  74.320  1.00  0.00           H
ATOM   3337  NE  ARG A 210      66.590  54.850  75.580  1.00  0.00           N
ATOM   3338  HE  ARG A 210      67.000  53.980  75.300  1.00  0.00           H
ATOM   3339  CZ  ARG A 210      67.570  55.530  76.180  1.00  0.00           C
ATOM   3340  NH1 ARG A 210      67.450  56.740  76.630  1.00  0.00           N
ATOM   3341 HH11 ARG A 210      66.560  57.090  76.880  1.00  0.00           H
ATOM   3342 HH12 ARG A 210      68.240  57.360  76.630  1.00  0.00           H
ATOM   3343  NH2 ARG A 210      68.790  55.070  76.170  1.00  0.00           N
ATOM   3344 HH21 ARG A 210      69.030  54.180  75.760  1.00  0.00           H
ATOM   3345 HH22 ARG A 210      69.460  55.610  76.690  1.00  0.00           H
ATOM   3346  C   ARG A 210      63.380  51.800  75.970  1.00  0.00           C
ATOM   3347  O   ARG A 210      63.720  51.870  77.170  1.00  0.00           O
ATOM   3348  N   ILE A 211      62.180  51.300  75.600  1.00  0.00           N
ATOM   3349  HN  ILE A 211      61.870  51.400  74.640  1.00  0.00           H
ATOM   3350  CA  ILE A 211      61.270  50.550  76.450  1.00  0.00           C
ATOM   3351  HA  ILE A 211      61.020  51.050  77.380  1.00  0.00           H
ATOM   3352  CB  ILE A 211      59.950  50.120  75.860  1.00  0.00           C
ATOM   3353  HB  ILE A 211      60.050  49.660  74.860  1.00  0.00           H
ATOM   3354  CG2 ILE A 211      59.090  49.280  76.750  1.00  0.00           C
ATOM   3355 HG21 ILE A 211      59.670  48.420  77.150  1.00  0.00           H
ATOM   3356 HG22 ILE A 211      58.240  48.840  76.200  1.00  0.00           H
ATOM   3357 HG23 ILE A 211      58.700  49.840  77.620  1.00  0.00           H
ATOM   3358  CG1 ILE A 211      59.190  51.340  75.440  1.00  0.00           C
ATOM   3359 HG11 ILE A 211      59.750  52.140  74.900  1.00  0.00           H
ATOM   3360 HG12 ILE A 211      58.880  51.820  76.410  1.00  0.00           H
ATOM   3361  CD  ILE A 211      57.940  51.110  74.600  1.00  0.00           C
ATOM   3362  HD1 ILE A 211      57.020  50.950  75.190  1.00  0.00           H
ATOM   3363  HD2 ILE A 211      58.060  50.240  73.920  1.00  0.00           H
ATOM   3364  HD3 ILE A 211      57.780  51.960  73.890  1.00  0.00           H
ATOM   3365  C   ILE A 211      61.940  49.320  76.940  1.00  0.00           C
ATOM   3366  O   ILE A 211      61.940  49.030  78.160  1.00  0.00           O
ATOM   3367  N   ILE A 212      62.620  48.530  76.060  1.00  0.00           N
ATOM   3368  HN  ILE A 212      62.660  48.650  75.070  1.00  0.00           H
ATOM   3369  CA  ILE A 212      63.290  47.290  76.490  1.00  0.00           C
ATOM   3370  HA  ILE A 212      62.570  46.790  77.110  1.00  0.00           H
ATOM   3371  CB  ILE A 212      63.650  46.350  75.310  1.00  0.00           C
ATOM   3372  HB  ILE A 212      64.180  46.950  74.530  1.00  0.00           H
ATOM   3373  CG2 ILE A 212      64.650  45.230  75.800  1.00  0.00           C
ATOM   3374 HG21 ILE A 212      65.650  45.610  76.100  1.00  0.00           H
ATOM   3375 HG22 ILE A 212      64.770  44.470  75.000  1.00  0.00           H
ATOM   3376 HG23 ILE A 212      64.280  44.800  76.750  1.00  0.00           H
ATOM   3377  CG1 ILE A 212      62.420  45.690  74.650  1.00  0.00           C
ATOM   3378 HG11 ILE A 212      61.880  46.600  74.300  1.00  0.00           H
ATOM   3379 HG12 ILE A 212      61.880  45.160  75.460  1.00  0.00           H
ATOM   3380  CD  ILE A 212      62.530  44.910  73.390  1.00  0.00           C
ATOM   3381  HD1 ILE A 212      62.890  45.620  72.620  1.00  0.00           H
ATOM   3382  HD2 ILE A 212      61.540  44.600  73.000  1.00  0.00           H
ATOM   3383  HD3 ILE A 212      63.080  43.940  73.370  1.00  0.00           H
ATOM   3384  C   ILE A 212      64.400  47.440  77.510  1.00  0.00           C
ATOM   3385  O   ILE A 212      64.480  46.790  78.580  1.00  0.00           O
ATOM   3386  N   TRP A 213      65.310  48.450  77.240  1.00  0.00           N
ATOM   3387  HN  TRP A 213      65.360  48.720  76.290  1.00  0.00           H
ATOM   3388  CA  TRP A 213      66.240  49.050  78.160  1.00  0.00           C
ATOM   3389  HA  TRP A 213      67.030  48.380  78.470  1.00  0.00           H
ATOM   3390  CB  TRP A 213      67.010  50.230  77.470  1.00  0.00           C
ATOM   3391  HB1 TRP A 213      66.180  50.880  77.100  1.00  0.00           H
ATOM   3392  HB2 TRP A 213      67.490  49.840  76.550  1.00  0.00           H
ATOM   3393  CG  TRP A 213      67.950  50.990  78.280  1.00  0.00           C
ATOM   3394  CD1 TRP A 213      69.260  50.700  78.470  1.00  0.00           C
ATOM   3395  HD1 TRP A 213      69.770  49.820  78.130  1.00  0.00           H
ATOM   3396  NE1 TRP A 213      69.800  51.650  79.250  1.00  0.00           N
ATOM   3397  HE1 TRP A 213      70.720  51.830  79.470  1.00  0.00           H
ATOM   3398  CE2 TRP A 213      68.930  52.670  79.370  1.00  0.00           C
ATOM   3399  CD2 TRP A 213      67.700  52.240  78.810  1.00  0.00           C
ATOM   3400  CE3 TRP A 213      66.570  53.050  78.760  1.00  0.00           C
ATOM   3401  HE3 TRP A 213      65.670  52.770  78.250  1.00  0.00           H
ATOM   3402  CZ3 TRP A 213      66.690  54.310  79.390  1.00  0.00           C
ATOM   3403  HZ3 TRP A 213      65.930  55.080  79.390  1.00  0.00           H
ATOM   3404  CZ2 TRP A 213      69.010  53.820  80.120  1.00  0.00           C
ATOM   3405  HZ2 TRP A 213      69.950  54.020  80.610  1.00  0.00           H
ATOM   3406  CH2 TRP A 213      67.880  54.660  80.080  1.00  0.00           C
ATOM   3407  HH2 TRP A 213      67.800  55.660  80.470  1.00  0.00           H
ATOM   3408  C   TRP A 213      65.650  49.510  79.460  1.00  0.00           C
ATOM   3409  O   TRP A 213      66.130  49.110  80.550  1.00  0.00           O
ATOM   3410  N   SER A 214      64.650  50.400  79.480  1.00  0.00           N
ATOM   3411  HN  SER A 214      64.290  50.790  78.630  1.00  0.00           H
ATOM   3412  CA  SER A 214      64.110  51.040  80.640  1.00  0.00           C
ATOM   3413  HA  SER A 214      64.900  51.430  81.260  1.00  0.00           H
ATOM   3414  CB  SER A 214      62.940  51.990  80.320  1.00  0.00           C
ATOM   3415  HB1 SER A 214      62.210  51.550  79.610  1.00  0.00           H
ATOM   3416  HB2 SER A 214      63.370  52.800  79.680  1.00  0.00           H
ATOM   3417  OG  SER A 214      62.350  52.530  81.530  1.00  0.00           O
ATOM   3418  HG1 SER A 214      63.000  53.160  81.880  1.00  0.00           H
ATOM   3419  C   SER A 214      63.630  49.910  81.560  1.00  0.00           C
ATOM   3420  O   SER A 214      63.660  49.970  82.770  1.00  0.00           O
ATOM   3421  N   LEU A 215      63.000  48.840  81.030  1.00  0.00           N
ATOM   3422  HN  LEU A 215      62.940  48.790  80.040  1.00  0.00           H
ATOM   3423  CA  LEU A 215      62.490  47.680  81.800  1.00  0.00           C
ATOM   3424  HA  LEU A 215      61.830  48.060  82.570  1.00  0.00           H
ATOM   3425  CB  LEU A 215      61.780  46.690  80.830  1.00  0.00           C
ATOM   3426  HB1 LEU A 215      61.480  45.720  81.270  1.00  0.00           H
ATOM   3427  HB2 LEU A 215      62.560  46.330  80.130  1.00  0.00           H
ATOM   3428  CG  LEU A 215      60.500  47.220  80.280  1.00  0.00           C
ATOM   3429  HG  LEU A 215      60.670  48.220  79.800  1.00  0.00           H
ATOM   3430  CD1 LEU A 215      59.770  46.360  79.200  1.00  0.00           C
ATOM   3431 HD11 LEU A 215      60.380  46.370  78.260  1.00  0.00           H
ATOM   3432 HD12 LEU A 215      58.810  46.810  78.870  1.00  0.00           H
ATOM   3433 HD13 LEU A 215      59.580  45.310  79.470  1.00  0.00           H
ATOM   3434  CD2 LEU A 215      59.420  47.400  81.410  1.00  0.00           C
ATOM   3435 HD21 LEU A 215      59.220  46.400  81.840  1.00  0.00           H
ATOM   3436 HD22 LEU A 215      58.410  47.610  80.990  1.00  0.00           H
ATOM   3437 HD23 LEU A 215      59.780  48.190  82.110  1.00  0.00           H
ATOM   3438  C   LEU A 215      63.580  46.860  82.460  1.00  0.00           C
ATOM   3439  O   LEU A 215      63.280  46.010  83.340  1.00  0.00           O
ATOM   3440  N   ARG A 216      64.890  47.130  82.160  1.00  0.00           N
ATOM   3441  HN  ARG A 216      65.110  47.880  81.530  1.00  0.00           H
ATOM   3442  CA  ARG A 216      66.030  46.500  82.680  1.00  0.00           C
ATOM   3443  HA  ARG A 216      65.780  45.750  83.410  1.00  0.00           H
ATOM   3444  CB  ARG A 216      66.920  45.870  81.540  1.00  0.00           C
ATOM   3445  HB1 ARG A 216      67.780  45.430  82.100  1.00  0.00           H
ATOM   3446  HB2 ARG A 216      67.210  46.640  80.800  1.00  0.00           H
ATOM   3447  CG  ARG A 216      66.250  44.760  80.820  1.00  0.00           C
ATOM   3448  HG1 ARG A 216      65.180  44.960  80.580  1.00  0.00           H
ATOM   3449  HG2 ARG A 216      66.140  43.920  81.540  1.00  0.00           H
ATOM   3450  CD  ARG A 216      67.010  44.250  79.660  1.00  0.00           C
ATOM   3451  HD1 ARG A 216      67.410  44.970  78.900  1.00  0.00           H
ATOM   3452  HD2 ARG A 216      66.330  43.540  79.130  1.00  0.00           H
ATOM   3453  NE  ARG A 216      68.130  43.560  80.270  1.00  0.00           N
ATOM   3454  HE  ARG A 216      67.930  43.320  81.220  1.00  0.00           H
ATOM   3455  CZ  ARG A 216      69.370  43.440  79.860  1.00  0.00           C
ATOM   3456  NH1 ARG A 216      69.650  43.470  78.570  1.00  0.00           N
ATOM   3457 HH11 ARG A 216      68.910  43.460  77.900  1.00  0.00           H
ATOM   3458 HH12 ARG A 216      70.480  42.930  78.400  1.00  0.00           H
ATOM   3459  NH2 ARG A 216      70.360  43.290  80.730  1.00  0.00           N
ATOM   3460 HH21 ARG A 216      70.130  43.500  81.680  1.00  0.00           H
ATOM   3461 HH22 ARG A 216      71.270  43.590  80.450  1.00  0.00           H
ATOM   3462  C   ARG A 216      66.860  47.480  83.600  1.00  0.00           C
ATOM   3463  O   ARG A 216      67.710  46.980  84.330  1.00  0.00           O
ATOM   3464  N   GLN A 217      66.480  48.780  83.590  1.00  0.00           N
ATOM   3465  HN  GLN A 217      65.860  49.150  82.900  1.00  0.00           H
ATOM   3466  CA  GLN A 217      67.130  49.810  84.410  1.00  0.00           C
ATOM   3467  HA  GLN A 217      68.090  49.460  84.780  1.00  0.00           H
ATOM   3468  CB  GLN A 217      67.170  51.210  83.700  1.00  0.00           C
ATOM   3469  HB1 GLN A 217      67.450  51.940  84.490  1.00  0.00           H
ATOM   3470  HB2 GLN A 217      66.150  51.410  83.330  1.00  0.00           H
ATOM   3471  CG  GLN A 217      68.110  51.300  82.500  1.00  0.00           C
ATOM   3472  HG1 GLN A 217      67.700  52.030  81.770  1.00  0.00           H
ATOM   3473  HG2 GLN A 217      68.040  50.310  81.980  1.00  0.00           H
ATOM   3474  CD  GLN A 217      69.550  51.610  82.820  1.00  0.00           C
ATOM   3475  OE1 GLN A 217      70.000  52.650  83.360  1.00  0.00           O
ATOM   3476  NE2 GLN A 217      70.430  50.700  82.350  1.00  0.00           N
ATOM   3477 HE21 GLN A 217      71.350  50.960  82.620  1.00  0.00           H
ATOM   3478 HE22 GLN A 217      70.090  50.060  81.650  1.00  0.00           H
ATOM   3479  C   GLN A 217      66.500  49.890  85.820  1.00  0.00           C
ATOM   3480  O   GLN A 217      66.360  50.920  86.490  1.00  0.00           O
ATOM   3481  N   ARG A 218      66.140  48.670  86.360  1.00  0.00           N
ATOM   3482  HN  ARG A 218      66.430  47.860  85.870  1.00  0.00           H
ATOM   3483  CA  ARG A 218      65.480  48.460  87.660  1.00  0.00           C
ATOM   3484  HA  ARG A 218      65.380  49.400  88.170  1.00  0.00           H
ATOM   3485  CB  ARG A 218      64.000  47.750  87.600  1.00  0.00           C
ATOM   3486  HB1 ARG A 218      63.510  47.650  88.590  1.00  0.00           H
ATOM   3487  HB2 ARG A 218      64.180  46.700  87.260  1.00  0.00           H
ATOM   3488  CG  ARG A 218      62.950  48.560  86.820  1.00  0.00           C
ATOM   3489  HG1 ARG A 218      62.060  47.900  86.790  1.00  0.00           H
ATOM   3490  HG2 ARG A 218      63.300  48.640  85.770  1.00  0.00           H
ATOM   3491  CD  ARG A 218      62.700  49.990  87.370  1.00  0.00           C
ATOM   3492  HD1 ARG A 218      62.170  50.720  86.720  1.00  0.00           H
ATOM   3493  HD2 ARG A 218      63.690  50.370  87.710  1.00  0.00           H
ATOM   3494  NE  ARG A 218      61.880  49.800  88.630  1.00  0.00           N
ATOM   3495  HE  ARG A 218      62.260  49.530  89.510  1.00  0.00           H
ATOM   3496  CZ  ARG A 218      60.570  49.980  88.650  1.00  0.00           C
ATOM   3497  NH1 ARG A 218      59.810  50.110  87.600  1.00  0.00           N
ATOM   3498 HH11 ARG A 218      60.240  50.050  86.700  1.00  0.00           H
ATOM   3499 HH12 ARG A 218      58.840  50.360  87.670  1.00  0.00           H
ATOM   3500  NH2 ARG A 218      60.010  49.910  89.820  1.00  0.00           N
ATOM   3501 HH21 ARG A 218      60.550  50.090  90.640  1.00  0.00           H
ATOM   3502 HH22 ARG A 218      59.030  50.090  89.910  1.00  0.00           H
ATOM   3503  C   ARG A 218      66.340  47.520  88.580  1.00  0.00           C
ATOM   3504  O   ARG A 218      67.400  47.040  88.100  1.00  0.00           O
ATOM   3505  N   GLN A 219      65.990  47.370  89.860  1.00  0.00           N
ATOM   3506  HN  GLN A 219      65.100  47.640  90.220  1.00  0.00           H
ATOM   3507  CA  GLN A 219      66.820  46.560  90.710  1.00  0.00           C
ATOM   3508  HA  GLN A 219      67.830  46.920  90.570  1.00  0.00           H
ATOM   3509  CB  GLN A 219      66.310  46.810  92.140  1.00  0.00           C
ATOM   3510  HB1 GLN A 219      66.780  46.190  92.930  1.00  0.00           H
ATOM   3511  HB2 GLN A 219      65.230  46.530  92.170  1.00  0.00           H
ATOM   3512  CG  GLN A 219      66.600  48.290  92.650  1.00  0.00           C
ATOM   3513  HG1 GLN A 219      66.330  48.300  93.730  1.00  0.00           H
ATOM   3514  HG2 GLN A 219      65.930  49.060  92.210  1.00  0.00           H
ATOM   3515  CD  GLN A 219      68.070  48.720  92.620  1.00  0.00           C
ATOM   3516  OE1 GLN A 219      69.050  47.980  92.410  1.00  0.00           O
ATOM   3517  NE2 GLN A 219      68.250  50.080  92.620  1.00  0.00           N
ATOM   3518 HE21 GLN A 219      69.110  50.590  92.620  1.00  0.00           H
ATOM   3519 HE22 GLN A 219      67.470  50.630  92.290  1.00  0.00           H
ATOM   3520  C   GLN A 219      66.890  45.060  90.390  1.00  0.00           C
ATOM   3521  O   GLN A 219      68.020  44.460  90.520  1.00  0.00           O
ATOM   3522  N   MET A 220      65.790  44.390  90.030  1.00  0.00           N
ATOM   3523  HN  MET A 220      64.890  44.780  89.860  1.00  0.00           H
ATOM   3524  CA  MET A 220      66.000  43.050  89.430  1.00  0.00           C
ATOM   3525  HA  MET A 220      67.000  42.890  89.060  1.00  0.00           H
ATOM   3526  CB  MET A 220      65.790  41.900  90.490  1.00  0.00           C
ATOM   3527  HB1 MET A 220      64.880  42.150  91.080  1.00  0.00           H
ATOM   3528  HB2 MET A 220      66.730  41.940  91.080  1.00  0.00           H
ATOM   3529  CG  MET A 220      65.560  40.440  90.090  1.00  0.00           C
ATOM   3530  HG1 MET A 220      64.760  40.280  89.340  1.00  0.00           H
ATOM   3531  HG2 MET A 220      65.180  39.950  91.010  1.00  0.00           H
ATOM   3532  SD  MET A 220      67.050  39.630  89.420  1.00  0.00           S
ATOM   3533  CE  MET A 220      66.340  38.050  89.860  1.00  0.00           C
ATOM   3534  HE1 MET A 220      67.060  37.230  89.620  1.00  0.00           H
ATOM   3535  HE2 MET A 220      65.380  37.820  89.360  1.00  0.00           H
ATOM   3536  HE3 MET A 220      66.090  37.940  90.940  1.00  0.00           H
ATOM   3537  C   MET A 220      65.060  42.840  88.260  1.00  0.00           C
ATOM   3538  O   MET A 220      63.830  42.880  88.430  1.00  0.00           O
ATOM   3539  N   ASP A 221      65.610  42.560  87.070  1.00  0.00           N
ATOM   3540  HN  ASP A 221      66.570  42.290  87.060  1.00  0.00           H
ATOM   3541  CA  ASP A 221      64.910  42.410  85.780  1.00  0.00           C
ATOM   3542  HA  ASP A 221      63.950  42.900  85.870  1.00  0.00           H
ATOM   3543  CB  ASP A 221      65.760  43.110  84.690  1.00  0.00           C
ATOM   3544  HB1 ASP A 221      66.080  44.050  85.200  1.00  0.00           H
ATOM   3545  HB2 ASP A 221      65.270  43.440  83.750  1.00  0.00           H
ATOM   3546  CG  ASP A 221      67.060  42.420  84.320  1.00  0.00           C
ATOM   3547  OD1 ASP A 221      67.560  42.640  83.210  1.00  0.00           O
ATOM   3548  OD2 ASP A 221      67.690  41.940  85.290  1.00  0.00           O
ATOM   3549  C   ASP A 221      64.540  40.960  85.330  1.00  0.00           C
ATOM   3550  O   ASP A 221      64.220  40.700  84.170  1.00  0.00           O
ATOM   3551  N   ARG A 222      64.730  39.980  86.220  1.00  0.00           N
ATOM   3552  HN  ARG A 222      65.170  40.160  87.110  1.00  0.00           H
ATOM   3553  CA  ARG A 222      64.570  38.580  85.860  1.00  0.00           C
ATOM   3554  HA  ARG A 222      64.610  38.540  84.780  1.00  0.00           H
ATOM   3555  CB  ARG A 222      65.720  37.780  86.330  1.00  0.00           C
ATOM   3556  HB1 ARG A 222      65.610  36.730  86.000  1.00  0.00           H
ATOM   3557  HB2 ARG A 222      65.710  37.800  87.450  1.00  0.00           H
ATOM   3558  CG  ARG A 222      67.140  38.170  85.960  1.00  0.00           C
ATOM   3559  HG1 ARG A 222      67.690  37.360  86.490  1.00  0.00           H
ATOM   3560  HG2 ARG A 222      67.400  39.190  86.310  1.00  0.00           H
ATOM   3561  CD  ARG A 222      67.490  38.060  84.460  1.00  0.00           C
ATOM   3562  HD1 ARG A 222      66.980  37.150  84.110  1.00  0.00           H
ATOM   3563  HD2 ARG A 222      68.590  37.910  84.380  1.00  0.00           H
ATOM   3564  NE  ARG A 222      67.180  39.280  83.640  1.00  0.00           N
ATOM   3565  HE  ARG A 222      67.460  40.150  84.020  1.00  0.00           H
ATOM   3566  CZ  ARG A 222      67.170  39.260  82.340  1.00  0.00           C
ATOM   3567  NH1 ARG A 222      67.440  38.160  81.670  1.00  0.00           N
ATOM   3568 HH11 ARG A 222      67.630  37.300  82.160  1.00  0.00           H
ATOM   3569 HH12 ARG A 222      67.700  38.230  80.720  1.00  0.00           H
ATOM   3570  NH2 ARG A 222      67.300  40.360  81.610  1.00  0.00           N
ATOM   3571 HH21 ARG A 222      67.040  41.200  82.110  1.00  0.00           H
ATOM   3572 HH22 ARG A 222      67.320  40.360  80.620  1.00  0.00           H
ATOM   3573  C   ARG A 222      63.170  38.170  86.340  1.00  0.00           C
ATOM   3574  O   ARG A 222      62.770  37.060  86.050  1.00  0.00           O
ATOM   3575  N   HSD A 223      62.440  39.040  87.030  1.00  0.00           N
ATOM   3576  HN  HSD A 223      62.790  39.890  87.430  1.00  0.00           H
ATOM   3577  CA  HSD A 223      61.110  38.700  87.350  1.00  0.00           C
ATOM   3578  HA  HSD A 223      61.100  37.790  87.930  1.00  0.00           H
ATOM   3579  CB  HSD A 223      60.410  39.740  88.280  1.00  0.00           C
ATOM   3580  HB1 HSD A 223      59.470  39.260  88.610  1.00  0.00           H
ATOM   3581  HB2 HSD A 223      60.270  40.730  87.800  1.00  0.00           H
ATOM   3582  ND1 HSD A 223      62.020  41.060  89.720  1.00  0.00           N
ATOM   3583  HD1 HSD A 223      62.110  41.860  89.140  1.00  0.00           H
ATOM   3584  CG  HSD A 223      61.150  39.990  89.550  1.00  0.00           C
ATOM   3585  CE1 HSD A 223      62.460  41.040  90.990  1.00  0.00           C
ATOM   3586  HE1 HSD A 223      63.040  41.850  91.420  1.00  0.00           H
ATOM   3587  NE2 HSD A 223      61.930  40.030  91.670  1.00  0.00           N
ATOM   3588  CD2 HSD A 223      61.080  39.370  90.770  1.00  0.00           C
ATOM   3589  HD2 HSD A 223      60.380  38.580  91.050  1.00  0.00           H
ATOM   3590  C   HSD A 223      60.270  38.550  86.140  1.00  0.00           C
ATOM   3591  O   HSD A 223      60.410  39.310  85.170  1.00  0.00           O
ATOM   3592  N   ALA A 224      59.320  37.610  86.120  1.00  0.00           N
ATOM   3593  HN  ALA A 224      59.150  37.070  86.950  1.00  0.00           H
ATOM   3594  CA  ALA A 224      58.560  37.120  84.940  1.00  0.00           C
ATOM   3595  HA  ALA A 224      59.250  36.760  84.190  1.00  0.00           H
ATOM   3596  CB  ALA A 224      57.590  35.960  85.340  1.00  0.00           C
ATOM   3597  HB1 ALA A 224      58.120  35.050  85.710  1.00  0.00           H
ATOM   3598  HB2 ALA A 224      57.080  35.750  84.370  1.00  0.00           H
ATOM   3599  HB3 ALA A 224      56.970  36.300  86.200  1.00  0.00           H
ATOM   3600  C   ALA A 224      57.740  38.190  84.170  1.00  0.00           C
ATOM   3601  O   ALA A 224      57.650  38.240  82.960  1.00  0.00           O
ATOM   3602  N   LYS A 225      57.010  39.050  84.950  1.00  0.00           N
ATOM   3603  HN  LYS A 225      57.000  38.980  85.950  1.00  0.00           H
ATOM   3604  CA  LYS A 225      56.190  40.100  84.380  1.00  0.00           C
ATOM   3605  HA  LYS A 225      55.470  39.630  83.740  1.00  0.00           H
ATOM   3606  CB  LYS A 225      55.360  40.910  85.440  1.00  0.00           C
ATOM   3607  HB1 LYS A 225      54.680  40.210  86.000  1.00  0.00           H
ATOM   3608  HB2 LYS A 225      54.720  41.640  84.900  1.00  0.00           H
ATOM   3609  CG  LYS A 225      55.940  41.720  86.630  1.00  0.00           C
ATOM   3610  HG1 LYS A 225      56.360  42.660  86.220  1.00  0.00           H
ATOM   3611  HG2 LYS A 225      56.740  41.120  87.100  1.00  0.00           H
ATOM   3612  CD  LYS A 225      54.810  41.990  87.590  1.00  0.00           C
ATOM   3613  HD1 LYS A 225      54.390  41.040  87.970  1.00  0.00           H
ATOM   3614  HD2 LYS A 225      53.970  42.450  87.020  1.00  0.00           H
ATOM   3615  CE  LYS A 225      55.170  42.920  88.820  1.00  0.00           C
ATOM   3616  HE1 LYS A 225      56.130  42.570  89.260  1.00  0.00           H
ATOM   3617  HE2 LYS A 225      54.390  42.740  89.590  1.00  0.00           H
ATOM   3618  NZ  LYS A 225      55.340  44.370  88.580  1.00  0.00           N
ATOM   3619  HZ1 LYS A 225      55.620  44.820  89.460  1.00  0.00           H
ATOM   3620  HZ2 LYS A 225      54.400  44.680  88.240  1.00  0.00           H
ATOM   3621  HZ3 LYS A 225      55.920  44.600  87.750  1.00  0.00           H
ATOM   3622  C   LYS A 225      57.080  41.110  83.530  1.00  0.00           C
ATOM   3623  O   LYS A 225      56.700  41.590  82.440  1.00  0.00           O
ATOM   3624  N   ILE A 226      58.300  41.390  84.030  1.00  0.00           N
ATOM   3625  HN  ILE A 226      58.640  40.980  84.870  1.00  0.00           H
ATOM   3626  CA  ILE A 226      59.360  42.070  83.420  1.00  0.00           C
ATOM   3627  HA  ILE A 226      58.940  42.970  83.000  1.00  0.00           H
ATOM   3628  CB  ILE A 226      60.560  42.500  84.260  1.00  0.00           C
ATOM   3629  HB  ILE A 226      61.250  41.690  84.570  1.00  0.00           H
ATOM   3630  CG2 ILE A 226      61.440  43.500  83.470  1.00  0.00           C
ATOM   3631 HG21 ILE A 226      60.880  44.430  83.210  1.00  0.00           H
ATOM   3632 HG22 ILE A 226      61.990  43.030  82.630  1.00  0.00           H
ATOM   3633 HG23 ILE A 226      62.260  43.790  84.150  1.00  0.00           H
ATOM   3634  CG1 ILE A 226      60.170  43.320  85.480  1.00  0.00           C
ATOM   3635 HG11 ILE A 226      59.310  42.810  85.960  1.00  0.00           H
ATOM   3636 HG12 ILE A 226      59.790  44.290  85.080  1.00  0.00           H
ATOM   3637  CD  ILE A 226      61.230  43.580  86.620  1.00  0.00           C
ATOM   3638  HD1 ILE A 226      61.490  42.550  86.990  1.00  0.00           H
ATOM   3639  HD2 ILE A 226      60.780  44.140  87.460  1.00  0.00           H
ATOM   3640  HD3 ILE A 226      62.180  44.050  86.280  1.00  0.00           H
ATOM   3641  C   ILE A 226      59.850  41.400  82.200  1.00  0.00           C
ATOM   3642  O   ILE A 226      59.900  41.980  81.100  1.00  0.00           O
ATOM   3643  N   LYS A 227      60.230  40.140  82.340  1.00  0.00           N
ATOM   3644  HN  LYS A 227      60.220  39.740  83.250  1.00  0.00           H
ATOM   3645  CA  LYS A 227      60.650  39.330  81.210  1.00  0.00           C
ATOM   3646  HA  LYS A 227      61.530  39.810  80.800  1.00  0.00           H
ATOM   3647  CB  LYS A 227      61.130  37.930  81.740  1.00  0.00           C
ATOM   3648  HB1 LYS A 227      61.320  37.190  80.940  1.00  0.00           H
ATOM   3649  HB2 LYS A 227      60.300  37.510  82.340  1.00  0.00           H
ATOM   3650  CG  LYS A 227      62.340  38.090  82.560  1.00  0.00           C
ATOM   3651  HG1 LYS A 227      62.280  37.360  83.380  1.00  0.00           H
ATOM   3652  HG2 LYS A 227      62.460  39.090  83.040  1.00  0.00           H
ATOM   3653  CD  LYS A 227      63.600  38.110  81.680  1.00  0.00           C
ATOM   3654  HD1 LYS A 227      64.520  38.260  82.300  1.00  0.00           H
ATOM   3655  HD2 LYS A 227      63.610  39.090  81.150  1.00  0.00           H
ATOM   3656  CE  LYS A 227      63.890  37.030  80.640  1.00  0.00           C
ATOM   3657  HE1 LYS A 227      64.940  37.120  80.270  1.00  0.00           H
ATOM   3658  HE2 LYS A 227      63.240  37.170  79.750  1.00  0.00           H
ATOM   3659  NZ  LYS A 227      63.700  35.750  81.270  1.00  0.00           N
ATOM   3660  HZ1 LYS A 227      63.690  34.990  80.560  1.00  0.00           H
ATOM   3661  HZ2 LYS A 227      62.830  35.610  81.830  1.00  0.00           H
ATOM   3662  HZ3 LYS A 227      64.550  35.620  81.850  1.00  0.00           H
ATOM   3663  C   LYS A 227      59.730  39.100  80.010  1.00  0.00           C
ATOM   3664  O   LYS A 227      60.200  39.140  78.850  1.00  0.00           O
ATOM   3665  N   ARG A 228      58.440  38.950  80.380  1.00  0.00           N
ATOM   3666  HN  ARG A 228      58.260  38.910  81.360  1.00  0.00           H
ATOM   3667  CA  ARG A 228      57.280  38.950  79.430  1.00  0.00           C
ATOM   3668  HA  ARG A 228      57.380  38.210  78.650  1.00  0.00           H
ATOM   3669  CB  ARG A 228      55.950  38.560  80.120  1.00  0.00           C
ATOM   3670  HB1 ARG A 228      55.060  38.670  79.460  1.00  0.00           H
ATOM   3671  HB2 ARG A 228      55.760  39.220  80.990  1.00  0.00           H
ATOM   3672  CG  ARG A 228      56.010  37.110  80.600  1.00  0.00           C
ATOM   3673  HG1 ARG A 228      57.070  36.800  80.780  1.00  0.00           H
ATOM   3674  HG2 ARG A 228      55.630  36.470  79.780  1.00  0.00           H
ATOM   3675  CD  ARG A 228      55.040  36.940  81.740  1.00  0.00           C
ATOM   3676  HD1 ARG A 228      53.970  37.180  81.550  1.00  0.00           H
ATOM   3677  HD2 ARG A 228      55.300  37.540  82.640  1.00  0.00           H
ATOM   3678  NE  ARG A 228      55.140  35.520  82.100  1.00  0.00           N
ATOM   3679  HE  ARG A 228      55.940  35.060  81.740  1.00  0.00           H
ATOM   3680  CZ  ARG A 228      54.470  34.930  83.060  1.00  0.00           C
ATOM   3681  NH1 ARG A 228      53.650  35.460  83.860  1.00  0.00           N
ATOM   3682 HH11 ARG A 228      53.300  36.390  83.750  1.00  0.00           H
ATOM   3683 HH12 ARG A 228      53.100  34.810  84.390  1.00  0.00           H
ATOM   3684  NH2 ARG A 228      54.750  33.660  83.140  1.00  0.00           N
ATOM   3685 HH21 ARG A 228      55.370  33.310  82.420  1.00  0.00           H
ATOM   3686 HH22 ARG A 228      54.220  33.130  83.790  1.00  0.00           H
ATOM   3687  C   ARG A 228      57.200  40.230  78.650  1.00  0.00           C
ATOM   3688  O   ARG A 228      57.270  40.270  77.410  1.00  0.00           O
ATOM   3689  N   ALA A 229      57.280  41.360  79.380  1.00  0.00           N
ATOM   3690  HN  ALA A 229      57.430  41.330  80.360  1.00  0.00           H
ATOM   3691  CA  ALA A 229      57.320  42.700  78.800  1.00  0.00           C
ATOM   3692  HA  ALA A 229      56.440  42.890  78.190  1.00  0.00           H
ATOM   3693  CB  ALA A 229      57.260  43.610  80.040  1.00  0.00           C
ATOM   3694  HB1 ALA A 229      57.300  44.650  79.690  1.00  0.00           H
ATOM   3695  HB2 ALA A 229      58.020  43.460  80.840  1.00  0.00           H
ATOM   3696  HB3 ALA A 229      56.370  43.450  80.690  1.00  0.00           H
ATOM   3697  C   ALA A 229      58.460  42.960  77.820  1.00  0.00           C
ATOM   3698  O   ALA A 229      58.190  43.540  76.770  1.00  0.00           O
ATOM   3699  N   ILE A 230      59.710  42.530  78.210  1.00  0.00           N
ATOM   3700  HN  ILE A 230      59.830  42.060  79.080  1.00  0.00           H
ATOM   3701  CA  ILE A 230      60.870  42.590  77.300  1.00  0.00           C
ATOM   3702  HA  ILE A 230      60.810  43.610  76.950  1.00  0.00           H
ATOM   3703  CB  ILE A 230      62.190  42.260  77.970  1.00  0.00           C
ATOM   3704  HB  ILE A 230      62.020  41.290  78.470  1.00  0.00           H
ATOM   3705  CG2 ILE A 230      63.320  41.940  76.880  1.00  0.00           C
ATOM   3706 HG21 ILE A 230      63.140  40.940  76.440  1.00  0.00           H
ATOM   3707 HG22 ILE A 230      64.290  41.910  77.420  1.00  0.00           H
ATOM   3708 HG23 ILE A 230      63.340  42.730  76.100  1.00  0.00           H
ATOM   3709  CG1 ILE A 230      62.550  43.340  79.060  1.00  0.00           C
ATOM   3710 HG11 ILE A 230      61.620  43.770  79.510  1.00  0.00           H
ATOM   3711 HG12 ILE A 230      63.090  44.140  78.530  1.00  0.00           H
ATOM   3712  CD  ILE A 230      63.240  42.620  80.200  1.00  0.00           C
ATOM   3713  HD1 ILE A 230      62.710  41.770  80.680  1.00  0.00           H
ATOM   3714  HD2 ILE A 230      63.530  43.340  81.000  1.00  0.00           H
ATOM   3715  HD3 ILE A 230      64.190  42.310  79.700  1.00  0.00           H
ATOM   3716  C   ILE A 230      60.600  41.820  75.980  1.00  0.00           C
ATOM   3717  O   ILE A 230      60.870  42.390  74.910  1.00  0.00           O
ATOM   3718  N   THR A 231      60.020  40.580  76.000  1.00  0.00           N
ATOM   3719  HN  THR A 231      59.910  40.190  76.910  1.00  0.00           H
ATOM   3720  CA  THR A 231      59.490  39.700  74.940  1.00  0.00           C
ATOM   3721  HA  THR A 231      60.360  39.600  74.320  1.00  0.00           H
ATOM   3722  CB  THR A 231      59.060  38.220  75.370  1.00  0.00           C
ATOM   3723  HB  THR A 231      58.520  38.220  76.330  1.00  0.00           H
ATOM   3724  OG1 THR A 231      60.280  37.510  75.620  1.00  0.00           O
ATOM   3725  HG1 THR A 231      60.080  36.940  76.360  1.00  0.00           H
ATOM   3726  CG2 THR A 231      58.330  37.460  74.260  1.00  0.00           C
ATOM   3727 HG21 THR A 231      58.950  37.630  73.350  1.00  0.00           H
ATOM   3728 HG22 THR A 231      57.320  37.870  74.070  1.00  0.00           H
ATOM   3729 HG23 THR A 231      58.250  36.360  74.430  1.00  0.00           H
ATOM   3730  C   THR A 231      58.530  40.320  74.050  1.00  0.00           C
ATOM   3731  O   THR A 231      58.600  40.310  72.850  1.00  0.00           O
ATOM   3732  N   PHE A 232      57.510  40.910  74.680  1.00  0.00           N
ATOM   3733  HN  PHE A 232      57.480  40.890  75.680  1.00  0.00           H
ATOM   3734  CA  PHE A 232      56.290  41.430  74.090  1.00  0.00           C
ATOM   3735  HA  PHE A 232      55.730  40.690  73.530  1.00  0.00           H
ATOM   3736  CB  PHE A 232      55.310  41.840  75.170  1.00  0.00           C
ATOM   3737  HB1 PHE A 232      55.960  42.420  75.860  1.00  0.00           H
ATOM   3738  HB2 PHE A 232      54.910  40.910  75.640  1.00  0.00           H
ATOM   3739  CG  PHE A 232      54.260  42.770  74.820  1.00  0.00           C
ATOM   3740  CD1 PHE A 232      53.280  42.350  74.010  1.00  0.00           C
ATOM   3741  HD1 PHE A 232      53.260  41.300  73.750  1.00  0.00           H
ATOM   3742  CE1 PHE A 232      52.250  43.230  73.670  1.00  0.00           C
ATOM   3743  HE1 PHE A 232      51.370  42.880  73.160  1.00  0.00           H
ATOM   3744  CZ  PHE A 232      52.160  44.530  74.180  1.00  0.00           C
ATOM   3745  HZ  PHE A 232      51.380  45.150  73.780  1.00  0.00           H
ATOM   3746  CD2 PHE A 232      54.170  44.060  75.380  1.00  0.00           C
ATOM   3747  HD2 PHE A 232      54.850  44.270  76.190  1.00  0.00           H
ATOM   3748  CE2 PHE A 232      53.140  44.970  75.060  1.00  0.00           C
ATOM   3749  HE2 PHE A 232      53.050  45.990  75.410  1.00  0.00           H
ATOM   3750  C   PHE A 232      56.560  42.550  73.110  1.00  0.00           C
ATOM   3751  O   PHE A 232      56.180  42.600  72.000  1.00  0.00           O
ATOM   3752  N   ILE A 233      57.320  43.560  73.650  1.00  0.00           N
ATOM   3753  HN  ILE A 233      57.670  43.550  74.590  1.00  0.00           H
ATOM   3754  CA  ILE A 233      57.800  44.720  72.940  1.00  0.00           C
ATOM   3755  HA  ILE A 233      56.980  45.240  72.460  1.00  0.00           H
ATOM   3756  CB  ILE A 233      58.510  45.640  73.960  1.00  0.00           C
ATOM   3757  HB  ILE A 233      59.330  45.050  74.440  1.00  0.00           H
ATOM   3758  CG2 ILE A 233      59.120  46.890  73.150  1.00  0.00           C
ATOM   3759 HG21 ILE A 233      58.400  47.660  72.790  1.00  0.00           H
ATOM   3760 HG22 ILE A 233      59.730  46.510  72.300  1.00  0.00           H
ATOM   3761 HG23 ILE A 233      59.800  47.500  73.780  1.00  0.00           H
ATOM   3762  CG1 ILE A 233      57.560  46.140  75.060  1.00  0.00           C
ATOM   3763 HG11 ILE A 233      58.240  46.600  75.810  1.00  0.00           H
ATOM   3764 HG12 ILE A 233      57.020  45.320  75.580  1.00  0.00           H
ATOM   3765  CD  ILE A 233      56.550  47.180  74.660  1.00  0.00           C
ATOM   3766  HD1 ILE A 233      56.020  47.330  75.620  1.00  0.00           H
ATOM   3767  HD2 ILE A 233      55.920  46.830  73.800  1.00  0.00           H
ATOM   3768  HD3 ILE A 233      57.020  48.120  74.340  1.00  0.00           H
ATOM   3769  C   ILE A 233      58.630  44.290  71.750  1.00  0.00           C
ATOM   3770  O   ILE A 233      58.400  44.850  70.660  1.00  0.00           O
ATOM   3771  N   MET A 234      59.520  43.360  71.950  1.00  0.00           N
ATOM   3772  HN  MET A 234      59.660  43.000  72.870  1.00  0.00           H
ATOM   3773  CA  MET A 234      60.330  42.730  70.870  1.00  0.00           C
ATOM   3774  HA  MET A 234      60.760  43.530  70.290  1.00  0.00           H
ATOM   3775  CB  MET A 234      61.490  41.790  71.380  1.00  0.00           C
ATOM   3776  HB1 MET A 234      61.070  41.100  72.140  1.00  0.00           H
ATOM   3777  HB2 MET A 234      62.270  42.380  71.900  1.00  0.00           H
ATOM   3778  CG  MET A 234      62.080  40.960  70.240  1.00  0.00           C
ATOM   3779  HG1 MET A 234      61.340  40.260  69.760  1.00  0.00           H
ATOM   3780  HG2 MET A 234      62.900  40.320  70.620  1.00  0.00           H
ATOM   3781  SD  MET A 234      62.740  42.060  68.950  1.00  0.00           S
ATOM   3782  CE  MET A 234      64.100  40.840  68.600  1.00  0.00           C
ATOM   3783  HE1 MET A 234      64.730  41.170  67.740  1.00  0.00           H
ATOM   3784  HE2 MET A 234      63.770  39.860  68.200  1.00  0.00           H
ATOM   3785  HE3 MET A 234      64.730  40.570  69.470  1.00  0.00           H
ATOM   3786  C   MET A 234      59.500  42.010  69.870  1.00  0.00           C
ATOM   3787  O   MET A 234      59.660  42.260  68.670  1.00  0.00           O
ATOM   3788  N   VAL A 235      58.700  40.960  70.210  1.00  0.00           N
ATOM   3789  HN  VAL A 235      58.750  40.730  71.170  1.00  0.00           H
ATOM   3790  CA  VAL A 235      57.900  40.180  69.270  1.00  0.00           C
ATOM   3791  HA  VAL A 235      58.620  39.780  68.570  1.00  0.00           H
ATOM   3792  CB  VAL A 235      57.170  39.080  70.100  1.00  0.00           C
ATOM   3793  HB  VAL A 235      56.600  39.680  70.840  1.00  0.00           H
ATOM   3794  CG1 VAL A 235      56.140  38.430  69.140  1.00  0.00           C
ATOM   3795 HG11 VAL A 235      56.720  38.100  68.240  1.00  0.00           H
ATOM   3796 HG12 VAL A 235      55.430  39.220  68.800  1.00  0.00           H
ATOM   3797 HG13 VAL A 235      55.690  37.540  69.620  1.00  0.00           H
ATOM   3798  CG2 VAL A 235      58.100  37.960  70.620  1.00  0.00           C
ATOM   3799 HG21 VAL A 235      58.540  37.370  69.790  1.00  0.00           H
ATOM   3800 HG22 VAL A 235      57.510  37.320  71.310  1.00  0.00           H
ATOM   3801 HG23 VAL A 235      58.930  38.420  71.200  1.00  0.00           H
ATOM   3802  C   VAL A 235      56.930  41.070  68.470  1.00  0.00           C
ATOM   3803  O   VAL A 235      56.770  40.870  67.290  1.00  0.00           O
ATOM   3804  N   VAL A 236      56.230  42.040  69.100  1.00  0.00           N
ATOM   3805  HN  VAL A 236      56.330  42.180  70.090  1.00  0.00           H
ATOM   3806  CA  VAL A 236      55.430  43.030  68.460  1.00  0.00           C
ATOM   3807  HA  VAL A 236      54.750  42.430  67.860  1.00  0.00           H
ATOM   3808  CB  VAL A 236      54.640  43.780  69.550  1.00  0.00           C
ATOM   3809  HB  VAL A 236      55.320  44.390  70.180  1.00  0.00           H
ATOM   3810  CG1 VAL A 236      53.790  44.900  68.900  1.00  0.00           C
ATOM   3811 HG11 VAL A 236      53.040  45.250  69.630  1.00  0.00           H
ATOM   3812 HG12 VAL A 236      53.320  44.620  67.930  1.00  0.00           H
ATOM   3813 HG13 VAL A 236      54.430  45.780  68.660  1.00  0.00           H
ATOM   3814  CG2 VAL A 236      53.700  42.950  70.420  1.00  0.00           C
ATOM   3815 HG21 VAL A 236      53.550  43.420  71.420  1.00  0.00           H
ATOM   3816 HG22 VAL A 236      54.150  41.940  70.520  1.00  0.00           H
ATOM   3817 HG23 VAL A 236      52.740  42.750  69.890  1.00  0.00           H
ATOM   3818  C   VAL A 236      56.170  43.890  67.420  1.00  0.00           C
ATOM   3819  O   VAL A 236      55.690  44.090  66.280  1.00  0.00           O
ATOM   3820  N   ALA A 237      57.410  44.400  67.710  1.00  0.00           N
ATOM   3821  HN  ALA A 237      57.840  44.320  68.590  1.00  0.00           H
ATOM   3822  CA  ALA A 237      58.250  45.080  66.680  1.00  0.00           C
ATOM   3823  HA  ALA A 237      57.650  45.800  66.150  1.00  0.00           H
ATOM   3824  CB  ALA A 237      59.550  45.650  67.290  1.00  0.00           C
ATOM   3825  HB1 ALA A 237      59.280  46.500  67.940  1.00  0.00           H
ATOM   3826  HB2 ALA A 237      60.330  46.050  66.620  1.00  0.00           H
ATOM   3827  HB3 ALA A 237      60.090  44.960  67.980  1.00  0.00           H
ATOM   3828  C   ALA A 237      58.530  44.060  65.600  1.00  0.00           C
ATOM   3829  O   ALA A 237      58.530  44.430  64.410  1.00  0.00           O
ATOM   3830  N   ILE A 238      58.780  42.750  65.850  1.00  0.00           N
ATOM   3831  HN  ILE A 238      58.860  42.540  66.820  1.00  0.00           H
ATOM   3832  CA  ILE A 238      58.970  41.820  64.740  1.00  0.00           C
ATOM   3833  HA  ILE A 238      59.580  42.330  64.010  1.00  0.00           H
ATOM   3834  CB  ILE A 238      59.780  40.560  65.180  1.00  0.00           C
ATOM   3835  HB  ILE A 238      59.360  40.160  66.110  1.00  0.00           H
ATOM   3836  CG2 ILE A 238      59.810  39.430  64.110  1.00  0.00           C
ATOM   3837 HG21 ILE A 238      60.520  38.610  64.380  1.00  0.00           H
ATOM   3838 HG22 ILE A 238      59.960  39.940  63.130  1.00  0.00           H
ATOM   3839 HG23 ILE A 238      58.820  38.940  64.030  1.00  0.00           H
ATOM   3840  CG1 ILE A 238      61.200  40.960  65.630  1.00  0.00           C
ATOM   3841 HG11 ILE A 238      61.770  40.050  65.940  1.00  0.00           H
ATOM   3842 HG12 ILE A 238      61.180  41.630  66.520  1.00  0.00           H
ATOM   3843  CD  ILE A 238      62.020  41.630  64.560  1.00  0.00           C
ATOM   3844  HD1 ILE A 238      61.940  41.170  63.550  1.00  0.00           H
ATOM   3845  HD2 ILE A 238      63.070  41.520  64.880  1.00  0.00           H
ATOM   3846  HD3 ILE A 238      61.830  42.720  64.540  1.00  0.00           H
ATOM   3847  C   ILE A 238      57.740  41.460  63.940  1.00  0.00           C
ATOM   3848  O   ILE A 238      57.790  41.490  62.720  1.00  0.00           O
ATOM   3849  N   VAL A 239      56.490  41.320  64.500  1.00  0.00           N
ATOM   3850  HN  VAL A 239      56.360  41.330  65.490  1.00  0.00           H
ATOM   3851  CA  VAL A 239      55.240  41.270  63.740  1.00  0.00           C
ATOM   3852  HA  VAL A 239      55.280  40.450  63.030  1.00  0.00           H
ATOM   3853  CB  VAL A 239      54.170  40.960  64.780  1.00  0.00           C
ATOM   3854  HB  VAL A 239      54.170  41.700  65.600  1.00  0.00           H
ATOM   3855  CG1 VAL A 239      52.820  40.850  64.000  1.00  0.00           C
ATOM   3856 HG11 VAL A 239      52.470  41.830  63.620  1.00  0.00           H
ATOM   3857 HG12 VAL A 239      51.980  40.280  64.460  1.00  0.00           H
ATOM   3858 HG13 VAL A 239      53.100  40.300  63.080  1.00  0.00           H
ATOM   3859  CG2 VAL A 239      54.530  39.570  65.440  1.00  0.00           C
ATOM   3860 HG21 VAL A 239      53.920  39.550  66.370  1.00  0.00           H
ATOM   3861 HG22 VAL A 239      55.610  39.560  65.700  1.00  0.00           H
ATOM   3862 HG23 VAL A 239      54.350  38.660  64.820  1.00  0.00           H
ATOM   3863  C   VAL A 239      55.000  42.540  62.970  1.00  0.00           C
ATOM   3864  O   VAL A 239      54.370  42.470  61.910  1.00  0.00           O
ATOM   3865  N   PHE A 240      55.300  43.760  63.390  1.00  0.00           N
ATOM   3866  HN  PHE A 240      55.580  43.950  64.320  1.00  0.00           H
ATOM   3867  CA  PHE A 240      55.300  44.870  62.470  1.00  0.00           C
ATOM   3868  HA  PHE A 240      54.300  44.940  62.040  1.00  0.00           H
ATOM   3869  CB  PHE A 240      55.640  46.190  63.170  1.00  0.00           C
ATOM   3870  HB1 PHE A 240      56.650  46.180  63.620  1.00  0.00           H
ATOM   3871  HB2 PHE A 240      54.890  46.290  63.980  1.00  0.00           H
ATOM   3872  CG  PHE A 240      55.520  47.430  62.250  1.00  0.00           C
ATOM   3873  CD1 PHE A 240      54.280  47.950  61.790  1.00  0.00           C
ATOM   3874  HD1 PHE A 240      53.370  47.430  62.110  1.00  0.00           H
ATOM   3875  CE1 PHE A 240      54.210  49.050  61.030  1.00  0.00           C
ATOM   3876  HE1 PHE A 240      53.210  49.390  60.780  1.00  0.00           H
ATOM   3877  CZ  PHE A 240      55.340  49.710  60.720  1.00  0.00           C
ATOM   3878  HZ  PHE A 240      55.290  50.630  60.160  1.00  0.00           H
ATOM   3879  CD2 PHE A 240      56.680  48.080  61.940  1.00  0.00           C
ATOM   3880  HD2 PHE A 240      57.600  47.610  62.230  1.00  0.00           H
ATOM   3881  CE2 PHE A 240      56.620  49.230  61.190  1.00  0.00           C
ATOM   3882  HE2 PHE A 240      57.550  49.720  60.930  1.00  0.00           H
ATOM   3883  C   PHE A 240      56.110  44.610  61.160  1.00  0.00           C
ATOM   3884  O   PHE A 240      55.630  44.910  60.050  1.00  0.00           O
ATOM   3885  N   VAL A 241      57.350  44.080  61.340  1.00  0.00           N
ATOM   3886  HN  VAL A 241      57.610  43.890  62.290  1.00  0.00           H
ATOM   3887  CA  VAL A 241      58.270  43.880  60.230  1.00  0.00           C
ATOM   3888  HA  VAL A 241      58.230  44.790  59.630  1.00  0.00           H
ATOM   3889  CB  VAL A 241      59.700  43.620  60.700  1.00  0.00           C
ATOM   3890  HB  VAL A 241      59.610  43.030  61.640  1.00  0.00           H
ATOM   3891  CG1 VAL A 241      60.660  43.050  59.650  1.00  0.00           C
ATOM   3892 HG11 VAL A 241      60.340  41.990  59.540  1.00  0.00           H
ATOM   3893 HG12 VAL A 241      61.710  43.020  60.000  1.00  0.00           H
ATOM   3894 HG13 VAL A 241      60.560  43.480  58.620  1.00  0.00           H
ATOM   3895  CG2 VAL A 241      60.230  45.030  61.050  1.00  0.00           C
ATOM   3896 HG21 VAL A 241      60.130  45.770  60.220  1.00  0.00           H
ATOM   3897 HG22 VAL A 241      61.310  45.040  61.320  1.00  0.00           H
ATOM   3898 HG23 VAL A 241      59.680  45.400  61.940  1.00  0.00           H
ATOM   3899  C   VAL A 241      57.860  42.890  59.230  1.00  0.00           C
ATOM   3900  O   VAL A 241      57.890  43.200  58.060  1.00  0.00           O
ATOM   3901  N   ILE A 242      57.330  41.730  59.680  1.00  0.00           N
ATOM   3902  HN  ILE A 242      57.430  41.660  60.680  1.00  0.00           H
ATOM   3903  CA  ILE A 242      56.740  40.630  59.030  1.00  0.00           C
ATOM   3904  HA  ILE A 242      57.470  40.270  58.330  1.00  0.00           H
ATOM   3905  CB  ILE A 242      56.510  39.490  60.010  1.00  0.00           C
ATOM   3906  HB  ILE A 242      55.870  39.800  60.870  1.00  0.00           H
ATOM   3907  CG2 ILE A 242      55.830  38.260  59.340  1.00  0.00           C
ATOM   3908 HG21 ILE A 242      54.860  38.450  58.840  1.00  0.00           H
ATOM   3909 HG22 ILE A 242      55.580  37.460  60.060  1.00  0.00           H
ATOM   3910 HG23 ILE A 242      56.490  37.780  58.580  1.00  0.00           H
ATOM   3911  CG1 ILE A 242      57.870  39.000  60.660  1.00  0.00           C
ATOM   3912 HG11 ILE A 242      58.550  39.830  60.970  1.00  0.00           H
ATOM   3913 HG12 ILE A 242      58.440  38.500  59.840  1.00  0.00           H
ATOM   3914  CD  ILE A 242      57.610  38.050  61.790  1.00  0.00           C
ATOM   3915  HD1 ILE A 242      57.280  37.070  61.370  1.00  0.00           H
ATOM   3916  HD2 ILE A 242      56.870  38.470  62.500  1.00  0.00           H
ATOM   3917  HD3 ILE A 242      58.590  37.860  62.290  1.00  0.00           H
ATOM   3918  C   ILE A 242      55.600  40.950  58.140  1.00  0.00           C
ATOM   3919  O   ILE A 242      55.450  40.330  57.150  1.00  0.00           O
ATOM   3920  N   CYS A 243      54.690  41.910  58.560  1.00  0.00           N
ATOM   3921  HN  CYS A 243      55.010  42.400  59.360  1.00  0.00           H
ATOM   3922  CA  CYS A 243      53.530  42.170  57.780  1.00  0.00           C
ATOM   3923  HA  CYS A 243      53.160  41.200  57.490  1.00  0.00           H
ATOM   3924  CB  CYS A 243      52.440  42.940  58.600  1.00  0.00           C
ATOM   3925  HB1 CYS A 243      51.550  43.120  57.970  1.00  0.00           H
ATOM   3926  HB2 CYS A 243      52.870  43.930  58.860  1.00  0.00           H
ATOM   3927  SG  CYS A 243      51.940  41.960  60.130  1.00  0.00           S
ATOM   3928  HG1 CYS A 243      53.170  41.890  60.630  1.00  0.00           H
ATOM   3929  C   CYS A 243      53.900  42.890  56.560  1.00  0.00           C
ATOM   3930  O   CYS A 243      53.090  42.950  55.620  1.00  0.00           O
ATOM   3931  N   PHE A 244      55.060  43.570  56.600  1.00  0.00           N
ATOM   3932  HN  PHE A 244      55.620  43.510  57.420  1.00  0.00           H
ATOM   3933  CA  PHE A 244      55.370  44.530  55.610  1.00  0.00           C
ATOM   3934  HA  PHE A 244      54.540  44.680  54.930  1.00  0.00           H
ATOM   3935  CB  PHE A 244      55.630  45.930  56.320  1.00  0.00           C
ATOM   3936  HB1 PHE A 244      56.120  46.750  55.760  1.00  0.00           H
ATOM   3937  HB2 PHE A 244      56.140  45.850  57.300  1.00  0.00           H
ATOM   3938  CG  PHE A 244      54.330  46.610  56.640  1.00  0.00           C
ATOM   3939  CD1 PHE A 244      53.790  46.690  57.950  1.00  0.00           C
ATOM   3940  HD1 PHE A 244      54.410  46.400  58.790  1.00  0.00           H
ATOM   3941  CE1 PHE A 244      52.530  47.290  58.190  1.00  0.00           C
ATOM   3942  HE1 PHE A 244      52.210  47.440  59.210  1.00  0.00           H
ATOM   3943  CZ  PHE A 244      51.840  47.940  57.140  1.00  0.00           C
ATOM   3944  HZ  PHE A 244      50.930  48.460  57.410  1.00  0.00           H
ATOM   3945  CD2 PHE A 244      53.550  47.190  55.640  1.00  0.00           C
ATOM   3946  HD2 PHE A 244      53.910  47.100  54.620  1.00  0.00           H
ATOM   3947  CE2 PHE A 244      52.370  47.910  55.870  1.00  0.00           C
ATOM   3948  HE2 PHE A 244      51.900  48.410  55.030  1.00  0.00           H
ATOM   3949  C   PHE A 244      56.610  44.280  54.790  1.00  0.00           C
ATOM   3950  O   PHE A 244      56.550  44.250  53.600  1.00  0.00           O
ATOM   3951  N   LEU A 245      57.760  43.970  55.480  1.00  0.00           N
ATOM   3952  HN  LEU A 245      57.760  43.790  56.470  1.00  0.00           H
ATOM   3953  CA  LEU A 245      58.990  43.650  54.840  1.00  0.00           C
ATOM   3954  HA  LEU A 245      59.330  44.540  54.340  1.00  0.00           H
ATOM   3955  CB  LEU A 245      60.070  43.330  55.890  1.00  0.00           C
ATOM   3956  HB1 LEU A 245      59.700  42.410  56.400  1.00  0.00           H
ATOM   3957  HB2 LEU A 245      60.100  44.150  56.630  1.00  0.00           H
ATOM   3958  CG  LEU A 245      61.540  43.070  55.390  1.00  0.00           C
ATOM   3959  HG  LEU A 245      61.460  42.220  54.680  1.00  0.00           H
ATOM   3960  CD1 LEU A 245      62.190  44.280  54.710  1.00  0.00           C
ATOM   3961 HD11 LEU A 245      63.220  44.060  54.330  1.00  0.00           H
ATOM   3962 HD12 LEU A 245      62.130  45.050  55.500  1.00  0.00           H
ATOM   3963 HD13 LEU A 245      61.530  44.610  53.880  1.00  0.00           H
ATOM   3964  CD2 LEU A 245      62.480  42.790  56.560  1.00  0.00           C
ATOM   3965 HD21 LEU A 245      62.580  43.700  57.180  1.00  0.00           H
ATOM   3966 HD22 LEU A 245      63.520  42.520  56.290  1.00  0.00           H
ATOM   3967 HD23 LEU A 245      62.040  42.080  57.290  1.00  0.00           H
ATOM   3968  C   LEU A 245      58.960  42.600  53.740  1.00  0.00           C
ATOM   3969  O   LEU A 245      59.480  42.950  52.670  1.00  0.00           O
ATOM   3970  N   PRO A 246      58.290  41.430  53.840  1.00  0.00           N
ATOM   3971  CD  PRO A 246      57.770  40.760  55.010  1.00  0.00           C
ATOM   3972  HD1 PRO A 246      57.000  41.500  55.290  1.00  0.00           H
ATOM   3973  HD2 PRO A 246      58.440  40.580  55.870  1.00  0.00           H
ATOM   3974  CA  PRO A 246      58.010  40.630  52.690  1.00  0.00           C
ATOM   3975  HA  PRO A 246      58.970  40.140  52.510  1.00  0.00           H
ATOM   3976  CB  PRO A 246      57.010  39.540  53.000  1.00  0.00           C
ATOM   3977  HB1 PRO A 246      57.280  38.550  52.580  1.00  0.00           H
ATOM   3978  HB2 PRO A 246      55.970  39.860  52.790  1.00  0.00           H
ATOM   3979  CG  PRO A 246      57.230  39.410  54.550  1.00  0.00           C
ATOM   3980  HG1 PRO A 246      56.290  39.010  54.990  1.00  0.00           H
ATOM   3981  HG2 PRO A 246      58.040  38.670  54.750  1.00  0.00           H
ATOM   3982  C   PRO A 246      57.670  41.250  51.360  1.00  0.00           C
ATOM   3983  O   PRO A 246      58.470  41.020  50.460  1.00  0.00           O
ATOM   3984  N   SER A 247      56.640  42.120  51.260  1.00  0.00           N
ATOM   3985  HN  SER A 247      56.210  42.370  52.130  1.00  0.00           H
ATOM   3986  CA  SER A 247      56.370  42.990  50.120  1.00  0.00           C
ATOM   3987  HA  SER A 247      56.090  42.390  49.260  1.00  0.00           H
ATOM   3988  CB  SER A 247      55.030  43.770  50.280  1.00  0.00           C
ATOM   3989  HB1 SER A 247      54.120  43.190  50.530  1.00  0.00           H
ATOM   3990  HB2 SER A 247      54.910  44.160  49.250  1.00  0.00           H
ATOM   3991  OG  SER A 247      55.150  44.830  51.220  1.00  0.00           O
ATOM   3992  HG1 SER A 247      55.490  44.480  52.040  1.00  0.00           H
ATOM   3993  C   SER A 247      57.540  43.790  49.650  1.00  0.00           C
ATOM   3994  O   SER A 247      57.860  43.960  48.440  1.00  0.00           O
ATOM   3995  N   VAL A 248      58.390  44.420  50.510  1.00  0.00           N
ATOM   3996  HN  VAL A 248      58.040  44.400  51.440  1.00  0.00           H
ATOM   3997  CA  VAL A 248      59.510  45.230  50.160  1.00  0.00           C
ATOM   3998  HA  VAL A 248      59.080  45.860  49.400  1.00  0.00           H
ATOM   3999  CB  VAL A 248      60.040  46.140  51.240  1.00  0.00           C
ATOM   4000  HB  VAL A 248      60.690  45.580  51.950  1.00  0.00           H
ATOM   4001  CG1 VAL A 248      60.980  47.180  50.560  1.00  0.00           C
ATOM   4002 HG11 VAL A 248      61.420  47.830  51.330  1.00  0.00           H
ATOM   4003 HG12 VAL A 248      60.590  47.860  49.760  1.00  0.00           H
ATOM   4004 HG13 VAL A 248      61.830  46.720  50.030  1.00  0.00           H
ATOM   4005  CG2 VAL A 248      58.870  46.840  52.000  1.00  0.00           C
ATOM   4006 HG21 VAL A 248      58.310  47.450  51.260  1.00  0.00           H
ATOM   4007 HG22 VAL A 248      59.240  47.580  52.730  1.00  0.00           H
ATOM   4008 HG23 VAL A 248      58.100  46.100  52.320  1.00  0.00           H
ATOM   4009  C   VAL A 248      60.660  44.440  49.590  1.00  0.00           C
ATOM   4010  O   VAL A 248      61.260  44.820  48.580  1.00  0.00           O
ATOM   4011  N   VAL A 249      60.880  43.210  50.150  1.00  0.00           N
ATOM   4012  HN  VAL A 249      60.170  42.950  50.810  1.00  0.00           H
ATOM   4013  CA  VAL A 249      61.960  42.280  49.720  1.00  0.00           C
ATOM   4014  HA  VAL A 249      62.850  42.880  49.750  1.00  0.00           H
ATOM   4015  CB  VAL A 249      62.160  41.030  50.610  1.00  0.00           C
ATOM   4016  HB  VAL A 249      61.190  40.520  50.820  1.00  0.00           H
ATOM   4017  CG1 VAL A 249      63.080  39.950  49.930  1.00  0.00           C
ATOM   4018 HG11 VAL A 249      63.970  40.320  49.380  1.00  0.00           H
ATOM   4019 HG12 VAL A 249      62.500  39.410  49.150  1.00  0.00           H
ATOM   4020 HG13 VAL A 249      63.340  39.220  50.730  1.00  0.00           H
ATOM   4021  CG2 VAL A 249      62.670  41.600  51.950  1.00  0.00           C
ATOM   4022 HG21 VAL A 249      63.460  42.380  51.870  1.00  0.00           H
ATOM   4023 HG22 VAL A 249      62.890  40.840  52.730  1.00  0.00           H
ATOM   4024 HG23 VAL A 249      61.840  42.180  52.420  1.00  0.00           H
ATOM   4025  C   VAL A 249      61.680  41.760  48.260  1.00  0.00           C
ATOM   4026  O   VAL A 249      62.460  41.780  47.300  1.00  0.00           O
ATOM   4027  N   VAL A 250      60.400  41.340  48.030  1.00  0.00           N
ATOM   4028  HN  VAL A 250      59.830  41.350  48.850  1.00  0.00           H
ATOM   4029  CA  VAL A 250      59.860  41.000  46.760  1.00  0.00           C
ATOM   4030  HA  VAL A 250      60.480  40.230  46.330  1.00  0.00           H
ATOM   4031  CB  VAL A 250      58.420  40.410  46.800  1.00  0.00           C
ATOM   4032  HB  VAL A 250      57.840  41.170  47.380  1.00  0.00           H
ATOM   4033  CG1 VAL A 250      57.510  40.280  45.530  1.00  0.00           C
ATOM   4034 HG11 VAL A 250      57.700  39.400  44.870  1.00  0.00           H
ATOM   4035 HG12 VAL A 250      57.590  41.250  44.980  1.00  0.00           H
ATOM   4036 HG13 VAL A 250      56.420  40.200  45.710  1.00  0.00           H
ATOM   4037  CG2 VAL A 250      58.480  39.070  47.520  1.00  0.00           C
ATOM   4038 HG21 VAL A 250      57.420  38.810  47.710  1.00  0.00           H
ATOM   4039 HG22 VAL A 250      58.950  39.130  48.520  1.00  0.00           H
ATOM   4040 HG23 VAL A 250      59.040  38.370  46.890  1.00  0.00           H
ATOM   4041  C   VAL A 250      59.920  42.190  45.730  1.00  0.00           C
ATOM   4042  O   VAL A 250      60.230  42.060  44.550  1.00  0.00           O
ATOM   4043  N   ARG A 251      59.770  43.450  46.240  1.00  0.00           N
ATOM   4044  HN  ARG A 251      59.500  43.640  47.180  1.00  0.00           H
ATOM   4045  CA  ARG A 251      60.090  44.580  45.360  1.00  0.00           C
ATOM   4046  HA  ARG A 251      59.500  44.330  44.490  1.00  0.00           H
ATOM   4047  CB  ARG A 251      59.480  45.910  45.880  1.00  0.00           C
ATOM   4048  HB1 ARG A 251      59.760  45.940  46.950  1.00  0.00           H
ATOM   4049  HB2 ARG A 251      58.390  45.720  45.830  1.00  0.00           H
ATOM   4050  CG  ARG A 251      59.820  47.190  45.010  1.00  0.00           C
ATOM   4051  HG1 ARG A 251      60.920  47.280  44.950  1.00  0.00           H
ATOM   4052  HG2 ARG A 251      59.500  48.120  45.540  1.00  0.00           H
ATOM   4053  CD  ARG A 251      59.220  47.220  43.590  1.00  0.00           C
ATOM   4054  HD1 ARG A 251      59.430  46.340  42.940  1.00  0.00           H
ATOM   4055  HD2 ARG A 251      59.590  48.150  43.100  1.00  0.00           H
ATOM   4056  NE  ARG A 251      57.700  47.340  43.820  1.00  0.00           N
ATOM   4057  HE  ARG A 251      57.340  47.760  44.660  1.00  0.00           H
ATOM   4058  CZ  ARG A 251      56.810  47.120  42.900  1.00  0.00           C
ATOM   4059  NH1 ARG A 251      56.980  46.680  41.670  1.00  0.00           N
ATOM   4060 HH11 ARG A 251      57.860  46.860  41.220  1.00  0.00           H
ATOM   4061 HH12 ARG A 251      56.240  46.810  41.010  1.00  0.00           H
ATOM   4062  NH2 ARG A 251      55.520  47.210  43.310  1.00  0.00           N
ATOM   4063 HH21 ARG A 251      55.440  47.190  44.310  1.00  0.00           H
ATOM   4064 HH22 ARG A 251      54.790  46.840  42.750  1.00  0.00           H
ATOM   4065  C   ARG A 251      61.570  44.720  44.970  1.00  0.00           C
ATOM   4066  O   ARG A 251      61.820  44.940  43.790  1.00  0.00           O
ATOM   4067  N   ILE A 252      62.500  44.560  45.870  1.00  0.00           N
ATOM   4068  HN  ILE A 252      62.150  44.360  46.790  1.00  0.00           H
ATOM   4069  CA  ILE A 252      63.930  44.610  45.600  1.00  0.00           C
ATOM   4070  HA  ILE A 252      64.160  45.500  45.030  1.00  0.00           H
ATOM   4071  CB  ILE A 252      64.760  44.680  46.900  1.00  0.00           C
ATOM   4072  HB  ILE A 252      64.400  43.800  47.480  1.00  0.00           H
ATOM   4073  CG2 ILE A 252      66.270  44.570  46.470  1.00  0.00           C
ATOM   4074 HG21 ILE A 252      66.560  43.550  46.130  1.00  0.00           H
ATOM   4075 HG22 ILE A 252      66.860  44.710  47.400  1.00  0.00           H
ATOM   4076 HG23 ILE A 252      66.720  45.380  45.870  1.00  0.00           H
ATOM   4077  CG1 ILE A 252      64.470  46.060  47.580  1.00  0.00           C
ATOM   4078 HG11 ILE A 252      63.400  46.350  47.500  1.00  0.00           H
ATOM   4079 HG12 ILE A 252      65.040  46.800  46.990  1.00  0.00           H
ATOM   4080  CD  ILE A 252      64.860  46.200  49.090  1.00  0.00           C
ATOM   4081  HD1 ILE A 252      65.920  46.040  49.370  1.00  0.00           H
ATOM   4082  HD2 ILE A 252      64.240  45.490  49.700  1.00  0.00           H
ATOM   4083  HD3 ILE A 252      64.750  47.230  49.460  1.00  0.00           H
ATOM   4084  C   ILE A 252      64.280  43.420  44.730  1.00  0.00           C
ATOM   4085  O   ILE A 252      65.170  43.510  43.890  1.00  0.00           O
ATOM   4086  N   ARG A 253      63.720  42.240  44.870  1.00  0.00           N
ATOM   4087  HN  ARG A 253      63.070  42.160  45.620  1.00  0.00           H
ATOM   4088  CA  ARG A 253      63.770  41.200  43.860  1.00  0.00           C
ATOM   4089  HA  ARG A 253      64.810  40.950  43.720  1.00  0.00           H
ATOM   4090  CB  ARG A 253      63.010  39.840  44.340  1.00  0.00           C
ATOM   4091  HB1 ARG A 253      61.920  40.040  44.380  1.00  0.00           H
ATOM   4092  HB2 ARG A 253      63.430  39.490  45.310  1.00  0.00           H
ATOM   4093  CG  ARG A 253      63.180  38.710  43.310  1.00  0.00           C
ATOM   4094  HG1 ARG A 253      62.530  38.810  42.410  1.00  0.00           H
ATOM   4095  HG2 ARG A 253      62.720  37.840  43.840  1.00  0.00           H
ATOM   4096  CD  ARG A 253      64.610  38.320  42.980  1.00  0.00           C
ATOM   4097  HD1 ARG A 253      65.250  37.970  43.820  1.00  0.00           H
ATOM   4098  HD2 ARG A 253      65.140  39.210  42.580  1.00  0.00           H
ATOM   4099  NE  ARG A 253      64.520  37.280  41.940  1.00  0.00           N
ATOM   4100  HE  ARG A 253      63.720  36.690  41.990  1.00  0.00           H
ATOM   4101  CZ  ARG A 253      65.590  36.650  41.420  1.00  0.00           C
ATOM   4102  NH1 ARG A 253      66.810  37.060  41.640  1.00  0.00           N
ATOM   4103 HH11 ARG A 253      66.980  37.810  42.290  1.00  0.00           H
ATOM   4104 HH12 ARG A 253      67.550  36.470  41.340  1.00  0.00           H
ATOM   4105  NH2 ARG A 253      65.400  35.530  40.760  1.00  0.00           N
ATOM   4106 HH21 ARG A 253      64.520  35.080  40.800  1.00  0.00           H
ATOM   4107 HH22 ARG A 253      66.170  35.020  40.380  1.00  0.00           H
ATOM   4108  C   ARG A 253      63.180  41.600  42.440  1.00  0.00           C
ATOM   4109  O   ARG A 253      63.760  41.480  41.400  1.00  0.00           O
ATOM   4110  N   ILE A 254      62.010  42.260  42.360  1.00  0.00           N
ATOM   4111  HN  ILE A 254      61.520  42.450  43.200  1.00  0.00           H
ATOM   4112  CA  ILE A 254      61.410  42.940  41.100  1.00  0.00           C
ATOM   4113  HA  ILE A 254      61.330  42.150  40.360  1.00  0.00           H
ATOM   4114  CB  ILE A 254      59.990  43.500  41.270  1.00  0.00           C
ATOM   4115  HB  ILE A 254      59.850  44.100  42.180  1.00  0.00           H
ATOM   4116  CG2 ILE A 254      59.520  44.310  40.020  1.00  0.00           C
ATOM   4117 HG21 ILE A 254      60.090  45.270  39.960  1.00  0.00           H
ATOM   4118 HG22 ILE A 254      58.440  44.540  40.070  1.00  0.00           H
ATOM   4119 HG23 ILE A 254      59.720  43.760  39.080  1.00  0.00           H
ATOM   4120  CG1 ILE A 254      58.940  42.290  41.400  1.00  0.00           C
ATOM   4121 HG11 ILE A 254      59.400  41.540  42.080  1.00  0.00           H
ATOM   4122 HG12 ILE A 254      58.770  41.810  40.410  1.00  0.00           H
ATOM   4123  CD  ILE A 254      57.620  42.770  42.070  1.00  0.00           C
ATOM   4124  HD1 ILE A 254      56.840  43.080  41.350  1.00  0.00           H
ATOM   4125  HD2 ILE A 254      57.760  43.670  42.720  1.00  0.00           H
ATOM   4126  HD3 ILE A 254      57.070  41.920  42.510  1.00  0.00           H
ATOM   4127  C   ILE A 254      62.370  44.020  40.540  1.00  0.00           C
ATOM   4128  O   ILE A 254      62.610  43.980  39.290  1.00  0.00           O
ATOM   4129  N   PHE A 255      63.050  44.790  41.290  1.00  0.00           N
ATOM   4130  HN  PHE A 255      62.880  44.860  42.270  1.00  0.00           H
ATOM   4131  CA  PHE A 255      64.050  45.680  40.790  1.00  0.00           C
ATOM   4132  HA  PHE A 255      63.600  46.320  40.040  1.00  0.00           H
ATOM   4133  CB  PHE A 255      64.670  46.470  42.000  1.00  0.00           C
ATOM   4134  HB1 PHE A 255      65.660  46.960  41.850  1.00  0.00           H
ATOM   4135  HB2 PHE A 255      64.820  45.630  42.720  1.00  0.00           H
ATOM   4136  CG  PHE A 255      63.850  47.470  42.750  1.00  0.00           C
ATOM   4137  CD1 PHE A 255      62.650  47.910  42.270  1.00  0.00           C
ATOM   4138  HD1 PHE A 255      62.320  47.570  41.300  1.00  0.00           H
ATOM   4139  CE1 PHE A 255      62.070  49.030  42.870  1.00  0.00           C
ATOM   4140  HE1 PHE A 255      61.220  49.510  42.410  1.00  0.00           H
ATOM   4141  CZ  PHE A 255      62.700  49.720  43.900  1.00  0.00           C
ATOM   4142  HZ  PHE A 255      62.380  50.720  44.180  1.00  0.00           H
ATOM   4143  CD2 PHE A 255      64.390  48.010  43.930  1.00  0.00           C
ATOM   4144  HD2 PHE A 255      65.280  47.550  44.350  1.00  0.00           H
ATOM   4145  CE2 PHE A 255      63.870  49.210  44.450  1.00  0.00           C
ATOM   4146  HE2 PHE A 255      64.360  49.660  45.320  1.00  0.00           H
ATOM   4147  C   PHE A 255      65.320  45.130  40.170  1.00  0.00           C
ATOM   4148  O   PHE A 255      65.780  45.630  39.160  1.00  0.00           O
ATOM   4149  N   TRP A 256      65.880  44.030  40.770  1.00  0.00           N
ATOM   4150  HN  TRP A 256      65.450  43.700  41.600  1.00  0.00           H
ATOM   4151  CA  TRP A 256      66.950  43.310  40.140  1.00  0.00           C
ATOM   4152  HA  TRP A 256      67.650  44.070  39.820  1.00  0.00           H
ATOM   4153  CB  TRP A 256      67.680  42.380  41.230  1.00  0.00           C
ATOM   4154  HB1 TRP A 256      66.920  41.590  41.430  1.00  0.00           H
ATOM   4155  HB2 TRP A 256      67.960  43.040  42.070  1.00  0.00           H
ATOM   4156  CG  TRP A 256      68.950  41.770  40.750  1.00  0.00           C
ATOM   4157  CD1 TRP A 256      69.080  40.430  40.570  1.00  0.00           C
ATOM   4158  HD1 TRP A 256      68.310  39.670  40.660  1.00  0.00           H
ATOM   4159  NE1 TRP A 256      70.310  40.190  40.100  1.00  0.00           N
ATOM   4160  HE1 TRP A 256      70.800  39.360  40.010  1.00  0.00           H
ATOM   4161  CE2 TRP A 256      71.020  41.350  39.990  1.00  0.00           C
ATOM   4162  CD2 TRP A 256      70.200  42.410  40.360  1.00  0.00           C
ATOM   4163  CE3 TRP A 256      70.640  43.740  40.310  1.00  0.00           C
ATOM   4164  HE3 TRP A 256      69.930  44.520  40.480  1.00  0.00           H
ATOM   4165  CZ3 TRP A 256      71.950  43.960  40.170  1.00  0.00           C
ATOM   4166  HZ3 TRP A 256      72.330  44.970  40.150  1.00  0.00           H
ATOM   4167  CZ2 TRP A 256      72.410  41.620  39.910  1.00  0.00           C
ATOM   4168  HZ2 TRP A 256      73.040  40.770  39.700  1.00  0.00           H
ATOM   4169  CH2 TRP A 256      72.860  42.960  40.030  1.00  0.00           C
ATOM   4170  HH2 TRP A 256      73.920  43.070  39.870  1.00  0.00           H
ATOM   4171  C   TRP A 256      66.660  42.640  38.810  1.00  0.00           C
ATOM   4172  O   TRP A 256      67.440  42.770  37.890  1.00  0.00           O
ATOM   4173  N   LEU A 257      65.470  41.970  38.600  1.00  0.00           N
ATOM   4174  HN  LEU A 257      64.870  41.710  39.350  1.00  0.00           H
ATOM   4175  CA  LEU A 257      64.990  41.520  37.320  1.00  0.00           C
ATOM   4176  HA  LEU A 257      65.730  40.910  36.820  1.00  0.00           H
ATOM   4177  CB  LEU A 257      63.580  40.780  37.470  1.00  0.00           C
ATOM   4178  HB1 LEU A 257      63.340  40.400  36.460  1.00  0.00           H
ATOM   4179  HB2 LEU A 257      62.830  41.450  37.950  1.00  0.00           H
ATOM   4180  CG  LEU A 257      63.550  39.560  38.390  1.00  0.00           C
ATOM   4181  HG  LEU A 257      63.820  39.930  39.390  1.00  0.00           H
ATOM   4182  CD1 LEU A 257      62.240  38.760  38.610  1.00  0.00           C
ATOM   4183 HD11 LEU A 257      61.810  38.300  37.690  1.00  0.00           H
ATOM   4184 HD12 LEU A 257      61.610  39.610  38.950  1.00  0.00           H
ATOM   4185 HD13 LEU A 257      62.240  38.020  39.440  1.00  0.00           H
ATOM   4186  CD2 LEU A 257      64.710  38.550  38.110  1.00  0.00           C
ATOM   4187 HD21 LEU A 257      65.700  39.020  38.240  1.00  0.00           H
ATOM   4188 HD22 LEU A 257      64.660  38.200  37.050  1.00  0.00           H
ATOM   4189 HD23 LEU A 257      64.720  37.730  38.860  1.00  0.00           H
ATOM   4190  C   LEU A 257      64.890  42.650  36.340  1.00  0.00           C
ATOM   4191  O   LEU A 257      65.410  42.570  35.220  1.00  0.00           O
ATOM   4192  N   LEU A 258      64.280  43.800  36.620  1.00  0.00           N
ATOM   4193  HN  LEU A 258      63.890  44.030  37.510  1.00  0.00           H
ATOM   4194  CA  LEU A 258      64.150  44.970  35.740  1.00  0.00           C
ATOM   4195  HA  LEU A 258      63.590  44.700  34.860  1.00  0.00           H
ATOM   4196  CB  LEU A 258      63.340  46.060  36.480  1.00  0.00           C
ATOM   4197  HB1 LEU A 258      63.540  46.970  35.880  1.00  0.00           H
ATOM   4198  HB2 LEU A 258      63.840  46.160  37.460  1.00  0.00           H
ATOM   4199  CG  LEU A 258      61.800  45.950  36.730  1.00  0.00           C
ATOM   4200  HG  LEU A 258      61.670  44.910  37.130  1.00  0.00           H
ATOM   4201  CD1 LEU A 258      61.380  47.060  37.740  1.00  0.00           C
ATOM   4202 HD11 LEU A 258      60.290  46.930  37.930  1.00  0.00           H
ATOM   4203 HD12 LEU A 258      61.450  48.050  37.260  1.00  0.00           H
ATOM   4204 HD13 LEU A 258      61.960  46.970  38.680  1.00  0.00           H
ATOM   4205  CD2 LEU A 258      60.980  46.000  35.430  1.00  0.00           C
ATOM   4206 HD21 LEU A 258      59.940  45.700  35.690  1.00  0.00           H
ATOM   4207 HD22 LEU A 258      61.270  45.370  34.560  1.00  0.00           H
ATOM   4208 HD23 LEU A 258      61.110  47.040  35.060  1.00  0.00           H
ATOM   4209  C   LEU A 258      65.470  45.510  35.270  1.00  0.00           C
ATOM   4210  O   LEU A 258      65.580  45.900  34.070  1.00  0.00           O
ATOM   4211  N   HSD A 259      66.470  45.640  36.140  1.00  0.00           N
ATOM   4212  HN  HSD A 259      66.360  45.380  37.100  1.00  0.00           H
ATOM   4213  CA  HSD A 259      67.780  45.990  35.730  1.00  0.00           C
ATOM   4214  HA  HSD A 259      67.720  46.920  35.180  1.00  0.00           H
ATOM   4215  CB  HSD A 259      68.620  46.310  37.020  1.00  0.00           C
ATOM   4216  HB1 HSD A 259      68.700  45.440  37.720  1.00  0.00           H
ATOM   4217  HB2 HSD A 259      68.130  47.170  37.540  1.00  0.00           H
ATOM   4218  ND1 HSD A 259      70.010  48.020  35.820  1.00  0.00           N
ATOM   4219  HD1 HSD A 259      69.290  48.560  35.390  1.00  0.00           H
ATOM   4220  CG  HSD A 259      69.910  46.930  36.640  1.00  0.00           C
ATOM   4221  CE1 HSD A 259      71.280  48.260  35.580  1.00  0.00           C
ATOM   4222  HE1 HSD A 259      71.490  49.090  34.890  1.00  0.00           H
ATOM   4223  NE2 HSD A 259      72.080  47.370  36.160  1.00  0.00           N
ATOM   4224  CD2 HSD A 259      71.190  46.510  36.790  1.00  0.00           C
ATOM   4225  HD2 HSD A 259      71.550  45.570  37.190  1.00  0.00           H
ATOM   4226  C   HSD A 259      68.430  45.000  34.810  1.00  0.00           C
ATOM   4227  O   HSD A 259      69.110  45.370  33.840  1.00  0.00           O
ATOM   4228  N   THR A 260      68.320  43.690  35.000  1.00  0.00           N
ATOM   4229  HN  THR A 260      67.860  43.410  35.830  1.00  0.00           H
ATOM   4230  CA  THR A 260      69.060  42.610  34.300  1.00  0.00           C
ATOM   4231  HA  THR A 260      70.050  42.990  34.110  1.00  0.00           H
ATOM   4232  CB  THR A 260      69.120  41.330  35.090  1.00  0.00           C
ATOM   4233  HB  THR A 260      69.470  40.490  34.460  1.00  0.00           H
ATOM   4234  OG1 THR A 260      67.890  41.020  35.630  1.00  0.00           O
ATOM   4235  HG1 THR A 260      67.870  41.320  36.550  1.00  0.00           H
ATOM   4236  CG2 THR A 260      70.020  41.560  36.370  1.00  0.00           C
ATOM   4237 HG21 THR A 260      69.510  42.270  37.050  1.00  0.00           H
ATOM   4238 HG22 THR A 260      71.030  41.880  36.050  1.00  0.00           H
ATOM   4239 HG23 THR A 260      70.150  40.620  36.950  1.00  0.00           H
ATOM   4240  C   THR A 260      68.410  42.360  33.020  1.00  0.00           C
ATOM   4241  O   THR A 260      69.010  41.670  32.170  1.00  0.00           O
ATOM   4242  N   SER A 261      67.180  42.780  32.810  1.00  0.00           N
ATOM   4243  HN  SER A 261      66.970  43.440  33.530  1.00  0.00           H
ATOM   4244  CA  SER A 261      66.200  42.240  31.780  1.00  0.00           C
ATOM   4245  HA  SER A 261      66.770  41.600  31.130  1.00  0.00           H
ATOM   4246  CB  SER A 261      64.990  41.410  32.370  1.00  0.00           C
ATOM   4247  HB1 SER A 261      64.180  41.950  32.910  1.00  0.00           H
ATOM   4248  HB2 SER A 261      65.490  40.650  33.020  1.00  0.00           H
ATOM   4249  OG  SER A 261      64.230  40.710  31.330  1.00  0.00           O
ATOM   4250  HG1 SER A 261      63.540  41.290  31.040  1.00  0.00           H
ATOM   4251  C   SER A 261      65.770  43.320  30.830  1.00  0.00           C
ATOM   4252  O   SER A 261      65.570  44.430  31.200  1.00  0.00           O
ATOM   4253  N   GLY A 262      65.680  42.990  29.540  1.00  0.00           N
ATOM   4254  HN  GLY A 262      65.870  42.050  29.250  1.00  0.00           H
ATOM   4255  CA  GLY A 262      65.390  43.870  28.350  1.00  0.00           C
ATOM   4256  HA1 GLY A 262      65.400  43.240  27.470  1.00  0.00           H
ATOM   4257  HA2 GLY A 262      66.190  44.580  28.290  1.00  0.00           H
ATOM   4258  C   GLY A 262      64.070  44.590  28.430  1.00  0.00           C
ATOM   4259  O   GLY A 262      63.150  44.190  29.120  1.00  0.00           O
ATOM   4260  N   THR A 263      63.900  45.650  27.660  1.00  0.00           N
ATOM   4261  HN  THR A 263      64.660  46.030  27.160  1.00  0.00           H
ATOM   4262  CA  THR A 263      62.700  46.470  27.710  1.00  0.00           C
ATOM   4263  HA  THR A 263      62.590  46.790  28.730  1.00  0.00           H
ATOM   4264  CB  THR A 263      62.760  47.740  26.870  1.00  0.00           C
ATOM   4265  HB  THR A 263      61.740  48.180  26.840  1.00  0.00           H
ATOM   4266  OG1 THR A 263      63.130  47.580  25.510  1.00  0.00           O
ATOM   4267  HG1 THR A 263      63.210  48.490  25.270  1.00  0.00           H
ATOM   4268  CG2 THR A 263      63.850  48.530  27.490  1.00  0.00           C
ATOM   4269 HG21 THR A 263      63.760  48.610  28.580  1.00  0.00           H
ATOM   4270 HG22 THR A 263      63.910  49.540  27.040  1.00  0.00           H
ATOM   4271 HG23 THR A 263      64.830  48.060  27.230  1.00  0.00           H
ATOM   4272  C   THR A 263      61.350  45.760  27.250  1.00  0.00           C
ATOM   4273  O   THR A 263      60.340  45.840  27.970  1.00  0.00           O
ATOM   4274  N   GLN A 264      61.360  44.950  26.240  1.00  0.00           N
ATOM   4275  HN  GLN A 264      62.110  44.990  25.590  1.00  0.00           H
ATOM   4276  CA  GLN A 264      60.260  44.040  25.920  1.00  0.00           C
ATOM   4277  HA  GLN A 264      59.360  44.440  26.340  1.00  0.00           H
ATOM   4278  CB  GLN A 264      60.010  44.120  24.350  1.00  0.00           C
ATOM   4279  HB1 GLN A 264      59.220  43.370  24.140  1.00  0.00           H
ATOM   4280  HB2 GLN A 264      60.870  43.840  23.730  1.00  0.00           H
ATOM   4281  CG  GLN A 264      59.420  45.420  23.810  1.00  0.00           C
ATOM   4282  HG1 GLN A 264      58.500  45.670  24.380  1.00  0.00           H
ATOM   4283  HG2 GLN A 264      59.210  45.170  22.760  1.00  0.00           H
ATOM   4284  CD  GLN A 264      60.330  46.630  23.990  1.00  0.00           C
ATOM   4285  OE1 GLN A 264      60.060  47.510  24.840  1.00  0.00           O
ATOM   4286  NE2 GLN A 264      61.440  46.830  23.180  1.00  0.00           N
ATOM   4287 HE21 GLN A 264      62.120  47.520  23.400  1.00  0.00           H
ATOM   4288 HE22 GLN A 264      61.820  46.020  22.740  1.00  0.00           H
ATOM   4289  C   GLN A 264      60.350  42.620  26.400  1.00  0.00           C
ATOM   4290  O   GLN A 264      59.580  41.780  25.960  1.00  0.00           O
ATOM   4291  N   ASN A 265      61.230  42.310  27.290  1.00  0.00           N
ATOM   4292  HN  ASN A 265      61.680  43.100  27.690  1.00  0.00           H
ATOM   4293  CA  ASN A 265      61.600  40.990  27.790  1.00  0.00           C
ATOM   4294  HA  ASN A 265      61.070  40.230  27.230  1.00  0.00           H
ATOM   4295  CB  ASN A 265      63.120  40.750  27.840  1.00  0.00           C
ATOM   4296  HB1 ASN A 265      63.430  39.820  28.360  1.00  0.00           H
ATOM   4297  HB2 ASN A 265      63.730  41.470  28.410  1.00  0.00           H
ATOM   4298  CG  ASN A 265      63.620  40.660  26.390  1.00  0.00           C
ATOM   4299  OD1 ASN A 265      62.850  40.460  25.470  1.00  0.00           O
ATOM   4300  ND2 ASN A 265      65.000  40.630  26.160  1.00  0.00           N
ATOM   4301 HD21 ASN A 265      65.490  40.490  25.320  1.00  0.00           H
ATOM   4302 HD22 ASN A 265      65.580  40.640  26.970  1.00  0.00           H
ATOM   4303  C   ASN A 265      61.010  40.910  29.130  1.00  0.00           C
ATOM   4304  O   ASN A 265      61.560  41.460  30.090  1.00  0.00           O
ATOM   4305  N   CYS A 266      59.890  40.190  29.380  1.00  0.00           N
ATOM   4306  HN  CYS A 266      59.530  39.610  28.650  1.00  0.00           H
ATOM   4307  CA  CYS A 266      59.090  40.380  30.650  1.00  0.00           C
ATOM   4308  HA  CYS A 266      59.580  41.040  31.350  1.00  0.00           H
ATOM   4309  CB  CYS A 266      57.780  41.120  30.300  1.00  0.00           C
ATOM   4310  HB1 CYS A 266      58.060  42.180  30.210  1.00  0.00           H
ATOM   4311  HB2 CYS A 266      57.060  41.020  31.140  1.00  0.00           H
ATOM   4312  SG  CYS A 266      56.910  40.660  28.730  1.00  0.00           S
ATOM   4313  C   CYS A 266      58.690  39.030  31.250  1.00  0.00           C
ATOM   4314  O   CYS A 266      58.000  39.050  32.230  1.00  0.00           O
ATOM   4315  N   GLU A 267      59.080  37.920  30.730  1.00  0.00           N
ATOM   4316  HN  GLU A 267      59.850  37.970  30.090  1.00  0.00           H
ATOM   4317  CA  GLU A 267      58.760  36.560  31.130  1.00  0.00           C
ATOM   4318  HA  GLU A 267      57.690  36.440  31.050  1.00  0.00           H
ATOM   4319  CB  GLU A 267      59.320  35.530  30.130  1.00  0.00           C
ATOM   4320  HB1 GLU A 267      58.900  35.760  29.120  1.00  0.00           H
ATOM   4321  HB2 GLU A 267      58.800  34.580  30.340  1.00  0.00           H
ATOM   4322  CG  GLU A 267      60.870  35.390  29.980  1.00  0.00           C
ATOM   4323  HG1 GLU A 267      61.360  35.240  30.960  1.00  0.00           H
ATOM   4324  HG2 GLU A 267      61.170  36.370  29.550  1.00  0.00           H
ATOM   4325  CD  GLU A 267      61.300  34.380  28.910  1.00  0.00           C
ATOM   4326  OE1 GLU A 267      61.540  34.740  27.740  1.00  0.00           O
ATOM   4327  OE2 GLU A 267      61.380  33.170  29.260  1.00  0.00           O
ATOM   4328  C   GLU A 267      59.240  36.230  32.590  1.00  0.00           C
ATOM   4329  O   GLU A 267      58.560  35.420  33.200  1.00  0.00           O
ATOM   4330  N   VAL A 268      60.430  36.800  32.940  1.00  0.00           N
ATOM   4331  HN  VAL A 268      60.890  37.340  32.230  1.00  0.00           H
ATOM   4332  CA  VAL A 268      61.130  36.390  34.170  1.00  0.00           C
ATOM   4333  HA  VAL A 268      61.250  35.320  34.190  1.00  0.00           H
ATOM   4334  CB  VAL A 268      62.640  36.960  34.220  1.00  0.00           C
ATOM   4335  HB  VAL A 268      63.090  36.600  33.260  1.00  0.00           H
ATOM   4336  CG1 VAL A 268      62.570  38.460  34.400  1.00  0.00           C
ATOM   4337 HG11 VAL A 268      62.300  38.760  35.450  1.00  0.00           H
ATOM   4338 HG12 VAL A 268      61.780  38.970  33.840  1.00  0.00           H
ATOM   4339 HG13 VAL A 268      63.530  38.990  34.260  1.00  0.00           H
ATOM   4340  CG2 VAL A 268      63.550  36.330  35.310  1.00  0.00           C
ATOM   4341 HG21 VAL A 268      63.610  35.240  35.170  1.00  0.00           H
ATOM   4342 HG22 VAL A 268      63.120  36.570  36.310  1.00  0.00           H
ATOM   4343 HG23 VAL A 268      64.570  36.740  35.270  1.00  0.00           H
ATOM   4344  C   VAL A 268      60.370  36.780  35.410  1.00  0.00           C
ATOM   4345  O   VAL A 268      60.530  36.180  36.460  1.00  0.00           O
ATOM   4346  N   TYR A 269      59.440  37.760  35.270  1.00  0.00           N
ATOM   4347  HN  TYR A 269      59.440  38.160  34.360  1.00  0.00           H
ATOM   4348  CA  TYR A 269      58.690  38.380  36.380  1.00  0.00           C
ATOM   4349  HA  TYR A 269      58.900  37.790  37.260  1.00  0.00           H
ATOM   4350  CB  TYR A 269      59.140  39.810  36.730  1.00  0.00           C
ATOM   4351  HB1 TYR A 269      60.230  39.600  36.730  1.00  0.00           H
ATOM   4352  HB2 TYR A 269      58.780  40.180  37.720  1.00  0.00           H
ATOM   4353  CG  TYR A 269      58.930  40.840  35.680  1.00  0.00           C
ATOM   4354  CD1 TYR A 269      59.990  41.460  35.030  1.00  0.00           C
ATOM   4355  HD1 TYR A 269      61.010  41.290  35.330  1.00  0.00           H
ATOM   4356  CE1 TYR A 269      59.800  42.380  33.970  1.00  0.00           C
ATOM   4357  HE1 TYR A 269      60.640  42.900  33.540  1.00  0.00           H
ATOM   4358  CZ  TYR A 269      58.520  42.790  33.660  1.00  0.00           C
ATOM   4359  OH  TYR A 269      58.420  43.660  32.560  1.00  0.00           O
ATOM   4360  HH  TYR A 269      59.280  43.730  32.140  1.00  0.00           H
ATOM   4361  CD2 TYR A 269      57.620  41.200  35.240  1.00  0.00           C
ATOM   4362  HD2 TYR A 269      56.770  40.730  35.740  1.00  0.00           H
ATOM   4363  CE2 TYR A 269      57.450  42.260  34.350  1.00  0.00           C
ATOM   4364  HE2 TYR A 269      56.420  42.560  34.200  1.00  0.00           H
ATOM   4365  C   TYR A 269      57.220  38.080  36.400  1.00  0.00           C
ATOM   4366  O   TYR A 269      56.490  38.570  37.280  1.00  0.00           O
ATOM   4367  N   ARG A 270      56.760  37.260  35.450  1.00  0.00           N
ATOM   4368  HN  ARG A 270      57.350  36.780  34.810  1.00  0.00           H
ATOM   4369  CA  ARG A 270      55.400  37.040  35.140  1.00  0.00           C
ATOM   4370  HA  ARG A 270      54.890  37.960  34.890  1.00  0.00           H
ATOM   4371  CB  ARG A 270      55.360  36.030  33.870  1.00  0.00           C
ATOM   4372  HB1 ARG A 270      55.860  35.070  34.150  1.00  0.00           H
ATOM   4373  HB2 ARG A 270      55.830  36.470  32.960  1.00  0.00           H
ATOM   4374  CG  ARG A 270      53.920  35.510  33.660  1.00  0.00           C
ATOM   4375  HG1 ARG A 270      53.200  36.350  33.750  1.00  0.00           H
ATOM   4376  HG2 ARG A 270      53.750  34.750  34.460  1.00  0.00           H
ATOM   4377  CD  ARG A 270      53.660  35.030  32.290  1.00  0.00           C
ATOM   4378  HD1 ARG A 270      54.130  34.030  32.090  1.00  0.00           H
ATOM   4379  HD2 ARG A 270      53.960  35.820  31.570  1.00  0.00           H
ATOM   4380  NE  ARG A 270      52.180  34.820  32.130  1.00  0.00           N
ATOM   4381  HE  ARG A 270      51.570  34.830  32.930  1.00  0.00           H
ATOM   4382  CZ  ARG A 270      51.640  34.570  31.000  1.00  0.00           C
ATOM   4383  NH1 ARG A 270      52.290  34.540  29.890  1.00  0.00           N
ATOM   4384 HH11 ARG A 270      53.290  34.550  29.940  1.00  0.00           H
ATOM   4385 HH12 ARG A 270      51.820  34.580  29.010  1.00  0.00           H
ATOM   4386  NH2 ARG A 270      50.340  34.410  31.030  1.00  0.00           N
ATOM   4387 HH21 ARG A 270      49.880  34.200  30.170  1.00  0.00           H
ATOM   4388 HH22 ARG A 270      49.810  34.550  31.870  1.00  0.00           H
ATOM   4389  C   ARG A 270      54.700  36.430  36.340  1.00  0.00           C
ATOM   4390  O   ARG A 270      53.560  36.820  36.650  1.00  0.00           O
ATOM   4391  N   SER A 271      55.300  35.520  37.140  1.00  0.00           N
ATOM   4392  HN  SER A 271      56.280  35.420  36.960  1.00  0.00           H
ATOM   4393  CA  SER A 271      54.730  34.910  38.300  1.00  0.00           C
ATOM   4394  HA  SER A 271      53.650  34.830  38.290  1.00  0.00           H
ATOM   4395  CB  SER A 271      55.160  33.450  38.490  1.00  0.00           C
ATOM   4396  HB1 SER A 271      54.880  33.050  39.490  1.00  0.00           H
ATOM   4397  HB2 SER A 271      56.260  33.650  38.420  1.00  0.00           H
ATOM   4398  OG  SER A 271      54.680  32.620  37.490  1.00  0.00           O
ATOM   4399  HG1 SER A 271      55.280  32.710  36.760  1.00  0.00           H
ATOM   4400  C   SER A 271      55.260  35.750  39.470  1.00  0.00           C
ATOM   4401  O   SER A 271      54.820  35.470  40.630  1.00  0.00           O
ATOM   4402  N   VAL A 272      56.030  36.830  39.310  1.00  0.00           N
ATOM   4403  HN  VAL A 272      56.210  37.200  38.400  1.00  0.00           H
ATOM   4404  CA  VAL A 272      56.510  37.560  40.420  1.00  0.00           C
ATOM   4405  HA  VAL A 272      56.480  36.930  41.290  1.00  0.00           H
ATOM   4406  CB  VAL A 272      57.960  38.050  40.190  1.00  0.00           C
ATOM   4407  HB  VAL A 272      57.920  38.720  39.310  1.00  0.00           H
ATOM   4408  CG1 VAL A 272      58.410  38.760  41.430  1.00  0.00           C
ATOM   4409 HG11 VAL A 272      58.520  38.260  42.410  1.00  0.00           H
ATOM   4410 HG12 VAL A 272      57.850  39.710  41.550  1.00  0.00           H
ATOM   4411 HG13 VAL A 272      59.450  39.140  41.260  1.00  0.00           H
ATOM   4412  CG2 VAL A 272      58.800  36.800  40.050  1.00  0.00           C
ATOM   4413 HG21 VAL A 272      58.420  36.190  39.200  1.00  0.00           H
ATOM   4414 HG22 VAL A 272      59.010  36.370  41.060  1.00  0.00           H
ATOM   4415 HG23 VAL A 272      59.790  37.240  39.790  1.00  0.00           H
ATOM   4416  C   VAL A 272      55.560  38.680  40.670  1.00  0.00           C
ATOM   4417  O   VAL A 272      55.370  39.100  41.780  1.00  0.00           O
ATOM   4418  N   ASP A 273      54.860  39.130  39.580  1.00  0.00           N
ATOM   4419  HN  ASP A 273      55.070  38.900  38.630  1.00  0.00           H
ATOM   4420  CA  ASP A 273      53.770  40.090  39.620  1.00  0.00           C
ATOM   4421  HA  ASP A 273      54.100  41.080  39.920  1.00  0.00           H
ATOM   4422  CB  ASP A 273      53.350  40.090  38.090  1.00  0.00           C
ATOM   4423  HB1 ASP A 273      52.770  39.160  37.890  1.00  0.00           H
ATOM   4424  HB2 ASP A 273      54.160  40.190  37.320  1.00  0.00           H
ATOM   4425  CG  ASP A 273      52.380  41.170  37.820  1.00  0.00           C
ATOM   4426  OD1 ASP A 273      51.790  41.160  36.700  1.00  0.00           O
ATOM   4427  OD2 ASP A 273      51.960  42.030  38.710  1.00  0.00           O
ATOM   4428  C   ASP A 273      52.580  39.580  40.500  1.00  0.00           C
ATOM   4429  O   ASP A 273      52.020  40.260  41.370  1.00  0.00           O
ATOM   4430  N   LEU A 274      52.210  38.260  40.410  1.00  0.00           N
ATOM   4431  HN  LEU A 274      52.570  37.690  39.660  1.00  0.00           H
ATOM   4432  CA  LEU A 274      51.280  37.630  41.280  1.00  0.00           C
ATOM   4433  HA  LEU A 274      50.390  38.220  41.160  1.00  0.00           H
ATOM   4434  CB  LEU A 274      51.220  36.130  40.690  1.00  0.00           C
ATOM   4435  HB1 LEU A 274      50.660  35.390  41.300  1.00  0.00           H
ATOM   4436  HB2 LEU A 274      52.270  35.770  40.620  1.00  0.00           H
ATOM   4437  CG  LEU A 274      50.650  36.090  39.220  1.00  0.00           C
ATOM   4438  HG  LEU A 274      51.500  36.460  38.630  1.00  0.00           H
ATOM   4439  CD1 LEU A 274      50.440  34.630  38.740  1.00  0.00           C
ATOM   4440 HD11 LEU A 274      49.500  34.250  39.190  1.00  0.00           H
ATOM   4441 HD12 LEU A 274      51.260  34.020  39.170  1.00  0.00           H
ATOM   4442 HD13 LEU A 274      50.360  34.560  37.640  1.00  0.00           H
ATOM   4443  CD2 LEU A 274      49.350  36.880  38.980  1.00  0.00           C
ATOM   4444 HD21 LEU A 274      48.790  36.300  38.210  1.00  0.00           H
ATOM   4445 HD22 LEU A 274      49.660  37.910  38.730  1.00  0.00           H
ATOM   4446 HD23 LEU A 274      48.580  36.900  39.780  1.00  0.00           H
ATOM   4447  C   LEU A 274      51.690  37.660  42.700  1.00  0.00           C
ATOM   4448  O   LEU A 274      50.990  37.980  43.680  1.00  0.00           O
ATOM   4449  N   ALA A 275      52.970  37.330  42.950  1.00  0.00           N
ATOM   4450  HN  ALA A 275      53.510  37.080  42.140  1.00  0.00           H
ATOM   4451  CA  ALA A 275      53.650  37.330  44.180  1.00  0.00           C
ATOM   4452  HA  ALA A 275      53.230  36.640  44.880  1.00  0.00           H
ATOM   4453  CB  ALA A 275      55.150  36.780  43.980  1.00  0.00           C
ATOM   4454  HB1 ALA A 275      54.990  35.820  43.460  1.00  0.00           H
ATOM   4455  HB2 ALA A 275      55.560  36.630  45.000  1.00  0.00           H
ATOM   4456  HB3 ALA A 275      55.770  37.470  43.360  1.00  0.00           H
ATOM   4457  C   ALA A 275      53.590  38.650  44.950  1.00  0.00           C
ATOM   4458  O   ALA A 275      53.320  38.610  46.140  1.00  0.00           O
ATOM   4459  N   PHE A 276      53.820  39.850  44.350  1.00  0.00           N
ATOM   4460  HN  PHE A 276      54.110  39.830  43.400  1.00  0.00           H
ATOM   4461  CA  PHE A 276      53.730  41.040  45.140  1.00  0.00           C
ATOM   4462  HA  PHE A 276      54.190  40.850  46.100  1.00  0.00           H
ATOM   4463  CB  PHE A 276      54.410  42.310  44.500  1.00  0.00           C
ATOM   4464  HB1 PHE A 276      54.160  42.410  43.430  1.00  0.00           H
ATOM   4465  HB2 PHE A 276      55.500  42.150  44.490  1.00  0.00           H
ATOM   4466  CG  PHE A 276      54.180  43.640  45.220  1.00  0.00           C
ATOM   4467  CD1 PHE A 276      55.240  44.200  45.990  1.00  0.00           C
ATOM   4468  HD1 PHE A 276      56.090  43.590  46.280  1.00  0.00           H
ATOM   4469  CE1 PHE A 276      55.070  45.430  46.560  1.00  0.00           C
ATOM   4470  HE1 PHE A 276      55.840  45.780  47.220  1.00  0.00           H
ATOM   4471  CZ  PHE A 276      53.830  46.150  46.490  1.00  0.00           C
ATOM   4472  HZ  PHE A 276      53.710  46.980  47.160  1.00  0.00           H
ATOM   4473  CD2 PHE A 276      53.020  44.420  44.980  1.00  0.00           C
ATOM   4474  HD2 PHE A 276      52.270  44.010  44.320  1.00  0.00           H
ATOM   4475  CE2 PHE A 276      52.810  45.600  45.690  1.00  0.00           C
ATOM   4476  HE2 PHE A 276      51.900  46.170  45.530  1.00  0.00           H
ATOM   4477  C   PHE A 276      52.230  41.310  45.570  1.00  0.00           C
ATOM   4478  O   PHE A 276      51.970  41.830  46.630  1.00  0.00           O
ATOM   4479  N   PHE A 277      51.180  40.960  44.740  1.00  0.00           N
ATOM   4480  HN  PHE A 277      51.320  40.470  43.870  1.00  0.00           H
ATOM   4481  CA  PHE A 277      49.850  41.230  45.010  1.00  0.00           C
ATOM   4482  HA  PHE A 277      49.620  42.230  45.330  1.00  0.00           H
ATOM   4483  CB  PHE A 277      48.940  40.920  43.790  1.00  0.00           C
ATOM   4484  HB1 PHE A 277      47.930  40.620  44.140  1.00  0.00           H
ATOM   4485  HB2 PHE A 277      49.290  40.110  43.120  1.00  0.00           H
ATOM   4486  CG  PHE A 277      48.730  42.090  42.880  1.00  0.00           C
ATOM   4487  CD1 PHE A 277      49.660  42.450  41.920  1.00  0.00           C
ATOM   4488  HD1 PHE A 277      50.680  42.100  41.860  1.00  0.00           H
ATOM   4489  CE1 PHE A 277      49.300  43.440  40.980  1.00  0.00           C
ATOM   4490  HE1 PHE A 277      49.980  43.880  40.260  1.00  0.00           H
ATOM   4491  CZ  PHE A 277      48.050  44.060  41.020  1.00  0.00           C
ATOM   4492  HZ  PHE A 277      47.740  44.810  40.300  1.00  0.00           H
ATOM   4493  CD2 PHE A 277      47.420  42.610  42.880  1.00  0.00           C
ATOM   4494  HD2 PHE A 277      46.730  42.240  43.610  1.00  0.00           H
ATOM   4495  CE2 PHE A 277      47.100  43.590  42.020  1.00  0.00           C
ATOM   4496  HE2 PHE A 277      46.190  44.150  42.150  1.00  0.00           H
ATOM   4497  C   PHE A 277      49.330  40.400  46.270  1.00  0.00           C
ATOM   4498  O   PHE A 277      48.490  40.910  47.020  1.00  0.00           O
ATOM   4499  N   ILE A 278      49.910  39.220  46.550  1.00  0.00           N
ATOM   4500  HN  ILE A 278      50.500  38.830  45.860  1.00  0.00           H
ATOM   4501  CA  ILE A 278      49.630  38.480  47.780  1.00  0.00           C
ATOM   4502  HA  ILE A 278      48.670  38.850  48.130  1.00  0.00           H
ATOM   4503  CB  ILE A 278      49.590  36.960  47.460  1.00  0.00           C
ATOM   4504  HB  ILE A 278      48.800  36.920  46.680  1.00  0.00           H
ATOM   4505  CG2 ILE A 278      50.940  36.560  46.770  1.00  0.00           C
ATOM   4506 HG21 ILE A 278      50.870  35.490  46.480  1.00  0.00           H
ATOM   4507 HG22 ILE A 278      51.850  36.700  47.390  1.00  0.00           H
ATOM   4508 HG23 ILE A 278      50.970  37.090  45.790  1.00  0.00           H
ATOM   4509  CG1 ILE A 278      49.250  36.090  48.690  1.00  0.00           C
ATOM   4510 HG11 ILE A 278      50.090  36.020  49.430  1.00  0.00           H
ATOM   4511 HG12 ILE A 278      49.180  35.050  48.280  1.00  0.00           H
ATOM   4512  CD  ILE A 278      47.910  36.460  49.370  1.00  0.00           C
ATOM   4513  HD1 ILE A 278      47.790  35.910  50.330  1.00  0.00           H
ATOM   4514  HD2 ILE A 278      46.990  36.320  48.760  1.00  0.00           H
ATOM   4515  HD3 ILE A 278      47.920  37.520  49.730  1.00  0.00           H
ATOM   4516  C   ILE A 278      50.480  38.910  48.940  1.00  0.00           C
ATOM   4517  O   ILE A 278      50.050  38.830  50.090  1.00  0.00           O
ATOM   4518  N   THR A 279      51.710  39.340  48.700  1.00  0.00           N
ATOM   4519  HN  THR A 279      52.020  39.380  47.750  1.00  0.00           H
ATOM   4520  CA  THR A 279      52.490  39.940  49.800  1.00  0.00           C
ATOM   4521  HA  THR A 279      52.270  39.330  50.660  1.00  0.00           H
ATOM   4522  CB  THR A 279      54.010  39.920  49.630  1.00  0.00           C
ATOM   4523  HB  THR A 279      54.550  40.490  50.420  1.00  0.00           H
ATOM   4524  OG1 THR A 279      54.390  40.410  48.350  1.00  0.00           O
ATOM   4525  HG1 THR A 279      54.160  39.750  47.700  1.00  0.00           H
ATOM   4526  CG2 THR A 279      54.580  38.470  49.640  1.00  0.00           C
ATOM   4527 HG21 THR A 279      55.680  38.400  49.610  1.00  0.00           H
ATOM   4528 HG22 THR A 279      54.250  37.890  48.740  1.00  0.00           H
ATOM   4529 HG23 THR A 279      54.070  37.840  50.400  1.00  0.00           H
ATOM   4530  C   THR A 279      52.000  41.320  50.190  1.00  0.00           C
ATOM   4531  O   THR A 279      51.940  41.600  51.370  1.00  0.00           O
ATOM   4532  N   LEU A 280      51.660  42.200  49.280  1.00  0.00           N
ATOM   4533  HN  LEU A 280      51.780  41.980  48.320  1.00  0.00           H
ATOM   4534  CA  LEU A 280      50.970  43.450  49.600  1.00  0.00           C
ATOM   4535  HA  LEU A 280      51.610  44.050  50.220  1.00  0.00           H
ATOM   4536  CB  LEU A 280      50.660  44.230  48.280  1.00  0.00           C
ATOM   4537  HB1 LEU A 280      50.310  43.490  47.520  1.00  0.00           H
ATOM   4538  HB2 LEU A 280      51.650  44.630  48.010  1.00  0.00           H
ATOM   4539  CG  LEU A 280      49.700  45.440  48.490  1.00  0.00           C
ATOM   4540  HG  LEU A 280      48.740  45.130  48.950  1.00  0.00           H
ATOM   4541  CD1 LEU A 280      50.300  46.520  49.410  1.00  0.00           C
ATOM   4542 HD11 LEU A 280      50.200  46.340  50.500  1.00  0.00           H
ATOM   4543 HD12 LEU A 280      49.600  47.370  49.250  1.00  0.00           H
ATOM   4544 HD13 LEU A 280      51.350  46.770  49.190  1.00  0.00           H
ATOM   4545  CD2 LEU A 280      49.220  46.000  47.140  1.00  0.00           C
ATOM   4546 HD21 LEU A 280      49.990  46.390  46.440  1.00  0.00           H
ATOM   4547 HD22 LEU A 280      48.500  46.820  47.330  1.00  0.00           H
ATOM   4548 HD23 LEU A 280      48.640  45.250  46.550  1.00  0.00           H
ATOM   4549  C   LEU A 280      49.630  43.230  50.360  1.00  0.00           C
ATOM   4550  O   LEU A 280      49.330  43.920  51.340  1.00  0.00           O
ATOM   4551  N   SER A 281      48.830  42.290  49.950  1.00  0.00           N
ATOM   4552  HN  SER A 281      48.950  41.800  49.080  1.00  0.00           H
ATOM   4553  CA  SER A 281      47.670  41.840  50.690  1.00  0.00           C
ATOM   4554  HA  SER A 281      46.980  42.660  50.860  1.00  0.00           H
ATOM   4555  CB  SER A 281      46.910  40.790  49.900  1.00  0.00           C
ATOM   4556  HB1 SER A 281      46.060  40.360  50.490  1.00  0.00           H
ATOM   4557  HB2 SER A 281      47.600  39.950  49.680  1.00  0.00           H
ATOM   4558  OG  SER A 281      46.410  41.330  48.700  1.00  0.00           O
ATOM   4559  HG1 SER A 281      46.990  41.130  47.970  1.00  0.00           H
ATOM   4560  C   SER A 281      47.870  41.330  52.040  1.00  0.00           C
ATOM   4561  O   SER A 281      46.920  41.150  52.790  1.00  0.00           O
ATOM   4562  N   PHE A 282      49.100  40.890  52.310  1.00  0.00           N
ATOM   4563  HN  PHE A 282      49.740  40.850  51.550  1.00  0.00           H
ATOM   4564  CA  PHE A 282      49.520  40.430  53.650  1.00  0.00           C
ATOM   4565  HA  PHE A 282      48.670  39.900  54.010  1.00  0.00           H
ATOM   4566  CB  PHE A 282      50.790  39.550  53.610  1.00  0.00           C
ATOM   4567  HB1 PHE A 282      51.700  40.170  53.430  1.00  0.00           H
ATOM   4568  HB2 PHE A 282      50.800  38.800  52.800  1.00  0.00           H
ATOM   4569  CG  PHE A 282      51.010  38.740  54.890  1.00  0.00           C
ATOM   4570  CD1 PHE A 282      50.270  37.600  55.110  1.00  0.00           C
ATOM   4571  HD1 PHE A 282      49.400  37.430  54.500  1.00  0.00           H
ATOM   4572  CE1 PHE A 282      50.540  36.800  56.280  1.00  0.00           C
ATOM   4573  HE1 PHE A 282      49.850  36.000  56.480  1.00  0.00           H
ATOM   4574  CZ  PHE A 282      51.630  37.180  57.120  1.00  0.00           C
ATOM   4575  HZ  PHE A 282      51.930  36.530  57.930  1.00  0.00           H
ATOM   4576  CD2 PHE A 282      52.100  39.070  55.670  1.00  0.00           C
ATOM   4577  HD2 PHE A 282      52.700  39.920  55.360  1.00  0.00           H
ATOM   4578  CE2 PHE A 282      52.380  38.350  56.820  1.00  0.00           C
ATOM   4579  HE2 PHE A 282      53.090  38.760  57.540  1.00  0.00           H
ATOM   4580  C   PHE A 282      49.490  41.570  54.650  1.00  0.00           C
ATOM   4581  O   PHE A 282      49.020  41.390  55.730  1.00  0.00           O
ATOM   4582  N   THR A 283      49.860  42.820  54.250  1.00  0.00           N
ATOM   4583  HN  THR A 283      50.160  42.920  53.310  1.00  0.00           H
ATOM   4584  CA  THR A 283      49.950  44.040  55.090  1.00  0.00           C
ATOM   4585  HA  THR A 283      50.650  43.820  55.880  1.00  0.00           H
ATOM   4586  CB  THR A 283      50.390  45.330  54.260  1.00  0.00           C
ATOM   4587  HB  THR A 283      50.430  46.280  54.830  1.00  0.00           H
ATOM   4588  OG1 THR A 283      49.510  45.700  53.260  1.00  0.00           O
ATOM   4589  HG1 THR A 283      49.670  45.140  52.500  1.00  0.00           H
ATOM   4590  CG2 THR A 283      51.720  45.060  53.440  1.00  0.00           C
ATOM   4591 HG21 THR A 283      52.500  44.820  54.200  1.00  0.00           H
ATOM   4592 HG22 THR A 283      52.080  45.930  52.850  1.00  0.00           H
ATOM   4593 HG23 THR A 283      51.510  44.230  52.730  1.00  0.00           H
ATOM   4594  C   THR A 283      48.670  44.450  55.790  1.00  0.00           C
ATOM   4595  O   THR A 283      48.670  45.230  56.770  1.00  0.00           O
ATOM   4596  N   TYR A 284      47.500  43.810  55.500  1.00  0.00           N
ATOM   4597  HN  TYR A 284      47.560  43.270  54.660  1.00  0.00           H
ATOM   4598  CA  TYR A 284      46.300  44.080  56.310  1.00  0.00           C
ATOM   4599  HA  TYR A 284      46.270  45.150  56.420  1.00  0.00           H
ATOM   4600  CB  TYR A 284      44.910  43.780  55.610  1.00  0.00           C
ATOM   4601  HB1 TYR A 284      44.130  44.310  56.210  1.00  0.00           H
ATOM   4602  HB2 TYR A 284      44.590  42.710  55.600  1.00  0.00           H
ATOM   4603  CG  TYR A 284      44.900  44.390  54.200  1.00  0.00           C
ATOM   4604  CD1 TYR A 284      44.850  43.480  53.110  1.00  0.00           C
ATOM   4605  HD1 TYR A 284      44.820  42.420  53.340  1.00  0.00           H
ATOM   4606  CE1 TYR A 284      44.850  43.900  51.790  1.00  0.00           C
ATOM   4607  HE1 TYR A 284      44.740  43.240  50.950  1.00  0.00           H
ATOM   4608  CZ  TYR A 284      44.960  45.270  51.510  1.00  0.00           C
ATOM   4609  OH  TYR A 284      45.180  45.690  50.250  1.00  0.00           O
ATOM   4610  HH  TYR A 284      45.020  44.930  49.700  1.00  0.00           H
ATOM   4611  CD2 TYR A 284      45.000  45.780  53.890  1.00  0.00           C
ATOM   4612  HD2 TYR A 284      45.060  46.520  54.670  1.00  0.00           H
ATOM   4613  CE2 TYR A 284      44.900  46.230  52.560  1.00  0.00           C
ATOM   4614  HE2 TYR A 284      44.990  47.290  52.350  1.00  0.00           H
ATOM   4615  C   TYR A 284      46.360  43.460  57.690  1.00  0.00           C
ATOM   4616  O   TYR A 284      45.600  43.880  58.610  1.00  0.00           O
ATOM   4617  N   MET A 285      47.310  42.490  57.950  1.00  0.00           N
ATOM   4618  HN  MET A 285      47.970  42.330  57.220  1.00  0.00           H
ATOM   4619  CA  MET A 285      47.520  41.890  59.260  1.00  0.00           C
ATOM   4620  HA  MET A 285      46.610  41.410  59.610  1.00  0.00           H
ATOM   4621  CB  MET A 285      48.600  40.790  59.030  1.00  0.00           C
ATOM   4622  HB1 MET A 285      48.940  40.460  60.040  1.00  0.00           H
ATOM   4623  HB2 MET A 285      49.470  41.160  58.470  1.00  0.00           H
ATOM   4624  CG  MET A 285      48.070  39.580  58.320  1.00  0.00           C
ATOM   4625  HG1 MET A 285      48.950  38.900  58.210  1.00  0.00           H
ATOM   4626  HG2 MET A 285      47.690  39.880  57.320  1.00  0.00           H
ATOM   4627  SD  MET A 285      46.780  38.650  59.210  1.00  0.00           S
ATOM   4628  CE  MET A 285      47.430  38.610  60.880  1.00  0.00           C
ATOM   4629  HE1 MET A 285      47.070  37.860  61.620  1.00  0.00           H
ATOM   4630  HE2 MET A 285      47.350  39.650  61.280  1.00  0.00           H
ATOM   4631  HE3 MET A 285      48.530  38.550  60.720  1.00  0.00           H
ATOM   4632  C   MET A 285      47.960  42.810  60.400  1.00  0.00           C
ATOM   4633  O   MET A 285      47.870  42.460  61.580  1.00  0.00           O
ATOM   4634  N   ASN A 286      48.410  44.000  60.050  1.00  0.00           N
ATOM   4635  HN  ASN A 286      48.530  44.070  59.060  1.00  0.00           H
ATOM   4636  CA  ASN A 286      48.720  45.050  60.950  1.00  0.00           C
ATOM   4637  HA  ASN A 286      49.250  44.750  61.850  1.00  0.00           H
ATOM   4638  CB  ASN A 286      49.670  46.070  60.160  1.00  0.00           C
ATOM   4639  HB1 ASN A 286      49.060  46.390  59.290  1.00  0.00           H
ATOM   4640  HB2 ASN A 286      50.550  45.580  59.690  1.00  0.00           H
ATOM   4641  CG  ASN A 286      50.100  47.160  61.070  1.00  0.00           C
ATOM   4642  OD1 ASN A 286      50.830  47.050  62.070  1.00  0.00           O
ATOM   4643  ND2 ASN A 286      49.430  48.320  60.900  1.00  0.00           N
ATOM   4644 HD21 ASN A 286      48.760  48.510  60.170  1.00  0.00           H
ATOM   4645 HD22 ASN A 286      49.680  49.030  61.540  1.00  0.00           H
ATOM   4646  C   ASN A 286      47.490  45.690  61.510  1.00  0.00           C
ATOM   4647  O   ASN A 286      47.430  46.120  62.660  1.00  0.00           O
ATOM   4648  N   SER A 287      46.380  45.690  60.690  1.00  0.00           N
ATOM   4649  HN  SER A 287      46.440  45.430  59.730  1.00  0.00           H
ATOM   4650  CA  SER A 287      45.100  46.180  61.100  1.00  0.00           C
ATOM   4651  HA  SER A 287      45.170  47.000  61.800  1.00  0.00           H
ATOM   4652  CB  SER A 287      44.190  46.620  59.800  1.00  0.00           C
ATOM   4653  HB1 SER A 287      43.160  46.860  60.130  1.00  0.00           H
ATOM   4654  HB2 SER A 287      44.310  45.820  59.030  1.00  0.00           H
ATOM   4655  OG  SER A 287      44.710  47.830  59.300  1.00  0.00           O
ATOM   4656  HG1 SER A 287      45.360  47.560  58.650  1.00  0.00           H
ATOM   4657  C   SER A 287      44.450  44.990  61.860  1.00  0.00           C
ATOM   4658  O   SER A 287      43.390  45.150  62.500  1.00  0.00           O
ATOM   4659  N   MET A 288      45.030  43.750  61.900  1.00  0.00           N
ATOM   4660  HN  MET A 288      45.840  43.580  61.350  1.00  0.00           H
ATOM   4661  CA  MET A 288      44.570  42.690  62.850  1.00  0.00           C
ATOM   4662  HA  MET A 288      43.550  42.880  63.130  1.00  0.00           H
ATOM   4663  CB  MET A 288      44.680  41.240  62.210  1.00  0.00           C
ATOM   4664  HB1 MET A 288      45.040  40.450  62.890  1.00  0.00           H
ATOM   4665  HB2 MET A 288      45.500  41.180  61.470  1.00  0.00           H
ATOM   4666  CG  MET A 288      43.440  40.700  61.480  1.00  0.00           C
ATOM   4667  HG1 MET A 288      42.720  40.550  62.310  1.00  0.00           H
ATOM   4668  HG2 MET A 288      43.460  39.670  61.070  1.00  0.00           H
ATOM   4669  SD  MET A 288      42.580  41.800  60.220  1.00  0.00           S
ATOM   4670  CE  MET A 288      43.430  41.000  58.870  1.00  0.00           C
ATOM   4671  HE1 MET A 288      43.220  39.910  58.830  1.00  0.00           H
ATOM   4672  HE2 MET A 288      44.540  40.960  58.920  1.00  0.00           H
ATOM   4673  HE3 MET A 288      43.230  41.450  57.870  1.00  0.00           H
ATOM   4674  C   MET A 288      45.300  42.840  64.190  1.00  0.00           C
ATOM   4675  O   MET A 288      44.800  42.860  65.310  1.00  0.00           O
ATOM   4676  N   LEU A 289      46.660  43.110  64.130  1.00  0.00           N
ATOM   4677  HN  LEU A 289      47.130  43.150  63.250  1.00  0.00           H
ATOM   4678  CA  LEU A 289      47.520  43.260  65.290  1.00  0.00           C
ATOM   4679  HA  LEU A 289      47.440  42.370  65.890  1.00  0.00           H
ATOM   4680  CB  LEU A 289      48.930  43.550  64.810  1.00  0.00           C
ATOM   4681  HB1 LEU A 289      48.890  44.450  64.140  1.00  0.00           H
ATOM   4682  HB2 LEU A 289      49.200  42.710  64.120  1.00  0.00           H
ATOM   4683  CG  LEU A 289      50.070  43.770  65.830  1.00  0.00           C
ATOM   4684  HG  LEU A 289      49.960  44.690  66.420  1.00  0.00           H
ATOM   4685  CD1 LEU A 289      50.320  42.580  66.800  1.00  0.00           C
ATOM   4686 HD11 LEU A 289      49.450  42.400  67.460  1.00  0.00           H
ATOM   4687 HD12 LEU A 289      51.040  43.040  67.500  1.00  0.00           H
ATOM   4688 HD13 LEU A 289      50.820  41.800  66.170  1.00  0.00           H
ATOM   4689  CD2 LEU A 289      51.370  44.050  65.230  1.00  0.00           C
ATOM   4690 HD21 LEU A 289      51.210  44.430  64.200  1.00  0.00           H
ATOM   4691 HD22 LEU A 289      51.930  43.100  65.080  1.00  0.00           H
ATOM   4692 HD23 LEU A 289      51.900  44.870  65.760  1.00  0.00           H
ATOM   4693  C   LEU A 289      47.100  44.430  66.250  1.00  0.00           C
ATOM   4694  O   LEU A 289      47.050  44.280  67.480  1.00  0.00           O
ATOM   4695  N   ASP A 290      46.810  45.600  65.600  1.00  0.00           N
ATOM   4696  HN  ASP A 290      46.740  45.730  64.610  1.00  0.00           H
ATOM   4697  CA  ASP A 290      46.350  46.820  66.250  1.00  0.00           C
ATOM   4698  HA  ASP A 290      47.190  47.060  66.880  1.00  0.00           H
ATOM   4699  CB  ASP A 290      46.100  48.020  65.280  1.00  0.00           C
ATOM   4700  HB1 ASP A 290      45.810  48.930  65.840  1.00  0.00           H
ATOM   4701  HB2 ASP A 290      45.330  47.790  64.520  1.00  0.00           H
ATOM   4702  CG  ASP A 290      47.420  48.470  64.530  1.00  0.00           C
ATOM   4703  OD1 ASP A 290      48.540  48.190  64.910  1.00  0.00           O
ATOM   4704  OD2 ASP A 290      47.200  49.230  63.460  1.00  0.00           O
ATOM   4705  HD2 ASP A 290      48.010  49.710  63.260  1.00  0.00           H
ATOM   4706  C   ASP A 290      45.200  46.670  67.260  1.00  0.00           C
ATOM   4707  O   ASP A 290      45.380  47.300  68.310  1.00  0.00           O
ATOM   4708  N   PRO A 291      44.140  45.900  67.100  1.00  0.00           N
ATOM   4709  CD  PRO A 291      43.550  45.590  65.780  1.00  0.00           C
ATOM   4710  HD1 PRO A 291      44.230  44.990  65.150  1.00  0.00           H
ATOM   4711  HD2 PRO A 291      43.190  46.490  65.240  1.00  0.00           H
ATOM   4712  CA  PRO A 291      43.200  45.810  68.220  1.00  0.00           C
ATOM   4713  HA  PRO A 291      43.010  46.770  68.680  1.00  0.00           H
ATOM   4714  CB  PRO A 291      41.920  45.440  67.520  1.00  0.00           C
ATOM   4715  HB1 PRO A 291      41.190  46.230  67.290  1.00  0.00           H
ATOM   4716  HB2 PRO A 291      41.450  44.600  68.080  1.00  0.00           H
ATOM   4717  CG  PRO A 291      42.370  44.750  66.150  1.00  0.00           C
ATOM   4718  HG1 PRO A 291      42.810  43.780  66.480  1.00  0.00           H
ATOM   4719  HG2 PRO A 291      41.480  44.550  65.510  1.00  0.00           H
ATOM   4720  C   PRO A 291      43.580  44.780  69.310  1.00  0.00           C
ATOM   4721  O   PRO A 291      43.030  44.910  70.400  1.00  0.00           O
ATOM   4722  N   VAL A 292      44.450  43.880  68.960  1.00  0.00           N
ATOM   4723  HN  VAL A 292      44.770  43.770  68.020  1.00  0.00           H
ATOM   4724  CA  VAL A 292      45.050  43.030  70.010  1.00  0.00           C
ATOM   4725  HA  VAL A 292      44.220  42.590  70.560  1.00  0.00           H
ATOM   4726  CB  VAL A 292      45.920  41.890  69.330  1.00  0.00           C
ATOM   4727  HB  VAL A 292      46.700  42.410  68.740  1.00  0.00           H
ATOM   4728  CG1 VAL A 292      46.430  40.950  70.380  1.00  0.00           C
ATOM   4729 HG11 VAL A 292      45.610  40.790  71.120  1.00  0.00           H
ATOM   4730 HG12 VAL A 292      47.390  41.310  70.840  1.00  0.00           H
ATOM   4731 HG13 VAL A 292      46.830  40.040  69.890  1.00  0.00           H
ATOM   4732  CG2 VAL A 292      45.000  41.070  68.340  1.00  0.00           C
ATOM   4733 HG21 VAL A 292      45.500  40.130  68.040  1.00  0.00           H
ATOM   4734 HG22 VAL A 292      44.860  41.780  67.490  1.00  0.00           H
ATOM   4735 HG23 VAL A 292      44.020  40.810  68.800  1.00  0.00           H
ATOM   4736  C   VAL A 292      45.960  43.790  71.020  1.00  0.00           C
ATOM   4737  O   VAL A 292      45.950  43.650  72.270  1.00  0.00           O
ATOM   4738  N   VAL A 293      46.940  44.630  70.430  1.00  0.00           N
ATOM   4739  HN  VAL A 293      47.040  44.620  69.450  1.00  0.00           H
ATOM   4740  CA  VAL A 293      47.930  45.380  71.240  1.00  0.00           C
ATOM   4741  HA  VAL A 293      48.260  44.820  72.100  1.00  0.00           H
ATOM   4742  CB  VAL A 293      49.160  45.580  70.480  1.00  0.00           C
ATOM   4743  HB  VAL A 293      48.890  46.120  69.550  1.00  0.00           H
ATOM   4744  CG1 VAL A 293      50.290  46.200  71.330  1.00  0.00           C
ATOM   4745 HG11 VAL A 293      50.100  47.290  71.360  1.00  0.00           H
ATOM   4746 HG12 VAL A 293      51.240  45.920  70.830  1.00  0.00           H
ATOM   4747 HG13 VAL A 293      50.170  45.850  72.380  1.00  0.00           H
ATOM   4748  CG2 VAL A 293      49.810  44.220  70.110  1.00  0.00           C
ATOM   4749 HG21 VAL A 293      49.150  43.400  69.760  1.00  0.00           H
ATOM   4750 HG22 VAL A 293      50.260  43.790  71.040  1.00  0.00           H
ATOM   4751 HG23 VAL A 293      50.620  44.420  69.390  1.00  0.00           H
ATOM   4752  C   VAL A 293      47.360  46.640  71.870  1.00  0.00           C
ATOM   4753  O   VAL A 293      47.070  46.790  73.070  1.00  0.00           O
ATOM   4754  N   TYR A 294      47.310  47.750  71.090  1.00  0.00           N
ATOM   4755  HN  TYR A 294      47.350  47.660  70.100  1.00  0.00           H
ATOM   4756  CA  TYR A 294      47.410  49.120  71.610  1.00  0.00           C
ATOM   4757  HA  TYR A 294      48.010  48.970  72.500  1.00  0.00           H
ATOM   4758  CB  TYR A 294      47.890  50.040  70.370  1.00  0.00           C
ATOM   4759  HB1 TYR A 294      48.000  51.110  70.700  1.00  0.00           H
ATOM   4760  HB2 TYR A 294      47.250  49.960  69.470  1.00  0.00           H
ATOM   4761  CG  TYR A 294      49.240  49.630  69.970  1.00  0.00           C
ATOM   4762  CD1 TYR A 294      50.270  49.900  70.840  1.00  0.00           C
ATOM   4763  HD1 TYR A 294      49.940  50.420  71.730  1.00  0.00           H
ATOM   4764  CE1 TYR A 294      51.570  49.730  70.430  1.00  0.00           C
ATOM   4765  HE1 TYR A 294      52.340  49.850  71.180  1.00  0.00           H
ATOM   4766  CZ  TYR A 294      51.880  49.070  69.250  1.00  0.00           C
ATOM   4767  OH  TYR A 294      53.190  48.800  68.970  1.00  0.00           O
ATOM   4768  HH  TYR A 294      53.270  48.230  68.200  1.00  0.00           H
ATOM   4769  CD2 TYR A 294      49.480  49.130  68.710  1.00  0.00           C
ATOM   4770  HD2 TYR A 294      48.690  49.040  67.990  1.00  0.00           H
ATOM   4771  CE2 TYR A 294      50.800  48.830  68.360  1.00  0.00           C
ATOM   4772  HE2 TYR A 294      50.930  48.520  67.330  1.00  0.00           H
ATOM   4773  C   TYR A 294      46.140  49.670  72.140  1.00  0.00           C
ATOM   4774  O   TYR A 294      46.100  50.600  73.010  1.00  0.00           O
ATOM   4775  N   TYR A 295      45.030  49.190  71.600  1.00  0.00           N
ATOM   4776  HN  TYR A 295      45.080  48.450  70.930  1.00  0.00           H
ATOM   4777  CA  TYR A 295      43.790  49.880  71.830  1.00  0.00           C
ATOM   4778  HA  TYR A 295      43.950  50.940  71.750  1.00  0.00           H
ATOM   4779  CB  TYR A 295      42.700  49.370  70.860  1.00  0.00           C
ATOM   4780  HB1 TYR A 295      41.740  49.840  71.170  1.00  0.00           H
ATOM   4781  HB2 TYR A 295      42.570  48.270  70.900  1.00  0.00           H
ATOM   4782  CG  TYR A 295      42.940  49.700  69.390  1.00  0.00           C
ATOM   4783  CD1 TYR A 295      44.040  50.430  68.810  1.00  0.00           C
ATOM   4784  HD1 TYR A 295      44.810  50.830  69.460  1.00  0.00           H
ATOM   4785  CE1 TYR A 295      44.250  50.520  67.400  1.00  0.00           C
ATOM   4786  HE1 TYR A 295      45.130  51.040  67.060  1.00  0.00           H
ATOM   4787  CZ  TYR A 295      43.290  49.900  66.600  1.00  0.00           C
ATOM   4788  OH  TYR A 295      43.520  49.920  65.210  1.00  0.00           O
ATOM   4789  HH  TYR A 295      42.810  49.520  64.720  1.00  0.00           H
ATOM   4790  CD2 TYR A 295      42.070  49.070  68.490  1.00  0.00           C
ATOM   4791  HD2 TYR A 295      41.230  48.530  68.870  1.00  0.00           H
ATOM   4792  CE2 TYR A 295      42.250  49.160  67.110  1.00  0.00           C
ATOM   4793  HE2 TYR A 295      41.600  48.580  66.480  1.00  0.00           H
ATOM   4794  C   TYR A 295      43.290  49.720  73.320  1.00  0.00           C
ATOM   4795  O   TYR A 295      42.750  50.690  73.870  1.00  0.00           O
ATOM   4796  N   PHE A 296      43.500  48.560  73.950  1.00  0.00           N
ATOM   4797  HN  PHE A 296      44.020  47.850  73.460  1.00  0.00           H
ATOM   4798  CA  PHE A 296      42.980  48.210  75.250  1.00  0.00           C
ATOM   4799  HA  PHE A 296      42.480  49.100  75.560  1.00  0.00           H
ATOM   4800  CB  PHE A 296      42.000  47.000  75.160  1.00  0.00           C
ATOM   4801  HB1 PHE A 296      41.680  46.690  76.170  1.00  0.00           H
ATOM   4802  HB2 PHE A 296      42.510  46.100  74.750  1.00  0.00           H
ATOM   4803  CG  PHE A 296      40.800  47.290  74.260  1.00  0.00           C
ATOM   4804  CD1 PHE A 296      40.860  46.790  72.930  1.00  0.00           C
ATOM   4805  HD1 PHE A 296      41.650  46.110  72.660  1.00  0.00           H
ATOM   4806  CE1 PHE A 296      39.870  47.060  71.990  1.00  0.00           C
ATOM   4807  HE1 PHE A 296      39.960  46.640  71.000  1.00  0.00           H
ATOM   4808  CZ  PHE A 296      38.770  47.860  72.380  1.00  0.00           C
ATOM   4809  HZ  PHE A 296      37.880  48.070  71.800  1.00  0.00           H
ATOM   4810  CD2 PHE A 296      39.700  48.120  74.560  1.00  0.00           C
ATOM   4811  HD2 PHE A 296      39.610  48.470  75.580  1.00  0.00           H
ATOM   4812  CE2 PHE A 296      38.650  48.300  73.680  1.00  0.00           C
ATOM   4813  HE2 PHE A 296      37.830  48.950  73.970  1.00  0.00           H
ATOM   4814  C   PHE A 296      44.010  47.820  76.260  1.00  0.00           C
ATOM   4815  O   PHE A 296      43.840  48.030  77.470  1.00  0.00           O
ATOM   4816  N   SER A 297      45.170  47.340  75.810  1.00  0.00           N
ATOM   4817  HN  SER A 297      45.180  47.060  74.850  1.00  0.00           H
ATOM   4818  CA  SER A 297      46.290  46.890  76.780  1.00  0.00           C
ATOM   4819  HA  SER A 297      45.880  46.570  77.730  1.00  0.00           H
ATOM   4820  CB  SER A 297      47.120  45.790  76.220  1.00  0.00           C
ATOM   4821  HB1 SER A 297      47.680  46.260  75.380  1.00  0.00           H
ATOM   4822  HB2 SER A 297      46.490  44.980  75.780  1.00  0.00           H
ATOM   4823  OG  SER A 297      47.990  45.300  77.280  1.00  0.00           O
ATOM   4824  HG1 SER A 297      47.490  44.610  77.710  1.00  0.00           H
ATOM   4825  C   SER A 297      47.030  48.170  77.060  1.00  0.00           C
ATOM   4826  O   SER A 297      47.350  49.070  76.280  1.00  0.00           O
ATOM   4827  N   SER A 298      47.210  48.390  78.440  1.00  0.00           N
ATOM   4828  HN  SER A 298      46.710  47.790  79.060  1.00  0.00           H
ATOM   4829  CA  SER A 298      47.940  49.470  79.070  1.00  0.00           C
ATOM   4830  HA  SER A 298      47.460  50.290  78.550  1.00  0.00           H
ATOM   4831  CB  SER A 298      47.810  49.520  80.660  1.00  0.00           C
ATOM   4832  HB1 SER A 298      46.770  49.830  80.910  1.00  0.00           H
ATOM   4833  HB2 SER A 298      48.400  50.360  81.050  1.00  0.00           H
ATOM   4834  OG  SER A 298      48.120  48.220  81.280  1.00  0.00           O
ATOM   4835  HG1 SER A 298      47.470  47.570  80.960  1.00  0.00           H
ATOM   4836  C   SER A 298      49.460  49.450  78.660  1.00  0.00           C
ATOM   4837  O   SER A 298      50.040  48.430  78.490  1.00  0.00           O
ATOM   4838  N   PRO A 299      50.200  50.560  78.540  1.00  0.00           N
ATOM   4839  CD  PRO A 299      49.670  51.980  78.400  1.00  0.00           C
ATOM   4840  HD1 PRO A 299      49.040  52.240  79.280  1.00  0.00           H
ATOM   4841  HD2 PRO A 299      49.070  52.030  77.470  1.00  0.00           H
ATOM   4842  CA  PRO A 299      51.670  50.500  78.310  1.00  0.00           C
ATOM   4843  HA  PRO A 299      51.860  50.040  77.360  1.00  0.00           H
ATOM   4844  CB  PRO A 299      52.110  51.920  78.230  1.00  0.00           C
ATOM   4845  HB1 PRO A 299      52.600  51.990  77.230  1.00  0.00           H
ATOM   4846  HB2 PRO A 299      52.870  52.210  78.990  1.00  0.00           H
ATOM   4847  CG  PRO A 299      50.900  52.900  78.320  1.00  0.00           C
ATOM   4848  HG1 PRO A 299      50.830  53.540  79.230  1.00  0.00           H
ATOM   4849  HG2 PRO A 299      50.830  53.600  77.460  1.00  0.00           H
ATOM   4850  C   PRO A 299      52.440  49.730  79.420  1.00  0.00           C
ATOM   4851  O   PRO A 299      51.960  49.700  80.520  1.00  0.00           O
ATOM   4852  N   SER A 300      53.520  49.000  79.090  1.00  0.00           N
ATOM   4853  HN  SER A 300      53.730  48.720  78.170  1.00  0.00           H
ATOM   4854  CA  SER A 300      54.260  48.170  80.050  1.00  0.00           C
ATOM   4855  HA  SER A 300      53.610  47.450  80.530  1.00  0.00           H
ATOM   4856  CB  SER A 300      55.470  47.490  79.270  1.00  0.00           C
ATOM   4857  HB1 SER A 300      56.050  46.740  79.840  1.00  0.00           H
ATOM   4858  HB2 SER A 300      56.200  48.320  79.120  1.00  0.00           H
ATOM   4859  OG  SER A 300      55.020  46.940  78.080  1.00  0.00           O
ATOM   4860  HG1 SER A 300      54.310  46.350  78.360  1.00  0.00           H
ATOM   4861  C   SER A 300      54.880  48.900  81.200  1.00  0.00           C
ATOM   4862  O   SER A 300      55.020  50.120  81.280  1.00  0.00           O
ATOM   4863  NT  SER A 300      55.300  48.040  82.220  1.00  0.00           N
ATOM   4864  HNT SER A 300      55.220  47.060  82.070  1.00  0.00           H
ATOM   4865  CAT SER A 300      55.750  48.500  83.520  1.00  0.00           C
ATOM   4866  HT1 SER A 300      56.680  47.980  83.840  1.00  0.00           H
ATOM   4867  HT2 SER A 300      54.920  48.510  84.250  1.00  0.00           H
ATOM   4868  HT3 SER A 300      56.230  49.500  83.380  1.00  0.00           H
TER
ENDMDL
