# Supplementary material for: Structural basis of hydroxycarboxylic acid receptor signaling mechanisms through ligand binding
Source: Nat Commun. 2023 Sep 22;14:5899. doi: 10.1038/s41467-023-41650-7 (PMC10516952; doi:10.1038/s41467-023-41650-7)
Supplement: Supplementary file 4 — Source Data [file 41467_2023_41650_MOESM4_ESM.zip › source file/molecular dynamics simulations trajectories/without_gsk_run3/without_gsk_run3_400ns.pdb]

REMARK    GENERATED BY TRJCONV
TITLE     Title t= 400000.00000 step= 200000000
REMARK    THIS IS A SIMULATION BOX
CRYST1   96.270   96.270  110.579  90.00  90.00  90.00 P 1           1
MODEL        1
ATOM      1  CAY HSD A   9      51.580  39.890  27.330  1.00  0.00           C
ATOM      2  HY1 HSD A   9      51.060  38.950  27.570  1.00  0.00           H
ATOM      3  HY2 HSD A   9      51.920  40.440  28.230  1.00  0.00           H
ATOM      4  HY3 HSD A   9      52.510  39.590  26.790  1.00  0.00           H
ATOM      5  CY  HSD A   9      50.840  40.780  26.450  1.00  0.00           C
ATOM      6  OY  HSD A   9      51.070  40.920  25.270  1.00  0.00           O
ATOM      7  N   HSD A   9      49.910  41.490  27.010  1.00  0.00           N
ATOM      8  HN  HSD A   9      49.720  41.450  27.990  1.00  0.00           H
ATOM      9  CA  HSD A   9      49.070  42.520  26.290  1.00  0.00           C
ATOM     10  HA  HSD A   9      49.160  42.490  25.210  1.00  0.00           H
ATOM     11  CB  HSD A   9      47.600  42.390  26.710  1.00  0.00           C
ATOM     12  HB1 HSD A   9      46.910  43.220  26.470  1.00  0.00           H
ATOM     13  HB2 HSD A   9      47.440  42.270  27.810  1.00  0.00           H
ATOM     14  ND1 HSD A   9      45.580  41.000  26.020  1.00  0.00           N
ATOM     15  HD1 HSD A   9      44.880  41.600  26.390  1.00  0.00           H
ATOM     16  CG  HSD A   9      46.940  41.260  25.990  1.00  0.00           C
ATOM     17  CE1 HSD A   9      45.400  39.910  25.280  1.00  0.00           C
ATOM     18  HE1 HSD A   9      44.480  39.370  25.130  1.00  0.00           H
ATOM     19  NE2 HSD A   9      46.500  39.480  24.720  1.00  0.00           N
ATOM     20  CD2 HSD A   9      47.500  40.350  25.190  1.00  0.00           C
ATOM     21  HD2 HSD A   9      48.480  40.190  24.770  1.00  0.00           H
ATOM     22  C   HSD A   9      49.780  43.870  26.620  1.00  0.00           C
ATOM     23  O   HSD A   9      50.190  44.080  27.770  1.00  0.00           O
ATOM     24  N   PHE A  10      50.130  44.720  25.680  1.00  0.00           N
ATOM     25  HN  PHE A  10      50.170  44.540  24.700  1.00  0.00           H
ATOM     26  CA  PHE A  10      50.850  45.910  26.110  1.00  0.00           C
ATOM     27  HA  PHE A  10      51.260  45.720  27.090  1.00  0.00           H
ATOM     28  CB  PHE A  10      51.840  46.430  25.040  1.00  0.00           C
ATOM     29  HB1 PHE A  10      52.520  47.220  25.430  1.00  0.00           H
ATOM     30  HB2 PHE A  10      51.290  46.820  24.160  1.00  0.00           H
ATOM     31  CG  PHE A  10      52.780  45.380  24.500  1.00  0.00           C
ATOM     32  CD1 PHE A  10      52.980  45.310  23.150  1.00  0.00           C
ATOM     33  HD1 PHE A  10      52.410  45.960  22.510  1.00  0.00           H
ATOM     34  CE1 PHE A  10      53.890  44.340  22.650  1.00  0.00           C
ATOM     35  HE1 PHE A  10      54.120  44.320  21.590  1.00  0.00           H
ATOM     36  CZ  PHE A  10      54.640  43.460  23.450  1.00  0.00           C
ATOM     37  HZ  PHE A  10      55.330  42.740  23.040  1.00  0.00           H
ATOM     38  CD2 PHE A  10      53.440  44.450  25.290  1.00  0.00           C
ATOM     39  HD2 PHE A  10      53.300  44.520  26.360  1.00  0.00           H
ATOM     40  CE2 PHE A  10      54.310  43.540  24.800  1.00  0.00           C
ATOM     41  HE2 PHE A  10      54.880  42.880  25.430  1.00  0.00           H
ATOM     42  C   PHE A  10      49.810  46.960  26.410  1.00  0.00           C
ATOM     43  O   PHE A  10      48.980  47.280  25.550  1.00  0.00           O
ATOM     44  N   LEU A  11      49.950  47.570  27.590  1.00  0.00           N
ATOM     45  HN  LEU A  11      50.670  47.290  28.220  1.00  0.00           H
ATOM     46  CA  LEU A  11      49.310  48.870  27.720  1.00  0.00           C
ATOM     47  HA  LEU A  11      48.530  49.090  26.990  1.00  0.00           H
ATOM     48  CB  LEU A  11      48.910  49.160  29.200  1.00  0.00           C
ATOM     49  HB1 LEU A  11      48.140  49.940  29.110  1.00  0.00           H
ATOM     50  HB2 LEU A  11      49.750  49.440  29.870  1.00  0.00           H
ATOM     51  CG  LEU A  11      48.320  47.890  29.890  1.00  0.00           C
ATOM     52  HG  LEU A  11      49.010  47.030  29.850  1.00  0.00           H
ATOM     53  CD1 LEU A  11      48.050  48.320  31.310  1.00  0.00           C
ATOM     54 HD11 LEU A  11      47.680  47.510  32.000  1.00  0.00           H
ATOM     55 HD12 LEU A  11      47.320  49.140  31.330  1.00  0.00           H
ATOM     56 HD13 LEU A  11      49.000  48.730  31.720  1.00  0.00           H
ATOM     57  CD2 LEU A  11      46.960  47.460  29.220  1.00  0.00           C
ATOM     58 HD21 LEU A  11      46.320  48.380  29.170  1.00  0.00           H
ATOM     59 HD22 LEU A  11      46.470  46.670  29.830  1.00  0.00           H
ATOM     60 HD23 LEU A  11      47.150  47.110  28.190  1.00  0.00           H
ATOM     61  C   LEU A  11      50.390  49.910  27.330  1.00  0.00           C
ATOM     62  O   LEU A  11      51.570  49.620  27.350  1.00  0.00           O
ATOM     63  N   GLU A  12      49.910  51.090  27.050  1.00  0.00           N
ATOM     64  HN  GLU A  12      48.930  51.200  26.930  1.00  0.00           H
ATOM     65  CA  GLU A  12      50.750  52.250  26.950  1.00  0.00           C
ATOM     66  HA  GLU A  12      51.780  51.920  26.890  1.00  0.00           H
ATOM     67  CB  GLU A  12      50.380  53.110  25.680  1.00  0.00           C
ATOM     68  HB1 GLU A  12      49.300  53.060  25.450  1.00  0.00           H
ATOM     69  HB2 GLU A  12      50.920  52.540  24.900  1.00  0.00           H
ATOM     70  CG  GLU A  12      50.880  54.570  25.710  1.00  0.00           C
ATOM     71  HG1 GLU A  12      51.930  54.620  26.080  1.00  0.00           H
ATOM     72  HG2 GLU A  12      50.310  55.130  26.480  1.00  0.00           H
ATOM     73  CD  GLU A  12      50.970  55.290  24.370  1.00  0.00           C
ATOM     74  OE1 GLU A  12      51.610  54.790  23.400  1.00  0.00           O
ATOM     75  OE2 GLU A  12      50.200  56.320  24.180  1.00  0.00           O
ATOM     76  C   GLU A  12      50.630  53.210  28.200  1.00  0.00           C
ATOM     77  O   GLU A  12      49.540  53.740  28.510  1.00  0.00           O
ATOM     78  N   ILE A  13      51.760  53.340  28.940  1.00  0.00           N
ATOM     79  HN  ILE A  13      52.570  52.840  28.640  1.00  0.00           H
ATOM     80  CA  ILE A  13      51.780  54.030  30.260  1.00  0.00           C
ATOM     81  HA  ILE A  13      50.830  54.440  30.550  1.00  0.00           H
ATOM     82  CB  ILE A  13      52.170  52.990  31.360  1.00  0.00           C
ATOM     83  HB  ILE A  13      53.210  52.670  31.140  1.00  0.00           H
ATOM     84  CG2 ILE A  13      52.060  53.720  32.720  1.00  0.00           C
ATOM     85 HG21 ILE A  13      51.050  54.100  32.970  1.00  0.00           H
ATOM     86 HG22 ILE A  13      52.790  54.560  32.790  1.00  0.00           H
ATOM     87 HG23 ILE A  13      52.290  53.040  33.580  1.00  0.00           H
ATOM     88  CG1 ILE A  13      51.320  51.700  31.250  1.00  0.00           C
ATOM     89 HG11 ILE A  13      51.460  51.290  30.240  1.00  0.00           H
ATOM     90 HG12 ILE A  13      50.270  52.010  31.310  1.00  0.00           H
ATOM     91  CD  ILE A  13      51.420  50.730  32.410  1.00  0.00           C
ATOM     92  HD1 ILE A  13      50.690  49.920  32.230  1.00  0.00           H
ATOM     93  HD2 ILE A  13      51.190  51.270  33.360  1.00  0.00           H
ATOM     94  HD3 ILE A  13      52.390  50.210  32.450  1.00  0.00           H
ATOM     95  C   ILE A  13      52.740  55.120  30.170  1.00  0.00           C
ATOM     96  O   ILE A  13      53.920  54.850  29.980  1.00  0.00           O
ATOM     97  N   ASP A  14      52.250  56.400  30.050  1.00  0.00           N
ATOM     98  HN  ASP A  14      51.250  56.480  30.040  1.00  0.00           H
ATOM     99  CA  ASP A  14      53.040  57.580  29.830  1.00  0.00           C
ATOM    100  HA  ASP A  14      52.290  58.280  29.460  1.00  0.00           H
ATOM    101  CB  ASP A  14      53.840  58.160  31.070  1.00  0.00           C
ATOM    102  HB1 ASP A  14      54.140  59.200  30.840  1.00  0.00           H
ATOM    103  HB2 ASP A  14      54.710  57.520  31.330  1.00  0.00           H
ATOM    104  CG  ASP A  14      52.890  58.290  32.280  1.00  0.00           C
ATOM    105  OD1 ASP A  14      51.590  58.230  32.100  1.00  0.00           O
ATOM    106  OD2 ASP A  14      53.310  58.370  33.440  1.00  0.00           O
ATOM    107  C   ASP A  14      54.070  57.530  28.670  1.00  0.00           C
ATOM    108  O   ASP A  14      55.200  57.990  28.850  1.00  0.00           O
ATOM    109  N   LYS A  15      53.800  56.850  27.510  1.00  0.00           N
ATOM    110  HN  LYS A  15      52.960  56.340  27.410  1.00  0.00           H
ATOM    111  CA  LYS A  15      54.510  56.800  26.260  1.00  0.00           C
ATOM    112  HA  LYS A  15      53.770  56.350  25.610  1.00  0.00           H
ATOM    113  CB  LYS A  15      55.050  58.170  25.780  1.00  0.00           C
ATOM    114  HB1 LYS A  15      55.620  57.940  24.860  1.00  0.00           H
ATOM    115  HB2 LYS A  15      55.760  58.650  26.480  1.00  0.00           H
ATOM    116  CG  LYS A  15      53.890  59.140  25.490  1.00  0.00           C
ATOM    117  HG1 LYS A  15      54.430  59.960  24.950  1.00  0.00           H
ATOM    118  HG2 LYS A  15      53.600  59.590  26.460  1.00  0.00           H
ATOM    119  CD  LYS A  15      52.730  58.670  24.570  1.00  0.00           C
ATOM    120  HD1 LYS A  15      52.060  59.560  24.530  1.00  0.00           H
ATOM    121  HD2 LYS A  15      52.130  57.970  25.190  1.00  0.00           H
ATOM    122  CE  LYS A  15      53.060  58.100  23.210  1.00  0.00           C
ATOM    123  HE1 LYS A  15      53.510  57.100  23.360  1.00  0.00           H
ATOM    124  HE2 LYS A  15      53.720  58.820  22.680  1.00  0.00           H
ATOM    125  NZ  LYS A  15      51.810  57.920  22.470  1.00  0.00           N
ATOM    126  HZ1 LYS A  15      51.340  58.810  22.210  1.00  0.00           H
ATOM    127  HZ2 LYS A  15      51.170  57.330  23.060  1.00  0.00           H
ATOM    128  HZ3 LYS A  15      51.990  57.370  21.610  1.00  0.00           H
ATOM    129  C   LYS A  15      55.520  55.630  26.280  1.00  0.00           C
ATOM    130  O   LYS A  15      56.520  55.650  25.560  1.00  0.00           O
ATOM    131  N   LYS A  16      55.230  54.620  27.000  1.00  0.00           N
ATOM    132  HN  LYS A  16      54.440  54.660  27.600  1.00  0.00           H
ATOM    133  CA  LYS A  16      56.050  53.430  27.210  1.00  0.00           C
ATOM    134  HA  LYS A  16      56.890  53.390  26.530  1.00  0.00           H
ATOM    135  CB  LYS A  16      56.730  53.250  28.580  1.00  0.00           C
ATOM    136  HB1 LYS A  16      57.480  52.440  28.440  1.00  0.00           H
ATOM    137  HB2 LYS A  16      55.970  52.920  29.320  1.00  0.00           H
ATOM    138  CG  LYS A  16      57.410  54.510  29.140  1.00  0.00           C
ATOM    139  HG1 LYS A  16      56.660  55.330  29.300  1.00  0.00           H
ATOM    140  HG2 LYS A  16      58.090  54.890  28.340  1.00  0.00           H
ATOM    141  CD  LYS A  16      58.230  54.170  30.380  1.00  0.00           C
ATOM    142  HD1 LYS A  16      58.850  55.040  30.710  1.00  0.00           H
ATOM    143  HD2 LYS A  16      58.980  53.390  30.150  1.00  0.00           H
ATOM    144  CE  LYS A  16      57.330  53.710  31.510  1.00  0.00           C
ATOM    145  HE1 LYS A  16      56.760  52.760  31.330  1.00  0.00           H
ATOM    146  HE2 LYS A  16      56.470  54.410  31.620  1.00  0.00           H
ATOM    147  NZ  LYS A  16      58.020  53.730  32.810  1.00  0.00           N
ATOM    148  HZ1 LYS A  16      58.380  54.680  33.030  1.00  0.00           H
ATOM    149  HZ2 LYS A  16      58.820  53.060  32.700  1.00  0.00           H
ATOM    150  HZ3 LYS A  16      57.430  53.340  33.570  1.00  0.00           H
ATOM    151  C   LYS A  16      55.150  52.250  27.050  1.00  0.00           C
ATOM    152  O   LYS A  16      54.090  52.170  27.700  1.00  0.00           O
ATOM    153  N   ASN A  17      55.580  51.210  26.290  1.00  0.00           N
ATOM    154  HN  ASN A  17      56.450  51.190  25.820  1.00  0.00           H
ATOM    155  CA  ASN A  17      54.790  50.000  26.090  1.00  0.00           C
ATOM    156  HA  ASN A  17      53.750  50.180  26.330  1.00  0.00           H
ATOM    157  CB  ASN A  17      54.850  49.450  24.640  1.00  0.00           C
ATOM    158  HB1 ASN A  17      54.480  48.410  24.560  1.00  0.00           H
ATOM    159  HB2 ASN A  17      55.900  49.400  24.290  1.00  0.00           H
ATOM    160  CG  ASN A  17      53.990  50.220  23.730  1.00  0.00           C
ATOM    161  OD1 ASN A  17      54.360  50.610  22.630  1.00  0.00           O
ATOM    162  ND2 ASN A  17      52.730  50.470  24.130  1.00  0.00           N
ATOM    163 HD21 ASN A  17      52.110  51.020  23.580  1.00  0.00           H
ATOM    164 HD22 ASN A  17      52.550  50.130  25.050  1.00  0.00           H
ATOM    165  C   ASN A  17      55.220  48.980  27.060  1.00  0.00           C
ATOM    166  O   ASN A  17      56.420  48.710  27.100  1.00  0.00           O
ATOM    167  N   CYS A  18      54.290  48.570  27.920  1.00  0.00           N
ATOM    168  HN  CYS A  18      53.310  48.770  27.930  1.00  0.00           H
ATOM    169  CA  CYS A  18      54.620  47.820  29.010  1.00  0.00           C
ATOM    170  HA  CYS A  18      55.630  47.410  28.950  1.00  0.00           H
ATOM    171  CB  CYS A  18      54.340  48.620  30.320  1.00  0.00           C
ATOM    172  HB1 CYS A  18      54.370  47.890  31.160  1.00  0.00           H
ATOM    173  HB2 CYS A  18      53.240  48.840  30.280  1.00  0.00           H
ATOM    174  SG  CYS A  18      55.130  50.240  30.560  1.00  0.00           S
ATOM    175  C   CYS A  18      53.590  46.680  29.060  1.00  0.00           C
ATOM    176  O   CYS A  18      52.410  46.920  28.850  1.00  0.00           O
ATOM    177  N   CYS A  19      54.020  45.420  29.420  1.00  0.00           N
ATOM    178  HN  CYS A  19      54.900  45.290  29.860  1.00  0.00           H
ATOM    179  CA  CYS A  19      53.230  44.200  29.320  1.00  0.00           C
ATOM    180  HA  CYS A  19      52.610  44.090  28.440  1.00  0.00           H
ATOM    181  CB  CYS A  19      54.100  42.890  29.070  1.00  0.00           C
ATOM    182  HB1 CYS A  19      53.390  42.130  28.690  1.00  0.00           H
ATOM    183  HB2 CYS A  19      54.470  42.620  30.090  1.00  0.00           H
ATOM    184  SG  CYS A  19      55.550  42.920  27.940  1.00  0.00           S
ATOM    185  C   CYS A  19      52.320  44.060  30.540  1.00  0.00           C
ATOM    186  O   CYS A  19      52.730  44.240  31.670  1.00  0.00           O
ATOM    187  N   VAL A  20      51.140  43.510  30.420  1.00  0.00           N
ATOM    188  HN  VAL A  20      50.670  43.360  29.550  1.00  0.00           H
ATOM    189  CA  VAL A  20      50.430  42.850  31.500  1.00  0.00           C
ATOM    190  HA  VAL A  20      51.060  42.730  32.370  1.00  0.00           H
ATOM    191  CB  VAL A  20      49.270  43.610  32.050  1.00  0.00           C
ATOM    192  HB  VAL A  20      48.830  42.950  32.840  1.00  0.00           H
ATOM    193  CG1 VAL A  20      49.700  45.040  32.690  1.00  0.00           C
ATOM    194 HG11 VAL A  20      50.060  44.950  33.740  1.00  0.00           H
ATOM    195 HG12 VAL A  20      48.740  45.580  32.850  1.00  0.00           H
ATOM    196 HG13 VAL A  20      50.410  45.620  32.070  1.00  0.00           H
ATOM    197  CG2 VAL A  20      48.120  43.860  31.090  1.00  0.00           C
ATOM    198 HG21 VAL A  20      48.270  44.690  30.370  1.00  0.00           H
ATOM    199 HG22 VAL A  20      47.310  44.310  31.700  1.00  0.00           H
ATOM    200 HG23 VAL A  20      47.720  42.960  30.580  1.00  0.00           H
ATOM    201  C   VAL A  20      49.980  41.410  31.020  1.00  0.00           C
ATOM    202  O   VAL A  20      49.650  41.160  29.880  1.00  0.00           O
ATOM    203  N   PHE A  21      49.980  40.410  31.960  1.00  0.00           N
ATOM    204  HN  PHE A  21      50.410  40.690  32.820  1.00  0.00           H
ATOM    205  CA  PHE A  21      49.820  38.980  31.600  1.00  0.00           C
ATOM    206  HA  PHE A  21      49.760  38.830  30.530  1.00  0.00           H
ATOM    207  CB  PHE A  21      50.950  38.090  32.080  1.00  0.00           C
ATOM    208  HB1 PHE A  21      50.650  37.040  31.940  1.00  0.00           H
ATOM    209  HB2 PHE A  21      51.110  38.170  33.170  1.00  0.00           H
ATOM    210  CG  PHE A  21      52.190  38.430  31.290  1.00  0.00           C
ATOM    211  CD1 PHE A  21      52.390  37.730  30.140  1.00  0.00           C
ATOM    212  HD1 PHE A  21      51.730  36.910  29.890  1.00  0.00           H
ATOM    213  CE1 PHE A  21      53.470  38.020  29.300  1.00  0.00           C
ATOM    214  HE1 PHE A  21      53.510  37.510  28.350  1.00  0.00           H
ATOM    215  CZ  PHE A  21      54.380  39.030  29.680  1.00  0.00           C
ATOM    216  HZ  PHE A  21      55.190  39.230  28.990  1.00  0.00           H
ATOM    217  CD2 PHE A  21      53.130  39.420  31.710  1.00  0.00           C
ATOM    218  HD2 PHE A  21      52.780  39.930  32.600  1.00  0.00           H
ATOM    219  CE2 PHE A  21      54.200  39.820  30.870  1.00  0.00           C
ATOM    220  HE2 PHE A  21      54.910  40.610  31.120  1.00  0.00           H
ATOM    221  C   PHE A  21      48.490  38.460  32.100  1.00  0.00           C
ATOM    222  O   PHE A  21      48.040  37.440  31.660  1.00  0.00           O
ATOM    223  N   ARG A  22      48.010  39.110  33.180  1.00  0.00           N
ATOM    224  HN  ARG A  22      48.550  39.870  33.530  1.00  0.00           H
ATOM    225  CA  ARG A  22      46.660  38.860  33.670  1.00  0.00           C
ATOM    226  HA  ARG A  22      46.840  39.450  34.560  1.00  0.00           H
ATOM    227  CB  ARG A  22      45.520  39.380  32.810  1.00  0.00           C
ATOM    228  HB1 ARG A  22      44.600  38.990  33.270  1.00  0.00           H
ATOM    229  HB2 ARG A  22      45.520  38.870  31.830  1.00  0.00           H
ATOM    230  CG  ARG A  22      45.400  40.860  32.660  1.00  0.00           C
ATOM    231  HG1 ARG A  22      46.280  41.270  32.140  1.00  0.00           H
ATOM    232  HG2 ARG A  22      45.100  41.450  33.550  1.00  0.00           H
ATOM    233  CD  ARG A  22      44.190  41.030  31.740  1.00  0.00           C
ATOM    234  HD1 ARG A  22      43.340  40.410  32.070  1.00  0.00           H
ATOM    235  HD2 ARG A  22      44.400  40.630  30.730  1.00  0.00           H
ATOM    236  NE  ARG A  22      43.860  42.480  31.590  1.00  0.00           N
ATOM    237  HE  ARG A  22      43.210  42.940  32.210  1.00  0.00           H
ATOM    238  CZ  ARG A  22      44.210  43.330  30.600  1.00  0.00           C
ATOM    239  NH1 ARG A  22      44.930  42.970  29.600  1.00  0.00           N
ATOM    240 HH11 ARG A  22      44.940  43.570  28.790  1.00  0.00           H
ATOM    241 HH12 ARG A  22      45.340  42.070  29.470  1.00  0.00           H
ATOM    242  NH2 ARG A  22      43.590  44.500  30.680  1.00  0.00           N
ATOM    243 HH21 ARG A  22      42.900  44.630  31.390  1.00  0.00           H
ATOM    244 HH22 ARG A  22      43.780  45.220  30.010  1.00  0.00           H
ATOM    245  C   ARG A  22      46.400  37.390  34.160  1.00  0.00           C
ATOM    246  O   ARG A  22      45.550  36.660  33.630  1.00  0.00           O
ATOM    247  N   ASP A  23      47.240  36.930  35.150  1.00  0.00           N
ATOM    248  HN  ASP A  23      47.800  37.680  35.490  1.00  0.00           H
ATOM    249  CA  ASP A  23      47.560  35.550  35.540  1.00  0.00           C
ATOM    250  HA  ASP A  23      47.520  34.950  34.630  1.00  0.00           H
ATOM    251  CB  ASP A  23      49.050  35.380  35.890  1.00  0.00           C
ATOM    252  HB1 ASP A  23      49.170  35.820  36.910  1.00  0.00           H
ATOM    253  HB2 ASP A  23      49.570  36.000  35.130  1.00  0.00           H
ATOM    254  CG  ASP A  23      49.570  33.980  35.970  1.00  0.00           C
ATOM    255  OD1 ASP A  23      48.820  32.990  35.930  1.00  0.00           O
ATOM    256  OD2 ASP A  23      50.810  33.890  36.270  1.00  0.00           O
ATOM    257  C   ASP A  23      46.490  34.940  36.530  1.00  0.00           C
ATOM    258  O   ASP A  23      45.770  35.670  37.200  1.00  0.00           O
ATOM    259  N   ASP A  24      46.300  33.590  36.710  1.00  0.00           N
ATOM    260  HN  ASP A  24      46.850  33.000  36.140  1.00  0.00           H
ATOM    261  CA  ASP A  24      45.300  33.050  37.630  1.00  0.00           C
ATOM    262  HA  ASP A  24      44.420  33.660  37.450  1.00  0.00           H
ATOM    263  CB  ASP A  24      44.970  31.530  37.280  1.00  0.00           C
ATOM    264  HB1 ASP A  24      44.200  31.290  38.050  1.00  0.00           H
ATOM    265  HB2 ASP A  24      45.860  30.890  37.400  1.00  0.00           H
ATOM    266  CG  ASP A  24      44.350  31.260  35.950  1.00  0.00           C
ATOM    267  OD1 ASP A  24      43.960  32.240  35.220  1.00  0.00           O
ATOM    268  OD2 ASP A  24      44.190  30.020  35.650  1.00  0.00           O
ATOM    269  C   ASP A  24      45.460  33.150  39.160  1.00  0.00           C
ATOM    270  O   ASP A  24      44.450  33.100  39.920  1.00  0.00           O
ATOM    271  N   PHE A  25      46.680  33.310  39.760  1.00  0.00           N
ATOM    272  HN  PHE A  25      47.490  33.060  39.230  1.00  0.00           H
ATOM    273  CA  PHE A  25      46.850  33.490  41.210  1.00  0.00           C
ATOM    274  HA  PHE A  25      46.290  32.740  41.740  1.00  0.00           H
ATOM    275  CB  PHE A  25      48.380  33.600  41.550  1.00  0.00           C
ATOM    276  HB1 PHE A  25      48.730  34.310  40.780  1.00  0.00           H
ATOM    277  HB2 PHE A  25      48.740  32.580  41.310  1.00  0.00           H
ATOM    278  CG  PHE A  25      48.800  34.100  42.980  1.00  0.00           C
ATOM    279  CD1 PHE A  25      49.140  35.440  43.260  1.00  0.00           C
ATOM    280  HD1 PHE A  25      49.150  36.220  42.500  1.00  0.00           H
ATOM    281  CE1 PHE A  25      49.550  35.830  44.540  1.00  0.00           C
ATOM    282  HE1 PHE A  25      49.670  36.890  44.720  1.00  0.00           H
ATOM    283  CZ  PHE A  25      49.430  34.980  45.640  1.00  0.00           C
ATOM    284  HZ  PHE A  25      49.750  35.320  46.610  1.00  0.00           H
ATOM    285  CD2 PHE A  25      48.950  33.140  44.020  1.00  0.00           C
ATOM    286  HD2 PHE A  25      48.770  32.090  43.770  1.00  0.00           H
ATOM    287  CE2 PHE A  25      49.180  33.620  45.370  1.00  0.00           C
ATOM    288  HE2 PHE A  25      49.240  32.910  46.170  1.00  0.00           H
ATOM    289  C   PHE A  25      46.220  34.720  41.670  1.00  0.00           C
ATOM    290  O   PHE A  25      45.690  34.800  42.780  1.00  0.00           O
ATOM    291  N   ILE A  26      46.200  35.800  40.870  1.00  0.00           N
ATOM    292  HN  ILE A  26      46.500  35.650  39.930  1.00  0.00           H
ATOM    293  CA  ILE A  26      45.450  37.060  41.080  1.00  0.00           C
ATOM    294  HA  ILE A  26      45.800  37.500  42.000  1.00  0.00           H
ATOM    295  CB  ILE A  26      45.570  38.040  39.890  1.00  0.00           C
ATOM    296  HB  ILE A  26      45.040  37.560  39.040  1.00  0.00           H
ATOM    297  CG2 ILE A  26      44.930  39.410  40.220  1.00  0.00           C
ATOM    298 HG21 ILE A  26      45.180  40.050  39.340  1.00  0.00           H
ATOM    299 HG22 ILE A  26      45.390  39.990  41.060  1.00  0.00           H
ATOM    300 HG23 ILE A  26      43.820  39.280  40.250  1.00  0.00           H
ATOM    301  CG1 ILE A  26      47.030  38.210  39.490  1.00  0.00           C
ATOM    302 HG11 ILE A  26      47.200  38.870  38.620  1.00  0.00           H
ATOM    303 HG12 ILE A  26      47.470  37.270  39.080  1.00  0.00           H
ATOM    304  CD  ILE A  26      47.840  38.750  40.720  1.00  0.00           C
ATOM    305  HD1 ILE A  26      47.220  39.530  41.220  1.00  0.00           H
ATOM    306  HD2 ILE A  26      48.760  39.300  40.400  1.00  0.00           H
ATOM    307  HD3 ILE A  26      48.030  37.990  41.500  1.00  0.00           H
ATOM    308  C   ILE A  26      43.990  36.780  41.360  1.00  0.00           C
ATOM    309  O   ILE A  26      43.490  37.220  42.360  1.00  0.00           O
ATOM    310  N   VAL A  27      43.250  36.090  40.530  1.00  0.00           N
ATOM    311  HN  VAL A  27      43.660  35.620  39.750  1.00  0.00           H
ATOM    312  CA  VAL A  27      41.810  35.770  40.740  1.00  0.00           C
ATOM    313  HA  VAL A  27      41.340  36.720  40.940  1.00  0.00           H
ATOM    314  CB  VAL A  27      41.210  35.280  39.360  1.00  0.00           C
ATOM    315  HB  VAL A  27      41.830  34.460  38.920  1.00  0.00           H
ATOM    316  CG1 VAL A  27      39.760  34.760  39.580  1.00  0.00           C
ATOM    317 HG11 VAL A  27      39.750  33.700  39.900  1.00  0.00           H
ATOM    318 HG12 VAL A  27      39.390  34.560  38.550  1.00  0.00           H
ATOM    319 HG13 VAL A  27      39.190  35.480  40.210  1.00  0.00           H
ATOM    320  CG2 VAL A  27      41.250  36.440  38.440  1.00  0.00           C
ATOM    321 HG21 VAL A  27      40.640  37.330  38.680  1.00  0.00           H
ATOM    322 HG22 VAL A  27      40.860  36.090  37.460  1.00  0.00           H
ATOM    323 HG23 VAL A  27      42.300  36.750  38.240  1.00  0.00           H
ATOM    324  C   VAL A  27      41.550  34.800  41.880  1.00  0.00           C
ATOM    325  O   VAL A  27      40.570  34.830  42.630  1.00  0.00           O
ATOM    326  N   LYS A  28      42.430  33.820  42.100  1.00  0.00           N
ATOM    327  HN  LYS A  28      43.200  33.610  41.530  1.00  0.00           H
ATOM    328  CA  LYS A  28      41.990  32.690  42.930  1.00  0.00           C
ATOM    329  HA  LYS A  28      40.920  32.610  43.010  1.00  0.00           H
ATOM    330  CB  LYS A  28      42.350  31.420  42.220  1.00  0.00           C
ATOM    331  HB1 LYS A  28      42.040  30.550  42.840  1.00  0.00           H
ATOM    332  HB2 LYS A  28      43.450  31.330  42.130  1.00  0.00           H
ATOM    333  CG  LYS A  28      41.680  31.200  40.830  1.00  0.00           C
ATOM    334  HG1 LYS A  28      42.220  30.310  40.440  1.00  0.00           H
ATOM    335  HG2 LYS A  28      41.800  32.080  40.180  1.00  0.00           H
ATOM    336  CD  LYS A  28      40.210  30.990  41.000  1.00  0.00           C
ATOM    337  HD1 LYS A  28      39.800  31.930  41.420  1.00  0.00           H
ATOM    338  HD2 LYS A  28      40.070  30.160  41.730  1.00  0.00           H
ATOM    339  CE  LYS A  28      39.480  30.670  39.630  1.00  0.00           C
ATOM    340  HE1 LYS A  28      40.230  30.220  38.950  1.00  0.00           H
ATOM    341  HE2 LYS A  28      39.110  31.640  39.210  1.00  0.00           H
ATOM    342  NZ  LYS A  28      38.410  29.700  39.770  1.00  0.00           N
ATOM    343  HZ1 LYS A  28      37.900  29.820  40.670  1.00  0.00           H
ATOM    344  HZ2 LYS A  28      38.710  28.710  39.740  1.00  0.00           H
ATOM    345  HZ3 LYS A  28      37.640  29.780  39.070  1.00  0.00           H
ATOM    346  C   LYS A  28      42.480  32.680  44.310  1.00  0.00           C
ATOM    347  O   LYS A  28      41.930  31.950  45.110  1.00  0.00           O
ATOM    348  N   VAL A  29      43.480  33.470  44.660  1.00  0.00           N
ATOM    349  HN  VAL A  29      44.050  33.960  44.000  1.00  0.00           H
ATOM    350  CA  VAL A  29      44.220  33.220  45.860  1.00  0.00           C
ATOM    351  HA  VAL A  29      43.770  32.500  46.530  1.00  0.00           H
ATOM    352  CB  VAL A  29      45.620  32.790  45.560  1.00  0.00           C
ATOM    353  HB  VAL A  29      46.250  33.580  45.080  1.00  0.00           H
ATOM    354  CG1 VAL A  29      46.300  32.210  46.850  1.00  0.00           C
ATOM    355 HG11 VAL A  29      47.320  31.830  46.690  1.00  0.00           H
ATOM    356 HG12 VAL A  29      45.780  31.370  47.350  1.00  0.00           H
ATOM    357 HG13 VAL A  29      46.340  32.960  47.680  1.00  0.00           H
ATOM    358  CG2 VAL A  29      45.620  31.690  44.510  1.00  0.00           C
ATOM    359 HG21 VAL A  29      45.090  30.760  44.820  1.00  0.00           H
ATOM    360 HG22 VAL A  29      46.670  31.440  44.250  1.00  0.00           H
ATOM    361 HG23 VAL A  29      45.120  32.080  43.590  1.00  0.00           H
ATOM    362  C   VAL A  29      44.070  34.540  46.630  1.00  0.00           C
ATOM    363  O   VAL A  29      43.600  34.480  47.760  1.00  0.00           O
ATOM    364  N   LEU A  30      44.370  35.650  46.030  1.00  0.00           N
ATOM    365  HN  LEU A  30      44.700  35.650  45.090  1.00  0.00           H
ATOM    366  CA  LEU A  30      44.240  36.970  46.630  1.00  0.00           C
ATOM    367  HA  LEU A  30      44.980  37.060  47.410  1.00  0.00           H
ATOM    368  CB  LEU A  30      44.640  38.030  45.590  1.00  0.00           C
ATOM    369  HB1 LEU A  30      44.440  38.960  46.140  1.00  0.00           H
ATOM    370  HB2 LEU A  30      44.100  38.030  44.610  1.00  0.00           H
ATOM    371  CG  LEU A  30      46.180  38.170  45.250  1.00  0.00           C
ATOM    372  HG  LEU A  30      46.650  37.240  44.840  1.00  0.00           H
ATOM    373  CD1 LEU A  30      46.320  39.290  44.200  1.00  0.00           C
ATOM    374 HD11 LEU A  30      45.420  39.490  43.570  1.00  0.00           H
ATOM    375 HD12 LEU A  30      47.210  39.030  43.590  1.00  0.00           H
ATOM    376 HD13 LEU A  30      46.510  40.230  44.750  1.00  0.00           H
ATOM    377  CD2 LEU A  30      47.060  38.490  46.500  1.00  0.00           C
ATOM    378 HD21 LEU A  30      46.790  39.460  46.970  1.00  0.00           H
ATOM    379 HD22 LEU A  30      48.110  38.640  46.180  1.00  0.00           H
ATOM    380 HD23 LEU A  30      47.070  37.670  47.260  1.00  0.00           H
ATOM    381  C   LEU A  30      42.880  37.240  47.260  1.00  0.00           C
ATOM    382  O   LEU A  30      42.870  37.880  48.320  1.00  0.00           O
ATOM    383  N   PRO A  31      41.690  36.940  46.740  1.00  0.00           N
ATOM    384  CD  PRO A  31      41.470  36.640  45.330  1.00  0.00           C
ATOM    385  HD1 PRO A  31      41.410  35.530  45.240  1.00  0.00           H
ATOM    386  HD2 PRO A  31      42.320  37.050  44.760  1.00  0.00           H
ATOM    387  CA  PRO A  31      40.430  37.310  47.380  1.00  0.00           C
ATOM    388  HA  PRO A  31      40.540  38.330  47.730  1.00  0.00           H
ATOM    389  CB  PRO A  31      39.310  37.260  46.280  1.00  0.00           C
ATOM    390  HB1 PRO A  31      38.670  38.150  46.440  1.00  0.00           H
ATOM    391  HB2 PRO A  31      38.700  36.330  46.350  1.00  0.00           H
ATOM    392  CG  PRO A  31      40.090  37.130  44.960  1.00  0.00           C
ATOM    393  HG1 PRO A  31      39.570  36.340  44.370  1.00  0.00           H
ATOM    394  HG2 PRO A  31      40.300  38.140  44.550  1.00  0.00           H
ATOM    395  C   PRO A  31      40.110  36.510  48.750  1.00  0.00           C
ATOM    396  O   PRO A  31      39.680  37.260  49.650  1.00  0.00           O
ATOM    397  N   PRO A  32      40.240  35.140  48.930  1.00  0.00           N
ATOM    398  CD  PRO A  32      40.200  34.210  47.810  1.00  0.00           C
ATOM    399  HD1 PRO A  32      41.040  34.430  47.110  1.00  0.00           H
ATOM    400  HD2 PRO A  32      39.320  34.270  47.140  1.00  0.00           H
ATOM    401  CA  PRO A  32      40.400  34.550  50.240  1.00  0.00           C
ATOM    402  HA  PRO A  32      39.390  34.430  50.620  1.00  0.00           H
ATOM    403  CB  PRO A  32      40.960  33.190  49.840  1.00  0.00           C
ATOM    404  HB1 PRO A  32      40.780  32.550  50.740  1.00  0.00           H
ATOM    405  HB2 PRO A  32      42.050  33.300  49.620  1.00  0.00           H
ATOM    406  CG  PRO A  32      40.220  32.890  48.540  1.00  0.00           C
ATOM    407  HG1 PRO A  32      40.690  32.190  47.810  1.00  0.00           H
ATOM    408  HG2 PRO A  32      39.140  32.720  48.730  1.00  0.00           H
ATOM    409  C   PRO A  32      41.130  35.280  51.290  1.00  0.00           C
ATOM    410  O   PRO A  32      40.630  35.620  52.380  1.00  0.00           O
ATOM    411  N   VAL A  33      42.440  35.570  51.010  1.00  0.00           N
ATOM    412  HN  VAL A  33      42.840  35.140  50.210  1.00  0.00           H
ATOM    413  CA  VAL A  33      43.400  36.280  51.860  1.00  0.00           C
ATOM    414  HA  VAL A  33      43.550  35.630  52.700  1.00  0.00           H
ATOM    415  CB  VAL A  33      44.790  36.490  51.140  1.00  0.00           C
ATOM    416  HB  VAL A  33      44.640  36.970  50.150  1.00  0.00           H
ATOM    417  CG1 VAL A  33      45.780  37.340  52.010  1.00  0.00           C
ATOM    418 HG11 VAL A  33      45.820  36.890  53.030  1.00  0.00           H
ATOM    419 HG12 VAL A  33      45.360  38.370  52.050  1.00  0.00           H
ATOM    420 HG13 VAL A  33      46.750  37.430  51.470  1.00  0.00           H
ATOM    421  CG2 VAL A  33      45.420  35.140  50.900  1.00  0.00           C
ATOM    422 HG21 VAL A  33      45.620  34.650  51.880  1.00  0.00           H
ATOM    423 HG22 VAL A  33      46.390  35.250  50.370  1.00  0.00           H
ATOM    424 HG23 VAL A  33      44.750  34.480  50.310  1.00  0.00           H
ATOM    425  C   VAL A  33      42.940  37.600  52.300  1.00  0.00           C
ATOM    426  O   VAL A  33      43.000  37.940  53.480  1.00  0.00           O
ATOM    427  N   LEU A  34      42.530  38.480  51.360  1.00  0.00           N
ATOM    428  HN  LEU A  34      42.610  38.230  50.390  1.00  0.00           H
ATOM    429  CA  LEU A  34      42.040  39.810  51.720  1.00  0.00           C
ATOM    430  HA  LEU A  34      42.780  40.340  52.300  1.00  0.00           H
ATOM    431  CB  LEU A  34      41.810  40.640  50.470  1.00  0.00           C
ATOM    432  HB1 LEU A  34      40.950  41.330  50.610  1.00  0.00           H
ATOM    433  HB2 LEU A  34      41.580  39.900  49.670  1.00  0.00           H
ATOM    434  CG  LEU A  34      42.860  41.550  49.930  1.00  0.00           C
ATOM    435  HG  LEU A  34      42.910  42.350  50.710  1.00  0.00           H
ATOM    436  CD1 LEU A  34      44.240  40.890  49.760  1.00  0.00           C
ATOM    437 HD11 LEU A  34      44.050  39.950  49.180  1.00  0.00           H
ATOM    438 HD12 LEU A  34      44.650  40.500  50.720  1.00  0.00           H
ATOM    439 HD13 LEU A  34      44.820  41.590  49.140  1.00  0.00           H
ATOM    440  CD2 LEU A  34      42.330  42.300  48.650  1.00  0.00           C
ATOM    441 HD21 LEU A  34      41.300  42.720  48.770  1.00  0.00           H
ATOM    442 HD22 LEU A  34      42.370  41.630  47.770  1.00  0.00           H
ATOM    443 HD23 LEU A  34      42.940  43.210  48.510  1.00  0.00           H
ATOM    444  C   LEU A  34      40.690  39.760  52.500  1.00  0.00           C
ATOM    445  O   LEU A  34      40.560  40.500  53.440  1.00  0.00           O
ATOM    446  N   GLY A  35      39.750  38.860  52.090  1.00  0.00           N
ATOM    447  HN  GLY A  35      39.910  38.310  51.270  1.00  0.00           H
ATOM    448  CA  GLY A  35      38.390  38.660  52.560  1.00  0.00           C
ATOM    449  HA1 GLY A  35      37.930  37.830  52.040  1.00  0.00           H
ATOM    450  HA2 GLY A  35      37.850  39.590  52.580  1.00  0.00           H
ATOM    451  C   GLY A  35      38.410  38.240  54.130  1.00  0.00           C
ATOM    452  O   GLY A  35      37.630  38.810  54.880  1.00  0.00           O
ATOM    453  N   LEU A  36      39.400  37.370  54.550  1.00  0.00           N
ATOM    454  HN  LEU A  36      40.030  36.900  53.930  1.00  0.00           H
ATOM    455  CA  LEU A  36      39.820  37.120  55.870  1.00  0.00           C
ATOM    456  HA  LEU A  36      38.990  36.610  56.350  1.00  0.00           H
ATOM    457  CB  LEU A  36      41.000  36.100  55.790  1.00  0.00           C
ATOM    458  HB1 LEU A  36      41.920  36.610  55.380  1.00  0.00           H
ATOM    459  HB2 LEU A  36      40.790  35.330  55.020  1.00  0.00           H
ATOM    460  CG  LEU A  36      41.410  35.350  57.080  1.00  0.00           C
ATOM    461  HG  LEU A  36      42.040  35.990  57.720  1.00  0.00           H
ATOM    462  CD1 LEU A  36      40.140  34.800  57.850  1.00  0.00           C
ATOM    463 HD11 LEU A  36      39.540  35.620  58.320  1.00  0.00           H
ATOM    464 HD12 LEU A  36      40.540  34.090  58.600  1.00  0.00           H
ATOM    465 HD13 LEU A  36      39.420  34.240  57.210  1.00  0.00           H
ATOM    466  CD2 LEU A  36      42.420  34.190  56.810  1.00  0.00           C
ATOM    467 HD21 LEU A  36      41.890  33.420  56.200  1.00  0.00           H
ATOM    468 HD22 LEU A  36      42.870  33.640  57.660  1.00  0.00           H
ATOM    469 HD23 LEU A  36      43.230  34.660  56.200  1.00  0.00           H
ATOM    470  C   LEU A  36      40.260  38.280  56.700  1.00  0.00           C
ATOM    471  O   LEU A  36      39.780  38.510  57.790  1.00  0.00           O
ATOM    472  N   GLU A  37      41.190  39.140  56.100  1.00  0.00           N
ATOM    473  HN  GLU A  37      41.420  39.160  55.130  1.00  0.00           H
ATOM    474  CA  GLU A  37      41.800  40.260  56.750  1.00  0.00           C
ATOM    475  HA  GLU A  37      41.880  39.990  57.790  1.00  0.00           H
ATOM    476  CB  GLU A  37      43.150  40.710  56.060  1.00  0.00           C
ATOM    477  HB1 GLU A  37      43.350  41.660  56.590  1.00  0.00           H
ATOM    478  HB2 GLU A  37      42.910  40.850  54.990  1.00  0.00           H
ATOM    479  CG  GLU A  37      44.300  39.700  56.390  1.00  0.00           C
ATOM    480  HG1 GLU A  37      43.980  38.670  56.120  1.00  0.00           H
ATOM    481  HG2 GLU A  37      44.480  39.770  57.480  1.00  0.00           H
ATOM    482  CD  GLU A  37      45.590  39.950  55.690  1.00  0.00           C
ATOM    483  OE1 GLU A  37      46.660  39.690  56.130  1.00  0.00           O
ATOM    484  OE2 GLU A  37      45.520  40.500  54.400  1.00  0.00           O
ATOM    485  HE2 GLU A  37      46.440  40.680  54.200  1.00  0.00           H
ATOM    486  C   GLU A  37      40.810  41.380  56.950  1.00  0.00           C
ATOM    487  O   GLU A  37      40.970  42.190  57.860  1.00  0.00           O
ATOM    488  N   PHE A  38      39.870  41.540  56.090  1.00  0.00           N
ATOM    489  HN  PHE A  38      39.920  40.950  55.290  1.00  0.00           H
ATOM    490  CA  PHE A  38      38.730  42.440  56.190  1.00  0.00           C
ATOM    491  HA  PHE A  38      39.110  43.450  56.280  1.00  0.00           H
ATOM    492  CB  PHE A  38      38.040  42.300  54.790  1.00  0.00           C
ATOM    493  HB1 PHE A  38      37.890  41.240  54.510  1.00  0.00           H
ATOM    494  HB2 PHE A  38      38.690  42.750  54.010  1.00  0.00           H
ATOM    495  CG  PHE A  38      36.680  43.040  54.530  1.00  0.00           C
ATOM    496  CD1 PHE A  38      36.550  44.440  54.610  1.00  0.00           C
ATOM    497  HD1 PHE A  38      37.440  45.020  54.810  1.00  0.00           H
ATOM    498  CE1 PHE A  38      35.350  45.020  54.430  1.00  0.00           C
ATOM    499  HE1 PHE A  38      35.340  46.090  54.650  1.00  0.00           H
ATOM    500  CZ  PHE A  38      34.220  44.280  54.050  1.00  0.00           C
ATOM    501  HZ  PHE A  38      33.350  44.840  53.760  1.00  0.00           H
ATOM    502  CD2 PHE A  38      35.530  42.310  54.230  1.00  0.00           C
ATOM    503  HD2 PHE A  38      35.580  41.240  54.120  1.00  0.00           H
ATOM    504  CE2 PHE A  38      34.300  42.950  53.870  1.00  0.00           C
ATOM    505  HE2 PHE A  38      33.410  42.400  53.630  1.00  0.00           H
ATOM    506  C   PHE A  38      37.690  42.170  57.280  1.00  0.00           C
ATOM    507  O   PHE A  38      37.080  43.020  57.840  1.00  0.00           O
ATOM    508  N   ILE A  39      37.550  40.830  57.680  1.00  0.00           N
ATOM    509  HN  ILE A  39      38.020  40.140  57.130  1.00  0.00           H
ATOM    510  CA  ILE A  39      36.610  40.490  58.710  1.00  0.00           C
ATOM    511  HA  ILE A  39      35.680  41.030  58.560  1.00  0.00           H
ATOM    512  CB  ILE A  39      36.280  39.020  58.560  1.00  0.00           C
ATOM    513  HB  ILE A  39      37.160  38.350  58.440  1.00  0.00           H
ATOM    514  CG2 ILE A  39      35.490  38.500  59.810  1.00  0.00           C
ATOM    515 HG21 ILE A  39      34.620  39.150  60.050  1.00  0.00           H
ATOM    516 HG22 ILE A  39      36.090  38.460  60.750  1.00  0.00           H
ATOM    517 HG23 ILE A  39      35.070  37.500  59.600  1.00  0.00           H
ATOM    518  CG1 ILE A  39      35.370  38.880  57.310  1.00  0.00           C
ATOM    519 HG11 ILE A  39      35.560  39.650  56.540  1.00  0.00           H
ATOM    520 HG12 ILE A  39      34.310  39.110  57.550  1.00  0.00           H
ATOM    521  CD  ILE A  39      35.460  37.450  56.800  1.00  0.00           C
ATOM    522  HD1 ILE A  39      34.960  36.750  57.500  1.00  0.00           H
ATOM    523  HD2 ILE A  39      36.520  37.120  56.770  1.00  0.00           H
ATOM    524  HD3 ILE A  39      34.990  37.310  55.810  1.00  0.00           H
ATOM    525  C   ILE A  39      37.130  40.660  60.080  1.00  0.00           C
ATOM    526  O   ILE A  39      36.480  41.140  61.020  1.00  0.00           O
ATOM    527  N   PHE A  40      38.440  40.360  60.280  1.00  0.00           N
ATOM    528  HN  PHE A  40      38.960  39.980  59.520  1.00  0.00           H
ATOM    529  CA  PHE A  40      39.080  40.690  61.540  1.00  0.00           C
ATOM    530  HA  PHE A  40      38.430  40.290  62.310  1.00  0.00           H
ATOM    531  CB  PHE A  40      40.590  40.190  61.460  1.00  0.00           C
ATOM    532  HB1 PHE A  40      41.130  40.480  62.390  1.00  0.00           H
ATOM    533  HB2 PHE A  40      41.020  40.750  60.600  1.00  0.00           H
ATOM    534  CG  PHE A  40      40.750  38.690  61.320  1.00  0.00           C
ATOM    535  CD1 PHE A  40      41.980  38.240  60.710  1.00  0.00           C
ATOM    536  HD1 PHE A  40      42.700  38.950  60.340  1.00  0.00           H
ATOM    537  CE1 PHE A  40      42.280  36.910  60.680  1.00  0.00           C
ATOM    538  HE1 PHE A  40      43.160  36.480  60.220  1.00  0.00           H
ATOM    539  CZ  PHE A  40      41.350  35.990  61.150  1.00  0.00           C
ATOM    540  HZ  PHE A  40      41.560  34.940  61.100  1.00  0.00           H
ATOM    541  CD2 PHE A  40      39.810  37.760  61.670  1.00  0.00           C
ATOM    542  HD2 PHE A  40      38.800  37.940  62.040  1.00  0.00           H
ATOM    543  CE2 PHE A  40      40.040  36.390  61.580  1.00  0.00           C
ATOM    544  HE2 PHE A  40      39.450  35.590  61.990  1.00  0.00           H
ATOM    545  C   PHE A  40      39.170  42.180  61.800  1.00  0.00           C
ATOM    546  O   PHE A  40      38.900  42.680  62.930  1.00  0.00           O
ATOM    547  N   GLY A  41      39.640  42.890  60.800  1.00  0.00           N
ATOM    548  HN  GLY A  41      39.830  42.520  59.890  1.00  0.00           H
ATOM    549  CA  GLY A  41      39.830  44.310  60.970  1.00  0.00           C
ATOM    550  HA1 GLY A  41      40.310  44.650  60.070  1.00  0.00           H
ATOM    551  HA2 GLY A  41      40.420  44.540  61.850  1.00  0.00           H
ATOM    552  C   GLY A  41      38.510  45.010  61.150  1.00  0.00           C
ATOM    553  O   GLY A  41      38.370  45.940  61.940  1.00  0.00           O
ATOM    554  N   LEU A  42      37.430  44.530  60.420  1.00  0.00           N
ATOM    555  HN  LEU A  42      37.350  43.880  59.680  1.00  0.00           H
ATOM    556  CA  LEU A  42      36.060  45.110  60.650  1.00  0.00           C
ATOM    557  HA  LEU A  42      36.240  46.160  60.500  1.00  0.00           H
ATOM    558  CB  LEU A  42      35.110  44.680  59.540  1.00  0.00           C
ATOM    559  HB1 LEU A  42      35.180  43.580  59.670  1.00  0.00           H
ATOM    560  HB2 LEU A  42      35.470  45.050  58.560  1.00  0.00           H
ATOM    561  CG  LEU A  42      33.660  45.140  59.690  1.00  0.00           C
ATOM    562  HG  LEU A  42      33.220  44.690  60.610  1.00  0.00           H
ATOM    563  CD1 LEU A  42      33.410  46.660  59.790  1.00  0.00           C
ATOM    564 HD11 LEU A  42      33.510  47.200  58.820  1.00  0.00           H
ATOM    565 HD12 LEU A  42      34.220  47.070  60.440  1.00  0.00           H
ATOM    566 HD13 LEU A  42      32.410  46.920  60.190  1.00  0.00           H
ATOM    567  CD2 LEU A  42      32.880  44.590  58.540  1.00  0.00           C
ATOM    568 HD21 LEU A  42      31.780  44.780  58.680  1.00  0.00           H
ATOM    569 HD22 LEU A  42      33.030  43.500  58.530  1.00  0.00           H
ATOM    570 HD23 LEU A  42      33.120  45.120  57.590  1.00  0.00           H
ATOM    571  C   LEU A  42      35.500  45.040  62.020  1.00  0.00           C
ATOM    572  O   LEU A  42      35.030  46.030  62.520  1.00  0.00           O
ATOM    573  N   LEU A  43      35.610  43.860  62.640  1.00  0.00           N
ATOM    574  HN  LEU A  43      35.970  43.030  62.220  1.00  0.00           H
ATOM    575  CA  LEU A  43      35.300  43.610  63.970  1.00  0.00           C
ATOM    576  HA  LEU A  43      34.290  43.990  64.040  1.00  0.00           H
ATOM    577  CB  LEU A  43      35.400  42.080  64.350  1.00  0.00           C
ATOM    578  HB1 LEU A  43      35.110  42.020  65.420  1.00  0.00           H
ATOM    579  HB2 LEU A  43      36.420  41.620  64.300  1.00  0.00           H
ATOM    580  CG  LEU A  43      34.400  41.150  63.670  1.00  0.00           C
ATOM    581  HG  LEU A  43      34.490  41.210  62.560  1.00  0.00           H
ATOM    582  CD1 LEU A  43      34.720  39.680  64.040  1.00  0.00           C
ATOM    583 HD11 LEU A  43      34.840  39.610  65.150  1.00  0.00           H
ATOM    584 HD12 LEU A  43      35.670  39.380  63.560  1.00  0.00           H
ATOM    585 HD13 LEU A  43      33.930  38.970  63.710  1.00  0.00           H
ATOM    586  CD2 LEU A  43      32.940  41.560  64.010  1.00  0.00           C
ATOM    587 HD21 LEU A  43      32.700  42.600  63.670  1.00  0.00           H
ATOM    588 HD22 LEU A  43      32.790  41.420  65.100  1.00  0.00           H
ATOM    589 HD23 LEU A  43      32.280  40.760  63.610  1.00  0.00           H
ATOM    590  C   LEU A  43      36.110  44.400  64.970  1.00  0.00           C
ATOM    591  O   LEU A  43      35.540  45.180  65.770  1.00  0.00           O
ATOM    592  N   GLY A  44      37.470  44.320  64.910  1.00  0.00           N
ATOM    593  HN  GLY A  44      37.940  43.800  64.200  1.00  0.00           H
ATOM    594  CA  GLY A  44      38.290  45.040  65.890  1.00  0.00           C
ATOM    595  HA1 GLY A  44      39.270  44.740  65.560  1.00  0.00           H
ATOM    596  HA2 GLY A  44      37.920  44.780  66.870  1.00  0.00           H
ATOM    597  C   GLY A  44      38.200  46.560  65.850  1.00  0.00           C
ATOM    598  O   GLY A  44      38.090  47.230  66.880  1.00  0.00           O
ATOM    599  N   ASN A  45      38.240  47.150  64.650  1.00  0.00           N
ATOM    600  HN  ASN A  45      38.450  46.650  63.800  1.00  0.00           H
ATOM    601  CA  ASN A  45      38.040  48.580  64.540  1.00  0.00           C
ATOM    602  HA  ASN A  45      38.550  49.000  65.390  1.00  0.00           H
ATOM    603  CB  ASN A  45      38.740  49.180  63.290  1.00  0.00           C
ATOM    604  HB1 ASN A  45      38.720  50.290  63.410  1.00  0.00           H
ATOM    605  HB2 ASN A  45      38.180  49.020  62.340  1.00  0.00           H
ATOM    606  CG  ASN A  45      40.180  48.800  63.130  1.00  0.00           C
ATOM    607  OD1 ASN A  45      41.130  49.340  63.680  1.00  0.00           O
ATOM    608  ND2 ASN A  45      40.390  47.680  62.420  1.00  0.00           N
ATOM    609 HD21 ASN A  45      41.320  47.410  62.180  1.00  0.00           H
ATOM    610 HD22 ASN A  45      39.600  47.180  62.070  1.00  0.00           H
ATOM    611  C   ASN A  45      36.630  49.050  64.680  1.00  0.00           C
ATOM    612  O   ASN A  45      36.460  50.180  65.130  1.00  0.00           O
ATOM    613  N   GLY A  46      35.610  48.200  64.440  1.00  0.00           N
ATOM    614  HN  GLY A  46      35.740  47.340  63.960  1.00  0.00           H
ATOM    615  CA  GLY A  46      34.240  48.590  64.600  1.00  0.00           C
ATOM    616  HA1 GLY A  46      33.620  47.910  64.030  1.00  0.00           H
ATOM    617  HA2 GLY A  46      34.150  49.640  64.350  1.00  0.00           H
ATOM    618  C   GLY A  46      33.870  48.480  66.050  1.00  0.00           C
ATOM    619  O   GLY A  46      33.240  49.340  66.590  1.00  0.00           O
ATOM    620  N   LEU A  47      34.340  47.490  66.770  1.00  0.00           N
ATOM    621  HN  LEU A  47      34.790  46.730  66.300  1.00  0.00           H
ATOM    622  CA  LEU A  47      34.250  47.390  68.250  1.00  0.00           C
ATOM    623  HA  LEU A  47      33.220  47.510  68.560  1.00  0.00           H
ATOM    624  CB  LEU A  47      34.660  45.980  68.680  1.00  0.00           C
ATOM    625  HB1 LEU A  47      35.650  45.880  68.180  1.00  0.00           H
ATOM    626  HB2 LEU A  47      33.890  45.300  68.290  1.00  0.00           H
ATOM    627  CG  LEU A  47      34.720  45.780  70.240  1.00  0.00           C
ATOM    628  HG  LEU A  47      35.450  46.430  70.770  1.00  0.00           H
ATOM    629  CD1 LEU A  47      33.290  45.920  70.880  1.00  0.00           C
ATOM    630 HD11 LEU A  47      33.280  45.540  71.910  1.00  0.00           H
ATOM    631 HD12 LEU A  47      32.480  45.440  70.300  1.00  0.00           H
ATOM    632 HD13 LEU A  47      33.110  47.020  70.960  1.00  0.00           H
ATOM    633  CD2 LEU A  47      35.090  44.280  70.530  1.00  0.00           C
ATOM    634 HD21 LEU A  47      36.140  43.970  70.310  1.00  0.00           H
ATOM    635 HD22 LEU A  47      34.420  43.580  70.000  1.00  0.00           H
ATOM    636 HD23 LEU A  47      34.950  44.170  71.630  1.00  0.00           H
ATOM    637  C   LEU A  47      35.000  48.630  68.900  1.00  0.00           C
ATOM    638  O   LEU A  47      34.530  49.240  69.890  1.00  0.00           O
ATOM    639  N   ALA A  48      35.990  49.100  68.330  1.00  0.00           N
ATOM    640  HN  ALA A  48      36.280  48.620  67.510  1.00  0.00           H
ATOM    641  CA  ALA A  48      36.640  50.390  68.650  1.00  0.00           C
ATOM    642  HA  ALA A  48      36.860  50.400  69.710  1.00  0.00           H
ATOM    643  CB  ALA A  48      38.010  50.590  68.060  1.00  0.00           C
ATOM    644  HB1 ALA A  48      37.930  50.810  66.980  1.00  0.00           H
ATOM    645  HB2 ALA A  48      38.530  49.610  68.140  1.00  0.00           H
ATOM    646  HB3 ALA A  48      38.610  51.340  68.630  1.00  0.00           H
ATOM    647  C   ALA A  48      35.800  51.600  68.340  1.00  0.00           C
ATOM    648  O   ALA A  48      35.590  52.480  69.180  1.00  0.00           O
ATOM    649  N   LEU A  49      35.140  51.730  67.160  1.00  0.00           N
ATOM    650  HN  LEU A  49      35.290  51.020  66.480  1.00  0.00           H
ATOM    651  CA  LEU A  49      34.210  52.890  66.940  1.00  0.00           C
ATOM    652  HA  LEU A  49      34.830  53.770  67.090  1.00  0.00           H
ATOM    653  CB  LEU A  49      33.600  53.060  65.530  1.00  0.00           C
ATOM    654  HB1 LEU A  49      33.010  53.990  65.490  1.00  0.00           H
ATOM    655  HB2 LEU A  49      32.870  52.230  65.390  1.00  0.00           H
ATOM    656  CG  LEU A  49      34.680  53.080  64.380  1.00  0.00           C
ATOM    657  HG  LEU A  49      35.350  52.200  64.440  1.00  0.00           H
ATOM    658  CD1 LEU A  49      33.890  53.110  63.000  1.00  0.00           C
ATOM    659 HD11 LEU A  49      33.130  52.300  62.990  1.00  0.00           H
ATOM    660 HD12 LEU A  49      34.520  52.990  62.090  1.00  0.00           H
ATOM    661 HD13 LEU A  49      33.320  54.070  62.960  1.00  0.00           H
ATOM    662  CD2 LEU A  49      35.590  54.300  64.400  1.00  0.00           C
ATOM    663 HD21 LEU A  49      36.120  54.590  63.460  1.00  0.00           H
ATOM    664 HD22 LEU A  49      36.330  53.970  65.150  1.00  0.00           H
ATOM    665 HD23 LEU A  49      35.090  55.090  64.990  1.00  0.00           H
ATOM    666  C   LEU A  49      33.060  52.940  67.910  1.00  0.00           C
ATOM    667  O   LEU A  49      32.840  54.050  68.510  1.00  0.00           O
ATOM    668  N   TRP A  50      32.370  51.810  68.300  1.00  0.00           N
ATOM    669  HN  TRP A  50      32.360  50.960  67.790  1.00  0.00           H
ATOM    670  CA  TRP A  50      31.400  51.870  69.380  1.00  0.00           C
ATOM    671  HA  TRP A  50      30.610  52.540  69.070  1.00  0.00           H
ATOM    672  CB  TRP A  50      30.940  50.370  69.600  1.00  0.00           C
ATOM    673  HB1 TRP A  50      31.800  49.750  69.910  1.00  0.00           H
ATOM    674  HB2 TRP A  50      30.530  50.060  68.620  1.00  0.00           H
ATOM    675  CG  TRP A  50      29.810  50.130  70.590  1.00  0.00           C
ATOM    676  CD1 TRP A  50      30.140  49.660  71.870  1.00  0.00           C
ATOM    677  HD1 TRP A  50      31.120  49.720  72.300  1.00  0.00           H
ATOM    678  NE1 TRP A  50      28.980  49.530  72.630  1.00  0.00           N
ATOM    679  HE1 TRP A  50      28.840  49.390  73.590  1.00  0.00           H
ATOM    680  CE2 TRP A  50      27.910  49.740  71.800  1.00  0.00           C
ATOM    681  CD2 TRP A  50      28.390  50.030  70.520  1.00  0.00           C
ATOM    682  CE3 TRP A  50      27.450  50.280  69.540  1.00  0.00           C
ATOM    683  HE3 TRP A  50      27.630  50.700  68.550  1.00  0.00           H
ATOM    684  CZ3 TRP A  50      26.140  50.070  69.770  1.00  0.00           C
ATOM    685  HZ3 TRP A  50      25.380  50.190  69.020  1.00  0.00           H
ATOM    686  CZ2 TRP A  50      26.580  49.520  72.050  1.00  0.00           C
ATOM    687  HZ2 TRP A  50      26.220  49.190  73.010  1.00  0.00           H
ATOM    688  CH2 TRP A  50      25.700  49.600  71.000  1.00  0.00           C
ATOM    689  HH2 TRP A  50      24.640  49.480  71.170  1.00  0.00           H
ATOM    690  C   TRP A  50      31.890  52.400  70.690  1.00  0.00           C
ATOM    691  O   TRP A  50      31.210  53.250  71.300  1.00  0.00           O
ATOM    692  N   ILE A  51      33.080  51.930  71.120  1.00  0.00           N
ATOM    693  HN  ILE A  51      33.500  51.260  70.520  1.00  0.00           H
ATOM    694  CA  ILE A  51      33.780  52.480  72.350  1.00  0.00           C
ATOM    695  HA  ILE A  51      33.100  52.380  73.190  1.00  0.00           H
ATOM    696  CB  ILE A  51      35.020  51.730  72.850  1.00  0.00           C
ATOM    697  HB  ILE A  51      35.790  51.720  72.040  1.00  0.00           H
ATOM    698  CG2 ILE A  51      35.720  52.420  74.040  1.00  0.00           C
ATOM    699 HG21 ILE A  51      34.940  52.760  74.750  1.00  0.00           H
ATOM    700 HG22 ILE A  51      36.310  53.310  73.720  1.00  0.00           H
ATOM    701 HG23 ILE A  51      36.470  51.750  74.530  1.00  0.00           H
ATOM    702  CG1 ILE A  51      34.730  50.270  73.260  1.00  0.00           C
ATOM    703 HG11 ILE A  51      35.700  49.900  73.660  1.00  0.00           H
ATOM    704 HG12 ILE A  51      34.400  49.600  72.440  1.00  0.00           H
ATOM    705  CD  ILE A  51      33.770  50.060  74.480  1.00  0.00           C
ATOM    706  HD1 ILE A  51      34.190  50.530  75.390  1.00  0.00           H
ATOM    707  HD2 ILE A  51      33.510  48.990  74.650  1.00  0.00           H
ATOM    708  HD3 ILE A  51      32.780  50.550  74.330  1.00  0.00           H
ATOM    709  C   ILE A  51      34.000  53.920  72.290  1.00  0.00           C
ATOM    710  O   ILE A  51      33.440  54.710  73.080  1.00  0.00           O
ATOM    711  N   PHE A  52      34.660  54.380  71.280  1.00  0.00           N
ATOM    712  HN  PHE A  52      35.090  53.780  70.600  1.00  0.00           H
ATOM    713  CA  PHE A  52      34.910  55.740  71.120  1.00  0.00           C
ATOM    714  HA  PHE A  52      35.490  56.110  71.950  1.00  0.00           H
ATOM    715  CB  PHE A  52      35.750  55.950  69.790  1.00  0.00           C
ATOM    716  HB1 PHE A  52      35.680  57.030  69.550  1.00  0.00           H
ATOM    717  HB2 PHE A  52      35.330  55.290  69.010  1.00  0.00           H
ATOM    718  CG  PHE A  52      37.260  55.580  70.040  1.00  0.00           C
ATOM    719  CD1 PHE A  52      37.800  54.720  69.090  1.00  0.00           C
ATOM    720  HD1 PHE A  52      37.190  54.130  68.420  1.00  0.00           H
ATOM    721  CE1 PHE A  52      39.130  54.320  69.190  1.00  0.00           C
ATOM    722  HE1 PHE A  52      39.440  53.660  68.390  1.00  0.00           H
ATOM    723  CZ  PHE A  52      39.950  54.750  70.250  1.00  0.00           C
ATOM    724  HZ  PHE A  52      40.980  54.460  70.280  1.00  0.00           H
ATOM    725  CD2 PHE A  52      38.060  56.110  71.080  1.00  0.00           C
ATOM    726  HD2 PHE A  52      37.660  56.940  71.640  1.00  0.00           H
ATOM    727  CE2 PHE A  52      39.370  55.660  71.190  1.00  0.00           C
ATOM    728  HE2 PHE A  52      40.060  55.930  71.970  1.00  0.00           H
ATOM    729  C   PHE A  52      33.670  56.670  71.050  1.00  0.00           C
ATOM    730  O   PHE A  52      33.830  57.760  71.590  1.00  0.00           O
ATOM    731  N   CYS A  53      32.530  56.270  70.380  1.00  0.00           N
ATOM    732  HN  CYS A  53      32.540  55.380  69.950  1.00  0.00           H
ATOM    733  CA  CYS A  53      31.290  56.970  70.180  1.00  0.00           C
ATOM    734  HA  CYS A  53      31.510  57.990  69.920  1.00  0.00           H
ATOM    735  CB  CYS A  53      30.450  56.380  69.070  1.00  0.00           C
ATOM    736  HB1 CYS A  53      29.440  56.830  69.140  1.00  0.00           H
ATOM    737  HB2 CYS A  53      30.380  55.270  69.120  1.00  0.00           H
ATOM    738  SG  CYS A  53      31.340  56.730  67.470  1.00  0.00           S
ATOM    739  HG1 CYS A  53      32.050  55.610  67.500  1.00  0.00           H
ATOM    740  C   CYS A  53      30.480  57.050  71.500  1.00  0.00           C
ATOM    741  O   CYS A  53      29.820  58.050  71.680  1.00  0.00           O
ATOM    742  N   PHE A  54      30.510  56.070  72.350  1.00  0.00           N
ATOM    743  HN  PHE A  54      31.010  55.250  72.130  1.00  0.00           H
ATOM    744  CA  PHE A  54      29.520  56.040  73.440  1.00  0.00           C
ATOM    745  HA  PHE A  54      28.860  56.900  73.420  1.00  0.00           H
ATOM    746  CB  PHE A  54      28.600  54.800  73.110  1.00  0.00           C
ATOM    747  HB1 PHE A  54      27.830  54.740  73.900  1.00  0.00           H
ATOM    748  HB2 PHE A  54      29.260  53.920  73.020  1.00  0.00           H
ATOM    749  CG  PHE A  54      27.850  54.860  71.780  1.00  0.00           C
ATOM    750  CD1 PHE A  54      27.310  56.070  71.410  1.00  0.00           C
ATOM    751  HD1 PHE A  54      27.290  56.970  72.030  1.00  0.00           H
ATOM    752  CE1 PHE A  54      26.650  56.190  70.180  1.00  0.00           C
ATOM    753  HE1 PHE A  54      26.370  57.140  69.770  1.00  0.00           H
ATOM    754  CZ  PHE A  54      26.590  55.120  69.280  1.00  0.00           C
ATOM    755  HZ  PHE A  54      26.190  55.340  68.300  1.00  0.00           H
ATOM    756  CD2 PHE A  54      27.830  53.830  70.830  1.00  0.00           C
ATOM    757  HD2 PHE A  54      28.240  52.870  71.080  1.00  0.00           H
ATOM    758  CE2 PHE A  54      27.180  53.920  69.570  1.00  0.00           C
ATOM    759  HE2 PHE A  54      27.200  53.120  68.840  1.00  0.00           H
ATOM    760  C   PHE A  54      30.170  55.990  74.820  1.00  0.00           C
ATOM    761  O   PHE A  54      29.420  56.240  75.750  1.00  0.00           O
ATOM    762  N   HSD A  55      31.480  55.520  74.870  1.00  0.00           N
ATOM    763  HN  HSD A  55      32.000  55.190  74.090  1.00  0.00           H
ATOM    764  CA  HSD A  55      31.960  55.030  76.240  1.00  0.00           C
ATOM    765  HA  HSD A  55      31.340  55.490  76.990  1.00  0.00           H
ATOM    766  CB  HSD A  55      31.940  53.480  76.310  1.00  0.00           C
ATOM    767  HB1 HSD A  55      32.140  53.180  77.360  1.00  0.00           H
ATOM    768  HB2 HSD A  55      32.710  53.040  75.640  1.00  0.00           H
ATOM    769  ND1 HSD A  55      29.490  52.930  76.860  1.00  0.00           N
ATOM    770  HD1 HSD A  55      29.480  53.550  77.640  1.00  0.00           H
ATOM    771  CG  HSD A  55      30.550  52.930  75.990  1.00  0.00           C
ATOM    772  CE1 HSD A  55      28.450  52.310  76.280  1.00  0.00           C
ATOM    773  HE1 HSD A  55      27.550  52.060  76.840  1.00  0.00           H
ATOM    774  NE2 HSD A  55      28.810  51.860  75.150  1.00  0.00           N
ATOM    775  CD2 HSD A  55      30.140  52.230  74.950  1.00  0.00           C
ATOM    776  HD2 HSD A  55      30.630  51.760  74.100  1.00  0.00           H
ATOM    777  C   HSD A  55      33.390  55.500  76.540  1.00  0.00           C
ATOM    778  O   HSD A  55      34.070  55.150  77.470  1.00  0.00           O
ATOM    779  N   LEU A  56      33.990  56.360  75.690  1.00  0.00           N
ATOM    780  HN  LEU A  56      33.410  56.530  74.910  1.00  0.00           H
ATOM    781  CA  LEU A  56      35.320  56.870  75.870  1.00  0.00           C
ATOM    782  HA  LEU A  56      35.980  56.020  75.820  1.00  0.00           H
ATOM    783  CB  LEU A  56      35.690  57.800  74.720  1.00  0.00           C
ATOM    784  HB1 LEU A  56      34.850  58.480  74.490  1.00  0.00           H
ATOM    785  HB2 LEU A  56      35.760  57.190  73.800  1.00  0.00           H
ATOM    786  CG  LEU A  56      36.980  58.600  74.850  1.00  0.00           C
ATOM    787  HG  LEU A  56      37.040  59.220  75.760  1.00  0.00           H
ATOM    788  CD1 LEU A  56      38.180  57.760  74.730  1.00  0.00           C
ATOM    789 HD11 LEU A  56      39.090  58.370  74.900  1.00  0.00           H
ATOM    790 HD12 LEU A  56      38.340  57.260  73.750  1.00  0.00           H
ATOM    791 HD13 LEU A  56      38.080  57.000  75.540  1.00  0.00           H
ATOM    792  CD2 LEU A  56      37.010  59.630  73.630  1.00  0.00           C
ATOM    793 HD21 LEU A  56      37.210  59.130  72.660  1.00  0.00           H
ATOM    794 HD22 LEU A  56      37.840  60.360  73.740  1.00  0.00           H
ATOM    795 HD23 LEU A  56      36.050  60.190  73.650  1.00  0.00           H
ATOM    796  C   LEU A  56      35.620  57.600  77.220  1.00  0.00           C
ATOM    797  O   LEU A  56      36.640  57.460  77.860  1.00  0.00           O
ATOM    798  N   LYS A  57      34.600  58.410  77.650  1.00  0.00           N
ATOM    799  HN  LYS A  57      33.730  58.350  77.170  1.00  0.00           H
ATOM    800  CA  LYS A  57      34.570  58.990  78.980  1.00  0.00           C
ATOM    801  HA  LYS A  57      33.650  59.540  78.850  1.00  0.00           H
ATOM    802  CB  LYS A  57      34.330  58.070  80.090  1.00  0.00           C
ATOM    803  HB1 LYS A  57      34.530  58.580  81.050  1.00  0.00           H
ATOM    804  HB2 LYS A  57      34.940  57.160  79.920  1.00  0.00           H
ATOM    805  CG  LYS A  57      32.910  57.480  80.050  1.00  0.00           C
ATOM    806  HG1 LYS A  57      32.700  56.910  79.110  1.00  0.00           H
ATOM    807  HG2 LYS A  57      32.160  58.310  80.080  1.00  0.00           H
ATOM    808  CD  LYS A  57      32.580  56.540  81.300  1.00  0.00           C
ATOM    809  HD1 LYS A  57      32.520  57.340  82.070  1.00  0.00           H
ATOM    810  HD2 LYS A  57      33.390  55.800  81.440  1.00  0.00           H
ATOM    811  CE  LYS A  57      31.280  55.770  81.310  1.00  0.00           C
ATOM    812  HE1 LYS A  57      31.120  55.420  82.350  1.00  0.00           H
ATOM    813  HE2 LYS A  57      31.360  54.990  80.520  1.00  0.00           H
ATOM    814  NZ  LYS A  57      30.080  56.580  80.960  1.00  0.00           N
ATOM    815  HZ1 LYS A  57      29.360  55.930  80.580  1.00  0.00           H
ATOM    816  HZ2 LYS A  57      30.330  57.380  80.360  1.00  0.00           H
ATOM    817  HZ3 LYS A  57      29.730  56.880  81.890  1.00  0.00           H
ATOM    818  C   LYS A  57      35.630  60.060  79.170  1.00  0.00           C
ATOM    819  O   LYS A  57      36.090  60.250  80.290  1.00  0.00           O
ATOM    820  N   SER A  58      35.890  60.810  78.110  1.00  0.00           N
ATOM    821  HN  SER A  58      35.430  60.560  77.260  1.00  0.00           H
ATOM    822  CA  SER A  58      36.680  62.060  78.010  1.00  0.00           C
ATOM    823  HA  SER A  58      35.990  62.680  77.450  1.00  0.00           H
ATOM    824  CB  SER A  58      36.990  62.730  79.380  1.00  0.00           C
ATOM    825  HB1 SER A  58      37.580  62.020  80.010  1.00  0.00           H
ATOM    826  HB2 SER A  58      36.030  62.950  79.890  1.00  0.00           H
ATOM    827  OG  SER A  58      37.730  63.910  79.220  1.00  0.00           O
ATOM    828  HG1 SER A  58      37.080  64.570  79.000  1.00  0.00           H
ATOM    829  C   SER A  58      37.870  61.960  77.080  1.00  0.00           C
ATOM    830  O   SER A  58      38.470  60.910  76.930  1.00  0.00           O
ATOM    831  N   TRP A  59      38.290  63.000  76.280  1.00  0.00           N
ATOM    832  HN  TRP A  59      37.800  63.870  76.280  1.00  0.00           H
ATOM    833  CA  TRP A  59      39.430  62.980  75.430  1.00  0.00           C
ATOM    834  HA  TRP A  59      39.570  61.950  75.100  1.00  0.00           H
ATOM    835  CB  TRP A  59      39.320  63.920  74.180  1.00  0.00           C
ATOM    836  HB1 TRP A  59      40.320  63.800  73.700  1.00  0.00           H
ATOM    837  HB2 TRP A  59      39.120  64.970  74.430  1.00  0.00           H
ATOM    838  CG  TRP A  59      38.220  63.570  73.250  1.00  0.00           C
ATOM    839  CD1 TRP A  59      37.000  64.200  73.070  1.00  0.00           C
ATOM    840  HD1 TRP A  59      36.490  64.940  73.650  1.00  0.00           H
ATOM    841  NE1 TRP A  59      36.280  63.590  72.010  1.00  0.00           N
ATOM    842  HE1 TRP A  59      35.690  64.020  71.360  1.00  0.00           H
ATOM    843  CE2 TRP A  59      37.020  62.530  71.490  1.00  0.00           C
ATOM    844  CD2 TRP A  59      38.300  62.530  72.200  1.00  0.00           C
ATOM    845  CE3 TRP A  59      39.270  61.620  71.780  1.00  0.00           C
ATOM    846  HE3 TRP A  59      40.250  61.520  72.220  1.00  0.00           H
ATOM    847  CZ3 TRP A  59      38.970  60.810  70.700  1.00  0.00           C
ATOM    848  HZ3 TRP A  59      39.770  60.270  70.220  1.00  0.00           H
ATOM    849  CZ2 TRP A  59      36.770  61.650  70.470  1.00  0.00           C
ATOM    850  HZ2 TRP A  59      35.870  61.730  69.870  1.00  0.00           H
ATOM    851  CH2 TRP A  59      37.760  60.840  70.090  1.00  0.00           C
ATOM    852  HH2 TRP A  59      37.590  60.190  69.240  1.00  0.00           H
ATOM    853  C   TRP A  59      40.710  63.350  76.030  1.00  0.00           C
ATOM    854  O   TRP A  59      40.870  64.160  76.980  1.00  0.00           O
ATOM    855  N   LYS A  60      41.790  62.810  75.510  1.00  0.00           N
ATOM    856  HN  LYS A  60      41.840  62.160  74.760  1.00  0.00           H
ATOM    857  CA  LYS A  60      43.150  63.210  75.910  1.00  0.00           C
ATOM    858  HA  LYS A  60      43.200  64.250  76.200  1.00  0.00           H
ATOM    859  CB  LYS A  60      43.610  62.250  77.100  1.00  0.00           C
ATOM    860  HB1 LYS A  60      42.790  62.260  77.850  1.00  0.00           H
ATOM    861  HB2 LYS A  60      44.460  62.730  77.640  1.00  0.00           H
ATOM    862  CG  LYS A  60      43.810  60.820  76.640  1.00  0.00           C
ATOM    863  HG1 LYS A  60      44.780  60.700  76.120  1.00  0.00           H
ATOM    864  HG2 LYS A  60      43.030  60.400  75.970  1.00  0.00           H
ATOM    865  CD  LYS A  60      43.970  59.780  77.830  1.00  0.00           C
ATOM    866  HD1 LYS A  60      44.280  58.860  77.290  1.00  0.00           H
ATOM    867  HD2 LYS A  60      42.970  59.450  78.190  1.00  0.00           H
ATOM    868  CE  LYS A  60      44.960  60.150  78.890  1.00  0.00           C
ATOM    869  HE1 LYS A  60      44.580  61.120  79.260  1.00  0.00           H
ATOM    870  HE2 LYS A  60      46.020  60.190  78.580  1.00  0.00           H
ATOM    871  NZ  LYS A  60      44.790  59.280  80.130  1.00  0.00           N
ATOM    872  HZ1 LYS A  60      43.820  59.370  80.500  1.00  0.00           H
ATOM    873  HZ2 LYS A  60      45.520  59.490  80.840  1.00  0.00           H
ATOM    874  HZ3 LYS A  60      44.740  58.280  79.860  1.00  0.00           H
ATOM    875  C   LYS A  60      43.860  62.960  74.610  1.00  0.00           C
ATOM    876  O   LYS A  60      43.380  62.320  73.700  1.00  0.00           O
ATOM    877  N   SER A  61      45.070  63.440  74.540  1.00  0.00           N
ATOM    878  HN  SER A  61      45.530  63.930  75.270  1.00  0.00           H
ATOM    879  CA  SER A  61      45.810  63.480  73.270  1.00  0.00           C
ATOM    880  HA  SER A  61      45.120  63.900  72.560  1.00  0.00           H
ATOM    881  CB  SER A  61      47.120  64.380  73.410  1.00  0.00           C
ATOM    882  HB1 SER A  61      46.920  65.470  73.590  1.00  0.00           H
ATOM    883  HB2 SER A  61      47.730  64.360  72.480  1.00  0.00           H
ATOM    884  OG  SER A  61      47.810  63.820  74.520  1.00  0.00           O
ATOM    885  HG1 SER A  61      48.670  63.500  74.270  1.00  0.00           H
ATOM    886  C   SER A  61      46.130  62.130  72.600  1.00  0.00           C
ATOM    887  O   SER A  61      45.840  61.950  71.420  1.00  0.00           O
ATOM    888  N   SER A  62      46.700  61.170  73.340  1.00  0.00           N
ATOM    889  HN  SER A  62      47.040  61.400  74.250  1.00  0.00           H
ATOM    890  CA  SER A  62      46.860  59.730  73.000  1.00  0.00           C
ATOM    891  HA  SER A  62      47.620  59.660  72.230  1.00  0.00           H
ATOM    892  CB  SER A  62      47.360  58.880  74.110  1.00  0.00           C
ATOM    893  HB1 SER A  62      48.360  59.310  74.340  1.00  0.00           H
ATOM    894  HB2 SER A  62      47.490  57.810  73.900  1.00  0.00           H
ATOM    895  OG  SER A  62      46.630  59.080  75.360  1.00  0.00           O
ATOM    896  HG1 SER A  62      47.030  59.830  75.810  1.00  0.00           H
ATOM    897  C   SER A  62      45.670  59.060  72.360  1.00  0.00           C
ATOM    898  O   SER A  62      45.700  58.500  71.250  1.00  0.00           O
ATOM    899  N   ARG A  63      44.520  59.210  73.010  1.00  0.00           N
ATOM    900  HN  ARG A  63      44.640  59.370  73.990  1.00  0.00           H
ATOM    901  CA  ARG A  63      43.200  58.830  72.640  1.00  0.00           C
ATOM    902  HA  ARG A  63      43.240  57.780  72.390  1.00  0.00           H
ATOM    903  CB  ARG A  63      42.160  58.810  73.790  1.00  0.00           C
ATOM    904  HB1 ARG A  63      41.160  58.440  73.470  1.00  0.00           H
ATOM    905  HB2 ARG A  63      42.010  59.860  74.120  1.00  0.00           H
ATOM    906  CG  ARG A  63      42.530  57.920  75.090  1.00  0.00           C
ATOM    907  HG1 ARG A  63      41.940  58.310  75.940  1.00  0.00           H
ATOM    908  HG2 ARG A  63      43.600  58.070  75.320  1.00  0.00           H
ATOM    909  CD  ARG A  63      42.180  56.470  74.860  1.00  0.00           C
ATOM    910  HD1 ARG A  63      42.630  56.070  73.920  1.00  0.00           H
ATOM    911  HD2 ARG A  63      41.080  56.460  74.940  1.00  0.00           H
ATOM    912  NE  ARG A  63      42.810  55.740  76.050  1.00  0.00           N
ATOM    913  HE  ARG A  63      43.320  56.170  76.800  1.00  0.00           H
ATOM    914  CZ  ARG A  63      42.600  54.430  76.360  1.00  0.00           C
ATOM    915  NH1 ARG A  63      42.110  53.520  75.560  1.00  0.00           N
ATOM    916 HH11 ARG A  63      41.640  53.740  74.700  1.00  0.00           H
ATOM    917 HH12 ARG A  63      41.990  52.600  75.960  1.00  0.00           H
ATOM    918  NH2 ARG A  63      43.070  54.010  77.520  1.00  0.00           N
ATOM    919 HH21 ARG A  63      43.490  54.600  78.200  1.00  0.00           H
ATOM    920 HH22 ARG A  63      43.060  53.030  77.700  1.00  0.00           H
ATOM    921  C   ARG A  63      42.640  59.470  71.360  1.00  0.00           C
ATOM    922  O   ARG A  63      42.140  58.720  70.490  1.00  0.00           O
ATOM    923  N   ILE A  64      42.910  60.780  71.110  1.00  0.00           N
ATOM    924  HN  ILE A  64      43.410  61.260  71.830  1.00  0.00           H
ATOM    925  CA  ILE A  64      42.570  61.380  69.820  1.00  0.00           C
ATOM    926  HA  ILE A  64      41.530  61.100  69.690  1.00  0.00           H
ATOM    927  CB  ILE A  64      42.680  62.950  69.760  1.00  0.00           C
ATOM    928  HB  ILE A  64      43.730  63.250  69.980  1.00  0.00           H
ATOM    929  CG2 ILE A  64      42.350  63.590  68.420  1.00  0.00           C
ATOM    930 HG21 ILE A  64      43.040  63.140  67.680  1.00  0.00           H
ATOM    931 HG22 ILE A  64      42.480  64.700  68.390  1.00  0.00           H
ATOM    932 HG23 ILE A  64      41.310  63.420  68.100  1.00  0.00           H
ATOM    933  CG1 ILE A  64      41.820  63.580  70.860  1.00  0.00           C
ATOM    934 HG11 ILE A  64      41.770  63.000  71.800  1.00  0.00           H
ATOM    935 HG12 ILE A  64      40.760  63.400  70.560  1.00  0.00           H
ATOM    936  CD  ILE A  64      42.180  65.020  71.310  1.00  0.00           C
ATOM    937  HD1 ILE A  64      43.070  64.930  71.970  1.00  0.00           H
ATOM    938  HD2 ILE A  64      41.320  65.390  71.930  1.00  0.00           H
ATOM    939  HD3 ILE A  64      42.330  65.800  70.530  1.00  0.00           H
ATOM    940  C   ILE A  64      43.400  60.720  68.710  1.00  0.00           C
ATOM    941  O   ILE A  64      42.820  60.470  67.650  1.00  0.00           O
ATOM    942  N   PHE A  65      44.740  60.420  68.890  1.00  0.00           N
ATOM    943  HN  PHE A  65      45.250  60.550  69.730  1.00  0.00           H
ATOM    944  CA  PHE A  65      45.610  59.750  67.850  1.00  0.00           C
ATOM    945  HA  PHE A  65      45.570  60.260  66.910  1.00  0.00           H
ATOM    946  CB  PHE A  65      47.090  59.730  68.160  1.00  0.00           C
ATOM    947  HB1 PHE A  65      47.810  59.300  67.430  1.00  0.00           H
ATOM    948  HB2 PHE A  65      47.390  59.220  69.100  1.00  0.00           H
ATOM    949  CG  PHE A  65      47.570  61.180  68.300  1.00  0.00           C
ATOM    950  CD1 PHE A  65      48.430  61.510  69.340  1.00  0.00           C
ATOM    951  HD1 PHE A  65      48.630  60.790  70.120  1.00  0.00           H
ATOM    952  CE1 PHE A  65      48.880  62.820  69.420  1.00  0.00           C
ATOM    953  HE1 PHE A  65      49.430  63.150  70.280  1.00  0.00           H
ATOM    954  CZ  PHE A  65      48.610  63.720  68.360  1.00  0.00           C
ATOM    955  HZ  PHE A  65      48.880  64.760  68.380  1.00  0.00           H
ATOM    956  CD2 PHE A  65      47.450  61.990  67.200  1.00  0.00           C
ATOM    957  HD2 PHE A  65      46.960  61.660  66.290  1.00  0.00           H
ATOM    958  CE2 PHE A  65      47.890  63.290  67.240  1.00  0.00           C
ATOM    959  HE2 PHE A  65      47.560  63.980  66.470  1.00  0.00           H
ATOM    960  C   PHE A  65      45.070  58.300  67.610  1.00  0.00           C
ATOM    961  O   PHE A  65      45.000  57.970  66.450  1.00  0.00           O
ATOM    962  N   LEU A  66      44.660  57.630  68.700  1.00  0.00           N
ATOM    963  HN  LEU A  66      44.880  57.960  69.620  1.00  0.00           H
ATOM    964  CA  LEU A  66      44.060  56.320  68.640  1.00  0.00           C
ATOM    965  HA  LEU A  66      44.650  55.680  68.000  1.00  0.00           H
ATOM    966  CB  LEU A  66      43.830  55.510  69.890  1.00  0.00           C
ATOM    967  HB1 LEU A  66      43.220  54.600  69.710  1.00  0.00           H
ATOM    968  HB2 LEU A  66      43.300  56.150  70.620  1.00  0.00           H
ATOM    969  CG  LEU A  66      45.160  55.110  70.640  1.00  0.00           C
ATOM    970  HG  LEU A  66      45.970  55.830  70.450  1.00  0.00           H
ATOM    971  CD1 LEU A  66      44.820  54.940  72.090  1.00  0.00           C
ATOM    972 HD11 LEU A  66      44.760  55.920  72.610  1.00  0.00           H
ATOM    973 HD12 LEU A  66      45.390  54.150  72.630  1.00  0.00           H
ATOM    974 HD13 LEU A  66      43.780  54.530  72.120  1.00  0.00           H
ATOM    975  CD2 LEU A  66      45.820  53.810  70.080  1.00  0.00           C
ATOM    976 HD21 LEU A  66      46.020  53.820  68.980  1.00  0.00           H
ATOM    977 HD22 LEU A  66      45.050  53.020  70.110  1.00  0.00           H
ATOM    978 HD23 LEU A  66      46.810  53.630  70.560  1.00  0.00           H
ATOM    979  C   LEU A  66      42.730  56.270  67.850  1.00  0.00           C
ATOM    980  O   LEU A  66      42.520  55.430  66.990  1.00  0.00           O
ATOM    981  N   PHE A  67      41.840  57.300  68.010  1.00  0.00           N
ATOM    982  HN  PHE A  67      41.980  57.860  68.820  1.00  0.00           H
ATOM    983  CA  PHE A  67      40.710  57.470  67.170  1.00  0.00           C
ATOM    984  HA  PHE A  67      40.220  56.510  67.180  1.00  0.00           H
ATOM    985  CB  PHE A  67      39.710  58.470  67.860  1.00  0.00           C
ATOM    986  HB1 PHE A  67      40.230  59.450  67.940  1.00  0.00           H
ATOM    987  HB2 PHE A  67      39.580  58.020  68.860  1.00  0.00           H
ATOM    988  CG  PHE A  67      38.460  58.600  66.990  1.00  0.00           C
ATOM    989  CD1 PHE A  67      38.220  59.830  66.370  1.00  0.00           C
ATOM    990  HD1 PHE A  67      38.830  60.720  66.450  1.00  0.00           H
ATOM    991  CE1 PHE A  67      37.070  59.990  65.610  1.00  0.00           C
ATOM    992  HE1 PHE A  67      36.770  60.950  65.220  1.00  0.00           H
ATOM    993  CZ  PHE A  67      36.140  58.920  65.410  1.00  0.00           C
ATOM    994  HZ  PHE A  67      35.270  59.080  64.800  1.00  0.00           H
ATOM    995  CD2 PHE A  67      37.550  57.540  66.860  1.00  0.00           C
ATOM    996  HD2 PHE A  67      37.770  56.590  67.320  1.00  0.00           H
ATOM    997  CE2 PHE A  67      36.420  57.740  66.060  1.00  0.00           C
ATOM    998  HE2 PHE A  67      35.760  56.890  66.020  1.00  0.00           H
ATOM    999  C   PHE A  67      40.960  57.740  65.700  1.00  0.00           C
ATOM   1000  O   PHE A  67      40.320  57.160  64.810  1.00  0.00           O
ATOM   1001  N   ASN A  68      41.830  58.680  65.450  1.00  0.00           N
ATOM   1002  HN  ASN A  68      42.340  59.170  66.150  1.00  0.00           H
ATOM   1003  CA  ASN A  68      42.290  58.880  64.050  1.00  0.00           C
ATOM   1004  HA  ASN A  68      41.440  59.200  63.470  1.00  0.00           H
ATOM   1005  CB  ASN A  68      43.280  60.050  63.920  1.00  0.00           C
ATOM   1006  HB1 ASN A  68      43.830  60.120  62.960  1.00  0.00           H
ATOM   1007  HB2 ASN A  68      44.090  60.010  64.680  1.00  0.00           H
ATOM   1008  CG  ASN A  68      42.490  61.360  64.050  1.00  0.00           C
ATOM   1009  OD1 ASN A  68      41.850  61.820  63.120  1.00  0.00           O
ATOM   1010  ND2 ASN A  68      42.410  61.820  65.300  1.00  0.00           N
ATOM   1011 HD21 ASN A  68      41.760  62.550  65.480  1.00  0.00           H
ATOM   1012 HD22 ASN A  68      42.710  61.230  66.060  1.00  0.00           H
ATOM   1013  C   ASN A  68      42.860  57.670  63.350  1.00  0.00           C
ATOM   1014  O   ASN A  68      42.580  57.460  62.180  1.00  0.00           O
ATOM   1015  N   LEU A  69      43.670  56.900  63.980  1.00  0.00           N
ATOM   1016  HN  LEU A  69      43.790  57.070  64.950  1.00  0.00           H
ATOM   1017  CA  LEU A  69      44.110  55.630  63.470  1.00  0.00           C
ATOM   1018  HA  LEU A  69      44.690  55.690  62.560  1.00  0.00           H
ATOM   1019  CB  LEU A  69      45.140  55.180  64.550  1.00  0.00           C
ATOM   1020  HB1 LEU A  69      44.630  55.200  65.540  1.00  0.00           H
ATOM   1021  HB2 LEU A  69      45.990  55.880  64.650  1.00  0.00           H
ATOM   1022  CG  LEU A  69      45.710  53.660  64.510  1.00  0.00           C
ATOM   1023  HG  LEU A  69      44.870  52.950  64.350  1.00  0.00           H
ATOM   1024  CD1 LEU A  69      46.610  53.550  63.230  1.00  0.00           C
ATOM   1025 HD11 LEU A  69      46.130  53.760  62.250  1.00  0.00           H
ATOM   1026 HD12 LEU A  69      47.140  52.570  63.190  1.00  0.00           H
ATOM   1027 HD13 LEU A  69      47.420  54.300  63.330  1.00  0.00           H
ATOM   1028  CD2 LEU A  69      46.520  53.380  65.760  1.00  0.00           C
ATOM   1029 HD21 LEU A  69      46.920  52.340  65.830  1.00  0.00           H
ATOM   1030 HD22 LEU A  69      45.780  53.550  66.560  1.00  0.00           H
ATOM   1031 HD23 LEU A  69      47.310  54.150  65.910  1.00  0.00           H
ATOM   1032  C   LEU A  69      43.100  54.540  63.200  1.00  0.00           C
ATOM   1033  O   LEU A  69      43.170  53.780  62.240  1.00  0.00           O
ATOM   1034  N   ALA A  70      42.170  54.440  64.140  1.00  0.00           N
ATOM   1035  HN  ALA A  70      42.210  55.010  64.970  1.00  0.00           H
ATOM   1036  CA  ALA A  70      40.970  53.590  64.100  1.00  0.00           C
ATOM   1037  HA  ALA A  70      41.260  52.560  64.010  1.00  0.00           H
ATOM   1038  CB  ALA A  70      40.120  53.750  65.430  1.00  0.00           C
ATOM   1039  HB1 ALA A  70      39.110  53.320  65.260  1.00  0.00           H
ATOM   1040  HB2 ALA A  70      39.960  54.840  65.530  1.00  0.00           H
ATOM   1041  HB3 ALA A  70      40.550  53.290  66.360  1.00  0.00           H
ATOM   1042  C   ALA A  70      40.030  53.790  62.860  1.00  0.00           C
ATOM   1043  O   ALA A  70      39.680  52.880  62.160  1.00  0.00           O
ATOM   1044  N   VAL A  71      39.720  55.030  62.640  1.00  0.00           N
ATOM   1045  HN  VAL A  71      40.020  55.710  63.300  1.00  0.00           H
ATOM   1046  CA  VAL A  71      39.150  55.590  61.390  1.00  0.00           C
ATOM   1047  HA  VAL A  71      38.170  55.200  61.130  1.00  0.00           H
ATOM   1048  CB  VAL A  71      38.820  57.070  61.650  1.00  0.00           C
ATOM   1049  HB  VAL A  71      39.710  57.470  62.170  1.00  0.00           H
ATOM   1050  CG1 VAL A  71      38.420  57.910  60.410  1.00  0.00           C
ATOM   1051 HG11 VAL A  71      38.350  58.970  60.700  1.00  0.00           H
ATOM   1052 HG12 VAL A  71      37.430  57.550  60.040  1.00  0.00           H
ATOM   1053 HG13 VAL A  71      39.190  57.840  59.610  1.00  0.00           H
ATOM   1054  CG2 VAL A  71      37.640  57.050  62.660  1.00  0.00           C
ATOM   1055 HG21 VAL A  71      36.820  56.390  62.310  1.00  0.00           H
ATOM   1056 HG22 VAL A  71      37.350  58.100  62.900  1.00  0.00           H
ATOM   1057 HG23 VAL A  71      37.970  56.660  63.630  1.00  0.00           H
ATOM   1058  C   VAL A  71      40.020  55.420  60.120  1.00  0.00           C
ATOM   1059  O   VAL A  71      39.480  55.080  59.020  1.00  0.00           O
ATOM   1060  N   ALA A  72      41.290  55.740  60.140  1.00  0.00           N
ATOM   1061  HN  ALA A  72      41.760  56.080  60.950  1.00  0.00           H
ATOM   1062  CA  ALA A  72      42.210  55.360  59.040  1.00  0.00           C
ATOM   1063  HA  ALA A  72      42.030  55.910  58.130  1.00  0.00           H
ATOM   1064  CB  ALA A  72      43.700  55.660  59.370  1.00  0.00           C
ATOM   1065  HB1 ALA A  72      43.860  56.670  59.800  1.00  0.00           H
ATOM   1066  HB2 ALA A  72      44.250  55.490  58.420  1.00  0.00           H
ATOM   1067  HB3 ALA A  72      44.100  54.920  60.100  1.00  0.00           H
ATOM   1068  C   ALA A  72      42.220  53.920  58.580  1.00  0.00           C
ATOM   1069  O   ALA A  72      42.080  53.530  57.420  1.00  0.00           O
ATOM   1070  N   ASP A  73      42.270  53.080  59.710  1.00  0.00           N
ATOM   1071  HN  ASP A  73      42.500  53.360  60.630  1.00  0.00           H
ATOM   1072  CA  ASP A  73      42.140  51.650  59.570  1.00  0.00           C
ATOM   1073  HA  ASP A  73      42.890  51.210  58.930  1.00  0.00           H
ATOM   1074  CB  ASP A  73      42.430  50.900  60.950  1.00  0.00           C
ATOM   1075  HB1 ASP A  73      42.070  49.860  60.820  1.00  0.00           H
ATOM   1076  HB2 ASP A  73      41.860  51.370  61.780  1.00  0.00           H
ATOM   1077  CG  ASP A  73      43.910  51.030  61.360  1.00  0.00           C
ATOM   1078  OD1 ASP A  73      44.780  51.750  60.820  1.00  0.00           O
ATOM   1079  OD2 ASP A  73      44.150  50.280  62.510  1.00  0.00           O
ATOM   1080  HD2 ASP A  73      45.030  50.400  62.850  1.00  0.00           H
ATOM   1081  C   ASP A  73      40.810  51.270  59.040  1.00  0.00           C
ATOM   1082  O   ASP A  73      40.680  50.500  58.100  1.00  0.00           O
ATOM   1083  N   PHE A  74      39.800  51.840  59.550  1.00  0.00           N
ATOM   1084  HN  PHE A  74      39.970  52.330  60.400  1.00  0.00           H
ATOM   1085  CA  PHE A  74      38.430  51.650  59.100  1.00  0.00           C
ATOM   1086  HA  PHE A  74      38.340  50.580  59.090  1.00  0.00           H
ATOM   1087  CB  PHE A  74      37.360  52.280  60.080  1.00  0.00           C
ATOM   1088  HB1 PHE A  74      37.580  53.360  60.200  1.00  0.00           H
ATOM   1089  HB2 PHE A  74      37.390  51.740  61.050  1.00  0.00           H
ATOM   1090  CG  PHE A  74      35.870  52.200  59.630  1.00  0.00           C
ATOM   1091  CD1 PHE A  74      35.040  53.290  59.380  1.00  0.00           C
ATOM   1092  HD1 PHE A  74      35.310  54.320  59.540  1.00  0.00           H
ATOM   1093  CE1 PHE A  74      33.700  53.100  59.120  1.00  0.00           C
ATOM   1094  HE1 PHE A  74      33.010  53.930  59.020  1.00  0.00           H
ATOM   1095  CZ  PHE A  74      33.130  51.820  58.960  1.00  0.00           C
ATOM   1096  HZ  PHE A  74      32.090  51.550  58.780  1.00  0.00           H
ATOM   1097  CD2 PHE A  74      35.350  50.890  59.580  1.00  0.00           C
ATOM   1098  HD2 PHE A  74      35.840  50.000  59.930  1.00  0.00           H
ATOM   1099  CE2 PHE A  74      33.990  50.730  59.230  1.00  0.00           C
ATOM   1100  HE2 PHE A  74      33.490  49.780  59.230  1.00  0.00           H
ATOM   1101  C   PHE A  74      38.150  51.930  57.680  1.00  0.00           C
ATOM   1102  O   PHE A  74      37.480  51.150  57.030  1.00  0.00           O
ATOM   1103  N   LEU A  75      38.600  53.110  57.180  1.00  0.00           N
ATOM   1104  HN  LEU A  75      39.190  53.680  57.740  1.00  0.00           H
ATOM   1105  CA  LEU A  75      38.370  53.560  55.790  1.00  0.00           C
ATOM   1106  HA  LEU A  75      37.330  53.500  55.520  1.00  0.00           H
ATOM   1107  CB  LEU A  75      38.730  55.030  55.600  1.00  0.00           C
ATOM   1108  HB1 LEU A  75      38.760  55.310  54.530  1.00  0.00           H
ATOM   1109  HB2 LEU A  75      39.740  55.040  56.060  1.00  0.00           H
ATOM   1110  CG  LEU A  75      37.770  56.060  56.370  1.00  0.00           C
ATOM   1111  HG  LEU A  75      37.730  55.700  57.420  1.00  0.00           H
ATOM   1112  CD1 LEU A  75      38.310  57.480  56.410  1.00  0.00           C
ATOM   1113 HD11 LEU A  75      37.790  58.060  57.190  1.00  0.00           H
ATOM   1114 HD12 LEU A  75      38.310  58.050  55.460  1.00  0.00           H
ATOM   1115 HD13 LEU A  75      39.340  57.440  56.800  1.00  0.00           H
ATOM   1116  CD2 LEU A  75      36.330  56.190  55.840  1.00  0.00           C
ATOM   1117 HD21 LEU A  75      35.820  55.200  55.820  1.00  0.00           H
ATOM   1118 HD22 LEU A  75      36.330  56.650  54.820  1.00  0.00           H
ATOM   1119 HD23 LEU A  75      35.740  56.750  56.590  1.00  0.00           H
ATOM   1120  C   LEU A  75      39.070  52.730  54.690  1.00  0.00           C
ATOM   1121  O   LEU A  75      38.520  52.410  53.670  1.00  0.00           O
ATOM   1122  N   LEU A  76      40.300  52.330  55.010  1.00  0.00           N
ATOM   1123  HN  LEU A  76      40.700  52.770  55.810  1.00  0.00           H
ATOM   1124  CA  LEU A  76      41.250  51.370  54.420  1.00  0.00           C
ATOM   1125  HA  LEU A  76      41.370  51.590  53.370  1.00  0.00           H
ATOM   1126  CB  LEU A  76      42.580  51.320  55.130  1.00  0.00           C
ATOM   1127  HB1 LEU A  76      42.410  51.290  56.230  1.00  0.00           H
ATOM   1128  HB2 LEU A  76      43.070  52.260  54.800  1.00  0.00           H
ATOM   1129  CG  LEU A  76      43.620  50.250  54.710  1.00  0.00           C
ATOM   1130  HG  LEU A  76      43.210  49.220  54.840  1.00  0.00           H
ATOM   1131  CD1 LEU A  76      44.030  50.310  53.230  1.00  0.00           C
ATOM   1132 HD11 LEU A  76      44.380  51.280  52.810  1.00  0.00           H
ATOM   1133 HD12 LEU A  76      43.180  49.970  52.600  1.00  0.00           H
ATOM   1134 HD13 LEU A  76      44.860  49.610  52.990  1.00  0.00           H
ATOM   1135  CD2 LEU A  76      44.790  50.430  55.610  1.00  0.00           C
ATOM   1136 HD21 LEU A  76      45.710  49.900  55.290  1.00  0.00           H
ATOM   1137 HD22 LEU A  76      44.530  50.120  56.650  1.00  0.00           H
ATOM   1138 HD23 LEU A  76      45.010  51.510  55.620  1.00  0.00           H
ATOM   1139  C   LEU A  76      40.630  50.020  54.410  1.00  0.00           C
ATOM   1140  O   LEU A  76      40.650  49.420  53.330  1.00  0.00           O
ATOM   1141  N   ILE A  77      39.990  49.560  55.560  1.00  0.00           N
ATOM   1142  HN  ILE A  77      40.120  50.070  56.400  1.00  0.00           H
ATOM   1143  CA  ILE A  77      39.120  48.350  55.600  1.00  0.00           C
ATOM   1144  HA  ILE A  77      39.660  47.480  55.270  1.00  0.00           H
ATOM   1145  CB  ILE A  77      38.740  48.070  57.080  1.00  0.00           C
ATOM   1146  HB  ILE A  77      38.600  49.030  57.610  1.00  0.00           H
ATOM   1147  CG2 ILE A  77      37.400  47.280  57.360  1.00  0.00           C
ATOM   1148 HG21 ILE A  77      37.320  46.360  56.750  1.00  0.00           H
ATOM   1149 HG22 ILE A  77      36.580  47.990  57.130  1.00  0.00           H
ATOM   1150 HG23 ILE A  77      37.340  47.030  58.450  1.00  0.00           H
ATOM   1151  CG1 ILE A  77      39.840  47.310  57.880  1.00  0.00           C
ATOM   1152 HG11 ILE A  77      39.600  47.210  58.960  1.00  0.00           H
ATOM   1153 HG12 ILE A  77      40.720  47.980  57.870  1.00  0.00           H
ATOM   1154  CD  ILE A  77      40.230  45.900  57.420  1.00  0.00           C
ATOM   1155  HD1 ILE A  77      41.090  45.540  58.040  1.00  0.00           H
ATOM   1156  HD2 ILE A  77      40.530  45.870  56.350  1.00  0.00           H
ATOM   1157  HD3 ILE A  77      39.380  45.220  57.610  1.00  0.00           H
ATOM   1158  C   ILE A  77      37.920  48.320  54.620  1.00  0.00           C
ATOM   1159  O   ILE A  77      37.680  47.300  54.020  1.00  0.00           O
ATOM   1160  N   ILE A  78      37.220  49.460  54.420  1.00  0.00           N
ATOM   1161  HN  ILE A  78      37.450  50.260  54.960  1.00  0.00           H
ATOM   1162  CA  ILE A  78      36.090  49.620  53.460  1.00  0.00           C
ATOM   1163  HA  ILE A  78      35.380  48.820  53.610  1.00  0.00           H
ATOM   1164  CB  ILE A  78      35.330  50.950  53.590  1.00  0.00           C
ATOM   1165  HB  ILE A  78      36.100  51.760  53.610  1.00  0.00           H
ATOM   1166  CG2 ILE A  78      34.420  51.290  52.380  1.00  0.00           C
ATOM   1167 HG21 ILE A  78      33.740  50.430  52.190  1.00  0.00           H
ATOM   1168 HG22 ILE A  78      35.060  51.480  51.490  1.00  0.00           H
ATOM   1169 HG23 ILE A  78      33.900  52.250  52.570  1.00  0.00           H
ATOM   1170  CG1 ILE A  78      34.520  51.040  54.930  1.00  0.00           C
ATOM   1171 HG11 ILE A  78      35.260  50.620  55.650  1.00  0.00           H
ATOM   1172 HG12 ILE A  78      33.580  50.450  54.880  1.00  0.00           H
ATOM   1173  CD  ILE A  78      34.160  52.480  55.270  1.00  0.00           C
ATOM   1174  HD1 ILE A  78      34.840  52.840  56.080  1.00  0.00           H
ATOM   1175  HD2 ILE A  78      33.220  52.440  55.870  1.00  0.00           H
ATOM   1176  HD3 ILE A  78      34.140  53.290  54.510  1.00  0.00           H
ATOM   1177  C   ILE A  78      36.530  49.440  52.060  1.00  0.00           C
ATOM   1178  O   ILE A  78      35.750  49.020  51.220  1.00  0.00           O
ATOM   1179  N   CYS A  79      37.790  49.670  51.780  1.00  0.00           N
ATOM   1180  HN  CYS A  79      38.360  49.940  52.560  1.00  0.00           H
ATOM   1181  CA  CYS A  79      38.380  49.570  50.480  1.00  0.00           C
ATOM   1182  HA  CYS A  79      37.690  49.990  49.770  1.00  0.00           H
ATOM   1183  CB  CYS A  79      39.680  50.410  50.280  1.00  0.00           C
ATOM   1184  HB1 CYS A  79      40.030  50.490  49.230  1.00  0.00           H
ATOM   1185  HB2 CYS A  79      40.530  50.120  50.940  1.00  0.00           H
ATOM   1186  SG  CYS A  79      39.330  52.160  50.660  1.00  0.00           S
ATOM   1187  HG1 CYS A  79      39.540  52.280  51.960  1.00  0.00           H
ATOM   1188  C   CYS A  79      38.650  48.120  50.010  1.00  0.00           C
ATOM   1189  O   CYS A  79      38.690  47.930  48.820  1.00  0.00           O
ATOM   1190  N   LEU A  80      38.770  47.120  50.890  1.00  0.00           N
ATOM   1191  HN  LEU A  80      38.710  47.300  51.870  1.00  0.00           H
ATOM   1192  CA  LEU A  80      39.030  45.740  50.450  1.00  0.00           C
ATOM   1193  HA  LEU A  80      39.950  45.730  49.890  1.00  0.00           H
ATOM   1194  CB  LEU A  80      39.350  45.010  51.770  1.00  0.00           C
ATOM   1195  HB1 LEU A  80      39.560  43.940  51.510  1.00  0.00           H
ATOM   1196  HB2 LEU A  80      38.470  44.970  52.460  1.00  0.00           H
ATOM   1197  CG  LEU A  80      40.650  45.510  52.480  1.00  0.00           C
ATOM   1198  HG  LEU A  80      40.570  46.560  52.820  1.00  0.00           H
ATOM   1199  CD1 LEU A  80      40.850  44.620  53.790  1.00  0.00           C
ATOM   1200 HD11 LEU A  80      41.700  44.970  54.410  1.00  0.00           H
ATOM   1201 HD12 LEU A  80      41.060  43.550  53.550  1.00  0.00           H
ATOM   1202 HD13 LEU A  80      39.860  44.640  54.290  1.00  0.00           H
ATOM   1203  CD2 LEU A  80      41.860  45.430  51.530  1.00  0.00           C
ATOM   1204 HD21 LEU A  80      42.710  45.110  52.180  1.00  0.00           H
ATOM   1205 HD22 LEU A  80      42.130  46.340  50.950  1.00  0.00           H
ATOM   1206 HD23 LEU A  80      41.840  44.580  50.790  1.00  0.00           H
ATOM   1207  C   LEU A  80      37.920  45.110  49.550  1.00  0.00           C
ATOM   1208  O   LEU A  80      38.350  44.460  48.620  1.00  0.00           O
ATOM   1209  N   PRO A  81      36.560  45.190  49.700  1.00  0.00           N
ATOM   1210  CD  PRO A  81      35.820  45.840  50.780  1.00  0.00           C
ATOM   1211  HD1 PRO A  81      35.660  46.900  50.460  1.00  0.00           H
ATOM   1212  HD2 PRO A  81      36.460  45.740  51.690  1.00  0.00           H
ATOM   1213  CA  PRO A  81      35.760  44.430  48.830  1.00  0.00           C
ATOM   1214  HA  PRO A  81      36.130  43.420  48.910  1.00  0.00           H
ATOM   1215  CB  PRO A  81      34.320  44.590  49.390  1.00  0.00           C
ATOM   1216  HB1 PRO A  81      33.900  43.560  49.410  1.00  0.00           H
ATOM   1217  HB2 PRO A  81      33.690  45.360  48.900  1.00  0.00           H
ATOM   1218  CG  PRO A  81      34.550  45.080  50.800  1.00  0.00           C
ATOM   1219  HG1 PRO A  81      33.620  45.470  51.260  1.00  0.00           H
ATOM   1220  HG2 PRO A  81      34.600  44.150  51.410  1.00  0.00           H
ATOM   1221  C   PRO A  81      35.880  44.880  47.400  1.00  0.00           C
ATOM   1222  O   PRO A  81      35.700  44.000  46.530  1.00  0.00           O
ATOM   1223  N   PHE A  82      36.070  46.200  47.180  1.00  0.00           N
ATOM   1224  HN  PHE A  82      36.000  46.750  48.010  1.00  0.00           H
ATOM   1225  CA  PHE A  82      36.330  46.750  45.840  1.00  0.00           C
ATOM   1226  HA  PHE A  82      35.490  46.460  45.230  1.00  0.00           H
ATOM   1227  CB  PHE A  82      36.610  48.280  45.920  1.00  0.00           C
ATOM   1228  HB1 PHE A  82      36.960  48.760  44.980  1.00  0.00           H
ATOM   1229  HB2 PHE A  82      37.430  48.460  46.660  1.00  0.00           H
ATOM   1230  CG  PHE A  82      35.310  48.990  46.420  1.00  0.00           C
ATOM   1231  CD1 PHE A  82      34.330  49.100  45.520  1.00  0.00           C
ATOM   1232  HD1 PHE A  82      34.420  48.760  44.490  1.00  0.00           H
ATOM   1233  CE1 PHE A  82      33.130  49.800  45.860  1.00  0.00           C
ATOM   1234  HE1 PHE A  82      32.340  49.850  45.130  1.00  0.00           H
ATOM   1235  CZ  PHE A  82      33.020  50.450  47.070  1.00  0.00           C
ATOM   1236  HZ  PHE A  82      32.130  51.030  47.230  1.00  0.00           H
ATOM   1237  CD2 PHE A  82      35.210  49.530  47.680  1.00  0.00           C
ATOM   1238  HD2 PHE A  82      35.980  49.270  48.390  1.00  0.00           H
ATOM   1239  CE2 PHE A  82      34.060  50.280  48.010  1.00  0.00           C
ATOM   1240  HE2 PHE A  82      34.030  50.620  49.040  1.00  0.00           H
ATOM   1241  C   PHE A  82      37.480  46.100  45.200  1.00  0.00           C
ATOM   1242  O   PHE A  82      37.380  45.780  44.060  1.00  0.00           O
ATOM   1243  N   LEU A  83      38.520  45.840  45.980  1.00  0.00           N
ATOM   1244  HN  LEU A  83      38.640  46.070  46.940  1.00  0.00           H
ATOM   1245  CA  LEU A  83      39.710  45.170  45.550  1.00  0.00           C
ATOM   1246  HA  LEU A  83      39.990  45.600  44.600  1.00  0.00           H
ATOM   1247  CB  LEU A  83      40.900  45.320  46.550  1.00  0.00           C
ATOM   1248  HB1 LEU A  83      41.690  44.610  46.200  1.00  0.00           H
ATOM   1249  HB2 LEU A  83      40.560  45.050  47.570  1.00  0.00           H
ATOM   1250  CG  LEU A  83      41.570  46.720  46.690  1.00  0.00           C
ATOM   1251  HG  LEU A  83      40.890  47.410  47.230  1.00  0.00           H
ATOM   1252  CD1 LEU A  83      42.850  46.550  47.580  1.00  0.00           C
ATOM   1253 HD11 LEU A  83      43.480  45.820  47.030  1.00  0.00           H
ATOM   1254 HD12 LEU A  83      42.570  46.130  48.570  1.00  0.00           H
ATOM   1255 HD13 LEU A  83      43.450  47.400  47.980  1.00  0.00           H
ATOM   1256  CD2 LEU A  83      41.990  47.440  45.430  1.00  0.00           C
ATOM   1257 HD21 LEU A  83      41.220  47.660  44.660  1.00  0.00           H
ATOM   1258 HD22 LEU A  83      42.600  46.830  44.730  1.00  0.00           H
ATOM   1259 HD23 LEU A  83      42.380  48.430  45.770  1.00  0.00           H
ATOM   1260  C   LEU A  83      39.420  43.690  45.290  1.00  0.00           C
ATOM   1261  O   LEU A  83      39.920  43.160  44.290  1.00  0.00           O
ATOM   1262  N   MET A  84      38.730  42.970  46.250  1.00  0.00           N
ATOM   1263  HN  MET A  84      38.560  43.410  47.130  1.00  0.00           H
ATOM   1264  CA  MET A  84      38.430  41.560  46.130  1.00  0.00           C
ATOM   1265  HA  MET A  84      39.310  40.930  46.100  1.00  0.00           H
ATOM   1266  CB  MET A  84      37.640  40.970  47.400  1.00  0.00           C
ATOM   1267  HB1 MET A  84      37.340  39.920  47.150  1.00  0.00           H
ATOM   1268  HB2 MET A  84      36.710  41.510  47.650  1.00  0.00           H
ATOM   1269  CG  MET A  84      38.570  41.120  48.630  1.00  0.00           C
ATOM   1270  HG1 MET A  84      39.370  41.870  48.420  1.00  0.00           H
ATOM   1271  HG2 MET A  84      39.120  40.150  48.710  1.00  0.00           H
ATOM   1272  SD  MET A  84      37.710  41.440  50.140  1.00  0.00           S
ATOM   1273  CE  MET A  84      36.580  40.000  50.000  1.00  0.00           C
ATOM   1274  HE1 MET A  84      37.170  39.070  49.850  1.00  0.00           H
ATOM   1275  HE2 MET A  84      35.910  40.040  49.100  1.00  0.00           H
ATOM   1276  HE3 MET A  84      36.010  39.850  50.940  1.00  0.00           H
ATOM   1277  C   MET A  84      37.710  41.220  44.850  1.00  0.00           C
ATOM   1278  O   MET A  84      38.080  40.270  44.200  1.00  0.00           O
ATOM   1279  N   ASP A  85      36.710  42.080  44.500  1.00  0.00           N
ATOM   1280  HN  ASP A  85      36.500  42.840  45.110  1.00  0.00           H
ATOM   1281  CA  ASP A  85      35.950  41.960  43.260  1.00  0.00           C
ATOM   1282  HA  ASP A  85      35.560  40.960  43.220  1.00  0.00           H
ATOM   1283  CB  ASP A  85      34.730  42.920  43.290  1.00  0.00           C
ATOM   1284  HB1 ASP A  85      35.070  43.980  43.330  1.00  0.00           H
ATOM   1285  HB2 ASP A  85      34.070  42.910  44.190  1.00  0.00           H
ATOM   1286  CG  ASP A  85      33.690  42.670  42.220  1.00  0.00           C
ATOM   1287  OD1 ASP A  85      33.050  43.620  41.670  1.00  0.00           O
ATOM   1288  OD2 ASP A  85      33.410  41.460  42.010  1.00  0.00           O
ATOM   1289  C   ASP A  85      36.800  42.350  41.990  1.00  0.00           C
ATOM   1290  O   ASP A  85      36.750  41.630  41.010  1.00  0.00           O
ATOM   1291  N   ASN A  86      37.570  43.460  42.030  1.00  0.00           N
ATOM   1292  HN  ASN A  86      37.500  43.980  42.880  1.00  0.00           H
ATOM   1293  CA  ASN A  86      38.500  43.870  41.040  1.00  0.00           C
ATOM   1294  HA  ASN A  86      37.940  44.000  40.130  1.00  0.00           H
ATOM   1295  CB  ASN A  86      39.220  45.190  41.510  1.00  0.00           C
ATOM   1296  HB1 ASN A  86      39.790  45.130  42.460  1.00  0.00           H
ATOM   1297  HB2 ASN A  86      38.380  45.920  41.690  1.00  0.00           H
ATOM   1298  CG  ASN A  86      40.180  45.860  40.450  1.00  0.00           C
ATOM   1299  OD1 ASN A  86      41.380  45.740  40.640  1.00  0.00           O
ATOM   1300  ND2 ASN A  86      39.610  46.510  39.430  1.00  0.00           N
ATOM   1301 HD21 ASN A  86      40.270  47.050  38.900  1.00  0.00           H
ATOM   1302 HD22 ASN A  86      38.620  46.540  39.290  1.00  0.00           H
ATOM   1303  C   ASN A  86      39.540  42.820  40.700  1.00  0.00           C
ATOM   1304  O   ASN A  86      39.780  42.540  39.530  1.00  0.00           O
ATOM   1305  N   TYR A  87      40.180  42.170  41.650  1.00  0.00           N
ATOM   1306  HN  TYR A  87      39.980  42.320  42.620  1.00  0.00           H
ATOM   1307  CA  TYR A  87      41.040  41.100  41.300  1.00  0.00           C
ATOM   1308  HA  TYR A  87      41.820  41.440  40.630  1.00  0.00           H
ATOM   1309  CB  TYR A  87      41.720  40.510  42.520  1.00  0.00           C
ATOM   1310  HB1 TYR A  87      42.370  39.640  42.280  1.00  0.00           H
ATOM   1311  HB2 TYR A  87      40.900  40.260  43.220  1.00  0.00           H
ATOM   1312  CG  TYR A  87      42.590  41.410  43.390  1.00  0.00           C
ATOM   1313  CD1 TYR A  87      43.300  42.390  42.770  1.00  0.00           C
ATOM   1314  HD1 TYR A  87      43.100  42.660  41.750  1.00  0.00           H
ATOM   1315  CE1 TYR A  87      44.300  43.100  43.450  1.00  0.00           C
ATOM   1316  HE1 TYR A  87      44.900  43.780  42.860  1.00  0.00           H
ATOM   1317  CZ  TYR A  87      44.660  42.870  44.780  1.00  0.00           C
ATOM   1318  OH  TYR A  87      45.670  43.490  45.590  1.00  0.00           O
ATOM   1319  HH  TYR A  87      45.780  44.360  45.210  1.00  0.00           H
ATOM   1320  CD2 TYR A  87      42.890  41.100  44.680  1.00  0.00           C
ATOM   1321  HD2 TYR A  87      42.470  40.270  45.230  1.00  0.00           H
ATOM   1322  CE2 TYR A  87      43.890  41.880  45.410  1.00  0.00           C
ATOM   1323  HE2 TYR A  87      44.220  41.530  46.370  1.00  0.00           H
ATOM   1324  C   TYR A  87      40.450  39.940  40.470  1.00  0.00           C
ATOM   1325  O   TYR A  87      41.090  39.370  39.610  1.00  0.00           O
ATOM   1326  N   VAL A  88      39.160  39.620  40.670  1.00  0.00           N
ATOM   1327  HN  VAL A  88      38.690  39.940  41.480  1.00  0.00           H
ATOM   1328  CA  VAL A  88      38.450  38.490  40.070  1.00  0.00           C
ATOM   1329  HA  VAL A  88      39.150  37.660  40.090  1.00  0.00           H
ATOM   1330  CB  VAL A  88      37.160  38.180  40.740  1.00  0.00           C
ATOM   1331  HB  VAL A  88      36.610  39.090  41.030  1.00  0.00           H
ATOM   1332  CG1 VAL A  88      36.200  37.270  39.870  1.00  0.00           C
ATOM   1333 HG11 VAL A  88      36.690  36.310  39.570  1.00  0.00           H
ATOM   1334 HG12 VAL A  88      35.910  37.750  38.910  1.00  0.00           H
ATOM   1335 HG13 VAL A  88      35.250  37.070  40.400  1.00  0.00           H
ATOM   1336  CG2 VAL A  88      37.640  37.430  42.060  1.00  0.00           C
ATOM   1337 HG21 VAL A  88      38.130  38.120  42.770  1.00  0.00           H
ATOM   1338 HG22 VAL A  88      38.380  36.660  41.800  1.00  0.00           H
ATOM   1339 HG23 VAL A  88      36.770  37.000  42.600  1.00  0.00           H
ATOM   1340  C   VAL A  88      38.290  38.710  38.590  1.00  0.00           C
ATOM   1341  O   VAL A  88      38.360  37.840  37.750  1.00  0.00           O
ATOM   1342  N   ARG A  89      38.150  40.030  38.250  1.00  0.00           N
ATOM   1343  HN  ARG A  89      38.200  40.760  38.930  1.00  0.00           H
ATOM   1344  CA  ARG A  89      38.190  40.380  36.860  1.00  0.00           C
ATOM   1345  HA  ARG A  89      38.020  39.490  36.270  1.00  0.00           H
ATOM   1346  CB  ARG A  89      37.010  41.260  36.450  1.00  0.00           C
ATOM   1347  HB1 ARG A  89      36.160  40.550  36.400  1.00  0.00           H
ATOM   1348  HB2 ARG A  89      37.090  41.550  35.380  1.00  0.00           H
ATOM   1349  CG  ARG A  89      36.720  42.450  37.340  1.00  0.00           C
ATOM   1350  HG1 ARG A  89      37.620  43.070  37.420  1.00  0.00           H
ATOM   1351  HG2 ARG A  89      36.620  41.950  38.330  1.00  0.00           H
ATOM   1352  CD  ARG A  89      35.700  43.440  36.810  1.00  0.00           C
ATOM   1353  HD1 ARG A  89      35.940  43.880  35.800  1.00  0.00           H
ATOM   1354  HD2 ARG A  89      35.740  44.240  37.580  1.00  0.00           H
ATOM   1355  NE  ARG A  89      34.350  42.790  36.870  1.00  0.00           N
ATOM   1356  HE  ARG A  89      33.910  42.230  36.170  1.00  0.00           H
ATOM   1357  CZ  ARG A  89      33.520  42.800  37.920  1.00  0.00           C
ATOM   1358  NH1 ARG A  89      33.870  43.380  39.020  1.00  0.00           N
ATOM   1359 HH11 ARG A  89      34.810  43.740  38.990  1.00  0.00           H
ATOM   1360 HH12 ARG A  89      33.440  43.380  39.920  1.00  0.00           H
ATOM   1361  NH2 ARG A  89      32.430  42.090  37.920  1.00  0.00           N
ATOM   1362 HH21 ARG A  89      31.920  42.000  38.780  1.00  0.00           H
ATOM   1363 HH22 ARG A  89      32.130  41.580  37.120  1.00  0.00           H
ATOM   1364  C   ARG A  89      39.500  40.810  36.300  1.00  0.00           C
ATOM   1365  O   ARG A  89      39.540  41.540  35.300  1.00  0.00           O
ATOM   1366  N   ARG A  90      40.660  40.520  36.920  1.00  0.00           N
ATOM   1367  HN  ARG A  90      40.540  39.930  37.720  1.00  0.00           H
ATOM   1368  CA  ARG A  90      42.010  40.590  36.460  1.00  0.00           C
ATOM   1369  HA  ARG A  90      42.590  40.260  37.310  1.00  0.00           H
ATOM   1370  CB  ARG A  90      42.420  39.680  35.200  1.00  0.00           C
ATOM   1371  HB1 ARG A  90      43.520  39.820  35.070  1.00  0.00           H
ATOM   1372  HB2 ARG A  90      41.930  40.050  34.280  1.00  0.00           H
ATOM   1373  CG  ARG A  90      42.160  38.140  35.470  1.00  0.00           C
ATOM   1374  HG1 ARG A  90      41.200  38.070  36.020  1.00  0.00           H
ATOM   1375  HG2 ARG A  90      42.960  37.810  36.170  1.00  0.00           H
ATOM   1376  CD  ARG A  90      42.160  37.370  34.100  1.00  0.00           C
ATOM   1377  HD1 ARG A  90      43.190  37.190  33.730  1.00  0.00           H
ATOM   1378  HD2 ARG A  90      41.570  37.910  33.320  1.00  0.00           H
ATOM   1379  NE  ARG A  90      41.500  36.020  34.270  1.00  0.00           N
ATOM   1380  HE  ARG A  90      40.500  36.030  34.270  1.00  0.00           H
ATOM   1381  CZ  ARG A  90      42.140  34.930  34.550  1.00  0.00           C
ATOM   1382  NH1 ARG A  90      43.420  34.770  34.370  1.00  0.00           N
ATOM   1383 HH11 ARG A  90      43.770  33.870  34.600  1.00  0.00           H
ATOM   1384 HH12 ARG A  90      43.960  35.500  33.950  1.00  0.00           H
ATOM   1385  NH2 ARG A  90      41.600  33.800  34.900  1.00  0.00           N
ATOM   1386 HH21 ARG A  90      40.670  33.800  35.250  1.00  0.00           H
ATOM   1387 HH22 ARG A  90      42.260  33.050  34.980  1.00  0.00           H
ATOM   1388  C   ARG A  90      42.480  42.050  36.310  1.00  0.00           C
ATOM   1389  O   ARG A  90      43.300  42.520  35.450  1.00  0.00           O
ATOM   1390  N   TRP A  91      41.880  42.910  37.160  1.00  0.00           N
ATOM   1391  HN  TRP A  91      41.230  42.480  37.780  1.00  0.00           H
ATOM   1392  CA  TRP A  91      41.950  44.330  37.260  1.00  0.00           C
ATOM   1393  HA  TRP A  91      41.710  44.500  38.300  1.00  0.00           H
ATOM   1394  CB  TRP A  91      43.350  45.030  37.200  1.00  0.00           C
ATOM   1395  HB1 TRP A  91      43.320  46.080  37.550  1.00  0.00           H
ATOM   1396  HB2 TRP A  91      43.800  44.980  36.190  1.00  0.00           H
ATOM   1397  CG  TRP A  91      44.310  44.340  38.140  1.00  0.00           C
ATOM   1398  CD1 TRP A  91      44.320  44.220  39.490  1.00  0.00           C
ATOM   1399  HD1 TRP A  91      43.600  44.700  40.130  1.00  0.00           H
ATOM   1400  NE1 TRP A  91      45.360  43.380  39.860  1.00  0.00           N
ATOM   1401  HE1 TRP A  91      45.690  43.040  40.700  1.00  0.00           H
ATOM   1402  CE2 TRP A  91      46.020  43.010  38.760  1.00  0.00           C
ATOM   1403  CD2 TRP A  91      45.430  43.590  37.670  1.00  0.00           C
ATOM   1404  CE3 TRP A  91      46.000  43.430  36.410  1.00  0.00           C
ATOM   1405  HE3 TRP A  91      45.670  43.980  35.540  1.00  0.00           H
ATOM   1406  CZ3 TRP A  91      47.110  42.520  36.310  1.00  0.00           C
ATOM   1407  HZ3 TRP A  91      47.590  42.320  35.370  1.00  0.00           H
ATOM   1408  CZ2 TRP A  91      47.090  42.110  38.660  1.00  0.00           C
ATOM   1409  HZ2 TRP A  91      47.360  41.510  39.520  1.00  0.00           H
ATOM   1410  CH2 TRP A  91      47.620  41.820  37.410  1.00  0.00           C
ATOM   1411  HH2 TRP A  91      48.200  40.910  37.330  1.00  0.00           H
ATOM   1412  C   TRP A  91      40.920  45.160  36.410  1.00  0.00           C
ATOM   1413  O   TRP A  91      41.140  46.390  36.300  1.00  0.00           O
ATOM   1414  N   ASP A  92      39.860  44.580  35.760  1.00  0.00           N
ATOM   1415  HN  ASP A  92      39.800  43.580  35.790  1.00  0.00           H
ATOM   1416  CA  ASP A  92      38.860  45.280  34.920  1.00  0.00           C
ATOM   1417  HA  ASP A  92      39.380  46.040  34.380  1.00  0.00           H
ATOM   1418  CB  ASP A  92      38.000  44.430  33.990  1.00  0.00           C
ATOM   1419  HB1 ASP A  92      37.120  44.870  33.490  1.00  0.00           H
ATOM   1420  HB2 ASP A  92      37.610  43.580  34.590  1.00  0.00           H
ATOM   1421  CG  ASP A  92      38.780  43.730  32.860  1.00  0.00           C
ATOM   1422  OD1 ASP A  92      38.200  42.770  32.270  1.00  0.00           O
ATOM   1423  OD2 ASP A  92      39.850  44.260  32.460  1.00  0.00           O
ATOM   1424  C   ASP A  92      37.970  46.120  35.830  1.00  0.00           C
ATOM   1425  O   ASP A  92      37.690  45.800  36.970  1.00  0.00           O
ATOM   1426  N   TRP A  93      37.490  47.190  35.340  1.00  0.00           N
ATOM   1427  HN  TRP A  93      37.640  47.320  34.360  1.00  0.00           H
ATOM   1428  CA  TRP A  93      36.840  48.210  36.120  1.00  0.00           C
ATOM   1429  HA  TRP A  93      36.260  47.840  36.960  1.00  0.00           H
ATOM   1430  CB  TRP A  93      37.910  49.180  36.720  1.00  0.00           C
ATOM   1431  HB1 TRP A  93      38.530  49.550  35.870  1.00  0.00           H
ATOM   1432  HB2 TRP A  93      38.610  48.600  37.350  1.00  0.00           H
ATOM   1433  CG  TRP A  93      37.310  50.340  37.530  1.00  0.00           C
ATOM   1434  CD1 TRP A  93      36.860  51.560  37.060  1.00  0.00           C
ATOM   1435  HD1 TRP A  93      36.770  51.910  36.050  1.00  0.00           H
ATOM   1436  NE1 TRP A  93      36.260  52.290  38.070  1.00  0.00           N
ATOM   1437  HE1 TRP A  93      36.180  53.260  38.050  1.00  0.00           H
ATOM   1438  CE2 TRP A  93      36.360  51.520  39.220  1.00  0.00           C
ATOM   1439  CD2 TRP A  93      36.980  50.260  38.920  1.00  0.00           C
ATOM   1440  CE3 TRP A  93      37.070  49.310  39.930  1.00  0.00           C
ATOM   1441  HE3 TRP A  93      37.450  48.350  39.630  1.00  0.00           H
ATOM   1442  CZ3 TRP A  93      36.610  49.650  41.230  1.00  0.00           C
ATOM   1443  HZ3 TRP A  93      36.680  48.950  42.040  1.00  0.00           H
ATOM   1444  CZ2 TRP A  93      36.060  51.850  40.480  1.00  0.00           C
ATOM   1445  HZ2 TRP A  93      35.640  52.850  40.580  1.00  0.00           H
ATOM   1446  CH2 TRP A  93      36.160  50.890  41.500  1.00  0.00           C
ATOM   1447  HH2 TRP A  93      35.940  51.120  42.530  1.00  0.00           H
ATOM   1448  C   TRP A  93      35.690  48.960  35.370  1.00  0.00           C
ATOM   1449  O   TRP A  93      35.870  49.650  34.400  1.00  0.00           O
ATOM   1450  N   LYS A  94      34.420  48.800  35.830  1.00  0.00           N
ATOM   1451  HN  LYS A  94      34.330  48.110  36.550  1.00  0.00           H
ATOM   1452  CA  LYS A  94      33.260  49.260  35.050  1.00  0.00           C
ATOM   1453  HA  LYS A  94      33.610  49.700  34.120  1.00  0.00           H
ATOM   1454  CB  LYS A  94      32.300  48.060  34.850  1.00  0.00           C
ATOM   1455  HB1 LYS A  94      31.550  48.340  34.100  1.00  0.00           H
ATOM   1456  HB2 LYS A  94      31.700  47.950  35.780  1.00  0.00           H
ATOM   1457  CG  LYS A  94      32.890  46.710  34.370  1.00  0.00           C
ATOM   1458  HG1 LYS A  94      32.060  45.990  34.190  1.00  0.00           H
ATOM   1459  HG2 LYS A  94      33.490  46.390  35.250  1.00  0.00           H
ATOM   1460  CD  LYS A  94      33.820  46.860  33.160  1.00  0.00           C
ATOM   1461  HD1 LYS A  94      34.230  45.840  32.980  1.00  0.00           H
ATOM   1462  HD2 LYS A  94      34.660  47.560  33.300  1.00  0.00           H
ATOM   1463  CE  LYS A  94      33.180  47.260  31.830  1.00  0.00           C
ATOM   1464  HE1 LYS A  94      34.000  47.420  31.100  1.00  0.00           H
ATOM   1465  HE2 LYS A  94      32.690  48.250  32.000  1.00  0.00           H
ATOM   1466  NZ  LYS A  94      32.240  46.280  31.260  1.00  0.00           N
ATOM   1467  HZ1 LYS A  94      31.940  46.620  30.320  1.00  0.00           H
ATOM   1468  HZ2 LYS A  94      31.400  46.240  31.880  1.00  0.00           H
ATOM   1469  HZ3 LYS A  94      32.700  45.350  31.180  1.00  0.00           H
ATOM   1470  C   LYS A  94      32.530  50.410  35.710  1.00  0.00           C
ATOM   1471  O   LYS A  94      31.540  50.860  35.120  1.00  0.00           O
ATOM   1472  N   PHE A  95      32.990  51.020  36.800  1.00  0.00           N
ATOM   1473  HN  PHE A  95      33.790  50.710  37.310  1.00  0.00           H
ATOM   1474  CA  PHE A  95      32.230  52.060  37.540  1.00  0.00           C
ATOM   1475  HA  PHE A  95      31.170  51.860  37.440  1.00  0.00           H
ATOM   1476  CB  PHE A  95      32.510  52.090  39.040  1.00  0.00           C
ATOM   1477  HB1 PHE A  95      31.900  52.930  39.440  1.00  0.00           H
ATOM   1478  HB2 PHE A  95      33.570  52.300  39.310  1.00  0.00           H
ATOM   1479  CG  PHE A  95      32.080  50.840  39.680  1.00  0.00           C
ATOM   1480  CD1 PHE A  95      32.920  49.900  40.280  1.00  0.00           C
ATOM   1481  HD1 PHE A  95      33.990  50.050  40.450  1.00  0.00           H
ATOM   1482  CE1 PHE A  95      32.480  48.680  40.780  1.00  0.00           C
ATOM   1483  HE1 PHE A  95      33.230  48.010  41.180  1.00  0.00           H
ATOM   1484  CZ  PHE A  95      31.180  48.340  40.790  1.00  0.00           C
ATOM   1485  HZ  PHE A  95      30.830  47.400  41.210  1.00  0.00           H
ATOM   1486  CD2 PHE A  95      30.700  50.460  39.680  1.00  0.00           C
ATOM   1487  HD2 PHE A  95      29.920  51.070  39.230  1.00  0.00           H
ATOM   1488  CE2 PHE A  95      30.240  49.270  40.230  1.00  0.00           C
ATOM   1489  HE2 PHE A  95      29.180  49.070  40.240  1.00  0.00           H
ATOM   1490  C   PHE A  95      32.340  53.440  37.020  1.00  0.00           C
ATOM   1491  O   PHE A  95      31.420  54.180  36.960  1.00  0.00           O
ATOM   1492  N   GLY A  96      33.580  53.730  36.550  1.00  0.00           N
ATOM   1493  HN  GLY A  96      34.230  52.970  36.570  1.00  0.00           H
ATOM   1494  CA  GLY A  96      33.970  55.080  36.080  1.00  0.00           C
ATOM   1495  HA1 GLY A  96      33.240  55.860  36.260  1.00  0.00           H
ATOM   1496  HA2 GLY A  96      34.040  54.990  35.010  1.00  0.00           H
ATOM   1497  C   GLY A  96      35.320  55.590  36.490  1.00  0.00           C
ATOM   1498  O   GLY A  96      36.020  55.030  37.340  1.00  0.00           O
ATOM   1499  N   ASP A  97      35.780  56.580  35.760  1.00  0.00           N
ATOM   1500  HN  ASP A  97      35.140  57.080  35.180  1.00  0.00           H
ATOM   1501  CA  ASP A  97      37.110  57.090  35.890  1.00  0.00           C
ATOM   1502  HA  ASP A  97      37.650  56.160  35.830  1.00  0.00           H
ATOM   1503  CB  ASP A  97      37.490  58.100  34.720  1.00  0.00           C
ATOM   1504  HB1 ASP A  97      38.480  58.530  34.970  1.00  0.00           H
ATOM   1505  HB2 ASP A  97      36.730  58.920  34.700  1.00  0.00           H
ATOM   1506  CG  ASP A  97      37.410  57.360  33.400  1.00  0.00           C
ATOM   1507  OD1 ASP A  97      37.330  56.150  33.260  1.00  0.00           O
ATOM   1508  OD2 ASP A  97      37.670  58.160  32.460  1.00  0.00           O
ATOM   1509  C   ASP A  97      37.340  57.790  37.270  1.00  0.00           C
ATOM   1510  O   ASP A  97      38.270  57.490  37.990  1.00  0.00           O
ATOM   1511  N   ILE A  98      36.450  58.730  37.710  1.00  0.00           N
ATOM   1512  HN  ILE A  98      35.640  58.970  37.170  1.00  0.00           H
ATOM   1513  CA  ILE A  98      36.500  59.340  39.050  1.00  0.00           C
ATOM   1514  HA  ILE A  98      37.520  59.700  38.970  1.00  0.00           H
ATOM   1515  CB  ILE A  98      35.510  60.500  39.180  1.00  0.00           C
ATOM   1516  HB  ILE A  98      34.590  60.200  38.620  1.00  0.00           H
ATOM   1517  CG2 ILE A  98      35.140  60.780  40.680  1.00  0.00           C
ATOM   1518 HG21 ILE A  98      36.110  60.850  41.220  1.00  0.00           H
ATOM   1519 HG22 ILE A  98      34.470  59.990  41.070  1.00  0.00           H
ATOM   1520 HG23 ILE A  98      34.650  61.780  40.760  1.00  0.00           H
ATOM   1521  CG1 ILE A  98      36.060  61.740  38.400  1.00  0.00           C
ATOM   1522 HG11 ILE A  98      35.230  62.490  38.420  1.00  0.00           H
ATOM   1523 HG12 ILE A  98      36.110  61.480  37.320  1.00  0.00           H
ATOM   1524  CD  ILE A  98      37.340  62.320  38.980  1.00  0.00           C
ATOM   1525  HD1 ILE A  98      37.600  63.190  38.350  1.00  0.00           H
ATOM   1526  HD2 ILE A  98      38.270  61.710  38.900  1.00  0.00           H
ATOM   1527  HD3 ILE A  98      37.170  62.690  40.020  1.00  0.00           H
ATOM   1528  C   ILE A  98      36.440  58.270  40.190  1.00  0.00           C
ATOM   1529  O   ILE A  98      37.280  58.280  41.070  1.00  0.00           O
ATOM   1530  N   PRO A  99      35.430  57.390  40.150  1.00  0.00           N
ATOM   1531  CD  PRO A  99      34.140  57.550  39.360  1.00  0.00           C
ATOM   1532  HD1 PRO A  99      34.310  57.350  38.280  1.00  0.00           H
ATOM   1533  HD2 PRO A  99      33.560  58.490  39.530  1.00  0.00           H
ATOM   1534  CA  PRO A  99      35.420  56.170  41.000  1.00  0.00           C
ATOM   1535  HA  PRO A  99      35.190  56.470  42.010  1.00  0.00           H
ATOM   1536  CB  PRO A  99      34.220  55.350  40.460  1.00  0.00           C
ATOM   1537  HB1 PRO A  99      33.720  54.870  41.330  1.00  0.00           H
ATOM   1538  HB2 PRO A  99      34.510  54.640  39.660  1.00  0.00           H
ATOM   1539  CG  PRO A  99      33.250  56.410  39.910  1.00  0.00           C
ATOM   1540  HG1 PRO A  99      32.530  56.020  39.160  1.00  0.00           H
ATOM   1541  HG2 PRO A  99      32.620  56.770  40.760  1.00  0.00           H
ATOM   1542  C   PRO A  99      36.700  55.430  41.100  1.00  0.00           C
ATOM   1543  O   PRO A  99      37.070  54.930  42.160  1.00  0.00           O
ATOM   1544  N   CYS A 100      37.450  55.140  39.990  1.00  0.00           N
ATOM   1545  HN  CYS A 100      37.140  55.350  39.070  1.00  0.00           H
ATOM   1546  CA  CYS A 100      38.760  54.450  40.040  1.00  0.00           C
ATOM   1547  HA  CYS A 100      38.660  53.600  40.700  1.00  0.00           H
ATOM   1548  CB  CYS A 100      39.140  53.980  38.630  1.00  0.00           C
ATOM   1549  HB1 CYS A 100      39.080  54.810  37.890  1.00  0.00           H
ATOM   1550  HB2 CYS A 100      38.530  53.150  38.230  1.00  0.00           H
ATOM   1551  SG  CYS A 100      40.820  53.330  38.420  1.00  0.00           S
ATOM   1552  C   CYS A 100      39.850  55.350  40.660  1.00  0.00           C
ATOM   1553  O   CYS A 100      40.490  54.950  41.610  1.00  0.00           O
ATOM   1554  N   ARG A 101      40.020  56.620  40.250  1.00  0.00           N
ATOM   1555  HN  ARG A 101      39.490  56.980  39.490  1.00  0.00           H
ATOM   1556  CA  ARG A 101      41.010  57.580  40.720  1.00  0.00           C
ATOM   1557  HA  ARG A 101      42.010  57.170  40.620  1.00  0.00           H
ATOM   1558  CB  ARG A 101      41.040  58.890  39.950  1.00  0.00           C
ATOM   1559  HB1 ARG A 101      41.610  59.700  40.480  1.00  0.00           H
ATOM   1560  HB2 ARG A 101      40.000  59.260  39.860  1.00  0.00           H
ATOM   1561  CG  ARG A 101      41.480  58.830  38.400  1.00  0.00           C
ATOM   1562  HG1 ARG A 101      40.920  58.030  37.870  1.00  0.00           H
ATOM   1563  HG2 ARG A 101      42.540  58.730  38.070  1.00  0.00           H
ATOM   1564  CD  ARG A 101      40.760  60.030  37.620  1.00  0.00           C
ATOM   1565  HD1 ARG A 101      39.690  60.200  37.880  1.00  0.00           H
ATOM   1566  HD2 ARG A 101      40.880  59.810  36.540  1.00  0.00           H
ATOM   1567  NE  ARG A 101      41.650  61.220  37.870  1.00  0.00           N
ATOM   1568  HE  ARG A 101      42.470  61.140  38.420  1.00  0.00           H
ATOM   1569  CZ  ARG A 101      41.350  62.480  37.520  1.00  0.00           C
ATOM   1570  NH1 ARG A 101      40.290  62.870  36.850  1.00  0.00           N
ATOM   1571 HH11 ARG A 101      39.620  62.250  36.440  1.00  0.00           H
ATOM   1572 HH12 ARG A 101      40.390  63.800  36.480  1.00  0.00           H
ATOM   1573  NH2 ARG A 101      42.160  63.430  37.900  1.00  0.00           N
ATOM   1574 HH21 ARG A 101      41.800  64.350  37.750  1.00  0.00           H
ATOM   1575 HH22 ARG A 101      42.810  63.240  38.640  1.00  0.00           H
ATOM   1576  C   ARG A 101      40.730  57.760  42.190  1.00  0.00           C
ATOM   1577  O   ARG A 101      41.660  57.770  43.030  1.00  0.00           O
ATOM   1578  N   LEU A 102      39.460  57.900  42.670  1.00  0.00           N
ATOM   1579  HN  LEU A 102      38.620  57.870  42.140  1.00  0.00           H
ATOM   1580  CA  LEU A 102      39.130  57.880  44.110  1.00  0.00           C
ATOM   1581  HA  LEU A 102      39.710  58.660  44.570  1.00  0.00           H
ATOM   1582  CB  LEU A 102      37.540  58.130  44.320  1.00  0.00           C
ATOM   1583  HB1 LEU A 102      37.070  57.170  44.040  1.00  0.00           H
ATOM   1584  HB2 LEU A 102      37.240  58.890  43.570  1.00  0.00           H
ATOM   1585  CG  LEU A 102      36.990  58.560  45.690  1.00  0.00           C
ATOM   1586  HG  LEU A 102      37.310  57.700  46.310  1.00  0.00           H
ATOM   1587  CD1 LEU A 102      37.790  59.820  46.000  1.00  0.00           C
ATOM   1588 HD11 LEU A 102      38.750  59.560  46.510  1.00  0.00           H
ATOM   1589 HD12 LEU A 102      37.200  60.360  46.770  1.00  0.00           H
ATOM   1590 HD13 LEU A 102      38.030  60.440  45.100  1.00  0.00           H
ATOM   1591  CD2 LEU A 102      35.490  58.720  45.830  1.00  0.00           C
ATOM   1592 HD21 LEU A 102      34.840  57.850  45.650  1.00  0.00           H
ATOM   1593 HD22 LEU A 102      35.230  59.450  45.030  1.00  0.00           H
ATOM   1594 HD23 LEU A 102      35.260  59.210  46.800  1.00  0.00           H
ATOM   1595  C   LEU A 102      39.390  56.600  44.860  1.00  0.00           C
ATOM   1596  O   LEU A 102      39.620  56.590  46.070  1.00  0.00           O
ATOM   1597  N   MET A 103      39.240  55.470  44.200  1.00  0.00           N
ATOM   1598  HN  MET A 103      39.030  55.470  43.230  1.00  0.00           H
ATOM   1599  CA  MET A 103      39.350  54.190  44.950  1.00  0.00           C
ATOM   1600  HA  MET A 103      38.870  54.310  45.910  1.00  0.00           H
ATOM   1601  CB  MET A 103      38.580  53.060  44.160  1.00  0.00           C
ATOM   1602  HB1 MET A 103      39.040  53.010  43.140  1.00  0.00           H
ATOM   1603  HB2 MET A 103      37.510  53.370  44.110  1.00  0.00           H
ATOM   1604  CG  MET A 103      38.750  51.600  44.780  1.00  0.00           C
ATOM   1605  HG1 MET A 103      37.880  51.050  44.380  1.00  0.00           H
ATOM   1606  HG2 MET A 103      38.730  51.640  45.900  1.00  0.00           H
ATOM   1607  SD  MET A 103      40.240  50.740  43.990  1.00  0.00           S
ATOM   1608  CE  MET A 103      39.650  50.300  42.360  1.00  0.00           C
ATOM   1609  HE1 MET A 103      39.190  51.140  41.780  1.00  0.00           H
ATOM   1610  HE2 MET A 103      38.930  49.450  42.420  1.00  0.00           H
ATOM   1611  HE3 MET A 103      40.440  49.970  41.650  1.00  0.00           H
ATOM   1612  C   MET A 103      40.780  53.830  45.360  1.00  0.00           C
ATOM   1613  O   MET A 103      41.170  53.550  46.510  1.00  0.00           O
ATOM   1614  N   LEU A 104      41.730  53.960  44.450  1.00  0.00           N
ATOM   1615  HN  LEU A 104      41.460  54.250  43.530  1.00  0.00           H
ATOM   1616  CA  LEU A 104      43.140  53.950  44.720  1.00  0.00           C
ATOM   1617  HA  LEU A 104      43.320  53.020  45.240  1.00  0.00           H
ATOM   1618  CB  LEU A 104      43.980  54.000  43.440  1.00  0.00           C
ATOM   1619  HB1 LEU A 104      45.050  54.140  43.660  1.00  0.00           H
ATOM   1620  HB2 LEU A 104      43.700  54.870  42.810  1.00  0.00           H
ATOM   1621  CG  LEU A 104      43.700  52.770  42.560  1.00  0.00           C
ATOM   1622  HG  LEU A 104      42.600  52.720  42.460  1.00  0.00           H
ATOM   1623  CD1 LEU A 104      44.250  52.940  41.120  1.00  0.00           C
ATOM   1624 HD11 LEU A 104      45.330  53.200  41.170  1.00  0.00           H
ATOM   1625 HD12 LEU A 104      43.690  53.750  40.580  1.00  0.00           H
ATOM   1626 HD13 LEU A 104      44.140  52.030  40.520  1.00  0.00           H
ATOM   1627  CD2 LEU A 104      44.030  51.340  43.060  1.00  0.00           C
ATOM   1628 HD21 LEU A 104      44.970  51.290  43.670  1.00  0.00           H
ATOM   1629 HD22 LEU A 104      44.080  50.590  42.240  1.00  0.00           H
ATOM   1630 HD23 LEU A 104      43.320  50.920  43.790  1.00  0.00           H
ATOM   1631  C   LEU A 104      43.540  55.210  45.590  1.00  0.00           C
ATOM   1632  O   LEU A 104      44.400  55.160  46.450  1.00  0.00           O
ATOM   1633  N   PHE A 105      43.010  56.420  45.410  1.00  0.00           N
ATOM   1634  HN  PHE A 105      42.460  56.440  44.570  1.00  0.00           H
ATOM   1635  CA  PHE A 105      43.310  57.560  46.220  1.00  0.00           C
ATOM   1636  HA  PHE A 105      44.390  57.630  46.200  1.00  0.00           H
ATOM   1637  CB  PHE A 105      42.930  58.940  45.640  1.00  0.00           C
ATOM   1638  HB1 PHE A 105      41.890  58.880  45.280  1.00  0.00           H
ATOM   1639  HB2 PHE A 105      43.630  59.100  44.790  1.00  0.00           H
ATOM   1640  CG  PHE A 105      43.020  60.170  46.540  1.00  0.00           C
ATOM   1641  CD1 PHE A 105      44.270  60.750  46.780  1.00  0.00           C
ATOM   1642  HD1 PHE A 105      45.160  60.400  46.280  1.00  0.00           H
ATOM   1643  CE1 PHE A 105      44.410  61.880  47.600  1.00  0.00           C
ATOM   1644  HE1 PHE A 105      45.340  62.380  47.810  1.00  0.00           H
ATOM   1645  CZ  PHE A 105      43.200  62.590  48.020  1.00  0.00           C
ATOM   1646  HZ  PHE A 105      43.240  63.570  48.460  1.00  0.00           H
ATOM   1647  CD2 PHE A 105      41.900  60.830  46.900  1.00  0.00           C
ATOM   1648  HD2 PHE A 105      40.950  60.400  46.660  1.00  0.00           H
ATOM   1649  CE2 PHE A 105      41.970  62.030  47.670  1.00  0.00           C
ATOM   1650  HE2 PHE A 105      41.000  62.470  47.820  1.00  0.00           H
ATOM   1651  C   PHE A 105      42.920  57.350  47.620  1.00  0.00           C
ATOM   1652  O   PHE A 105      43.840  57.490  48.440  1.00  0.00           O
ATOM   1653  N   MET A 106      41.650  56.880  47.970  1.00  0.00           N
ATOM   1654  HN  MET A 106      40.950  56.720  47.270  1.00  0.00           H
ATOM   1655  CA  MET A 106      41.350  56.680  49.360  1.00  0.00           C
ATOM   1656  HA  MET A 106      41.510  57.580  49.930  1.00  0.00           H
ATOM   1657  CB  MET A 106      39.820  56.410  49.430  1.00  0.00           C
ATOM   1658  HB1 MET A 106      39.500  55.990  50.400  1.00  0.00           H
ATOM   1659  HB2 MET A 106      39.440  55.770  48.610  1.00  0.00           H
ATOM   1660  CG  MET A 106      39.050  57.800  49.250  1.00  0.00           C
ATOM   1661  HG1 MET A 106      38.010  57.640  48.910  1.00  0.00           H
ATOM   1662  HG2 MET A 106      39.590  58.290  48.410  1.00  0.00           H
ATOM   1663  SD  MET A 106      39.080  58.970  50.620  1.00  0.00           S
ATOM   1664  CE  MET A 106      37.320  59.510  50.420  1.00  0.00           C
ATOM   1665  HE1 MET A 106      37.020  60.440  50.960  1.00  0.00           H
ATOM   1666  HE2 MET A 106      36.550  58.790  50.770  1.00  0.00           H
ATOM   1667  HE3 MET A 106      36.990  59.720  49.380  1.00  0.00           H
ATOM   1668  C   MET A 106      42.140  55.560  49.970  1.00  0.00           C
ATOM   1669  O   MET A 106      42.570  55.700  51.100  1.00  0.00           O
ATOM   1670  N   LEU A 107      42.340  54.440  49.260  1.00  0.00           N
ATOM   1671  HN  LEU A 107      41.980  54.370  48.340  1.00  0.00           H
ATOM   1672  CA  LEU A 107      43.270  53.430  49.680  1.00  0.00           C
ATOM   1673  HA  LEU A 107      42.910  53.120  50.650  1.00  0.00           H
ATOM   1674  CB  LEU A 107      43.260  52.430  48.500  1.00  0.00           C
ATOM   1675  HB1 LEU A 107      43.480  53.060  47.600  1.00  0.00           H
ATOM   1676  HB2 LEU A 107      42.190  52.190  48.300  1.00  0.00           H
ATOM   1677  CG  LEU A 107      44.180  51.180  48.500  1.00  0.00           C
ATOM   1678  HG  LEU A 107      45.240  51.480  48.320  1.00  0.00           H
ATOM   1679  CD1 LEU A 107      44.080  50.310  49.710  1.00  0.00           C
ATOM   1680 HD11 LEU A 107      44.450  50.840  50.620  1.00  0.00           H
ATOM   1681 HD12 LEU A 107      44.810  49.470  49.600  1.00  0.00           H
ATOM   1682 HD13 LEU A 107      43.030  49.990  49.860  1.00  0.00           H
ATOM   1683  CD2 LEU A 107      43.930  50.400  47.210  1.00  0.00           C
ATOM   1684 HD21 LEU A 107      44.310  50.960  46.330  1.00  0.00           H
ATOM   1685 HD22 LEU A 107      42.820  50.360  47.140  1.00  0.00           H
ATOM   1686 HD23 LEU A 107      44.280  49.360  47.380  1.00  0.00           H
ATOM   1687  C   LEU A 107      44.680  53.980  49.960  1.00  0.00           C
ATOM   1688  O   LEU A 107      45.110  53.820  51.080  1.00  0.00           O
ATOM   1689  N   ALA A 108      45.430  54.590  49.040  1.00  0.00           N
ATOM   1690  HN  ALA A 108      45.210  54.770  48.080  1.00  0.00           H
ATOM   1691  CA  ALA A 108      46.650  55.200  49.270  1.00  0.00           C
ATOM   1692  HA  ALA A 108      47.390  54.470  49.590  1.00  0.00           H
ATOM   1693  CB  ALA A 108      47.280  55.780  47.950  1.00  0.00           C
ATOM   1694  HB1 ALA A 108      47.190  55.050  47.120  1.00  0.00           H
ATOM   1695  HB2 ALA A 108      48.350  56.010  48.150  1.00  0.00           H
ATOM   1696  HB3 ALA A 108      46.730  56.660  47.570  1.00  0.00           H
ATOM   1697  C   ALA A 108      46.720  56.280  50.410  1.00  0.00           C
ATOM   1698  O   ALA A 108      47.590  56.200  51.310  1.00  0.00           O
ATOM   1699  N   MET A 109      45.800  57.250  50.350  1.00  0.00           N
ATOM   1700  HN  MET A 109      45.070  57.220  49.670  1.00  0.00           H
ATOM   1701  CA  MET A 109      45.700  58.270  51.410  1.00  0.00           C
ATOM   1702  HA  MET A 109      46.640  58.770  51.340  1.00  0.00           H
ATOM   1703  CB  MET A 109      44.690  59.240  50.870  1.00  0.00           C
ATOM   1704  HB1 MET A 109      43.730  58.690  50.880  1.00  0.00           H
ATOM   1705  HB2 MET A 109      44.940  59.260  49.780  1.00  0.00           H
ATOM   1706  CG  MET A 109      44.580  60.640  51.490  1.00  0.00           C
ATOM   1707  HG1 MET A 109      44.160  61.210  50.640  1.00  0.00           H
ATOM   1708  HG2 MET A 109      45.560  61.120  51.680  1.00  0.00           H
ATOM   1709  SD  MET A 109      43.600  60.730  52.980  1.00  0.00           S
ATOM   1710  CE  MET A 109      41.980  60.620  52.410  1.00  0.00           C
ATOM   1711  HE1 MET A 109      41.650  61.400  51.670  1.00  0.00           H
ATOM   1712  HE2 MET A 109      41.320  60.720  53.300  1.00  0.00           H
ATOM   1713  HE3 MET A 109      41.810  59.640  51.910  1.00  0.00           H
ATOM   1714  C   MET A 109      45.360  57.740  52.820  1.00  0.00           C
ATOM   1715  O   MET A 109      46.010  58.080  53.800  1.00  0.00           O
ATOM   1716  N   ASN A 110      44.430  56.810  52.960  1.00  0.00           N
ATOM   1717  HN  ASN A 110      43.870  56.540  52.190  1.00  0.00           H
ATOM   1718  CA  ASN A 110      44.090  56.200  54.290  1.00  0.00           C
ATOM   1719  HA  ASN A 110      44.010  57.050  54.950  1.00  0.00           H
ATOM   1720  CB  ASN A 110      42.750  55.440  54.300  1.00  0.00           C
ATOM   1721  HB1 ASN A 110      42.620  54.920  55.280  1.00  0.00           H
ATOM   1722  HB2 ASN A 110      42.690  54.740  53.450  1.00  0.00           H
ATOM   1723  CG  ASN A 110      41.670  56.500  54.320  1.00  0.00           C
ATOM   1724  OD1 ASN A 110      41.470  57.130  55.370  1.00  0.00           O
ATOM   1725  ND2 ASN A 110      41.060  56.810  53.220  1.00  0.00           N
ATOM   1726 HD21 ASN A 110      41.380  56.270  52.440  1.00  0.00           H
ATOM   1727 HD22 ASN A 110      40.290  57.430  53.090  1.00  0.00           H
ATOM   1728  C   ASN A 110      45.180  55.240  54.750  1.00  0.00           C
ATOM   1729  O   ASN A 110      45.540  55.230  55.920  1.00  0.00           O
ATOM   1730  N   ARG A 111      45.740  54.490  53.840  1.00  0.00           N
ATOM   1731  HN  ARG A 111      45.350  54.520  52.910  1.00  0.00           H
ATOM   1732  CA  ARG A 111      46.990  53.650  54.130  1.00  0.00           C
ATOM   1733  HA  ARG A 111      46.640  52.930  54.840  1.00  0.00           H
ATOM   1734  CB  ARG A 111      47.370  52.910  52.850  1.00  0.00           C
ATOM   1735  HB1 ARG A 111      47.400  53.700  52.070  1.00  0.00           H
ATOM   1736  HB2 ARG A 111      46.580  52.150  52.720  1.00  0.00           H
ATOM   1737  CG  ARG A 111      48.650  52.050  52.910  1.00  0.00           C
ATOM   1738  HG1 ARG A 111      48.520  51.210  53.630  1.00  0.00           H
ATOM   1739  HG2 ARG A 111      49.460  52.770  53.190  1.00  0.00           H
ATOM   1740  CD  ARG A 111      49.000  51.300  51.620  1.00  0.00           C
ATOM   1741  HD1 ARG A 111      48.180  50.590  51.410  1.00  0.00           H
ATOM   1742  HD2 ARG A 111      49.950  50.760  51.770  1.00  0.00           H
ATOM   1743  NE  ARG A 111      49.140  52.240  50.490  1.00  0.00           N
ATOM   1744  HE  ARG A 111      49.680  53.070  50.650  1.00  0.00           H
ATOM   1745  CZ  ARG A 111      48.860  51.960  49.240  1.00  0.00           C
ATOM   1746  NH1 ARG A 111      48.280  50.850  48.860  1.00  0.00           N
ATOM   1747 HH11 ARG A 111      48.080  50.060  49.420  1.00  0.00           H
ATOM   1748 HH12 ARG A 111      48.120  50.770  47.870  1.00  0.00           H
ATOM   1749  NH2 ARG A 111      49.170  52.880  48.330  1.00  0.00           N
ATOM   1750 HH21 ARG A 111      49.570  53.760  48.570  1.00  0.00           H
ATOM   1751 HH22 ARG A 111      48.970  52.640  47.380  1.00  0.00           H
ATOM   1752  C   ARG A 111      48.100  54.470  54.690  1.00  0.00           C
ATOM   1753  O   ARG A 111      48.800  54.050  55.580  1.00  0.00           O
ATOM   1754  N   GLN A 112      48.410  55.640  54.040  1.00  0.00           N
ATOM   1755  HN  GLN A 112      47.950  55.870  53.190  1.00  0.00           H
ATOM   1756  CA  GLN A 112      49.330  56.640  54.490  1.00  0.00           C
ATOM   1757  HA  GLN A 112      50.310  56.230  54.680  1.00  0.00           H
ATOM   1758  CB  GLN A 112      49.620  57.650  53.290  1.00  0.00           C
ATOM   1759  HB1 GLN A 112      48.650  58.100  52.990  1.00  0.00           H
ATOM   1760  HB2 GLN A 112      49.900  56.940  52.490  1.00  0.00           H
ATOM   1761  CG  GLN A 112      50.660  58.800  53.470  1.00  0.00           C
ATOM   1762  HG1 GLN A 112      50.150  59.480  54.200  1.00  0.00           H
ATOM   1763  HG2 GLN A 112      50.850  59.410  52.560  1.00  0.00           H
ATOM   1764  CD  GLN A 112      51.980  58.230  54.000  1.00  0.00           C
ATOM   1765  OE1 GLN A 112      52.870  57.830  53.190  1.00  0.00           O
ATOM   1766  NE2 GLN A 112      52.180  58.240  55.340  1.00  0.00           N
ATOM   1767 HE21 GLN A 112      53.070  58.110  55.800  1.00  0.00           H
ATOM   1768 HE22 GLN A 112      51.490  58.790  55.790  1.00  0.00           H
ATOM   1769  C   GLN A 112      48.990  57.250  55.920  1.00  0.00           C
ATOM   1770  O   GLN A 112      49.860  57.540  56.750  1.00  0.00           O
ATOM   1771  N   GLY A 113      47.660  57.440  56.260  1.00  0.00           N
ATOM   1772  HN  GLY A 113      46.920  57.470  55.610  1.00  0.00           H
ATOM   1773  CA  GLY A 113      47.230  57.970  57.560  1.00  0.00           C
ATOM   1774  HA1 GLY A 113      46.210  58.260  57.390  1.00  0.00           H
ATOM   1775  HA2 GLY A 113      47.940  58.730  57.900  1.00  0.00           H
ATOM   1776  C   GLY A 113      47.300  56.850  58.600  1.00  0.00           C
ATOM   1777  O   GLY A 113      47.580  57.070  59.800  1.00  0.00           O
ATOM   1778  N   SER A 114      46.910  55.610  58.170  1.00  0.00           N
ATOM   1779  HN  SER A 114      46.570  55.530  57.240  1.00  0.00           H
ATOM   1780  CA  SER A 114      46.970  54.390  58.980  1.00  0.00           C
ATOM   1781  HA  SER A 114      46.280  54.540  59.800  1.00  0.00           H
ATOM   1782  CB  SER A 114      46.460  53.130  58.220  1.00  0.00           C
ATOM   1783  HB1 SER A 114      47.090  53.090  57.310  1.00  0.00           H
ATOM   1784  HB2 SER A 114      45.410  53.190  57.890  1.00  0.00           H
ATOM   1785  OG  SER A 114      46.710  51.940  58.960  1.00  0.00           O
ATOM   1786  HG1 SER A 114      46.070  52.000  59.670  1.00  0.00           H
ATOM   1787  C   SER A 114      48.360  54.140  59.620  1.00  0.00           C
ATOM   1788  O   SER A 114      48.410  53.740  60.800  1.00  0.00           O
ATOM   1789  N   ILE A 115      49.490  54.330  58.910  1.00  0.00           N
ATOM   1790  HN  ILE A 115      49.390  54.560  57.950  1.00  0.00           H
ATOM   1791  CA  ILE A 115      50.840  54.120  59.470  1.00  0.00           C
ATOM   1792  HA  ILE A 115      50.780  53.340  60.210  1.00  0.00           H
ATOM   1793  CB  ILE A 115      51.750  53.670  58.360  1.00  0.00           C
ATOM   1794  HB  ILE A 115      51.230  52.860  57.790  1.00  0.00           H
ATOM   1795  CG2 ILE A 115      51.990  54.820  57.330  1.00  0.00           C
ATOM   1796 HG21 ILE A 115      51.080  54.950  56.700  1.00  0.00           H
ATOM   1797 HG22 ILE A 115      52.830  54.360  56.760  1.00  0.00           H
ATOM   1798 HG23 ILE A 115      52.460  55.710  57.770  1.00  0.00           H
ATOM   1799  CG1 ILE A 115      53.090  53.070  58.950  1.00  0.00           C
ATOM   1800 HG11 ILE A 115      53.560  54.000  59.340  1.00  0.00           H
ATOM   1801 HG12 ILE A 115      53.730  52.730  58.110  1.00  0.00           H
ATOM   1802  CD  ILE A 115      53.090  51.980  60.010  1.00  0.00           C
ATOM   1803  HD1 ILE A 115      52.610  51.050  59.620  1.00  0.00           H
ATOM   1804  HD2 ILE A 115      52.660  52.320  60.980  1.00  0.00           H
ATOM   1805  HD3 ILE A 115      54.100  51.580  60.290  1.00  0.00           H
ATOM   1806  C   ILE A 115      51.250  55.390  60.210  1.00  0.00           C
ATOM   1807  O   ILE A 115      51.860  55.320  61.320  1.00  0.00           O
ATOM   1808  N   ILE A 116      51.020  56.620  59.720  1.00  0.00           N
ATOM   1809  HN  ILE A 116      50.600  56.670  58.810  1.00  0.00           H
ATOM   1810  CA  ILE A 116      51.390  57.890  60.370  1.00  0.00           C
ATOM   1811  HA  ILE A 116      52.470  57.910  60.500  1.00  0.00           H
ATOM   1812  CB  ILE A 116      51.050  59.140  59.570  1.00  0.00           C
ATOM   1813  HB  ILE A 116      50.250  58.780  58.870  1.00  0.00           H
ATOM   1814  CG2 ILE A 116      50.520  60.340  60.420  1.00  0.00           C
ATOM   1815 HG21 ILE A 116      50.460  61.220  59.750  1.00  0.00           H
ATOM   1816 HG22 ILE A 116      51.220  60.510  61.260  1.00  0.00           H
ATOM   1817 HG23 ILE A 116      49.540  60.070  60.890  1.00  0.00           H
ATOM   1818  CG1 ILE A 116      52.220  59.610  58.770  1.00  0.00           C
ATOM   1819 HG11 ILE A 116      52.550  58.850  58.040  1.00  0.00           H
ATOM   1820 HG12 ILE A 116      53.120  59.640  59.420  1.00  0.00           H
ATOM   1821  CD  ILE A 116      51.930  60.800  57.890  1.00  0.00           C
ATOM   1822  HD1 ILE A 116      52.600  60.940  57.010  1.00  0.00           H
ATOM   1823  HD2 ILE A 116      52.110  61.720  58.510  1.00  0.00           H
ATOM   1824  HD3 ILE A 116      50.880  60.730  57.520  1.00  0.00           H
ATOM   1825  C   ILE A 116      50.890  58.010  61.770  1.00  0.00           C
ATOM   1826  O   ILE A 116      51.650  58.360  62.640  1.00  0.00           O
ATOM   1827  N   PHE A 117      49.610  57.730  62.000  1.00  0.00           N
ATOM   1828  HN  PHE A 117      49.080  57.490  61.190  1.00  0.00           H
ATOM   1829  CA  PHE A 117      49.060  57.760  63.320  1.00  0.00           C
ATOM   1830  HA  PHE A 117      49.340  58.710  63.740  1.00  0.00           H
ATOM   1831  CB  PHE A 117      47.480  57.860  63.330  1.00  0.00           C
ATOM   1832  HB1 PHE A 117      47.190  58.010  64.400  1.00  0.00           H
ATOM   1833  HB2 PHE A 117      46.960  57.000  62.850  1.00  0.00           H
ATOM   1834  CG  PHE A 117      47.010  59.260  62.700  1.00  0.00           C
ATOM   1835  CD1 PHE A 117      47.190  60.380  63.520  1.00  0.00           C
ATOM   1836  HD1 PHE A 117      47.600  60.260  64.510  1.00  0.00           H
ATOM   1837  CE1 PHE A 117      46.760  61.630  63.110  1.00  0.00           C
ATOM   1838  HE1 PHE A 117      46.870  62.520  63.690  1.00  0.00           H
ATOM   1839  CZ  PHE A 117      46.120  61.810  61.830  1.00  0.00           C
ATOM   1840  HZ  PHE A 117      45.740  62.780  61.600  1.00  0.00           H
ATOM   1841  CD2 PHE A 117      46.320  59.420  61.420  1.00  0.00           C
ATOM   1842  HD2 PHE A 117      46.200  58.470  60.900  1.00  0.00           H
ATOM   1843  CE2 PHE A 117      45.920  60.640  60.990  1.00  0.00           C
ATOM   1844  HE2 PHE A 117      45.470  60.850  60.020  1.00  0.00           H
ATOM   1845  C   PHE A 117      49.580  56.700  64.220  1.00  0.00           C
ATOM   1846  O   PHE A 117      49.800  56.900  65.430  1.00  0.00           O
ATOM   1847  N   LEU A 118      49.830  55.500  63.670  1.00  0.00           N
ATOM   1848  HN  LEU A 118      49.530  55.260  62.750  1.00  0.00           H
ATOM   1849  CA  LEU A 118      50.450  54.440  64.480  1.00  0.00           C
ATOM   1850  HA  LEU A 118      49.920  54.290  65.410  1.00  0.00           H
ATOM   1851  CB  LEU A 118      50.550  53.060  63.810  1.00  0.00           C
ATOM   1852  HB1 LEU A 118      51.140  53.210  62.880  1.00  0.00           H
ATOM   1853  HB2 LEU A 118      49.520  52.680  63.620  1.00  0.00           H
ATOM   1854  CG  LEU A 118      51.210  51.900  64.570  1.00  0.00           C
ATOM   1855  HG  LEU A 118      52.260  52.110  64.820  1.00  0.00           H
ATOM   1856  CD1 LEU A 118      50.380  51.700  65.890  1.00  0.00           C
ATOM   1857 HD11 LEU A 118      50.380  52.630  66.500  1.00  0.00           H
ATOM   1858 HD12 LEU A 118      50.830  50.790  66.360  1.00  0.00           H
ATOM   1859 HD13 LEU A 118      49.410  51.380  65.450  1.00  0.00           H
ATOM   1860  CD2 LEU A 118      51.220  50.630  63.690  1.00  0.00           C
ATOM   1861 HD21 LEU A 118      51.610  49.810  64.320  1.00  0.00           H
ATOM   1862 HD22 LEU A 118      51.840  50.730  62.770  1.00  0.00           H
ATOM   1863 HD23 LEU A 118      50.230  50.220  63.390  1.00  0.00           H
ATOM   1864  C   LEU A 118      51.860  54.750  65.020  1.00  0.00           C
ATOM   1865  O   LEU A 118      52.310  54.510  66.150  1.00  0.00           O
ATOM   1866  N   THR A 119      52.700  55.360  64.100  1.00  0.00           N
ATOM   1867  HN  THR A 119      52.330  55.610  63.210  1.00  0.00           H
ATOM   1868  CA  THR A 119      53.950  55.920  64.360  1.00  0.00           C
ATOM   1869  HA  THR A 119      54.490  55.080  64.770  1.00  0.00           H
ATOM   1870  CB  THR A 119      54.710  56.490  63.190  1.00  0.00           C
ATOM   1871  HB  THR A 119      54.280  57.460  62.870  1.00  0.00           H
ATOM   1872  OG1 THR A 119      54.740  55.580  62.140  1.00  0.00           O
ATOM   1873  HG1 THR A 119      53.910  55.110  62.170  1.00  0.00           H
ATOM   1874  CG2 THR A 119      56.140  56.680  63.600  1.00  0.00           C
ATOM   1875 HG21 THR A 119      56.450  55.850  64.270  1.00  0.00           H
ATOM   1876 HG22 THR A 119      56.310  57.600  64.210  1.00  0.00           H
ATOM   1877 HG23 THR A 119      56.770  56.720  62.700  1.00  0.00           H
ATOM   1878  C   THR A 119      53.960  56.970  65.470  1.00  0.00           C
ATOM   1879  O   THR A 119      54.690  56.830  66.420  1.00  0.00           O
ATOM   1880  N   VAL A 120      53.050  57.940  65.500  1.00  0.00           N
ATOM   1881  HN  VAL A 120      52.470  58.190  64.730  1.00  0.00           H
ATOM   1882  CA  VAL A 120      52.770  58.810  66.620  1.00  0.00           C
ATOM   1883  HA  VAL A 120      53.720  59.330  66.680  1.00  0.00           H
ATOM   1884  CB  VAL A 120      51.640  59.810  66.440  1.00  0.00           C
ATOM   1885  HB  VAL A 120      50.750  59.150  66.280  1.00  0.00           H
ATOM   1886  CG1 VAL A 120      51.460  60.710  67.690  1.00  0.00           C
ATOM   1887 HG11 VAL A 120      52.430  61.050  68.110  1.00  0.00           H
ATOM   1888 HG12 VAL A 120      51.040  60.150  68.560  1.00  0.00           H
ATOM   1889 HG13 VAL A 120      50.720  61.520  67.540  1.00  0.00           H
ATOM   1890  CG2 VAL A 120      51.940  60.740  65.270  1.00  0.00           C
ATOM   1891 HG21 VAL A 120      51.820  60.120  64.350  1.00  0.00           H
ATOM   1892 HG22 VAL A 120      52.970  61.130  65.270  1.00  0.00           H
ATOM   1893 HG23 VAL A 120      51.240  61.600  65.190  1.00  0.00           H
ATOM   1894  C   VAL A 120      52.490  57.950  67.930  1.00  0.00           C
ATOM   1895  O   VAL A 120      53.100  58.220  68.980  1.00  0.00           O
ATOM   1896  N   VAL A 121      51.580  56.990  67.810  1.00  0.00           N
ATOM   1897  HN  VAL A 121      51.050  56.920  66.960  1.00  0.00           H
ATOM   1898  CA  VAL A 121      51.190  56.090  68.870  1.00  0.00           C
ATOM   1899  HA  VAL A 121      50.890  56.780  69.660  1.00  0.00           H
ATOM   1900  CB  VAL A 121      49.930  55.320  68.560  1.00  0.00           C
ATOM   1901  HB  VAL A 121      50.010  55.070  67.480  1.00  0.00           H
ATOM   1902  CG1 VAL A 121      49.610  54.110  69.470  1.00  0.00           C
ATOM   1903 HG11 VAL A 121      48.590  53.770  69.180  1.00  0.00           H
ATOM   1904 HG12 VAL A 121      49.530  54.370  70.550  1.00  0.00           H
ATOM   1905 HG13 VAL A 121      50.200  53.230  69.160  1.00  0.00           H
ATOM   1906  CG2 VAL A 121      48.670  56.330  68.580  1.00  0.00           C
ATOM   1907 HG21 VAL A 121      49.000  57.220  68.000  1.00  0.00           H
ATOM   1908 HG22 VAL A 121      48.300  56.530  69.610  1.00  0.00           H
ATOM   1909 HG23 VAL A 121      47.870  55.810  68.010  1.00  0.00           H
ATOM   1910  C   VAL A 121      52.330  55.160  69.490  1.00  0.00           C
ATOM   1911  O   VAL A 121      52.280  54.910  70.700  1.00  0.00           O
ATOM   1912  N   ALA A 122      53.260  54.690  68.640  1.00  0.00           N
ATOM   1913  HN  ALA A 122      52.970  54.750  67.690  1.00  0.00           H
ATOM   1914  CA  ALA A 122      54.450  54.030  68.940  1.00  0.00           C
ATOM   1915  HA  ALA A 122      54.170  53.190  69.580  1.00  0.00           H
ATOM   1916  CB  ALA A 122      55.170  53.500  67.680  1.00  0.00           C
ATOM   1917  HB1 ALA A 122      54.530  52.860  67.050  1.00  0.00           H
ATOM   1918  HB2 ALA A 122      56.170  53.100  67.940  1.00  0.00           H
ATOM   1919  HB3 ALA A 122      55.340  54.340  66.980  1.00  0.00           H
ATOM   1920  C   ALA A 122      55.470  54.890  69.740  1.00  0.00           C
ATOM   1921  O   ALA A 122      55.950  54.450  70.790  1.00  0.00           O
ATOM   1922  N   VAL A 123      55.620  56.200  69.330  1.00  0.00           N
ATOM   1923  HN  VAL A 123      55.310  56.520  68.440  1.00  0.00           H
ATOM   1924  CA  VAL A 123      56.410  57.200  70.070  1.00  0.00           C
ATOM   1925  HA  VAL A 123      57.300  56.660  70.350  1.00  0.00           H
ATOM   1926  CB  VAL A 123      56.970  58.210  69.060  1.00  0.00           C
ATOM   1927  HB  VAL A 123      56.090  58.720  68.610  1.00  0.00           H
ATOM   1928  CG1 VAL A 123      57.770  59.300  69.790  1.00  0.00           C
ATOM   1929 HG11 VAL A 123      58.110  60.110  69.120  1.00  0.00           H
ATOM   1930 HG12 VAL A 123      58.640  58.850  70.320  1.00  0.00           H
ATOM   1931 HG13 VAL A 123      57.200  59.820  70.600  1.00  0.00           H
ATOM   1932  CG2 VAL A 123      57.780  57.540  67.980  1.00  0.00           C
ATOM   1933 HG21 VAL A 123      57.170  57.260  67.090  1.00  0.00           H
ATOM   1934 HG22 VAL A 123      58.340  56.670  68.380  1.00  0.00           H
ATOM   1935 HG23 VAL A 123      58.640  58.150  67.650  1.00  0.00           H
ATOM   1936  C   VAL A 123      55.750  57.700  71.300  1.00  0.00           C
ATOM   1937  O   VAL A 123      56.490  57.940  72.270  1.00  0.00           O
ATOM   1938  N   ASP A 124      54.440  57.880  71.360  1.00  0.00           N
ATOM   1939  HN  ASP A 124      53.750  57.800  70.650  1.00  0.00           H
ATOM   1940  CA  ASP A 124      53.900  58.190  72.700  1.00  0.00           C
ATOM   1941  HA  ASP A 124      54.350  59.090  73.110  1.00  0.00           H
ATOM   1942  CB  ASP A 124      52.290  58.510  72.530  1.00  0.00           C
ATOM   1943  HB1 ASP A 124      51.830  57.770  71.860  1.00  0.00           H
ATOM   1944  HB2 ASP A 124      52.320  59.460  71.960  1.00  0.00           H
ATOM   1945  CG  ASP A 124      51.370  58.530  73.690  1.00  0.00           C
ATOM   1946  OD1 ASP A 124      51.010  57.480  74.340  1.00  0.00           O
ATOM   1947  OD2 ASP A 124      51.060  59.710  74.080  1.00  0.00           O
ATOM   1948  C   ASP A 124      54.070  56.990  73.740  1.00  0.00           C
ATOM   1949  O   ASP A 124      54.500  57.200  74.870  1.00  0.00           O
ATOM   1950  N   ARG A 125      53.670  55.710  73.380  1.00  0.00           N
ATOM   1951  HN  ARG A 125      53.080  55.540  72.600  1.00  0.00           H
ATOM   1952  CA  ARG A 125      53.930  54.460  74.120  1.00  0.00           C
ATOM   1953  HA  ARG A 125      53.440  54.660  75.070  1.00  0.00           H
ATOM   1954  CB  ARG A 125      53.330  53.170  73.570  1.00  0.00           C
ATOM   1955  HB1 ARG A 125      54.000  52.290  73.720  1.00  0.00           H
ATOM   1956  HB2 ARG A 125      53.200  53.260  72.480  1.00  0.00           H
ATOM   1957  CG  ARG A 125      51.910  52.720  74.070  1.00  0.00           C
ATOM   1958  HG1 ARG A 125      52.000  52.650  75.170  1.00  0.00           H
ATOM   1959  HG2 ARG A 125      51.670  51.720  73.660  1.00  0.00           H
ATOM   1960  CD  ARG A 125      50.870  53.770  73.650  1.00  0.00           C
ATOM   1961  HD1 ARG A 125      50.760  53.600  72.560  1.00  0.00           H
ATOM   1962  HD2 ARG A 125      51.200  54.770  74.010  1.00  0.00           H
ATOM   1963  NE  ARG A 125      49.580  53.410  74.260  1.00  0.00           N
ATOM   1964  HE  ARG A 125      49.270  52.460  74.310  1.00  0.00           H
ATOM   1965  CZ  ARG A 125      48.800  54.320  74.860  1.00  0.00           C
ATOM   1966  NH1 ARG A 125      49.080  55.630  75.010  1.00  0.00           N
ATOM   1967 HH11 ARG A 125      49.900  56.090  74.650  1.00  0.00           H
ATOM   1968 HH12 ARG A 125      48.290  56.170  75.290  1.00  0.00           H
ATOM   1969  NH2 ARG A 125      47.650  54.060  75.450  1.00  0.00           N
ATOM   1970 HH21 ARG A 125      47.070  53.260  75.260  1.00  0.00           H
ATOM   1971 HH22 ARG A 125      47.320  54.660  76.180  1.00  0.00           H
ATOM   1972  C   ARG A 125      55.310  54.220  74.680  1.00  0.00           C
ATOM   1973  O   ARG A 125      55.470  53.950  75.870  1.00  0.00           O
ATOM   1974  N   TYR A 126      56.280  54.300  73.780  1.00  0.00           N
ATOM   1975  HN  TYR A 126      56.050  54.300  72.810  1.00  0.00           H
ATOM   1976  CA  TYR A 126      57.650  54.520  74.050  1.00  0.00           C
ATOM   1977  HA  TYR A 126      58.040  53.590  74.430  1.00  0.00           H
ATOM   1978  CB  TYR A 126      58.320  54.800  72.710  1.00  0.00           C
ATOM   1979  HB1 TYR A 126      57.740  55.630  72.250  1.00  0.00           H
ATOM   1980  HB2 TYR A 126      58.200  53.940  72.030  1.00  0.00           H
ATOM   1981  CG  TYR A 126      59.760  55.200  72.750  1.00  0.00           C
ATOM   1982  CD1 TYR A 126      60.730  54.570  73.560  1.00  0.00           C
ATOM   1983  HD1 TYR A 126      60.360  53.740  74.140  1.00  0.00           H
ATOM   1984  CE1 TYR A 126      62.020  55.070  73.590  1.00  0.00           C
ATOM   1985  HE1 TYR A 126      62.700  54.740  74.360  1.00  0.00           H
ATOM   1986  CZ  TYR A 126      62.480  56.030  72.740  1.00  0.00           C
ATOM   1987  OH  TYR A 126      63.820  56.520  72.710  1.00  0.00           O
ATOM   1988  HH  TYR A 126      63.950  57.270  72.140  1.00  0.00           H
ATOM   1989  CD2 TYR A 126      60.270  56.140  71.790  1.00  0.00           C
ATOM   1990  HD2 TYR A 126      59.600  56.520  71.030  1.00  0.00           H
ATOM   1991  CE2 TYR A 126      61.580  56.590  71.770  1.00  0.00           C
ATOM   1992  HE2 TYR A 126      62.040  57.150  70.970  1.00  0.00           H
ATOM   1993  C   TYR A 126      57.930  55.490  75.150  1.00  0.00           C
ATOM   1994  O   TYR A 126      58.610  55.150  76.100  1.00  0.00           O
ATOM   1995  N   PHE A 127      57.370  56.620  75.070  1.00  0.00           N
ATOM   1996  HN  PHE A 127      56.770  56.900  74.320  1.00  0.00           H
ATOM   1997  CA  PHE A 127      57.630  57.650  76.090  1.00  0.00           C
ATOM   1998  HA  PHE A 127      58.680  57.610  76.280  1.00  0.00           H
ATOM   1999  CB  PHE A 127      57.160  59.070  75.690  1.00  0.00           C
ATOM   2000  HB1 PHE A 127      57.190  59.690  76.600  1.00  0.00           H
ATOM   2001  HB2 PHE A 127      56.100  59.130  75.360  1.00  0.00           H
ATOM   2002  CG  PHE A 127      58.060  59.720  74.640  1.00  0.00           C
ATOM   2003  CD1 PHE A 127      57.670  60.980  74.200  1.00  0.00           C
ATOM   2004  HD1 PHE A 127      56.790  61.440  74.620  1.00  0.00           H
ATOM   2005  CE1 PHE A 127      58.250  61.630  73.100  1.00  0.00           C
ATOM   2006  HE1 PHE A 127      57.750  62.530  72.750  1.00  0.00           H
ATOM   2007  CZ  PHE A 127      59.340  61.010  72.480  1.00  0.00           C
ATOM   2008  HZ  PHE A 127      59.960  61.450  71.710  1.00  0.00           H
ATOM   2009  CD2 PHE A 127      58.980  59.080  73.850  1.00  0.00           C
ATOM   2010  HD2 PHE A 127      59.220  58.070  74.150  1.00  0.00           H
ATOM   2011  CE2 PHE A 127      59.740  59.730  72.860  1.00  0.00           C
ATOM   2012  HE2 PHE A 127      60.580  59.300  72.320  1.00  0.00           H
ATOM   2013  C   PHE A 127      56.970  57.290  77.430  1.00  0.00           C
ATOM   2014  O   PHE A 127      57.410  57.650  78.520  1.00  0.00           O
ATOM   2015  N   ARG A 128      55.740  56.790  77.380  1.00  0.00           N
ATOM   2016  HN  ARG A 128      55.350  56.700  76.450  1.00  0.00           H
ATOM   2017  CA  ARG A 128      55.050  56.380  78.520  1.00  0.00           C
ATOM   2018  HA  ARG A 128      55.150  57.200  79.210  1.00  0.00           H
ATOM   2019  CB  ARG A 128      53.550  56.000  78.160  1.00  0.00           C
ATOM   2020  HB1 ARG A 128      53.190  55.420  79.030  1.00  0.00           H
ATOM   2021  HB2 ARG A 128      53.540  55.350  77.260  1.00  0.00           H
ATOM   2022  CG  ARG A 128      52.540  57.140  78.080  1.00  0.00           C
ATOM   2023  HG1 ARG A 128      53.000  57.710  77.230  1.00  0.00           H
ATOM   2024  HG2 ARG A 128      52.710  57.720  79.010  1.00  0.00           H
ATOM   2025  CD  ARG A 128      51.080  56.740  77.800  1.00  0.00           C
ATOM   2026  HD1 ARG A 128      50.400  56.510  78.650  1.00  0.00           H
ATOM   2027  HD2 ARG A 128      51.200  55.920  77.070  1.00  0.00           H
ATOM   2028  NE  ARG A 128      50.570  57.900  77.030  1.00  0.00           N
ATOM   2029  HE  ARG A 128      50.740  57.830  76.050  1.00  0.00           H
ATOM   2030  CZ  ARG A 128      50.040  59.060  77.490  1.00  0.00           C
ATOM   2031  NH1 ARG A 128      49.900  59.200  78.740  1.00  0.00           N
ATOM   2032 HH11 ARG A 128      50.270  58.470  79.320  1.00  0.00           H
ATOM   2033 HH12 ARG A 128      49.530  60.060  79.080  1.00  0.00           H
ATOM   2034  NH2 ARG A 128      49.780  60.000  76.600  1.00  0.00           N
ATOM   2035 HH21 ARG A 128      50.220  59.920  75.700  1.00  0.00           H
ATOM   2036 HH22 ARG A 128      49.160  60.730  76.870  1.00  0.00           H
ATOM   2037  C   ARG A 128      55.790  55.340  79.370  1.00  0.00           C
ATOM   2038  O   ARG A 128      55.920  55.420  80.560  1.00  0.00           O
ATOM   2039  N   VAL A 129      56.360  54.300  78.630  1.00  0.00           N
ATOM   2040  HN  VAL A 129      56.050  54.240  77.690  1.00  0.00           H
ATOM   2041  CA  VAL A 129      57.190  53.240  79.230  1.00  0.00           C
ATOM   2042  HA  VAL A 129      56.710  52.940  80.150  1.00  0.00           H
ATOM   2043  CB  VAL A 129      57.360  51.990  78.350  1.00  0.00           C
ATOM   2044  HB  VAL A 129      57.700  52.360  77.350  1.00  0.00           H
ATOM   2045  CG1 VAL A 129      58.400  50.910  78.810  1.00  0.00           C
ATOM   2046 HG11 VAL A 129      58.590  50.910  79.900  1.00  0.00           H
ATOM   2047 HG12 VAL A 129      59.340  51.160  78.250  1.00  0.00           H
ATOM   2048 HG13 VAL A 129      58.060  49.880  78.580  1.00  0.00           H
ATOM   2049  CG2 VAL A 129      55.960  51.250  78.110  1.00  0.00           C
ATOM   2050 HG21 VAL A 129      55.640  51.070  79.150  1.00  0.00           H
ATOM   2051 HG22 VAL A 129      56.170  50.360  77.480  1.00  0.00           H
ATOM   2052 HG23 VAL A 129      55.300  52.040  77.710  1.00  0.00           H
ATOM   2053  C   VAL A 129      58.580  53.700  79.700  1.00  0.00           C
ATOM   2054  O   VAL A 129      58.970  53.310  80.810  1.00  0.00           O
ATOM   2055  N   VAL A 130      59.340  54.510  78.950  1.00  0.00           N
ATOM   2056  HN  VAL A 130      59.070  54.910  78.070  1.00  0.00           H
ATOM   2057  CA  VAL A 130      60.740  54.780  79.430  1.00  0.00           C
ATOM   2058  HA  VAL A 130      61.230  53.860  79.680  1.00  0.00           H
ATOM   2059  CB  VAL A 130      61.580  55.330  78.320  1.00  0.00           C
ATOM   2060  HB  VAL A 130      61.170  56.280  77.930  1.00  0.00           H
ATOM   2061  CG1 VAL A 130      63.020  55.540  78.820  1.00  0.00           C
ATOM   2062 HG11 VAL A 130      63.070  56.380  79.530  1.00  0.00           H
ATOM   2063 HG12 VAL A 130      63.770  55.560  77.990  1.00  0.00           H
ATOM   2064 HG13 VAL A 130      63.320  54.680  79.460  1.00  0.00           H
ATOM   2065  CG2 VAL A 130      61.730  54.290  77.200  1.00  0.00           C
ATOM   2066 HG21 VAL A 130      62.420  54.600  76.380  1.00  0.00           H
ATOM   2067 HG22 VAL A 130      60.750  54.080  76.710  1.00  0.00           H
ATOM   2068 HG23 VAL A 130      62.150  53.350  77.600  1.00  0.00           H
ATOM   2069  C   VAL A 130      60.800  55.580  80.740  1.00  0.00           C
ATOM   2070  O   VAL A 130      61.420  55.230  81.770  1.00  0.00           O
ATOM   2071  N   HSD A 131      59.970  56.630  80.790  1.00  0.00           N
ATOM   2072  HN  HSD A 131      59.270  56.840  80.120  1.00  0.00           H
ATOM   2073  CA  HSD A 131      59.890  57.420  82.000  1.00  0.00           C
ATOM   2074  HA  HSD A 131      59.610  56.770  82.810  1.00  0.00           H
ATOM   2075  CB  HSD A 131      61.100  58.200  82.370  1.00  0.00           C
ATOM   2076  HB1 HSD A 131      61.830  57.390  82.600  1.00  0.00           H
ATOM   2077  HB2 HSD A 131      60.920  58.870  83.240  1.00  0.00           H
ATOM   2078  ND1 HSD A 131      61.180  60.380  81.190  1.00  0.00           N
ATOM   2079  HD1 HSD A 131      60.280  60.720  81.440  1.00  0.00           H
ATOM   2080  CG  HSD A 131      61.750  59.170  81.460  1.00  0.00           C
ATOM   2081  CE1 HSD A 131      62.100  61.040  80.390  1.00  0.00           C
ATOM   2082  HE1 HSD A 131      61.900  62.090  80.160  1.00  0.00           H
ATOM   2083  NE2 HSD A 131      63.200  60.320  80.210  1.00  0.00           N
ATOM   2084  CD2 HSD A 131      62.950  59.180  80.930  1.00  0.00           C
ATOM   2085  HD2 HSD A 131      63.730  58.440  80.960  1.00  0.00           H
ATOM   2086  C   HSD A 131      58.670  58.370  81.910  1.00  0.00           C
ATOM   2087  O   HSD A 131      58.410  58.990  80.860  1.00  0.00           O
ATOM   2088  N   PRO A 132      57.970  58.750  82.970  1.00  0.00           N
ATOM   2089  CD  PRO A 132      57.820  57.910  84.140  1.00  0.00           C
ATOM   2090  HD1 PRO A 132      58.720  58.220  84.710  1.00  0.00           H
ATOM   2091  HD2 PRO A 132      57.710  56.820  83.950  1.00  0.00           H
ATOM   2092  CA  PRO A 132      57.020  59.830  83.010  1.00  0.00           C
ATOM   2093  HA  PRO A 132      56.210  59.610  82.340  1.00  0.00           H
ATOM   2094  CB  PRO A 132      56.760  59.970  84.510  1.00  0.00           C
ATOM   2095  HB1 PRO A 132      55.810  60.500  84.730  1.00  0.00           H
ATOM   2096  HB2 PRO A 132      57.620  60.470  85.020  1.00  0.00           H
ATOM   2097  CG  PRO A 132      56.600  58.500  84.910  1.00  0.00           C
ATOM   2098  HG1 PRO A 132      56.710  58.210  85.970  1.00  0.00           H
ATOM   2099  HG2 PRO A 132      55.640  58.150  84.470  1.00  0.00           H
ATOM   2100  C   PRO A 132      57.520  61.170  82.460  1.00  0.00           C
ATOM   2101  O   PRO A 132      58.680  61.540  82.190  1.00  0.00           O
ATOM   2102  N   HSD A 133      56.520  62.030  82.390  1.00  0.00           N
ATOM   2103  HN  HSD A 133      55.640  61.730  82.750  1.00  0.00           H
ATOM   2104  CA  HSD A 133      56.630  63.500  82.280  1.00  0.00           C
ATOM   2105  HA  HSD A 133      55.580  63.670  82.470  1.00  0.00           H
ATOM   2106  CB  HSD A 133      57.450  64.170  83.430  1.00  0.00           C
ATOM   2107  HB1 HSD A 133      57.220  65.260  83.370  1.00  0.00           H
ATOM   2108  HB2 HSD A 133      58.510  64.080  83.150  1.00  0.00           H
ATOM   2109  ND1 HSD A 133      55.800  63.950  85.340  1.00  0.00           N
ATOM   2110  HD1 HSD A 133      55.020  64.180  84.770  1.00  0.00           H
ATOM   2111  CG  HSD A 133      57.110  63.790  84.850  1.00  0.00           C
ATOM   2112  CE1 HSD A 133      55.860  63.590  86.630  1.00  0.00           C
ATOM   2113  HE1 HSD A 133      55.000  63.690  87.280  1.00  0.00           H
ATOM   2114  NE2 HSD A 133      57.100  63.250  87.040  1.00  0.00           N
ATOM   2115  CD2 HSD A 133      57.830  63.330  85.910  1.00  0.00           C
ATOM   2116  HD2 HSD A 133      58.880  63.030  85.940  1.00  0.00           H
ATOM   2117  C   HSD A 133      57.130  63.990  80.920  1.00  0.00           C
ATOM   2118  O   HSD A 133      57.550  65.090  80.670  1.00  0.00           O
ATOM   2119  N   HSD A 134      57.130  63.130  79.880  1.00  0.00           N
ATOM   2120  HN  HSD A 134      56.890  62.200  80.140  1.00  0.00           H
ATOM   2121  CA  HSD A 134      57.420  63.510  78.490  1.00  0.00           C
ATOM   2122  HA  HSD A 134      58.350  64.060  78.500  1.00  0.00           H
ATOM   2123  CB  HSD A 134      57.680  62.560  77.400  1.00  0.00           C
ATOM   2124  HB1 HSD A 134      57.900  63.010  76.410  1.00  0.00           H
ATOM   2125  HB2 HSD A 134      56.770  61.910  77.430  1.00  0.00           H
ATOM   2126  ND1 HSD A 134      59.050  60.670  78.470  1.00  0.00           N
ATOM   2127  HD1 HSD A 134      58.380  60.400  79.160  1.00  0.00           H
ATOM   2128  CG  HSD A 134      58.890  61.730  77.610  1.00  0.00           C
ATOM   2129  CE1 HSD A 134      60.160  60.050  77.900  1.00  0.00           C
ATOM   2130  HE1 HSD A 134      60.510  59.100  78.310  1.00  0.00           H
ATOM   2131  NE2 HSD A 134      60.640  60.620  76.810  1.00  0.00           N
ATOM   2132  CD2 HSD A 134      59.830  61.710  76.650  1.00  0.00           C
ATOM   2133  HD2 HSD A 134      59.970  62.410  75.840  1.00  0.00           H
ATOM   2134  C   HSD A 134      56.390  64.420  77.940  1.00  0.00           C
ATOM   2135  O   HSD A 134      55.230  64.370  78.200  1.00  0.00           O
ATOM   2136  N   ALA A 135      56.890  65.500  77.220  1.00  0.00           N
ATOM   2137  HN  ALA A 135      57.850  65.710  77.090  1.00  0.00           H
ATOM   2138  CA  ALA A 135      56.070  66.580  76.700  1.00  0.00           C
ATOM   2139  HA  ALA A 135      55.520  66.970  77.550  1.00  0.00           H
ATOM   2140  CB  ALA A 135      56.970  67.560  75.850  1.00  0.00           C
ATOM   2141  HB1 ALA A 135      57.580  68.250  76.470  1.00  0.00           H
ATOM   2142  HB2 ALA A 135      56.350  68.260  75.250  1.00  0.00           H
ATOM   2143  HB3 ALA A 135      57.580  67.050  75.070  1.00  0.00           H
ATOM   2144  C   ALA A 135      54.940  66.140  75.690  1.00  0.00           C
ATOM   2145  O   ALA A 135      53.830  66.710  75.810  1.00  0.00           O
ATOM   2146  N   LEU A 136      55.270  65.190  74.790  1.00  0.00           N
ATOM   2147  HN  LEU A 136      56.200  64.820  74.830  1.00  0.00           H
ATOM   2148  CA  LEU A 136      54.460  64.610  73.780  1.00  0.00           C
ATOM   2149  HA  LEU A 136      54.050  65.410  73.200  1.00  0.00           H
ATOM   2150  CB  LEU A 136      55.220  63.580  72.960  1.00  0.00           C
ATOM   2151  HB1 LEU A 136      55.350  62.720  73.660  1.00  0.00           H
ATOM   2152  HB2 LEU A 136      56.250  63.890  72.730  1.00  0.00           H
ATOM   2153  CG  LEU A 136      54.710  63.090  71.580  1.00  0.00           C
ATOM   2154  HG  LEU A 136      53.630  62.880  71.720  1.00  0.00           H
ATOM   2155  CD1 LEU A 136      54.910  64.200  70.500  1.00  0.00           C
ATOM   2156 HD11 LEU A 136      54.490  65.170  70.860  1.00  0.00           H
ATOM   2157 HD12 LEU A 136      54.470  63.910  69.530  1.00  0.00           H
ATOM   2158 HD13 LEU A 136      55.940  64.570  70.310  1.00  0.00           H
ATOM   2159  CD2 LEU A 136      55.380  61.850  71.100  1.00  0.00           C
ATOM   2160 HD21 LEU A 136      54.920  61.620  70.120  1.00  0.00           H
ATOM   2161 HD22 LEU A 136      55.310  61.050  71.860  1.00  0.00           H
ATOM   2162 HD23 LEU A 136      56.470  61.980  70.930  1.00  0.00           H
ATOM   2163  C   LEU A 136      53.310  63.930  74.420  1.00  0.00           C
ATOM   2164  O   LEU A 136      52.170  63.910  73.900  1.00  0.00           O
ATOM   2165  N   ASN A 137      53.480  63.190  75.570  1.00  0.00           N
ATOM   2166  HN  ASN A 137      54.330  63.220  76.080  1.00  0.00           H
ATOM   2167  CA  ASN A 137      52.410  62.550  76.320  1.00  0.00           C
ATOM   2168  HA  ASN A 137      51.900  61.940  75.580  1.00  0.00           H
ATOM   2169  CB  ASN A 137      53.020  61.710  77.430  1.00  0.00           C
ATOM   2170  HB1 ASN A 137      52.270  61.240  78.090  1.00  0.00           H
ATOM   2171  HB2 ASN A 137      53.650  62.310  78.120  1.00  0.00           H
ATOM   2172  CG  ASN A 137      53.910  60.650  76.830  1.00  0.00           C
ATOM   2173  OD1 ASN A 137      55.040  60.470  77.320  1.00  0.00           O
ATOM   2174  ND2 ASN A 137      53.540  59.960  75.710  1.00  0.00           N
ATOM   2175 HD21 ASN A 137      54.210  59.260  75.480  1.00  0.00           H
ATOM   2176 HD22 ASN A 137      52.650  60.100  75.280  1.00  0.00           H
ATOM   2177  C   ASN A 137      51.260  63.440  76.880  1.00  0.00           C
ATOM   2178  O   ASN A 137      50.190  62.950  77.180  1.00  0.00           O
ATOM   2179  N   LYS A 138      51.570  64.740  77.040  1.00  0.00           N
ATOM   2180  HN  LYS A 138      52.360  65.120  76.570  1.00  0.00           H
ATOM   2181  CA  LYS A 138      50.780  65.700  77.820  1.00  0.00           C
ATOM   2182  HA  LYS A 138      49.790  65.400  78.120  1.00  0.00           H
ATOM   2183  CB  LYS A 138      51.600  66.150  79.050  1.00  0.00           C
ATOM   2184  HB1 LYS A 138      51.050  66.780  79.790  1.00  0.00           H
ATOM   2185  HB2 LYS A 138      52.480  66.680  78.640  1.00  0.00           H
ATOM   2186  CG  LYS A 138      52.110  65.010  79.950  1.00  0.00           C
ATOM   2187  HG1 LYS A 138      52.760  65.410  80.760  1.00  0.00           H
ATOM   2188  HG2 LYS A 138      52.780  64.380  79.320  1.00  0.00           H
ATOM   2189  CD  LYS A 138      51.040  64.250  80.590  1.00  0.00           C
ATOM   2190  HD1 LYS A 138      50.070  64.070  80.070  1.00  0.00           H
ATOM   2191  HD2 LYS A 138      50.480  64.910  81.280  1.00  0.00           H
ATOM   2192  CE  LYS A 138      51.520  63.010  81.290  1.00  0.00           C
ATOM   2193  HE1 LYS A 138      52.500  63.190  81.790  1.00  0.00           H
ATOM   2194  HE2 LYS A 138      51.580  62.150  80.590  1.00  0.00           H
ATOM   2195  NZ  LYS A 138      50.580  62.600  82.330  1.00  0.00           N
ATOM   2196  HZ1 LYS A 138      49.630  62.420  81.940  1.00  0.00           H
ATOM   2197  HZ2 LYS A 138      50.530  63.210  83.170  1.00  0.00           H
ATOM   2198  HZ3 LYS A 138      50.950  61.670  82.610  1.00  0.00           H
ATOM   2199  C   LYS A 138      50.380  66.980  77.040  1.00  0.00           C
ATOM   2200  O   LYS A 138      49.950  67.990  77.610  1.00  0.00           O
ATOM   2201  N   ILE A 139      50.510  67.010  75.660  1.00  0.00           N
ATOM   2202  HN  ILE A 139      50.960  66.240  75.240  1.00  0.00           H
ATOM   2203  CA  ILE A 139      50.040  68.130  74.840  1.00  0.00           C
ATOM   2204  HA  ILE A 139      50.450  69.010  75.300  1.00  0.00           H
ATOM   2205  CB  ILE A 139      50.440  68.100  73.390  1.00  0.00           C
ATOM   2206  HB  ILE A 139      50.100  69.050  72.920  1.00  0.00           H
ATOM   2207  CG2 ILE A 139      51.970  68.070  73.170  1.00  0.00           C
ATOM   2208 HG21 ILE A 139      52.440  68.840  73.830  1.00  0.00           H
ATOM   2209 HG22 ILE A 139      52.230  68.520  72.180  1.00  0.00           H
ATOM   2210 HG23 ILE A 139      52.350  67.060  73.420  1.00  0.00           H
ATOM   2211  CG1 ILE A 139      49.770  66.950  72.590  1.00  0.00           C
ATOM   2212 HG11 ILE A 139      48.690  67.160  72.420  1.00  0.00           H
ATOM   2213 HG12 ILE A 139      49.760  66.020  73.200  1.00  0.00           H
ATOM   2214  CD  ILE A 139      50.190  66.750  71.170  1.00  0.00           C
ATOM   2215  HD1 ILE A 139      49.990  67.680  70.600  1.00  0.00           H
ATOM   2216  HD2 ILE A 139      49.590  65.980  70.640  1.00  0.00           H
ATOM   2217  HD3 ILE A 139      51.240  66.380  71.310  1.00  0.00           H
ATOM   2218  C   ILE A 139      48.490  68.200  74.930  1.00  0.00           C
ATOM   2219  O   ILE A 139      47.800  67.220  75.090  1.00  0.00           O
ATOM   2220  N   SER A 140      47.930  69.320  74.660  1.00  0.00           N
ATOM   2221  HN  SER A 140      48.530  70.030  74.320  1.00  0.00           H
ATOM   2222  CA  SER A 140      46.490  69.580  74.760  1.00  0.00           C
ATOM   2223  HA  SER A 140      46.250  69.140  75.710  1.00  0.00           H
ATOM   2224  CB  SER A 140      46.080  71.040  74.840  1.00  0.00           C
ATOM   2225  HB1 SER A 140      46.720  71.490  75.640  1.00  0.00           H
ATOM   2226  HB2 SER A 140      45.030  71.130  75.150  1.00  0.00           H
ATOM   2227  OG  SER A 140      46.090  71.830  73.630  1.00  0.00           O
ATOM   2228  HG1 SER A 140      45.880  72.710  73.930  1.00  0.00           H
ATOM   2229  C   SER A 140      45.650  68.840  73.670  1.00  0.00           C
ATOM   2230  O   SER A 140      46.180  68.540  72.580  1.00  0.00           O
ATOM   2231  N   ASN A 141      44.310  68.540  73.930  1.00  0.00           N
ATOM   2232  HN  ASN A 141      43.860  68.640  74.810  1.00  0.00           H
ATOM   2233  CA  ASN A 141      43.350  68.100  73.010  1.00  0.00           C
ATOM   2234  HA  ASN A 141      43.580  67.140  72.570  1.00  0.00           H
ATOM   2235  CB  ASN A 141      42.010  67.930  73.720  1.00  0.00           C
ATOM   2236  HB1 ASN A 141      41.260  67.530  73.010  1.00  0.00           H
ATOM   2237  HB2 ASN A 141      41.730  68.910  74.170  1.00  0.00           H
ATOM   2238  CG  ASN A 141      42.130  66.820  74.730  1.00  0.00           C
ATOM   2239  OD1 ASN A 141      43.070  66.020  74.680  1.00  0.00           O
ATOM   2240  ND2 ASN A 141      41.210  66.800  75.660  1.00  0.00           N
ATOM   2241 HD21 ASN A 141      41.190  66.210  76.470  1.00  0.00           H
ATOM   2242 HD22 ASN A 141      40.480  67.470  75.560  1.00  0.00           H
ATOM   2243  C   ASN A 141      43.250  68.950  71.710  1.00  0.00           C
ATOM   2244  O   ASN A 141      43.160  68.340  70.670  1.00  0.00           O
ATOM   2245  N   ARG A 142      43.220  70.260  71.880  1.00  0.00           N
ATOM   2246  HN  ARG A 142      42.950  70.690  72.740  1.00  0.00           H
ATOM   2247  CA  ARG A 142      43.280  71.180  70.810  1.00  0.00           C
ATOM   2248  HA  ARG A 142      42.470  70.930  70.150  1.00  0.00           H
ATOM   2249  CB  ARG A 142      43.260  72.670  71.180  1.00  0.00           C
ATOM   2250  HB1 ARG A 142      43.690  73.270  70.350  1.00  0.00           H
ATOM   2251  HB2 ARG A 142      43.900  72.730  72.080  1.00  0.00           H
ATOM   2252  CG  ARG A 142      41.910  73.250  71.680  1.00  0.00           C
ATOM   2253  HG1 ARG A 142      41.360  72.580  72.370  1.00  0.00           H
ATOM   2254  HG2 ARG A 142      41.350  73.480  70.740  1.00  0.00           H
ATOM   2255  CD  ARG A 142      42.050  74.450  72.520  1.00  0.00           C
ATOM   2256  HD1 ARG A 142      42.770  75.220  72.200  1.00  0.00           H
ATOM   2257  HD2 ARG A 142      42.300  74.240  73.590  1.00  0.00           H
ATOM   2258  NE  ARG A 142      40.740  75.210  72.610  1.00  0.00           N
ATOM   2259  HE  ARG A 142      39.900  74.700  72.450  1.00  0.00           H
ATOM   2260  CZ  ARG A 142      40.580  76.350  73.240  1.00  0.00           C
ATOM   2261  NH1 ARG A 142      41.570  77.110  73.760  1.00  0.00           N
ATOM   2262 HH11 ARG A 142      42.500  76.770  73.640  1.00  0.00           H
ATOM   2263 HH12 ARG A 142      41.530  77.820  74.480  1.00  0.00           H
ATOM   2264  NH2 ARG A 142      39.330  76.770  73.520  1.00  0.00           N
ATOM   2265 HH21 ARG A 142      38.650  76.450  72.850  1.00  0.00           H
ATOM   2266 HH22 ARG A 142      39.300  77.640  74.020  1.00  0.00           H
ATOM   2267  C   ARG A 142      44.540  71.060  69.890  1.00  0.00           C
ATOM   2268  O   ARG A 142      44.480  71.120  68.700  1.00  0.00           O
ATOM   2269  N   THR A 143      45.740  70.780  70.440  1.00  0.00           N
ATOM   2270  HN  THR A 143      45.650  70.690  71.420  1.00  0.00           H
ATOM   2271  CA  THR A 143      47.030  70.470  69.820  1.00  0.00           C
ATOM   2272  HA  THR A 143      47.180  71.240  69.080  1.00  0.00           H
ATOM   2273  CB  THR A 143      48.210  70.640  70.790  1.00  0.00           C
ATOM   2274  HB  THR A 143      48.200  69.870  71.590  1.00  0.00           H
ATOM   2275  OG1 THR A 143      48.100  71.910  71.430  1.00  0.00           O
ATOM   2276  HG1 THR A 143      47.560  71.680  72.200  1.00  0.00           H
ATOM   2277  CG2 THR A 143      49.490  70.580  69.980  1.00  0.00           C
ATOM   2278 HG21 THR A 143      50.330  70.550  70.690  1.00  0.00           H
ATOM   2279 HG22 THR A 143      49.560  71.380  69.210  1.00  0.00           H
ATOM   2280 HG23 THR A 143      49.610  69.650  69.380  1.00  0.00           H
ATOM   2281  C   THR A 143      46.960  69.180  69.090  1.00  0.00           C
ATOM   2282  O   THR A 143      47.380  69.040  67.930  1.00  0.00           O
ATOM   2283  N   ALA A 144      46.410  68.170  69.660  1.00  0.00           N
ATOM   2284  HN  ALA A 144      46.060  68.380  70.570  1.00  0.00           H
ATOM   2285  CA  ALA A 144      46.250  66.870  69.110  1.00  0.00           C
ATOM   2286  HA  ALA A 144      47.190  66.570  68.670  1.00  0.00           H
ATOM   2287  CB  ALA A 144      45.810  65.900  70.200  1.00  0.00           C
ATOM   2288  HB1 ALA A 144      45.880  64.870  69.790  1.00  0.00           H
ATOM   2289  HB2 ALA A 144      44.830  66.150  70.660  1.00  0.00           H
ATOM   2290  HB3 ALA A 144      46.600  65.840  70.980  1.00  0.00           H
ATOM   2291  C   ALA A 144      45.320  66.820  67.860  1.00  0.00           C
ATOM   2292  O   ALA A 144      45.720  66.330  66.820  1.00  0.00           O
ATOM   2293  N   ALA A 145      44.110  67.490  67.940  1.00  0.00           N
ATOM   2294  HN  ALA A 145      43.730  67.870  68.780  1.00  0.00           H
ATOM   2295  CA  ALA A 145      43.220  67.680  66.850  1.00  0.00           C
ATOM   2296  HA  ALA A 145      42.980  66.750  66.370  1.00  0.00           H
ATOM   2297  CB  ALA A 145      41.850  68.290  67.290  1.00  0.00           C
ATOM   2298  HB1 ALA A 145      41.030  68.270  66.550  1.00  0.00           H
ATOM   2299  HB2 ALA A 145      42.050  69.350  67.590  1.00  0.00           H
ATOM   2300  HB3 ALA A 145      41.410  67.750  68.160  1.00  0.00           H
ATOM   2301  C   ALA A 145      43.800  68.580  65.750  1.00  0.00           C
ATOM   2302  O   ALA A 145      43.640  68.230  64.600  1.00  0.00           O
ATOM   2303  N   ILE A 146      44.500  69.700  66.080  1.00  0.00           N
ATOM   2304  HN  ILE A 146      44.620  69.990  67.030  1.00  0.00           H
ATOM   2305  CA  ILE A 146      45.260  70.500  65.130  1.00  0.00           C
ATOM   2306  HA  ILE A 146      44.590  70.680  64.290  1.00  0.00           H
ATOM   2307  CB  ILE A 146      45.770  71.770  65.730  1.00  0.00           C
ATOM   2308  HB  ILE A 146      46.250  71.640  66.720  1.00  0.00           H
ATOM   2309  CG2 ILE A 146      46.900  72.380  64.800  1.00  0.00           C
ATOM   2310 HG21 ILE A 146      47.820  71.780  64.850  1.00  0.00           H
ATOM   2311 HG22 ILE A 146      47.110  73.410  65.140  1.00  0.00           H
ATOM   2312 HG23 ILE A 146      46.560  72.480  63.740  1.00  0.00           H
ATOM   2313  CG1 ILE A 146      44.600  72.750  65.960  1.00  0.00           C
ATOM   2314 HG11 ILE A 146      43.940  72.350  66.760  1.00  0.00           H
ATOM   2315 HG12 ILE A 146      44.110  72.770  64.960  1.00  0.00           H
ATOM   2316  CD  ILE A 146      44.910  74.230  66.290  1.00  0.00           C
ATOM   2317  HD1 ILE A 146      45.450  74.780  65.490  1.00  0.00           H
ATOM   2318  HD2 ILE A 146      45.450  74.290  67.260  1.00  0.00           H
ATOM   2319  HD3 ILE A 146      43.960  74.710  66.580  1.00  0.00           H
ATOM   2320  C   ILE A 146      46.350  69.750  64.420  1.00  0.00           C
ATOM   2321  O   ILE A 146      46.470  69.740  63.220  1.00  0.00           O
ATOM   2322  N   ILE A 147      47.120  68.950  65.220  1.00  0.00           N
ATOM   2323  HN  ILE A 147      47.010  68.900  66.210  1.00  0.00           H
ATOM   2324  CA  ILE A 147      48.180  68.080  64.660  1.00  0.00           C
ATOM   2325  HA  ILE A 147      48.670  68.700  63.920  1.00  0.00           H
ATOM   2326  CB  ILE A 147      49.220  67.660  65.700  1.00  0.00           C
ATOM   2327  HB  ILE A 147      48.820  67.100  66.580  1.00  0.00           H
ATOM   2328  CG2 ILE A 147      50.290  66.670  65.110  1.00  0.00           C
ATOM   2329 HG21 ILE A 147      51.020  66.420  65.900  1.00  0.00           H
ATOM   2330 HG22 ILE A 147      50.850  67.220  64.320  1.00  0.00           H
ATOM   2331 HG23 ILE A 147      49.970  65.650  64.800  1.00  0.00           H
ATOM   2332  CG1 ILE A 147      50.020  68.960  66.160  1.00  0.00           C
ATOM   2333 HG11 ILE A 147      49.360  69.770  66.540  1.00  0.00           H
ATOM   2334 HG12 ILE A 147      50.420  69.330  65.190  1.00  0.00           H
ATOM   2335  CD  ILE A 147      51.100  68.780  67.270  1.00  0.00           C
ATOM   2336  HD1 ILE A 147      50.790  68.400  68.270  1.00  0.00           H
ATOM   2337  HD2 ILE A 147      51.610  69.760  67.380  1.00  0.00           H
ATOM   2338  HD3 ILE A 147      51.900  68.080  66.930  1.00  0.00           H
ATOM   2339  C   ILE A 147      47.680  66.990  63.750  1.00  0.00           C
ATOM   2340  O   ILE A 147      48.200  66.800  62.640  1.00  0.00           O
ATOM   2341  N   SER A 148      46.610  66.340  64.140  1.00  0.00           N
ATOM   2342  HN  SER A 148      46.260  66.580  65.040  1.00  0.00           H
ATOM   2343  CA  SER A 148      45.970  65.310  63.340  1.00  0.00           C
ATOM   2344  HA  SER A 148      46.680  64.540  63.100  1.00  0.00           H
ATOM   2345  CB  SER A 148      44.870  64.560  64.020  1.00  0.00           C
ATOM   2346  HB1 SER A 148      44.470  63.770  63.350  1.00  0.00           H
ATOM   2347  HB2 SER A 148      44.050  65.270  64.280  1.00  0.00           H
ATOM   2348  OG  SER A 148      45.360  63.880  65.190  1.00  0.00           O
ATOM   2349  HG1 SER A 148      45.470  64.530  65.880  1.00  0.00           H
ATOM   2350  C   SER A 148      45.440  65.840  62.080  1.00  0.00           C
ATOM   2351  O   SER A 148      45.670  65.360  60.980  1.00  0.00           O
ATOM   2352  N   CYS A 149      44.730  66.980  62.080  1.00  0.00           N
ATOM   2353  HN  CYS A 149      44.540  67.450  62.940  1.00  0.00           H
ATOM   2354  CA  CYS A 149      44.340  67.740  60.910  1.00  0.00           C
ATOM   2355  HA  CYS A 149      43.740  67.110  60.270  1.00  0.00           H
ATOM   2356  CB  CYS A 149      43.540  69.020  61.310  1.00  0.00           C
ATOM   2357  HB1 CYS A 149      43.250  69.590  60.390  1.00  0.00           H
ATOM   2358  HB2 CYS A 149      44.240  69.640  61.910  1.00  0.00           H
ATOM   2359  SG  CYS A 149      41.920  68.660  62.030  1.00  0.00           S
ATOM   2360  HG1 CYS A 149      42.400  68.180  63.150  1.00  0.00           H
ATOM   2361  C   CYS A 149      45.550  68.140  60.060  1.00  0.00           C
ATOM   2362  O   CYS A 149      45.490  68.000  58.810  1.00  0.00           O
ATOM   2363  N   LEU A 150      46.650  68.590  60.640  1.00  0.00           N
ATOM   2364  HN  LEU A 150      46.550  68.740  61.620  1.00  0.00           H
ATOM   2365  CA  LEU A 150      47.930  68.900  59.920  1.00  0.00           C
ATOM   2366  HA  LEU A 150      47.650  69.560  59.130  1.00  0.00           H
ATOM   2367  CB  LEU A 150      48.970  69.700  60.740  1.00  0.00           C
ATOM   2368  HB1 LEU A 150      49.180  69.050  61.620  1.00  0.00           H
ATOM   2369  HB2 LEU A 150      48.640  70.690  61.120  1.00  0.00           H
ATOM   2370  CG  LEU A 150      50.360  69.970  60.110  1.00  0.00           C
ATOM   2371  HG  LEU A 150      50.660  69.070  59.530  1.00  0.00           H
ATOM   2372  CD1 LEU A 150      50.140  71.080  59.030  1.00  0.00           C
ATOM   2373 HD11 LEU A 150      49.370  70.710  58.310  1.00  0.00           H
ATOM   2374 HD12 LEU A 150      50.980  71.390  58.370  1.00  0.00           H
ATOM   2375 HD13 LEU A 150      49.590  71.960  59.440  1.00  0.00           H
ATOM   2376  CD2 LEU A 150      51.450  70.130  61.190  1.00  0.00           C
ATOM   2377 HD21 LEU A 150      51.560  69.230  61.830  1.00  0.00           H
ATOM   2378 HD22 LEU A 150      51.190  70.990  61.840  1.00  0.00           H
ATOM   2379 HD23 LEU A 150      52.470  70.230  60.770  1.00  0.00           H
ATOM   2380  C   LEU A 150      48.550  67.580  59.280  1.00  0.00           C
ATOM   2381  O   LEU A 150      48.830  67.690  58.060  1.00  0.00           O
ATOM   2382  N   LEU A 151      48.660  66.420  59.960  1.00  0.00           N
ATOM   2383  HN  LEU A 151      48.450  66.420  60.930  1.00  0.00           H
ATOM   2384  CA  LEU A 151      49.010  65.140  59.390  1.00  0.00           C
ATOM   2385  HA  LEU A 151      49.990  65.300  58.970  1.00  0.00           H
ATOM   2386  CB  LEU A 151      49.070  64.090  60.570  1.00  0.00           C
ATOM   2387  HB1 LEU A 151      48.990  63.050  60.200  1.00  0.00           H
ATOM   2388  HB2 LEU A 151      48.120  64.250  61.120  1.00  0.00           H
ATOM   2389  CG  LEU A 151      50.190  64.210  61.590  1.00  0.00           C
ATOM   2390  HG  LEU A 151      50.280  65.220  62.030  1.00  0.00           H
ATOM   2391  CD1 LEU A 151      49.760  63.300  62.860  1.00  0.00           C
ATOM   2392 HD11 LEU A 151      49.530  62.280  62.440  1.00  0.00           H
ATOM   2393 HD12 LEU A 151      48.800  63.660  63.290  1.00  0.00           H
ATOM   2394 HD13 LEU A 151      50.490  63.200  63.680  1.00  0.00           H
ATOM   2395  CD2 LEU A 151      51.570  63.770  61.140  1.00  0.00           C
ATOM   2396 HD21 LEU A 151      52.350  63.920  61.910  1.00  0.00           H
ATOM   2397 HD22 LEU A 151      51.850  64.320  60.220  1.00  0.00           H
ATOM   2398 HD23 LEU A 151      51.550  62.670  61.020  1.00  0.00           H
ATOM   2399  C   LEU A 151      48.100  64.560  58.270  1.00  0.00           C
ATOM   2400  O   LEU A 151      48.590  64.040  57.280  1.00  0.00           O
ATOM   2401  N   TRP A 152      46.760  64.740  58.410  1.00  0.00           N
ATOM   2402  HN  TRP A 152      46.380  64.900  59.310  1.00  0.00           H
ATOM   2403  CA  TRP A 152      45.770  64.430  57.420  1.00  0.00           C
ATOM   2404  HA  TRP A 152      45.890  63.430  57.040  1.00  0.00           H
ATOM   2405  CB  TRP A 152      44.180  64.420  57.890  1.00  0.00           C
ATOM   2406  HB1 TRP A 152      43.580  64.300  56.960  1.00  0.00           H
ATOM   2407  HB2 TRP A 152      44.000  65.420  58.330  1.00  0.00           H
ATOM   2408  CG  TRP A 152      43.610  63.330  58.710  1.00  0.00           C
ATOM   2409  CD1 TRP A 152      43.020  63.470  59.910  1.00  0.00           C
ATOM   2410  HD1 TRP A 152      42.790  64.440  60.320  1.00  0.00           H
ATOM   2411  NE1 TRP A 152      42.530  62.230  60.400  1.00  0.00           N
ATOM   2412  HE1 TRP A 152      42.270  61.920  61.290  1.00  0.00           H
ATOM   2413  CE2 TRP A 152      42.780  61.290  59.410  1.00  0.00           C
ATOM   2414  CD2 TRP A 152      43.510  61.950  58.390  1.00  0.00           C
ATOM   2415  CE3 TRP A 152      43.760  61.290  57.230  1.00  0.00           C
ATOM   2416  HE3 TRP A 152      44.100  61.690  56.290  1.00  0.00           H
ATOM   2417  CZ3 TRP A 152      43.430  59.940  57.150  1.00  0.00           C
ATOM   2418  HZ3 TRP A 152      43.410  59.440  56.200  1.00  0.00           H
ATOM   2419  CZ2 TRP A 152      42.600  59.960  59.380  1.00  0.00           C
ATOM   2420  HZ2 TRP A 152      41.970  59.510  60.140  1.00  0.00           H
ATOM   2421  CH2 TRP A 152      42.960  59.210  58.240  1.00  0.00           C
ATOM   2422  HH2 TRP A 152      42.680  58.160  58.220  1.00  0.00           H
ATOM   2423  C   TRP A 152      45.990  65.320  56.230  1.00  0.00           C
ATOM   2424  O   TRP A 152      45.840  64.960  55.070  1.00  0.00           O
ATOM   2425  N   GLY A 153      46.360  66.580  56.520  1.00  0.00           N
ATOM   2426  HN  GLY A 153      46.570  66.950  57.420  1.00  0.00           H
ATOM   2427  CA  GLY A 153      46.630  67.500  55.460  1.00  0.00           C
ATOM   2428  HA1 GLY A 153      46.890  68.400  55.980  1.00  0.00           H
ATOM   2429  HA2 GLY A 153      45.700  67.590  54.920  1.00  0.00           H
ATOM   2430  C   GLY A 153      47.780  67.090  54.620  1.00  0.00           C
ATOM   2431  O   GLY A 153      47.700  67.020  53.410  1.00  0.00           O
ATOM   2432  N   ILE A 154      48.930  66.800  55.260  1.00  0.00           N
ATOM   2433  HN  ILE A 154      48.890  67.000  56.240  1.00  0.00           H
ATOM   2434  CA  ILE A 154      50.170  66.370  54.740  1.00  0.00           C
ATOM   2435  HA  ILE A 154      50.560  67.170  54.130  1.00  0.00           H
ATOM   2436  CB  ILE A 154      51.150  66.240  55.910  1.00  0.00           C
ATOM   2437  HB  ILE A 154      50.550  65.790  56.740  1.00  0.00           H
ATOM   2438  CG2 ILE A 154      52.340  65.450  55.520  1.00  0.00           C
ATOM   2439 HG21 ILE A 154      52.790  65.770  54.540  1.00  0.00           H
ATOM   2440 HG22 ILE A 154      52.000  64.400  55.380  1.00  0.00           H
ATOM   2441 HG23 ILE A 154      53.140  65.380  56.290  1.00  0.00           H
ATOM   2442  CG1 ILE A 154      51.680  67.590  56.350  1.00  0.00           C
ATOM   2443 HG11 ILE A 154      50.820  68.290  56.460  1.00  0.00           H
ATOM   2444 HG12 ILE A 154      52.340  67.940  55.520  1.00  0.00           H
ATOM   2445  CD  ILE A 154      52.450  67.640  57.630  1.00  0.00           C
ATOM   2446  HD1 ILE A 154      52.580  68.670  58.050  1.00  0.00           H
ATOM   2447  HD2 ILE A 154      53.430  67.140  57.560  1.00  0.00           H
ATOM   2448  HD3 ILE A 154      51.870  67.090  58.400  1.00  0.00           H
ATOM   2449  C   ILE A 154      50.100  65.070  53.960  1.00  0.00           C
ATOM   2450  O   ILE A 154      50.660  64.820  52.890  1.00  0.00           O
ATOM   2451  N   THR A 155      49.270  64.130  54.530  1.00  0.00           N
ATOM   2452  HN  THR A 155      48.910  64.360  55.450  1.00  0.00           H
ATOM   2453  CA  THR A 155      48.890  62.890  53.980  1.00  0.00           C
ATOM   2454  HA  THR A 155      49.780  62.300  53.790  1.00  0.00           H
ATOM   2455  CB  THR A 155      47.990  62.110  54.950  1.00  0.00           C
ATOM   2456  HB  THR A 155      47.110  62.730  55.220  1.00  0.00           H
ATOM   2457  OG1 THR A 155      48.710  61.580  56.060  1.00  0.00           O
ATOM   2458  HG1 THR A 155      49.020  62.310  56.600  1.00  0.00           H
ATOM   2459  CG2 THR A 155      47.380  60.950  54.190  1.00  0.00           C
ATOM   2460 HG21 THR A 155      46.680  61.290  53.410  1.00  0.00           H
ATOM   2461 HG22 THR A 155      46.750  60.340  54.860  1.00  0.00           H
ATOM   2462 HG23 THR A 155      48.190  60.230  53.920  1.00  0.00           H
ATOM   2463  C   THR A 155      48.150  63.060  52.610  1.00  0.00           C
ATOM   2464  O   THR A 155      48.590  62.480  51.650  1.00  0.00           O
ATOM   2465  N   ILE A 156      47.140  63.970  52.500  1.00  0.00           N
ATOM   2466  HN  ILE A 156      46.840  64.460  53.310  1.00  0.00           H
ATOM   2467  CA  ILE A 156      46.520  64.280  51.240  1.00  0.00           C
ATOM   2468  HA  ILE A 156      46.200  63.370  50.760  1.00  0.00           H
ATOM   2469  CB  ILE A 156      45.280  65.210  51.610  1.00  0.00           C
ATOM   2470  HB  ILE A 156      45.640  66.020  52.280  1.00  0.00           H
ATOM   2471  CG2 ILE A 156      44.720  65.820  50.290  1.00  0.00           C
ATOM   2472 HG21 ILE A 156      43.730  66.300  50.340  1.00  0.00           H
ATOM   2473 HG22 ILE A 156      44.740  65.170  49.390  1.00  0.00           H
ATOM   2474 HG23 ILE A 156      45.400  66.600  49.880  1.00  0.00           H
ATOM   2475  CG1 ILE A 156      44.180  64.330  52.340  1.00  0.00           C
ATOM   2476 HG11 ILE A 156      44.650  63.690  53.110  1.00  0.00           H
ATOM   2477 HG12 ILE A 156      43.860  63.660  51.520  1.00  0.00           H
ATOM   2478  CD  ILE A 156      43.030  65.330  52.940  1.00  0.00           C
ATOM   2479  HD1 ILE A 156      42.340  64.800  53.630  1.00  0.00           H
ATOM   2480  HD2 ILE A 156      42.380  65.780  52.150  1.00  0.00           H
ATOM   2481  HD3 ILE A 156      43.500  66.180  53.460  1.00  0.00           H
ATOM   2482  C   ILE A 156      47.530  64.890  50.310  1.00  0.00           C
ATOM   2483  O   ILE A 156      47.560  64.530  49.130  1.00  0.00           O
ATOM   2484  N   GLY A 157      48.350  65.840  50.780  1.00  0.00           N
ATOM   2485  HN  GLY A 157      48.380  66.080  51.750  1.00  0.00           H
ATOM   2486  CA  GLY A 157      49.230  66.540  49.840  1.00  0.00           C
ATOM   2487  HA1 GLY A 157      49.690  67.360  50.380  1.00  0.00           H
ATOM   2488  HA2 GLY A 157      48.740  66.940  48.970  1.00  0.00           H
ATOM   2489  C   GLY A 157      50.370  65.690  49.190  1.00  0.00           C
ATOM   2490  O   GLY A 157      50.740  66.000  48.090  1.00  0.00           O
ATOM   2491  N   LEU A 158      50.920  64.640  49.820  1.00  0.00           N
ATOM   2492  HN  LEU A 158      50.750  64.520  50.800  1.00  0.00           H
ATOM   2493  CA  LEU A 158      51.800  63.720  49.210  1.00  0.00           C
ATOM   2494  HA  LEU A 158      52.340  64.220  48.410  1.00  0.00           H
ATOM   2495  CB  LEU A 158      52.850  63.060  50.030  1.00  0.00           C
ATOM   2496  HB1 LEU A 158      53.540  62.590  49.300  1.00  0.00           H
ATOM   2497  HB2 LEU A 158      52.390  62.240  50.610  1.00  0.00           H
ATOM   2498  CG  LEU A 158      53.620  63.930  51.060  1.00  0.00           C
ATOM   2499  HG  LEU A 158      52.920  64.380  51.780  1.00  0.00           H
ATOM   2500  CD1 LEU A 158      54.610  63.130  51.930  1.00  0.00           C
ATOM   2501 HD11 LEU A 158      55.280  62.540  51.270  1.00  0.00           H
ATOM   2502 HD12 LEU A 158      54.090  62.520  52.700  1.00  0.00           H
ATOM   2503 HD13 LEU A 158      55.260  63.840  52.490  1.00  0.00           H
ATOM   2504  CD2 LEU A 158      54.420  65.030  50.300  1.00  0.00           C
ATOM   2505 HD21 LEU A 158      55.120  64.510  49.630  1.00  0.00           H
ATOM   2506 HD22 LEU A 158      54.940  65.660  51.070  1.00  0.00           H
ATOM   2507 HD23 LEU A 158      53.700  65.690  49.780  1.00  0.00           H
ATOM   2508  C   LEU A 158      51.080  62.530  48.480  1.00  0.00           C
ATOM   2509  O   LEU A 158      51.760  61.770  47.770  1.00  0.00           O
ATOM   2510  N   THR A 159      49.770  62.370  48.530  1.00  0.00           N
ATOM   2511  HN  THR A 159      49.280  63.030  49.100  1.00  0.00           H
ATOM   2512  CA  THR A 159      49.050  61.250  47.840  1.00  0.00           C
ATOM   2513  HA  THR A 159      49.710  60.590  47.300  1.00  0.00           H
ATOM   2514  CB  THR A 159      48.240  60.270  48.730  1.00  0.00           C
ATOM   2515  HB  THR A 159      47.650  59.470  48.240  1.00  0.00           H
ATOM   2516  OG1 THR A 159      47.380  61.070  49.540  1.00  0.00           O
ATOM   2517  HG1 THR A 159      47.870  61.820  49.880  1.00  0.00           H
ATOM   2518  CG2 THR A 159      49.110  59.510  49.800  1.00  0.00           C
ATOM   2519 HG21 THR A 159      48.510  58.680  50.230  1.00  0.00           H
ATOM   2520 HG22 THR A 159      49.350  60.170  50.650  1.00  0.00           H
ATOM   2521 HG23 THR A 159      50.010  59.170  49.240  1.00  0.00           H
ATOM   2522  C   THR A 159      48.090  61.730  46.760  1.00  0.00           C
ATOM   2523  O   THR A 159      47.530  61.020  45.900  1.00  0.00           O
ATOM   2524  N   VAL A 160      47.870  63.040  46.600  1.00  0.00           N
ATOM   2525  HN  VAL A 160      48.190  63.710  47.270  1.00  0.00           H
ATOM   2526  CA  VAL A 160      46.830  63.660  45.790  1.00  0.00           C
ATOM   2527  HA  VAL A 160      45.940  63.060  45.790  1.00  0.00           H
ATOM   2528  CB  VAL A 160      46.390  65.150  46.170  1.00  0.00           C
ATOM   2529  HB  VAL A 160      46.030  65.090  47.210  1.00  0.00           H
ATOM   2530  CG1 VAL A 160      47.570  66.120  46.040  1.00  0.00           C
ATOM   2531 HG11 VAL A 160      47.270  67.200  46.050  1.00  0.00           H
ATOM   2532 HG12 VAL A 160      48.040  65.950  45.050  1.00  0.00           H
ATOM   2533 HG13 VAL A 160      48.230  66.000  46.920  1.00  0.00           H
ATOM   2534  CG2 VAL A 160      45.170  65.560  45.300  1.00  0.00           C
ATOM   2535 HG21 VAL A 160      44.320  64.850  45.340  1.00  0.00           H
ATOM   2536 HG22 VAL A 160      45.520  65.840  44.280  1.00  0.00           H
ATOM   2537 HG23 VAL A 160      44.750  66.450  45.830  1.00  0.00           H
ATOM   2538  C   VAL A 160      47.220  63.580  44.360  1.00  0.00           C
ATOM   2539  O   VAL A 160      46.400  63.590  43.470  1.00  0.00           O
ATOM   2540  N   HSD A 161      48.500  63.370  44.040  1.00  0.00           N
ATOM   2541  HN  HSD A 161      49.170  63.430  44.760  1.00  0.00           H
ATOM   2542  CA  HSD A 161      48.950  63.180  42.680  1.00  0.00           C
ATOM   2543  HA  HSD A 161      48.730  64.040  42.060  1.00  0.00           H
ATOM   2544  CB  HSD A 161      50.530  62.930  42.610  1.00  0.00           C
ATOM   2545  HB1 HSD A 161      51.020  63.830  43.010  1.00  0.00           H
ATOM   2546  HB2 HSD A 161      50.860  62.830  41.560  1.00  0.00           H
ATOM   2547  ND1 HSD A 161      51.240  61.880  44.750  1.00  0.00           N
ATOM   2548  HD1 HSD A 161      51.320  62.730  45.270  1.00  0.00           H
ATOM   2549  CG  HSD A 161      50.900  61.760  43.420  1.00  0.00           C
ATOM   2550  CE1 HSD A 161      51.870  60.720  45.110  1.00  0.00           C
ATOM   2551  HE1 HSD A 161      52.220  60.610  46.140  1.00  0.00           H
ATOM   2552  NE2 HSD A 161      51.880  59.880  44.140  1.00  0.00           N
ATOM   2553  CD2 HSD A 161      51.240  60.530  43.030  1.00  0.00           C
ATOM   2554  HD2 HSD A 161      51.150  60.130  42.020  1.00  0.00           H
ATOM   2555  C   HSD A 161      48.400  61.880  42.010  1.00  0.00           C
ATOM   2556  O   HSD A 161      48.130  61.850  40.830  1.00  0.00           O
ATOM   2557  N   LEU A 162      48.090  60.850  42.850  1.00  0.00           N
ATOM   2558  HN  LEU A 162      48.290  60.910  43.820  1.00  0.00           H
ATOM   2559  CA  LEU A 162      47.410  59.670  42.380  1.00  0.00           C
ATOM   2560  HA  LEU A 162      47.950  59.380  41.500  1.00  0.00           H
ATOM   2561  CB  LEU A 162      47.400  58.670  43.590  1.00  0.00           C
ATOM   2562  HB1 LEU A 162      46.760  59.180  44.350  1.00  0.00           H
ATOM   2563  HB2 LEU A 162      48.450  58.520  43.940  1.00  0.00           H
ATOM   2564  CG  LEU A 162      46.900  57.220  43.300  1.00  0.00           C
ATOM   2565  HG  LEU A 162      45.790  57.220  43.210  1.00  0.00           H
ATOM   2566  CD1 LEU A 162      47.470  56.650  42.010  1.00  0.00           C
ATOM   2567 HD11 LEU A 162      48.570  56.800  42.000  1.00  0.00           H
ATOM   2568 HD12 LEU A 162      47.140  57.260  41.130  1.00  0.00           H
ATOM   2569 HD13 LEU A 162      47.280  55.570  41.850  1.00  0.00           H
ATOM   2570  CD2 LEU A 162      47.310  56.310  44.490  1.00  0.00           C
ATOM   2571 HD21 LEU A 162      48.380  56.000  44.510  1.00  0.00           H
ATOM   2572 HD22 LEU A 162      46.750  55.350  44.410  1.00  0.00           H
ATOM   2573 HD23 LEU A 162      47.000  56.770  45.450  1.00  0.00           H
ATOM   2574  C   LEU A 162      45.980  59.900  41.890  1.00  0.00           C
ATOM   2575  O   LEU A 162      45.560  59.290  40.920  1.00  0.00           O
ATOM   2576  N   LEU A 163      45.240  60.790  42.560  1.00  0.00           N
ATOM   2577  HN  LEU A 163      45.610  61.310  43.330  1.00  0.00           H
ATOM   2578  CA  LEU A 163      43.900  61.290  42.150  1.00  0.00           C
ATOM   2579  HA  LEU A 163      43.170  60.520  41.960  1.00  0.00           H
ATOM   2580  CB  LEU A 163      43.310  62.240  43.210  1.00  0.00           C
ATOM   2581  HB1 LEU A 163      43.970  63.120  43.400  1.00  0.00           H
ATOM   2582  HB2 LEU A 163      43.280  61.710  44.190  1.00  0.00           H
ATOM   2583  CG  LEU A 163      41.830  62.670  43.070  1.00  0.00           C
ATOM   2584  HG  LEU A 163      41.520  63.130  44.030  1.00  0.00           H
ATOM   2585  CD1 LEU A 163      41.470  63.730  42.010  1.00  0.00           C
ATOM   2586 HD11 LEU A 163      41.460  63.310  40.980  1.00  0.00           H
ATOM   2587 HD12 LEU A 163      42.270  64.500  42.100  1.00  0.00           H
ATOM   2588 HD13 LEU A 163      40.440  64.110  42.190  1.00  0.00           H
ATOM   2589  CD2 LEU A 163      40.930  61.460  42.990  1.00  0.00           C
ATOM   2590 HD21 LEU A 163      39.920  61.890  43.200  1.00  0.00           H
ATOM   2591 HD22 LEU A 163      41.230  60.650  43.680  1.00  0.00           H
ATOM   2592 HD23 LEU A 163      40.850  61.150  41.930  1.00  0.00           H
ATOM   2593  C   LEU A 163      44.010  62.070  40.930  1.00  0.00           C
ATOM   2594  O   LEU A 163      43.150  61.940  40.030  1.00  0.00           O
ATOM   2595  N   LYS A 164      45.060  62.930  40.820  1.00  0.00           N
ATOM   2596  HN  LYS A 164      45.620  63.050  41.630  1.00  0.00           H
ATOM   2597  CA  LYS A 164      45.300  63.690  39.640  1.00  0.00           C
ATOM   2598  HA  LYS A 164      44.390  64.210  39.400  1.00  0.00           H
ATOM   2599  CB  LYS A 164      46.310  64.830  39.860  1.00  0.00           C
ATOM   2600  HB1 LYS A 164      46.610  65.270  38.890  1.00  0.00           H
ATOM   2601  HB2 LYS A 164      47.280  64.360  40.120  1.00  0.00           H
ATOM   2602  CG  LYS A 164      45.890  65.890  40.910  1.00  0.00           C
ATOM   2603  HG1 LYS A 164      45.760  65.400  41.900  1.00  0.00           H
ATOM   2604  HG2 LYS A 164      44.990  66.430  40.540  1.00  0.00           H
ATOM   2605  CD  LYS A 164      47.010  66.970  41.080  1.00  0.00           C
ATOM   2606  HD1 LYS A 164      47.870  66.460  41.560  1.00  0.00           H
ATOM   2607  HD2 LYS A 164      46.780  67.780  41.790  1.00  0.00           H
ATOM   2608  CE  LYS A 164      47.510  67.640  39.840  1.00  0.00           C
ATOM   2609  HE1 LYS A 164      46.660  67.960  39.200  1.00  0.00           H
ATOM   2610  HE2 LYS A 164      48.160  66.880  39.340  1.00  0.00           H
ATOM   2611  NZ  LYS A 164      48.300  68.750  40.170  1.00  0.00           N
ATOM   2612  HZ1 LYS A 164      47.780  69.520  40.630  1.00  0.00           H
ATOM   2613  HZ2 LYS A 164      48.730  69.060  39.280  1.00  0.00           H
ATOM   2614  HZ3 LYS A 164      49.140  68.420  40.670  1.00  0.00           H
ATOM   2615  C   LYS A 164      45.590  62.840  38.380  1.00  0.00           C
ATOM   2616  O   LYS A 164      45.100  63.140  37.330  1.00  0.00           O
ATOM   2617  N   LYS A 165      46.410  61.860  38.550  1.00  0.00           N
ATOM   2618  HN  LYS A 165      46.870  61.770  39.430  1.00  0.00           H
ATOM   2619  CA  LYS A 165      46.790  60.860  37.580  1.00  0.00           C
ATOM   2620  HA  LYS A 165      47.250  61.430  36.790  1.00  0.00           H
ATOM   2621  CB  LYS A 165      47.850  59.880  38.170  1.00  0.00           C
ATOM   2622  HB1 LYS A 165      47.820  58.930  37.600  1.00  0.00           H
ATOM   2623  HB2 LYS A 165      47.550  59.610  39.210  1.00  0.00           H
ATOM   2624  CG  LYS A 165      49.310  60.480  38.250  1.00  0.00           C
ATOM   2625  HG1 LYS A 165      50.080  59.960  38.860  1.00  0.00           H
ATOM   2626  HG2 LYS A 165      49.220  61.480  38.710  1.00  0.00           H
ATOM   2627  CD  LYS A 165      50.120  60.730  36.940  1.00  0.00           C
ATOM   2628  HD1 LYS A 165      51.070  61.180  37.300  1.00  0.00           H
ATOM   2629  HD2 LYS A 165      49.670  61.470  36.250  1.00  0.00           H
ATOM   2630  CE  LYS A 165      50.500  59.460  36.170  1.00  0.00           C
ATOM   2631  HE1 LYS A 165      49.600  58.900  35.850  1.00  0.00           H
ATOM   2632  HE2 LYS A 165      51.140  58.750  36.740  1.00  0.00           H
ATOM   2633  NZ  LYS A 165      51.260  59.810  34.950  1.00  0.00           N
ATOM   2634  HZ1 LYS A 165      51.280  59.010  34.300  1.00  0.00           H
ATOM   2635  HZ2 LYS A 165      52.240  59.950  35.250  1.00  0.00           H
ATOM   2636  HZ3 LYS A 165      50.900  60.710  34.580  1.00  0.00           H
ATOM   2637  C   LYS A 165      45.640  60.120  36.930  1.00  0.00           C
ATOM   2638  O   LYS A 165      44.750  59.670  37.640  1.00  0.00           O
ATOM   2639  N   LYS A 166      45.640  60.010  35.570  1.00  0.00           N
ATOM   2640  HN  LYS A 166      46.440  60.360  35.100  1.00  0.00           H
ATOM   2641  CA  LYS A 166      44.650  59.290  34.880  1.00  0.00           C
ATOM   2642  HA  LYS A 166      43.690  59.350  35.380  1.00  0.00           H
ATOM   2643  CB  LYS A 166      44.610  59.790  33.360  1.00  0.00           C
ATOM   2644  HB1 LYS A 166      44.000  59.120  32.730  1.00  0.00           H
ATOM   2645  HB2 LYS A 166      45.660  59.880  33.010  1.00  0.00           H
ATOM   2646  CG  LYS A 166      44.070  61.230  33.210  1.00  0.00           C
ATOM   2647  HG1 LYS A 166      44.530  61.880  33.980  1.00  0.00           H
ATOM   2648  HG2 LYS A 166      42.990  61.210  33.440  1.00  0.00           H
ATOM   2649  CD  LYS A 166      44.180  61.950  31.820  1.00  0.00           C
ATOM   2650  HD1 LYS A 166      43.970  61.290  30.940  1.00  0.00           H
ATOM   2651  HD2 LYS A 166      45.250  62.260  31.700  1.00  0.00           H
ATOM   2652  CE  LYS A 166      43.290  63.190  31.670  1.00  0.00           C
ATOM   2653  HE1 LYS A 166      43.680  63.760  30.800  1.00  0.00           H
ATOM   2654  HE2 LYS A 166      43.260  63.900  32.520  1.00  0.00           H
ATOM   2655  NZ  LYS A 166      41.870  62.920  31.310  1.00  0.00           N
ATOM   2656  HZ1 LYS A 166      41.710  62.280  30.500  1.00  0.00           H
ATOM   2657  HZ2 LYS A 166      41.570  63.880  31.020  1.00  0.00           H
ATOM   2658  HZ3 LYS A 166      41.270  62.560  32.070  1.00  0.00           H
ATOM   2659  C   LYS A 166      44.940  57.780  35.070  1.00  0.00           C
ATOM   2660  O   LYS A 166      45.350  57.150  34.110  1.00  0.00           O
ATOM   2661  N   MET A 167      44.560  57.250  36.230  1.00  0.00           N
ATOM   2662  HN  MET A 167      44.340  57.860  36.990  1.00  0.00           H
ATOM   2663  CA  MET A 167      44.840  55.880  36.530  1.00  0.00           C
ATOM   2664  HA  MET A 167      45.820  55.760  36.090  1.00  0.00           H
ATOM   2665  CB  MET A 167      44.860  55.700  38.100  1.00  0.00           C
ATOM   2666  HB1 MET A 167      44.920  54.620  38.360  1.00  0.00           H
ATOM   2667  HB2 MET A 167      43.900  56.040  38.550  1.00  0.00           H
ATOM   2668  CG  MET A 167      45.920  56.490  38.830  1.00  0.00           C
ATOM   2669  HG1 MET A 167      45.790  56.330  39.910  1.00  0.00           H
ATOM   2670  HG2 MET A 167      45.930  57.600  38.790  1.00  0.00           H
ATOM   2671  SD  MET A 167      47.590  56.140  38.310  1.00  0.00           S
ATOM   2672  CE  MET A 167      47.530  54.340  38.180  1.00  0.00           C
ATOM   2673  HE1 MET A 167      46.840  53.920  37.410  1.00  0.00           H
ATOM   2674  HE2 MET A 167      47.170  53.880  39.130  1.00  0.00           H
ATOM   2675  HE3 MET A 167      48.520  53.970  37.860  1.00  0.00           H
ATOM   2676  C   MET A 167      43.990  54.730  35.850  1.00  0.00           C
ATOM   2677  O   MET A 167      44.460  53.580  35.780  1.00  0.00           O
ATOM   2678  N   PRO A 168      42.770  54.960  35.300  1.00  0.00           N
ATOM   2679  CD  PRO A 168      41.840  55.960  35.850  1.00  0.00           C
ATOM   2680  HD1 PRO A 168      42.140  57.030  35.780  1.00  0.00           H
ATOM   2681  HD2 PRO A 168      41.780  55.800  36.940  1.00  0.00           H
ATOM   2682  CA  PRO A 168      42.060  53.900  34.600  1.00  0.00           C
ATOM   2683  HA  PRO A 168      42.240  52.920  35.010  1.00  0.00           H
ATOM   2684  CB  PRO A 168      40.540  54.180  34.790  1.00  0.00           C
ATOM   2685  HB1 PRO A 168      40.100  53.680  35.680  1.00  0.00           H
ATOM   2686  HB2 PRO A 168      39.920  53.850  33.930  1.00  0.00           H
ATOM   2687  CG  PRO A 168      40.540  55.680  35.090  1.00  0.00           C
ATOM   2688  HG1 PRO A 168      40.470  56.190  34.100  1.00  0.00           H
ATOM   2689  HG2 PRO A 168      39.730  55.870  35.830  1.00  0.00           H
ATOM   2690  C   PRO A 168      42.430  53.860  33.150  1.00  0.00           C
ATOM   2691  O   PRO A 168      42.050  54.860  32.480  1.00  0.00           O
ATOM   2692  N   ILE A 169      43.080  52.840  32.590  1.00  0.00           N
ATOM   2693  HN  ILE A 169      43.260  51.990  33.080  1.00  0.00           H
ATOM   2694  CA  ILE A 169      43.660  53.010  31.290  1.00  0.00           C
ATOM   2695  HA  ILE A 169      43.630  54.040  31.010  1.00  0.00           H
ATOM   2696  CB  ILE A 169      45.160  52.470  31.340  1.00  0.00           C
ATOM   2697  HB  ILE A 169      45.140  51.430  31.740  1.00  0.00           H
ATOM   2698  CG2 ILE A 169      45.830  52.540  29.960  1.00  0.00           C
ATOM   2699 HG21 ILE A 169      46.040  53.580  29.620  1.00  0.00           H
ATOM   2700 HG22 ILE A 169      45.220  52.040  29.180  1.00  0.00           H
ATOM   2701 HG23 ILE A 169      46.790  51.990  30.040  1.00  0.00           H
ATOM   2702  CG1 ILE A 169      46.060  53.260  32.420  1.00  0.00           C
ATOM   2703 HG11 ILE A 169      45.600  53.090  33.410  1.00  0.00           H
ATOM   2704 HG12 ILE A 169      45.940  54.340  32.240  1.00  0.00           H
ATOM   2705  CD  ILE A 169      47.500  52.850  32.520  1.00  0.00           C
ATOM   2706  HD1 ILE A 169      47.920  53.420  33.390  1.00  0.00           H
ATOM   2707  HD2 ILE A 169      48.010  53.110  31.580  1.00  0.00           H
ATOM   2708  HD3 ILE A 169      47.440  51.760  32.720  1.00  0.00           H
ATOM   2709  C   ILE A 169      42.830  52.330  30.210  1.00  0.00           C
ATOM   2710  O   ILE A 169      42.240  51.290  30.460  1.00  0.00           O
ATOM   2711  N   GLN A 170      42.630  52.990  29.120  1.00  0.00           N
ATOM   2712  HN  GLN A 170      43.080  53.870  29.010  1.00  0.00           H
ATOM   2713  CA  GLN A 170      42.060  52.470  27.880  1.00  0.00           C
ATOM   2714  HA  GLN A 170      41.080  52.060  28.080  1.00  0.00           H
ATOM   2715  CB  GLN A 170      41.870  53.630  26.790  1.00  0.00           C
ATOM   2716  HB1 GLN A 170      41.590  53.240  25.790  1.00  0.00           H
ATOM   2717  HB2 GLN A 170      42.860  54.140  26.770  1.00  0.00           H
ATOM   2718  CG  GLN A 170      40.850  54.700  27.180  1.00  0.00           C
ATOM   2719  HG1 GLN A 170      40.950  55.540  26.460  1.00  0.00           H
ATOM   2720  HG2 GLN A 170      41.200  55.030  28.180  1.00  0.00           H
ATOM   2721  CD  GLN A 170      39.350  54.260  27.280  1.00  0.00           C
ATOM   2722  OE1 GLN A 170      38.700  54.440  28.300  1.00  0.00           O
ATOM   2723  NE2 GLN A 170      38.800  53.650  26.190  1.00  0.00           N
ATOM   2724 HE21 GLN A 170      37.860  53.300  26.140  1.00  0.00           H
ATOM   2725 HE22 GLN A 170      39.460  53.480  25.440  1.00  0.00           H
ATOM   2726  C   GLN A 170      42.860  51.320  27.280  1.00  0.00           C
ATOM   2727  O   GLN A 170      44.110  51.410  27.100  1.00  0.00           O
ATOM   2728  N   ASN A 171      42.170  50.240  26.850  1.00  0.00           N
ATOM   2729  HN  ASN A 171      41.200  50.140  27.040  1.00  0.00           H
ATOM   2730  CA  ASN A 171      42.870  49.140  26.200  1.00  0.00           C
ATOM   2731  HA  ASN A 171      43.500  49.570  25.440  1.00  0.00           H
ATOM   2732  CB  ASN A 171      43.770  48.340  27.270  1.00  0.00           C
ATOM   2733  HB1 ASN A 171      44.480  49.100  27.670  1.00  0.00           H
ATOM   2734  HB2 ASN A 171      44.330  47.600  26.660  1.00  0.00           H
ATOM   2735  CG  ASN A 171      43.090  47.690  28.470  1.00  0.00           C
ATOM   2736  OD1 ASN A 171      43.550  46.680  28.960  1.00  0.00           O
ATOM   2737  ND2 ASN A 171      42.050  48.300  29.120  1.00  0.00           N
ATOM   2738 HD21 ASN A 171      41.650  47.860  29.930  1.00  0.00           H
ATOM   2739 HD22 ASN A 171      41.850  49.270  28.920  1.00  0.00           H
ATOM   2740  C   ASN A 171      42.010  48.170  25.460  1.00  0.00           C
ATOM   2741  O   ASN A 171      42.390  47.020  25.220  1.00  0.00           O
ATOM   2742  N   GLY A 172      40.800  48.620  25.090  1.00  0.00           N
ATOM   2743  HN  GLY A 172      40.600  49.600  25.070  1.00  0.00           H
ATOM   2744  CA  GLY A 172      39.770  47.890  24.430  1.00  0.00           C
ATOM   2745  HA1 GLY A 172      40.130  47.120  23.750  1.00  0.00           H
ATOM   2746  HA2 GLY A 172      39.170  48.630  23.940  1.00  0.00           H
ATOM   2747  C   GLY A 172      38.820  47.340  25.450  1.00  0.00           C
ATOM   2748  O   GLY A 172      39.250  46.680  26.440  1.00  0.00           O
ATOM   2749  N   GLY A 173      37.450  47.460  25.230  1.00  0.00           N
ATOM   2750  HN  GLY A 173      37.020  47.710  24.370  1.00  0.00           H
ATOM   2751  CA  GLY A 173      36.540  46.840  26.130  1.00  0.00           C
ATOM   2752  HA1 GLY A 173      36.780  45.800  26.230  1.00  0.00           H
ATOM   2753  HA2 GLY A 173      35.510  47.050  25.900  1.00  0.00           H
ATOM   2754  C   GLY A 173      36.810  47.390  27.560  1.00  0.00           C
ATOM   2755  O   GLY A 173      37.170  48.590  27.680  1.00  0.00           O
ATOM   2756  N   ALA A 174      36.620  46.640  28.710  1.00  0.00           N
ATOM   2757  HN  ALA A 174      36.370  45.670  28.610  1.00  0.00           H
ATOM   2758  CA  ALA A 174      36.730  47.150  30.040  1.00  0.00           C
ATOM   2759  HA  ALA A 174      36.000  47.940  30.000  1.00  0.00           H
ATOM   2760  CB  ALA A 174      36.430  46.150  31.100  1.00  0.00           C
ATOM   2761  HB1 ALA A 174      36.220  46.670  32.060  1.00  0.00           H
ATOM   2762  HB2 ALA A 174      37.370  45.560  31.260  1.00  0.00           H
ATOM   2763  HB3 ALA A 174      35.580  45.470  30.910  1.00  0.00           H
ATOM   2764  C   ALA A 174      38.060  47.870  30.320  1.00  0.00           C
ATOM   2765  O   ALA A 174      39.070  47.340  29.930  1.00  0.00           O
ATOM   2766  N   ASN A 175      38.090  49.030  31.060  1.00  0.00           N
ATOM   2767  HN  ASN A 175      37.210  49.470  31.230  1.00  0.00           H
ATOM   2768  CA  ASN A 175      39.290  49.630  31.560  1.00  0.00           C
ATOM   2769  HA  ASN A 175      39.970  49.730  30.740  1.00  0.00           H
ATOM   2770  CB  ASN A 175      39.060  50.980  32.190  1.00  0.00           C
ATOM   2771  HB1 ASN A 175      39.940  51.460  32.660  1.00  0.00           H
ATOM   2772  HB2 ASN A 175      38.300  50.860  32.990  1.00  0.00           H
ATOM   2773  CG  ASN A 175      38.460  52.040  31.260  1.00  0.00           C
ATOM   2774  OD1 ASN A 175      37.470  52.580  31.780  1.00  0.00           O
ATOM   2775  ND2 ASN A 175      39.100  52.420  30.140  1.00  0.00           N
ATOM   2776 HD21 ASN A 175      38.890  53.300  29.700  1.00  0.00           H
ATOM   2777 HD22 ASN A 175      39.830  51.870  29.750  1.00  0.00           H
ATOM   2778  C   ASN A 175      40.000  48.850  32.610  1.00  0.00           C
ATOM   2779  O   ASN A 175      39.360  48.230  33.500  1.00  0.00           O
ATOM   2780  N   LEU A 176      41.390  48.950  32.580  1.00  0.00           N
ATOM   2781  HN  LEU A 176      41.830  49.390  31.790  1.00  0.00           H
ATOM   2782  CA  LEU A 176      42.260  48.460  33.610  1.00  0.00           C
ATOM   2783  HA  LEU A 176      41.790  47.600  34.080  1.00  0.00           H
ATOM   2784  CB  LEU A 176      43.690  48.090  33.060  1.00  0.00           C
ATOM   2785  HB1 LEU A 176      44.020  49.000  32.520  1.00  0.00           H
ATOM   2786  HB2 LEU A 176      43.490  47.280  32.320  1.00  0.00           H
ATOM   2787  CG  LEU A 176      44.660  47.480  34.120  1.00  0.00           C
ATOM   2788  HG  LEU A 176      44.010  47.120  34.940  1.00  0.00           H
ATOM   2789  CD1 LEU A 176      45.510  46.180  33.650  1.00  0.00           C
ATOM   2790 HD11 LEU A 176      44.920  45.270  33.450  1.00  0.00           H
ATOM   2791 HD12 LEU A 176      46.330  45.990  34.380  1.00  0.00           H
ATOM   2792 HD13 LEU A 176      46.040  46.470  32.720  1.00  0.00           H
ATOM   2793  CD2 LEU A 176      45.610  48.510  34.610  1.00  0.00           C
ATOM   2794 HD21 LEU A 176      46.150  48.870  33.710  1.00  0.00           H
ATOM   2795 HD22 LEU A 176      46.360  48.090  35.320  1.00  0.00           H
ATOM   2796 HD23 LEU A 176      45.110  49.230  35.310  1.00  0.00           H
ATOM   2797  C   LEU A 176      42.450  49.530  34.710  1.00  0.00           C
ATOM   2798  O   LEU A 176      42.910  50.660  34.450  1.00  0.00           O
ATOM   2799  N   CYS A 177      42.060  49.130  35.940  1.00  0.00           N
ATOM   2800  HN  CYS A 177      41.730  48.190  36.040  1.00  0.00           H
ATOM   2801  CA  CYS A 177      42.140  49.990  37.080  1.00  0.00           C
ATOM   2802  HA  CYS A 177      42.630  50.910  36.780  1.00  0.00           H
ATOM   2803  CB  CYS A 177      40.790  50.390  37.760  1.00  0.00           C
ATOM   2804  HB1 CYS A 177      40.190  49.480  38.020  1.00  0.00           H
ATOM   2805  HB2 CYS A 177      40.110  50.900  37.060  1.00  0.00           H
ATOM   2806  SG  CYS A 177      40.960  51.420  39.160  1.00  0.00           S
ATOM   2807  C   CYS A 177      43.080  49.310  38.090  1.00  0.00           C
ATOM   2808  O   CYS A 177      42.630  48.540  38.900  1.00  0.00           O
ATOM   2809  N   SER A 178      44.320  49.720  38.150  1.00  0.00           N
ATOM   2810  HN  SER A 178      44.690  50.470  37.600  1.00  0.00           H
ATOM   2811  CA  SER A 178      45.310  49.190  39.110  1.00  0.00           C
ATOM   2812  HA  SER A 178      44.830  49.060  40.070  1.00  0.00           H
ATOM   2813  CB  SER A 178      46.140  47.920  38.530  1.00  0.00           C
ATOM   2814  HB1 SER A 178      46.580  48.130  37.530  1.00  0.00           H
ATOM   2815  HB2 SER A 178      45.450  47.070  38.370  1.00  0.00           H
ATOM   2816  OG  SER A 178      47.090  47.330  39.450  1.00  0.00           O
ATOM   2817  HG1 SER A 178      47.420  46.510  39.090  1.00  0.00           H
ATOM   2818  C   SER A 178      46.350  50.290  39.180  1.00  0.00           C
ATOM   2819  O   SER A 178      46.310  51.160  38.310  1.00  0.00           O
ATOM   2820  N   SER A 179      47.260  50.270  40.240  1.00  0.00           N
ATOM   2821  HN  SER A 179      47.240  49.470  40.840  1.00  0.00           H
ATOM   2822  CA  SER A 179      48.280  51.270  40.380  1.00  0.00           C
ATOM   2823  HA  SER A 179      48.240  51.980  39.570  1.00  0.00           H
ATOM   2824  CB  SER A 179      48.240  51.990  41.720  1.00  0.00           C
ATOM   2825  HB1 SER A 179      47.260  52.490  41.820  1.00  0.00           H
ATOM   2826  HB2 SER A 179      48.970  52.810  41.870  1.00  0.00           H
ATOM   2827  OG  SER A 179      48.290  51.110  42.850  1.00  0.00           O
ATOM   2828  HG1 SER A 179      49.230  51.150  42.990  1.00  0.00           H
ATOM   2829  C   SER A 179      49.670  50.620  40.230  1.00  0.00           C
ATOM   2830  O   SER A 179      50.640  51.250  40.680  1.00  0.00           O
ATOM   2831  N   PHE A 180      49.800  49.350  39.740  1.00  0.00           N
ATOM   2832  HN  PHE A 180      48.950  48.970  39.410  1.00  0.00           H
ATOM   2833  CA  PHE A 180      51.090  48.620  39.580  1.00  0.00           C
ATOM   2834  HA  PHE A 180      51.860  49.370  39.640  1.00  0.00           H
ATOM   2835  CB  PHE A 180      51.480  47.680  40.740  1.00  0.00           C
ATOM   2836  HB1 PHE A 180      52.510  47.300  40.630  1.00  0.00           H
ATOM   2837  HB2 PHE A 180      50.840  46.760  40.690  1.00  0.00           H
ATOM   2838  CG  PHE A 180      51.320  48.250  42.080  1.00  0.00           C
ATOM   2839  CD1 PHE A 180      52.390  48.940  42.600  1.00  0.00           C
ATOM   2840  HD1 PHE A 180      53.280  49.120  42.000  1.00  0.00           H
ATOM   2841  CE1 PHE A 180      52.400  49.410  43.870  1.00  0.00           C
ATOM   2842  HE1 PHE A 180      53.190  50.010  44.300  1.00  0.00           H
ATOM   2843  CZ  PHE A 180      51.260  49.180  44.640  1.00  0.00           C
ATOM   2844  HZ  PHE A 180      51.230  49.500  45.670  1.00  0.00           H
ATOM   2845  CD2 PHE A 180      50.160  48.060  42.800  1.00  0.00           C
ATOM   2846  HD2 PHE A 180      49.310  47.630  42.290  1.00  0.00           H
ATOM   2847  CE2 PHE A 180      50.130  48.530  44.110  1.00  0.00           C
ATOM   2848  HE2 PHE A 180      49.310  48.320  44.770  1.00  0.00           H
ATOM   2849  C   PHE A 180      51.230  48.010  38.190  1.00  0.00           C
ATOM   2850  O   PHE A 180      50.270  47.510  37.570  1.00  0.00           O
ATOM   2851  N   SER A 181      52.500  48.050  37.710  1.00  0.00           N
ATOM   2852  HN  SER A 181      53.230  48.440  38.270  1.00  0.00           H
ATOM   2853  CA  SER A 181      52.900  47.570  36.460  1.00  0.00           C
ATOM   2854  HA  SER A 181      52.660  46.520  36.300  1.00  0.00           H
ATOM   2855  CB  SER A 181      52.170  48.230  35.260  1.00  0.00           C
ATOM   2856  HB1 SER A 181      52.230  49.340  35.240  1.00  0.00           H
ATOM   2857  HB2 SER A 181      51.130  47.830  35.260  1.00  0.00           H
ATOM   2858  OG  SER A 181      52.740  47.890  33.980  1.00  0.00           O
ATOM   2859  HG1 SER A 181      52.650  46.950  33.810  1.00  0.00           H
ATOM   2860  C   SER A 181      54.460  47.650  36.350  1.00  0.00           C
ATOM   2861  O   SER A 181      55.060  48.730  36.230  1.00  0.00           O
ATOM   2862  N   ILE A 182      55.090  46.480  36.210  1.00  0.00           N
ATOM   2863  HN  ILE A 182      54.590  45.620  36.170  1.00  0.00           H
ATOM   2864  CA  ILE A 182      56.540  46.450  36.240  1.00  0.00           C
ATOM   2865  HA  ILE A 182      56.860  47.330  36.780  1.00  0.00           H
ATOM   2866  CB  ILE A 182      57.150  45.210  36.870  1.00  0.00           C
ATOM   2867  HB  ILE A 182      56.940  44.320  36.250  1.00  0.00           H
ATOM   2868  CG2 ILE A 182      58.680  45.530  37.050  1.00  0.00           C
ATOM   2869 HG21 ILE A 182      58.860  46.470  37.630  1.00  0.00           H
ATOM   2870 HG22 ILE A 182      59.110  45.640  36.030  1.00  0.00           H
ATOM   2871 HG23 ILE A 182      59.090  44.700  37.660  1.00  0.00           H
ATOM   2872  CG1 ILE A 182      56.480  44.790  38.290  1.00  0.00           C
ATOM   2873 HG11 ILE A 182      55.410  44.570  38.120  1.00  0.00           H
ATOM   2874 HG12 ILE A 182      56.330  45.660  38.970  1.00  0.00           H
ATOM   2875  CD  ILE A 182      57.070  43.650  39.070  1.00  0.00           C
ATOM   2876  HD1 ILE A 182      56.450  43.320  39.930  1.00  0.00           H
ATOM   2877  HD2 ILE A 182      58.090  43.880  39.420  1.00  0.00           H
ATOM   2878  HD3 ILE A 182      57.170  42.740  38.430  1.00  0.00           H
ATOM   2879  C   ILE A 182      57.060  46.630  34.810  1.00  0.00           C
ATOM   2880  O   ILE A 182      56.780  45.860  33.880  1.00  0.00           O
ATOM   2881  N   CYS A 183      57.670  47.810  34.620  1.00  0.00           N
ATOM   2882  HN  CYS A 183      57.750  48.480  35.350  1.00  0.00           H
ATOM   2883  CA  CYS A 183      57.980  48.230  33.220  1.00  0.00           C
ATOM   2884  HA  CYS A 183      58.170  47.380  32.580  1.00  0.00           H
ATOM   2885  CB  CYS A 183      56.880  49.140  32.660  1.00  0.00           C
ATOM   2886  HB1 CYS A 183      56.530  49.980  33.290  1.00  0.00           H
ATOM   2887  HB2 CYS A 183      55.950  48.520  32.710  1.00  0.00           H
ATOM   2888  SG  CYS A 183      57.050  49.670  30.900  1.00  0.00           S
ATOM   2889  C   CYS A 183      59.250  49.090  33.310  1.00  0.00           C
ATOM   2890  O   CYS A 183      59.560  49.610  34.380  1.00  0.00           O
ATOM   2891  N   HSD A 184      60.080  49.200  32.230  1.00  0.00           N
ATOM   2892  HN  HSD A 184      59.950  48.580  31.470  1.00  0.00           H
ATOM   2893  CA  HSD A 184      61.240  50.110  32.180  1.00  0.00           C
ATOM   2894  HA  HSD A 184      61.940  49.680  32.890  1.00  0.00           H
ATOM   2895  CB  HSD A 184      61.740  50.100  30.750  1.00  0.00           C
ATOM   2896  HB1 HSD A 184      61.830  49.020  30.500  1.00  0.00           H
ATOM   2897  HB2 HSD A 184      62.730  50.570  30.550  1.00  0.00           H
ATOM   2898  ND1 HSD A 184      59.720  49.920  29.130  1.00  0.00           N
ATOM   2899  HD1 HSD A 184      59.340  49.060  29.460  1.00  0.00           H
ATOM   2900  CG  HSD A 184      60.740  50.680  29.720  1.00  0.00           C
ATOM   2901  CE1 HSD A 184      59.220  50.670  28.060  1.00  0.00           C
ATOM   2902  HE1 HSD A 184      58.480  50.380  27.320  1.00  0.00           H
ATOM   2903  NE2 HSD A 184      59.810  51.850  27.990  1.00  0.00           N
ATOM   2904  CD2 HSD A 184      60.710  51.890  29.070  1.00  0.00           C
ATOM   2905  HD2 HSD A 184      61.310  52.770  29.290  1.00  0.00           H
ATOM   2906  C   HSD A 184      61.120  51.500  32.660  1.00  0.00           C
ATOM   2907  O   HSD A 184      60.030  52.040  32.730  1.00  0.00           O
ATOM   2908  N   THR A 185      62.170  52.210  33.020  1.00  0.00           N
ATOM   2909  HN  THR A 185      63.030  51.710  32.900  1.00  0.00           H
ATOM   2910  CA  THR A 185      62.230  53.590  33.420  1.00  0.00           C
ATOM   2911  HA  THR A 185      63.280  53.780  33.520  1.00  0.00           H
ATOM   2912  CB  THR A 185      61.640  54.620  32.520  1.00  0.00           C
ATOM   2913  HB  THR A 185      60.550  54.440  32.370  1.00  0.00           H
ATOM   2914  OG1 THR A 185      61.970  54.410  31.130  1.00  0.00           O
ATOM   2915  HG1 THR A 185      62.910  54.530  31.030  1.00  0.00           H
ATOM   2916  CG2 THR A 185      61.990  55.980  32.920  1.00  0.00           C
ATOM   2917 HG21 THR A 185      61.730  56.740  32.160  1.00  0.00           H
ATOM   2918 HG22 THR A 185      63.090  55.970  33.050  1.00  0.00           H
ATOM   2919 HG23 THR A 185      61.610  56.360  33.890  1.00  0.00           H
ATOM   2920  C   THR A 185      61.730  53.910  34.850  1.00  0.00           C
ATOM   2921  O   THR A 185      60.510  53.800  35.200  1.00  0.00           O
ATOM   2922  N   PHE A 186      62.660  54.320  35.750  1.00  0.00           N
ATOM   2923  HN  PHE A 186      63.610  54.380  35.460  1.00  0.00           H
ATOM   2924  CA  PHE A 186      62.410  54.520  37.150  1.00  0.00           C
ATOM   2925  HA  PHE A 186      62.170  53.540  37.540  1.00  0.00           H
ATOM   2926  CB  PHE A 186      63.810  54.900  37.770  1.00  0.00           C
ATOM   2927  HB1 PHE A 186      63.970  55.890  37.270  1.00  0.00           H
ATOM   2928  HB2 PHE A 186      64.670  54.210  37.640  1.00  0.00           H
ATOM   2929  CG  PHE A 186      63.660  55.300  39.250  1.00  0.00           C
ATOM   2930  CD1 PHE A 186      63.650  54.320  40.300  1.00  0.00           C
ATOM   2931  HD1 PHE A 186      63.600  53.270  40.050  1.00  0.00           H
ATOM   2932  CE1 PHE A 186      63.660  54.800  41.670  1.00  0.00           C
ATOM   2933  HE1 PHE A 186      63.720  54.100  42.480  1.00  0.00           H
ATOM   2934  CZ  PHE A 186      63.540  56.170  41.930  1.00  0.00           C
ATOM   2935  HZ  PHE A 186      63.380  56.500  42.940  1.00  0.00           H
ATOM   2936  CD2 PHE A 186      63.510  56.640  39.610  1.00  0.00           C
ATOM   2937  HD2 PHE A 186      63.450  57.260  38.730  1.00  0.00           H
ATOM   2938  CE2 PHE A 186      63.350  57.090  40.900  1.00  0.00           C
ATOM   2939  HE2 PHE A 186      63.160  58.150  41.030  1.00  0.00           H
ATOM   2940  C   PHE A 186      61.270  55.520  37.590  1.00  0.00           C
ATOM   2941  O   PHE A 186      61.010  56.520  36.940  1.00  0.00           O
ATOM   2942  N   GLN A 187      60.490  55.140  38.650  1.00  0.00           N
ATOM   2943  HN  GLN A 187      60.510  54.220  39.050  1.00  0.00           H
ATOM   2944  CA  GLN A 187      59.340  55.940  39.130  1.00  0.00           C
ATOM   2945  HA  GLN A 187      59.200  56.790  38.470  1.00  0.00           H
ATOM   2946  CB  GLN A 187      58.030  55.060  39.190  1.00  0.00           C
ATOM   2947  HB1 GLN A 187      57.150  55.530  39.680  1.00  0.00           H
ATOM   2948  HB2 GLN A 187      58.360  54.120  39.670  1.00  0.00           H
ATOM   2949  CG  GLN A 187      57.490  54.490  37.870  1.00  0.00           C
ATOM   2950  HG1 GLN A 187      56.570  53.930  38.150  1.00  0.00           H
ATOM   2951  HG2 GLN A 187      58.210  53.760  37.430  1.00  0.00           H
ATOM   2952  CD  GLN A 187      57.240  55.630  36.870  1.00  0.00           C
ATOM   2953  OE1 GLN A 187      56.200  56.320  36.940  1.00  0.00           O
ATOM   2954  NE2 GLN A 187      58.140  55.760  35.910  1.00  0.00           N
ATOM   2955 HE21 GLN A 187      58.740  54.960  35.780  1.00  0.00           H
ATOM   2956 HE22 GLN A 187      58.000  56.560  35.330  1.00  0.00           H
ATOM   2957  C   GLN A 187      59.640  56.470  40.590  1.00  0.00           C
ATOM   2958  O   GLN A 187      59.990  55.700  41.500  1.00  0.00           O
ATOM   2959  N   TRP A 188      59.610  57.810  40.810  1.00  0.00           N
ATOM   2960  HN  TRP A 188      59.560  58.350  39.980  1.00  0.00           H
ATOM   2961  CA  TRP A 188      59.810  58.520  42.040  1.00  0.00           C
ATOM   2962  HA  TRP A 188      60.770  58.210  42.440  1.00  0.00           H
ATOM   2963  CB  TRP A 188      59.780  60.050  41.860  1.00  0.00           C
ATOM   2964  HB1 TRP A 188      58.820  60.220  41.320  1.00  0.00           H
ATOM   2965  HB2 TRP A 188      60.590  60.360  41.160  1.00  0.00           H
ATOM   2966  CG  TRP A 188      59.750  60.900  42.990  1.00  0.00           C
ATOM   2967  CD1 TRP A 188      58.870  61.940  43.250  1.00  0.00           C
ATOM   2968  HD1 TRP A 188      58.070  62.320  42.640  1.00  0.00           H
ATOM   2969  NE1 TRP A 188      59.170  62.460  44.490  1.00  0.00           N
ATOM   2970  HE1 TRP A 188      59.130  63.390  44.770  1.00  0.00           H
ATOM   2971  CE2 TRP A 188      60.300  61.900  44.960  1.00  0.00           C
ATOM   2972  CD2 TRP A 188      60.720  60.900  44.060  1.00  0.00           C
ATOM   2973  CE3 TRP A 188      61.880  60.180  44.300  1.00  0.00           C
ATOM   2974  HE3 TRP A 188      62.200  59.390  43.640  1.00  0.00           H
ATOM   2975  CZ3 TRP A 188      62.550  60.420  45.390  1.00  0.00           C
ATOM   2976  HZ3 TRP A 188      63.380  59.760  45.600  1.00  0.00           H
ATOM   2977  CZ2 TRP A 188      61.040  62.200  46.120  1.00  0.00           C
ATOM   2978  HZ2 TRP A 188      60.810  63.010  46.780  1.00  0.00           H
ATOM   2979  CH2 TRP A 188      62.180  61.390  46.320  1.00  0.00           C
ATOM   2980  HH2 TRP A 188      62.770  61.580  47.190  1.00  0.00           H
ATOM   2981  C   TRP A 188      58.760  58.130  43.090  1.00  0.00           C
ATOM   2982  O   TRP A 188      59.140  57.790  44.230  1.00  0.00           O
ATOM   2983  N   HSE A 189      57.410  58.040  42.680  1.00  0.00           N
ATOM   2984  HN  HSE A 189      57.190  58.230  41.730  1.00  0.00           H
ATOM   2985  CA  HSE A 189      56.330  57.550  43.600  1.00  0.00           C
ATOM   2986  HA  HSE A 189      56.390  58.180  44.470  1.00  0.00           H
ATOM   2987  CB  HSE A 189      54.870  57.660  43.030  1.00  0.00           C
ATOM   2988  HB1 HSE A 189      54.640  58.600  42.480  1.00  0.00           H
ATOM   2989  HB2 HSE A 189      54.100  57.520  43.810  1.00  0.00           H
ATOM   2990  ND1 HSE A 189      55.180  57.090  40.650  1.00  0.00           N
ATOM   2991  CG  HSE A 189      54.630  56.700  41.860  1.00  0.00           C
ATOM   2992  CE1 HSE A 189      54.680  56.230  39.840  1.00  0.00           C
ATOM   2993  HE1 HSE A 189      55.020  56.190  38.800  1.00  0.00           H
ATOM   2994  NE2 HSE A 189      53.910  55.270  40.410  1.00  0.00           N
ATOM   2995  HE2 HSE A 189      53.390  54.580  39.900  1.00  0.00           H
ATOM   2996  CD2 HSE A 189      53.830  55.590  41.720  1.00  0.00           C
ATOM   2997  HD2 HSE A 189      53.330  54.940  42.430  1.00  0.00           H
ATOM   2998  C   HSE A 189      56.610  56.160  44.180  1.00  0.00           C
ATOM   2999  O   HSE A 189      56.300  55.900  45.340  1.00  0.00           O
ATOM   3000  N   GLU A 190      57.080  55.130  43.420  1.00  0.00           N
ATOM   3001  HN  GLU A 190      57.060  55.210  42.430  1.00  0.00           H
ATOM   3002  CA  GLU A 190      57.490  53.810  43.900  1.00  0.00           C
ATOM   3003  HA  GLU A 190      56.670  53.310  44.400  1.00  0.00           H
ATOM   3004  CB  GLU A 190      57.880  53.000  42.630  1.00  0.00           C
ATOM   3005  HB1 GLU A 190      58.320  52.060  43.040  1.00  0.00           H
ATOM   3006  HB2 GLU A 190      58.610  53.570  42.040  1.00  0.00           H
ATOM   3007  CG  GLU A 190      56.670  52.800  41.780  1.00  0.00           C
ATOM   3008  HG1 GLU A 190      56.450  53.790  41.340  1.00  0.00           H
ATOM   3009  HG2 GLU A 190      55.770  52.620  42.380  1.00  0.00           H
ATOM   3010  CD  GLU A 190      56.850  51.640  40.850  1.00  0.00           C
ATOM   3011  OE1 GLU A 190      56.270  50.610  41.270  1.00  0.00           O
ATOM   3012  OE2 GLU A 190      57.490  51.720  39.790  1.00  0.00           O
ATOM   3013  C   GLU A 190      58.720  53.880  44.930  1.00  0.00           C
ATOM   3014  O   GLU A 190      58.700  53.280  46.000  1.00  0.00           O
ATOM   3015  N   ALA A 191      59.670  54.760  44.640  1.00  0.00           N
ATOM   3016  HN  ALA A 191      59.650  55.200  43.740  1.00  0.00           H
ATOM   3017  CA  ALA A 191      60.640  55.110  45.630  1.00  0.00           C
ATOM   3018  HA  ALA A 191      61.060  54.190  46.010  1.00  0.00           H
ATOM   3019  CB  ALA A 191      61.790  55.980  45.160  1.00  0.00           C
ATOM   3020  HB1 ALA A 191      61.360  56.780  44.520  1.00  0.00           H
ATOM   3021  HB2 ALA A 191      62.570  55.490  44.560  1.00  0.00           H
ATOM   3022  HB3 ALA A 191      62.350  56.310  46.070  1.00  0.00           H
ATOM   3023  C   ALA A 191      60.110  55.840  46.880  1.00  0.00           C
ATOM   3024  O   ALA A 191      60.650  55.570  47.920  1.00  0.00           O
ATOM   3025  N   MET A 192      59.180  56.790  46.700  1.00  0.00           N
ATOM   3026  HN  MET A 192      58.950  57.180  45.810  1.00  0.00           H
ATOM   3027  CA  MET A 192      58.510  57.490  47.730  1.00  0.00           C
ATOM   3028  HA  MET A 192      59.300  57.920  48.330  1.00  0.00           H
ATOM   3029  CB  MET A 192      57.510  58.640  47.200  1.00  0.00           C
ATOM   3030  HB1 MET A 192      56.540  58.180  46.910  1.00  0.00           H
ATOM   3031  HB2 MET A 192      57.910  58.980  46.230  1.00  0.00           H
ATOM   3032  CG  MET A 192      57.350  59.880  48.050  1.00  0.00           C
ATOM   3033  HG1 MET A 192      56.740  59.590  48.930  1.00  0.00           H
ATOM   3034  HG2 MET A 192      56.670  60.630  47.600  1.00  0.00           H
ATOM   3035  SD  MET A 192      58.830  60.790  48.590  1.00  0.00           S
ATOM   3036  CE  MET A 192      58.500  61.000  50.390  1.00  0.00           C
ATOM   3037  HE1 MET A 192      57.460  61.380  50.470  1.00  0.00           H
ATOM   3038  HE2 MET A 192      59.260  61.650  50.870  1.00  0.00           H
ATOM   3039  HE3 MET A 192      58.590  59.960  50.770  1.00  0.00           H
ATOM   3040  C   MET A 192      57.690  56.580  48.660  1.00  0.00           C
ATOM   3041  O   MET A 192      57.890  56.550  49.840  1.00  0.00           O
ATOM   3042  N   PHE A 193      56.860  55.690  48.100  1.00  0.00           N
ATOM   3043  HN  PHE A 193      56.750  55.660  47.100  1.00  0.00           H
ATOM   3044  CA  PHE A 193      56.190  54.620  48.850  1.00  0.00           C
ATOM   3045  HA  PHE A 193      55.550  55.080  49.570  1.00  0.00           H
ATOM   3046  CB  PHE A 193      55.280  53.840  47.790  1.00  0.00           C
ATOM   3047  HB1 PHE A 193      55.790  53.390  46.900  1.00  0.00           H
ATOM   3048  HB2 PHE A 193      54.530  54.500  47.310  1.00  0.00           H
ATOM   3049  CG  PHE A 193      54.490  52.670  48.470  1.00  0.00           C
ATOM   3050  CD1 PHE A 193      53.660  53.010  49.570  1.00  0.00           C
ATOM   3051  HD1 PHE A 193      53.580  54.000  49.980  1.00  0.00           H
ATOM   3052  CE1 PHE A 193      52.770  52.060  50.150  1.00  0.00           C
ATOM   3053  HE1 PHE A 193      52.120  52.470  50.910  1.00  0.00           H
ATOM   3054  CZ  PHE A 193      52.630  50.760  49.640  1.00  0.00           C
ATOM   3055  HZ  PHE A 193      52.010  50.050  50.160  1.00  0.00           H
ATOM   3056  CD2 PHE A 193      54.360  51.330  47.910  1.00  0.00           C
ATOM   3057  HD2 PHE A 193      54.810  50.970  46.990  1.00  0.00           H
ATOM   3058  CE2 PHE A 193      53.420  50.440  48.480  1.00  0.00           C
ATOM   3059  HE2 PHE A 193      53.310  49.500  47.960  1.00  0.00           H
ATOM   3060  C   PHE A 193      57.150  53.690  49.600  1.00  0.00           C
ATOM   3061  O   PHE A 193      56.870  53.120  50.670  1.00  0.00           O
ATOM   3062  N   LEU A 194      58.270  53.390  48.910  1.00  0.00           N
ATOM   3063  HN  LEU A 194      58.550  53.650  48.000  1.00  0.00           H
ATOM   3064  CA  LEU A 194      59.350  52.740  49.620  1.00  0.00           C
ATOM   3065  HA  LEU A 194      58.840  51.940  50.120  1.00  0.00           H
ATOM   3066  CB  LEU A 194      60.450  52.020  48.720  1.00  0.00           C
ATOM   3067  HB1 LEU A 194      60.850  52.850  48.110  1.00  0.00           H
ATOM   3068  HB2 LEU A 194      59.830  51.430  48.000  1.00  0.00           H
ATOM   3069  CG  LEU A 194      61.640  51.240  49.410  1.00  0.00           C
ATOM   3070  HG  LEU A 194      61.070  50.850  50.280  1.00  0.00           H
ATOM   3071  CD1 LEU A 194      62.150  50.140  48.570  1.00  0.00           C
ATOM   3072 HD11 LEU A 194      62.750  49.370  49.100  1.00  0.00           H
ATOM   3073 HD12 LEU A 194      62.850  50.600  47.840  1.00  0.00           H
ATOM   3074 HD13 LEU A 194      61.380  49.610  47.970  1.00  0.00           H
ATOM   3075  CD2 LEU A 194      62.780  52.140  50.060  1.00  0.00           C
ATOM   3076 HD21 LEU A 194      63.650  51.520  50.340  1.00  0.00           H
ATOM   3077 HD22 LEU A 194      62.520  52.610  51.030  1.00  0.00           H
ATOM   3078 HD23 LEU A 194      62.900  52.970  49.340  1.00  0.00           H
ATOM   3079  C   LEU A 194      59.930  53.520  50.830  1.00  0.00           C
ATOM   3080  O   LEU A 194      60.080  53.030  51.920  1.00  0.00           O
ATOM   3081  N   LEU A 195      60.310  54.790  50.620  1.00  0.00           N
ATOM   3082  HN  LEU A 195      60.110  55.280  49.790  1.00  0.00           H
ATOM   3083  CA  LEU A 195      60.990  55.690  51.610  1.00  0.00           C
ATOM   3084  HA  LEU A 195      61.880  55.140  51.910  1.00  0.00           H
ATOM   3085  CB  LEU A 195      61.290  57.040  50.960  1.00  0.00           C
ATOM   3086  HB1 LEU A 195      60.400  57.360  50.390  1.00  0.00           H
ATOM   3087  HB2 LEU A 195      61.980  56.970  50.100  1.00  0.00           H
ATOM   3088  CG  LEU A 195      61.810  58.100  51.910  1.00  0.00           C
ATOM   3089  HG  LEU A 195      60.900  58.270  52.540  1.00  0.00           H
ATOM   3090  CD1 LEU A 195      63.140  57.810  52.670  1.00  0.00           C
ATOM   3091 HD11 LEU A 195      63.360  58.530  53.490  1.00  0.00           H
ATOM   3092 HD12 LEU A 195      63.840  57.980  51.830  1.00  0.00           H
ATOM   3093 HD13 LEU A 195      63.140  56.750  53.020  1.00  0.00           H
ATOM   3094  CD2 LEU A 195      61.950  59.420  51.170  1.00  0.00           C
ATOM   3095 HD21 LEU A 195      60.980  59.670  50.680  1.00  0.00           H
ATOM   3096 HD22 LEU A 195      62.830  59.530  50.510  1.00  0.00           H
ATOM   3097 HD23 LEU A 195      62.050  60.140  52.000  1.00  0.00           H
ATOM   3098  C   LEU A 195      60.010  55.830  52.820  1.00  0.00           C
ATOM   3099  O   LEU A 195      60.390  55.920  54.030  1.00  0.00           O
ATOM   3100  N   GLU A 196      58.660  56.050  52.560  1.00  0.00           N
ATOM   3101  HN  GLU A 196      58.350  56.160  51.630  1.00  0.00           H
ATOM   3102  CA  GLU A 196      57.600  56.370  53.510  1.00  0.00           C
ATOM   3103  HA  GLU A 196      57.920  57.190  54.150  1.00  0.00           H
ATOM   3104  CB  GLU A 196      56.400  56.920  52.700  1.00  0.00           C
ATOM   3105  HB1 GLU A 196      55.500  56.960  53.370  1.00  0.00           H
ATOM   3106  HB2 GLU A 196      56.140  56.220  51.880  1.00  0.00           H
ATOM   3107  CG  GLU A 196      56.580  58.290  52.150  1.00  0.00           C
ATOM   3108  HG1 GLU A 196      57.480  58.480  51.510  1.00  0.00           H
ATOM   3109  HG2 GLU A 196      56.600  58.970  53.020  1.00  0.00           H
ATOM   3110  CD  GLU A 196      55.330  58.400  51.180  1.00  0.00           C
ATOM   3111  OE1 GLU A 196      54.860  57.610  50.330  1.00  0.00           O
ATOM   3112  OE2 GLU A 196      54.820  59.650  51.280  1.00  0.00           O
ATOM   3113  HE2 GLU A 196      54.090  59.740  50.660  1.00  0.00           H
ATOM   3114  C   GLU A 196      57.140  55.240  54.430  1.00  0.00           C
ATOM   3115  O   GLU A 196      56.550  55.480  55.470  1.00  0.00           O
ATOM   3116  N   PHE A 197      57.430  53.970  54.130  1.00  0.00           N
ATOM   3117  HN  PHE A 197      57.810  53.940  53.210  1.00  0.00           H
ATOM   3118  CA  PHE A 197      57.180  52.790  54.950  1.00  0.00           C
ATOM   3119  HA  PHE A 197      56.640  53.130  55.830  1.00  0.00           H
ATOM   3120  CB  PHE A 197      56.460  51.700  54.260  1.00  0.00           C
ATOM   3121  HB1 PHE A 197      56.460  50.690  54.740  1.00  0.00           H
ATOM   3122  HB2 PHE A 197      56.720  51.590  53.190  1.00  0.00           H
ATOM   3123  CG  PHE A 197      55.070  52.110  54.340  1.00  0.00           C
ATOM   3124  CD1 PHE A 197      54.470  52.990  53.440  1.00  0.00           C
ATOM   3125  HD1 PHE A 197      55.080  53.400  52.640  1.00  0.00           H
ATOM   3126  CE1 PHE A 197      53.150  53.420  53.490  1.00  0.00           C
ATOM   3127  HE1 PHE A 197      52.780  54.050  52.710  1.00  0.00           H
ATOM   3128  CZ  PHE A 197      52.310  52.870  54.480  1.00  0.00           C
ATOM   3129  HZ  PHE A 197      51.290  53.220  54.480  1.00  0.00           H
ATOM   3130  CD2 PHE A 197      54.210  51.510  55.300  1.00  0.00           C
ATOM   3131  HD2 PHE A 197      54.620  50.950  56.140  1.00  0.00           H
ATOM   3132  CE2 PHE A 197      52.790  51.930  55.450  1.00  0.00           C
ATOM   3133  HE2 PHE A 197      52.250  51.640  56.340  1.00  0.00           H
ATOM   3134  C   PHE A 197      58.500  52.140  55.490  1.00  0.00           C
ATOM   3135  O   PHE A 197      58.470  51.390  56.440  1.00  0.00           O
ATOM   3136  N   PHE A 198      59.670  52.460  54.850  1.00  0.00           N
ATOM   3137  HN  PHE A 198      59.670  52.860  53.930  1.00  0.00           H
ATOM   3138  CA  PHE A 198      60.950  52.150  55.440  1.00  0.00           C
ATOM   3139  HA  PHE A 198      61.000  51.100  55.700  1.00  0.00           H
ATOM   3140  CB  PHE A 198      62.130  52.460  54.430  1.00  0.00           C
ATOM   3141  HB1 PHE A 198      61.830  53.480  54.100  1.00  0.00           H
ATOM   3142  HB2 PHE A 198      62.040  51.720  53.600  1.00  0.00           H
ATOM   3143  CG  PHE A 198      63.540  52.360  54.920  1.00  0.00           C
ATOM   3144  CD1 PHE A 198      64.360  53.470  54.690  1.00  0.00           C
ATOM   3145  HD1 PHE A 198      63.950  54.350  54.220  1.00  0.00           H
ATOM   3146  CE1 PHE A 198      65.730  53.270  54.920  1.00  0.00           C
ATOM   3147  HE1 PHE A 198      66.340  54.110  54.620  1.00  0.00           H
ATOM   3148  CZ  PHE A 198      66.250  52.110  55.440  1.00  0.00           C
ATOM   3149  HZ  PHE A 198      67.320  51.980  55.560  1.00  0.00           H
ATOM   3150  CD2 PHE A 198      64.040  51.170  55.480  1.00  0.00           C
ATOM   3151  HD2 PHE A 198      63.360  50.360  55.710  1.00  0.00           H
ATOM   3152  CE2 PHE A 198      65.420  51.040  55.700  1.00  0.00           C
ATOM   3153  HE2 PHE A 198      65.840  50.120  56.060  1.00  0.00           H
ATOM   3154  C   PHE A 198      61.200  52.950  56.700  1.00  0.00           C
ATOM   3155  O   PHE A 198      61.570  52.370  57.780  1.00  0.00           O
ATOM   3156  N   LEU A 199      60.930  54.280  56.700  1.00  0.00           N
ATOM   3157  HN  LEU A 199      60.630  54.800  55.900  1.00  0.00           H
ATOM   3158  CA  LEU A 199      61.090  55.040  57.870  1.00  0.00           C
ATOM   3159  HA  LEU A 199      62.110  54.950  58.220  1.00  0.00           H
ATOM   3160  CB  LEU A 199      60.840  56.570  57.510  1.00  0.00           C
ATOM   3161  HB1 LEU A 199      60.690  57.140  58.450  1.00  0.00           H
ATOM   3162  HB2 LEU A 199      59.880  56.600  56.970  1.00  0.00           H
ATOM   3163  CG  LEU A 199      61.850  57.170  56.670  1.00  0.00           C
ATOM   3164  HG  LEU A 199      61.970  56.640  55.700  1.00  0.00           H
ATOM   3165  CD1 LEU A 199      61.380  58.520  56.320  1.00  0.00           C
ATOM   3166 HD11 LEU A 199      62.060  59.000  55.590  1.00  0.00           H
ATOM   3167 HD12 LEU A 199      61.200  59.100  57.250  1.00  0.00           H
ATOM   3168 HD13 LEU A 199      60.410  58.320  55.810  1.00  0.00           H
ATOM   3169  CD2 LEU A 199      63.230  57.230  57.270  1.00  0.00           C
ATOM   3170 HD21 LEU A 199      63.880  57.840  56.610  1.00  0.00           H
ATOM   3171 HD22 LEU A 199      63.660  56.210  57.310  1.00  0.00           H
ATOM   3172 HD23 LEU A 199      63.190  57.760  58.250  1.00  0.00           H
ATOM   3173  C   LEU A 199      60.290  54.560  59.190  1.00  0.00           C
ATOM   3174  O   LEU A 199      60.980  54.310  60.190  1.00  0.00           O
ATOM   3175  N   PRO A 200      58.970  54.450  59.160  1.00  0.00           N
ATOM   3176  CD  PRO A 200      58.040  54.820  58.100  1.00  0.00           C
ATOM   3177  HD1 PRO A 200      58.320  54.490  57.070  1.00  0.00           H
ATOM   3178  HD2 PRO A 200      57.960  55.920  58.200  1.00  0.00           H
ATOM   3179  CA  PRO A 200      58.250  54.020  60.350  1.00  0.00           C
ATOM   3180  HA  PRO A 200      58.500  54.660  61.190  1.00  0.00           H
ATOM   3181  CB  PRO A 200      56.730  54.250  60.050  1.00  0.00           C
ATOM   3182  HB1 PRO A 200      56.570  55.330  60.280  1.00  0.00           H
ATOM   3183  HB2 PRO A 200      55.980  53.620  60.580  1.00  0.00           H
ATOM   3184  CG  PRO A 200      56.740  54.190  58.550  1.00  0.00           C
ATOM   3185  HG1 PRO A 200      56.600  53.150  58.190  1.00  0.00           H
ATOM   3186  HG2 PRO A 200      55.800  54.690  58.200  1.00  0.00           H
ATOM   3187  C   PRO A 200      58.500  52.640  60.880  1.00  0.00           C
ATOM   3188  O   PRO A 200      58.470  52.370  62.040  1.00  0.00           O
ATOM   3189  N   LEU A 201      58.790  51.720  59.930  1.00  0.00           N
ATOM   3190  HN  LEU A 201      58.760  52.080  59.000  1.00  0.00           H
ATOM   3191  CA  LEU A 201      59.260  50.370  60.130  1.00  0.00           C
ATOM   3192  HA  LEU A 201      58.410  49.970  60.680  1.00  0.00           H
ATOM   3193  CB  LEU A 201      59.370  49.600  58.770  1.00  0.00           C
ATOM   3194  HB1 LEU A 201      60.020  50.200  58.090  1.00  0.00           H
ATOM   3195  HB2 LEU A 201      58.350  49.570  58.310  1.00  0.00           H
ATOM   3196  CG  LEU A 201      60.020  48.230  58.730  1.00  0.00           C
ATOM   3197  HG  LEU A 201      61.010  48.420  59.210  1.00  0.00           H
ATOM   3198  CD1 LEU A 201      59.350  47.280  59.630  1.00  0.00           C
ATOM   3199 HD11 LEU A 201      59.490  47.390  60.720  1.00  0.00           H
ATOM   3200 HD12 LEU A 201      59.740  46.260  59.420  1.00  0.00           H
ATOM   3201 HD13 LEU A 201      58.250  47.320  59.420  1.00  0.00           H
ATOM   3202  CD2 LEU A 201      60.200  47.650  57.300  1.00  0.00           C
ATOM   3203 HD21 LEU A 201      60.290  48.480  56.560  1.00  0.00           H
ATOM   3204 HD22 LEU A 201      59.350  47.050  56.900  1.00  0.00           H
ATOM   3205 HD23 LEU A 201      61.100  47.000  57.240  1.00  0.00           H
ATOM   3206  C   LEU A 201      60.500  50.270  60.970  1.00  0.00           C
ATOM   3207  O   LEU A 201      60.630  49.540  61.930  1.00  0.00           O
ATOM   3208  N   GLY A 202      61.530  51.070  60.530  1.00  0.00           N
ATOM   3209  HN  GLY A 202      61.290  51.680  59.790  1.00  0.00           H
ATOM   3210  CA  GLY A 202      62.800  51.220  61.350  1.00  0.00           C
ATOM   3211  HA1 GLY A 202      63.380  51.870  60.700  1.00  0.00           H
ATOM   3212  HA2 GLY A 202      63.270  50.280  61.620  1.00  0.00           H
ATOM   3213  C   GLY A 202      62.570  51.930  62.700  1.00  0.00           C
ATOM   3214  O   GLY A 202      63.190  51.550  63.670  1.00  0.00           O
ATOM   3215  N   ILE A 203      61.860  53.010  62.780  1.00  0.00           N
ATOM   3216  HN  ILE A 203      61.460  53.440  61.980  1.00  0.00           H
ATOM   3217  CA  ILE A 203      61.530  53.730  63.990  1.00  0.00           C
ATOM   3218  HA  ILE A 203      62.510  53.830  64.420  1.00  0.00           H
ATOM   3219  CB  ILE A 203      60.930  55.130  63.740  1.00  0.00           C
ATOM   3220  HB  ILE A 203      60.100  55.090  63.010  1.00  0.00           H
ATOM   3221  CG2 ILE A 203      60.410  55.760  65.070  1.00  0.00           C
ATOM   3222 HG21 ILE A 203      61.250  55.930  65.760  1.00  0.00           H
ATOM   3223 HG22 ILE A 203      59.610  55.140  65.540  1.00  0.00           H
ATOM   3224 HG23 ILE A 203      60.020  56.770  64.820  1.00  0.00           H
ATOM   3225  CG1 ILE A 203      61.990  56.010  63.060  1.00  0.00           C
ATOM   3226 HG11 ILE A 203      62.420  55.510  62.170  1.00  0.00           H
ATOM   3227 HG12 ILE A 203      62.850  56.090  63.770  1.00  0.00           H
ATOM   3228  CD  ILE A 203      61.420  57.290  62.540  1.00  0.00           C
ATOM   3229  HD1 ILE A 203      62.100  57.760  61.790  1.00  0.00           H
ATOM   3230  HD2 ILE A 203      61.320  58.030  63.360  1.00  0.00           H
ATOM   3231  HD3 ILE A 203      60.380  57.130  62.180  1.00  0.00           H
ATOM   3232  C   ILE A 203      60.640  53.030  64.970  1.00  0.00           C
ATOM   3233  O   ILE A 203      60.930  52.980  66.150  1.00  0.00           O
ATOM   3234  N   ILE A 204      59.510  52.340  64.570  1.00  0.00           N
ATOM   3235  HN  ILE A 204      59.270  52.330  63.610  1.00  0.00           H
ATOM   3236  CA  ILE A 204      58.730  51.510  65.460  1.00  0.00           C
ATOM   3237  HA  ILE A 204      58.410  52.130  66.290  1.00  0.00           H
ATOM   3238  CB  ILE A 204      57.300  51.270  64.870  1.00  0.00           C
ATOM   3239  HB  ILE A 204      57.520  50.780  63.900  1.00  0.00           H
ATOM   3240  CG2 ILE A 204      56.530  50.360  65.890  1.00  0.00           C
ATOM   3241 HG21 ILE A 204      56.900  49.320  65.770  1.00  0.00           H
ATOM   3242 HG22 ILE A 204      55.470  50.160  65.600  1.00  0.00           H
ATOM   3243 HG23 ILE A 204      56.410  50.750  66.910  1.00  0.00           H
ATOM   3244  CG1 ILE A 204      56.620  52.650  64.540  1.00  0.00           C
ATOM   3245 HG11 ILE A 204      57.210  53.310  63.870  1.00  0.00           H
ATOM   3246 HG12 ILE A 204      56.640  53.340  65.430  1.00  0.00           H
ATOM   3247  CD  ILE A 204      55.260  52.540  63.900  1.00  0.00           C
ATOM   3248  HD1 ILE A 204      54.470  52.010  64.470  1.00  0.00           H
ATOM   3249  HD2 ILE A 204      55.470  51.860  63.060  1.00  0.00           H
ATOM   3250  HD3 ILE A 204      54.900  53.490  63.430  1.00  0.00           H
ATOM   3251  C   ILE A 204      59.510  50.280  65.840  1.00  0.00           C
ATOM   3252  O   ILE A 204      59.420  49.840  66.960  1.00  0.00           O
ATOM   3253  N   LEU A 205      60.390  49.770  64.930  1.00  0.00           N
ATOM   3254  HN  LEU A 205      60.470  50.060  63.980  1.00  0.00           H
ATOM   3255  CA  LEU A 205      61.360  48.780  65.310  1.00  0.00           C
ATOM   3256  HA  LEU A 205      60.740  48.020  65.770  1.00  0.00           H
ATOM   3257  CB  LEU A 205      61.970  48.050  64.090  1.00  0.00           C
ATOM   3258  HB1 LEU A 205      62.640  48.730  63.510  1.00  0.00           H
ATOM   3259  HB2 LEU A 205      61.220  47.770  63.320  1.00  0.00           H
ATOM   3260  CG  LEU A 205      62.800  46.800  64.460  1.00  0.00           C
ATOM   3261  HG  LEU A 205      63.500  47.150  65.270  1.00  0.00           H
ATOM   3262  CD1 LEU A 205      61.930  45.700  65.180  1.00  0.00           C
ATOM   3263 HD11 LEU A 205      61.420  45.920  66.140  1.00  0.00           H
ATOM   3264 HD12 LEU A 205      62.590  44.860  65.490  1.00  0.00           H
ATOM   3265 HD13 LEU A 205      61.110  45.450  64.470  1.00  0.00           H
ATOM   3266  CD2 LEU A 205      63.500  46.240  63.280  1.00  0.00           C
ATOM   3267 HD21 LEU A 205      64.140  45.380  63.610  1.00  0.00           H
ATOM   3268 HD22 LEU A 205      64.040  47.050  62.750  1.00  0.00           H
ATOM   3269 HD23 LEU A 205      62.750  45.820  62.580  1.00  0.00           H
ATOM   3270  C   LEU A 205      62.310  49.270  66.300  1.00  0.00           C
ATOM   3271  O   LEU A 205      62.540  48.570  67.370  1.00  0.00           O
ATOM   3272  N   PHE A 206      62.930  50.500  66.160  1.00  0.00           N
ATOM   3273  HN  PHE A 206      62.880  51.000  65.300  1.00  0.00           H
ATOM   3274  CA  PHE A 206      63.690  51.050  67.260  1.00  0.00           C
ATOM   3275  HA  PHE A 206      64.450  50.290  67.440  1.00  0.00           H
ATOM   3276  CB  PHE A 206      64.420  52.320  66.710  1.00  0.00           C
ATOM   3277  HB1 PHE A 206      63.680  52.870  66.070  1.00  0.00           H
ATOM   3278  HB2 PHE A 206      65.240  52.080  66.000  1.00  0.00           H
ATOM   3279  CG  PHE A 206      64.920  53.290  67.780  1.00  0.00           C
ATOM   3280  CD1 PHE A 206      64.190  54.470  68.060  1.00  0.00           C
ATOM   3281  HD1 PHE A 206      63.300  54.700  67.500  1.00  0.00           H
ATOM   3282  CE1 PHE A 206      64.550  55.370  69.060  1.00  0.00           C
ATOM   3283  HE1 PHE A 206      63.920  56.220  69.240  1.00  0.00           H
ATOM   3284  CZ  PHE A 206      65.780  55.040  69.770  1.00  0.00           C
ATOM   3285  HZ  PHE A 206      66.170  55.630  70.590  1.00  0.00           H
ATOM   3286  CD2 PHE A 206      66.120  53.040  68.400  1.00  0.00           C
ATOM   3287  HD2 PHE A 206      66.760  52.190  68.220  1.00  0.00           H
ATOM   3288  CE2 PHE A 206      66.580  53.950  69.360  1.00  0.00           C
ATOM   3289  HE2 PHE A 206      67.480  53.730  69.920  1.00  0.00           H
ATOM   3290  C   PHE A 206      62.980  51.300  68.610  1.00  0.00           C
ATOM   3291  O   PHE A 206      63.440  50.830  69.610  1.00  0.00           O
ATOM   3292  N   CYS A 207      61.760  51.940  68.580  1.00  0.00           N
ATOM   3293  HN  CYS A 207      61.380  52.210  67.700  1.00  0.00           H
ATOM   3294  CA  CYS A 207      60.940  52.120  69.730  1.00  0.00           C
ATOM   3295  HA  CYS A 207      61.420  52.690  70.520  1.00  0.00           H
ATOM   3296  CB  CYS A 207      59.590  52.870  69.270  1.00  0.00           C
ATOM   3297  HB1 CYS A 207      58.880  52.990  70.110  1.00  0.00           H
ATOM   3298  HB2 CYS A 207      58.980  52.320  68.530  1.00  0.00           H
ATOM   3299  SG  CYS A 207      59.890  54.510  68.830  1.00  0.00           S
ATOM   3300  HG1 CYS A 207      60.150  54.220  67.570  1.00  0.00           H
ATOM   3301  C   CYS A 207      60.540  50.800  70.360  1.00  0.00           C
ATOM   3302  O   CYS A 207      60.560  50.720  71.600  1.00  0.00           O
ATOM   3303  N   SER A 208      60.140  49.680  69.710  1.00  0.00           N
ATOM   3304  HN  SER A 208      60.020  49.690  68.720  1.00  0.00           H
ATOM   3305  CA  SER A 208      59.910  48.360  70.340  1.00  0.00           C
ATOM   3306  HA  SER A 208      59.170  48.450  71.120  1.00  0.00           H
ATOM   3307  CB  SER A 208      59.450  47.330  69.230  1.00  0.00           C
ATOM   3308  HB1 SER A 208      59.030  46.380  69.630  1.00  0.00           H
ATOM   3309  HB2 SER A 208      60.160  47.120  68.400  1.00  0.00           H
ATOM   3310  OG  SER A 208      58.270  47.810  68.580  1.00  0.00           O
ATOM   3311  HG1 SER A 208      58.570  48.620  68.170  1.00  0.00           H
ATOM   3312  C   SER A 208      61.140  47.770  70.990  1.00  0.00           C
ATOM   3313  O   SER A 208      61.120  47.180  72.070  1.00  0.00           O
ATOM   3314  N   ALA A 209      62.310  47.930  70.360  1.00  0.00           N
ATOM   3315  HN  ALA A 209      62.390  48.470  69.530  1.00  0.00           H
ATOM   3316  CA  ALA A 209      63.600  47.580  71.000  1.00  0.00           C
ATOM   3317  HA  ALA A 209      63.460  46.540  71.270  1.00  0.00           H
ATOM   3318  CB  ALA A 209      64.700  47.800  69.930  1.00  0.00           C
ATOM   3319  HB1 ALA A 209      64.900  48.870  69.720  1.00  0.00           H
ATOM   3320  HB2 ALA A 209      64.330  47.250  69.040  1.00  0.00           H
ATOM   3321  HB3 ALA A 209      65.640  47.320  70.270  1.00  0.00           H
ATOM   3322  C   ALA A 209      63.940  48.420  72.270  1.00  0.00           C
ATOM   3323  O   ALA A 209      64.330  47.840  73.260  1.00  0.00           O
ATOM   3324  N   ARG A 210      63.760  49.810  72.220  1.00  0.00           N
ATOM   3325  HN  ARG A 210      63.340  50.120  71.370  1.00  0.00           H
ATOM   3326  CA  ARG A 210      63.880  50.620  73.410  1.00  0.00           C
ATOM   3327  HA  ARG A 210      64.890  50.580  73.790  1.00  0.00           H
ATOM   3328  CB  ARG A 210      63.720  52.150  73.080  1.00  0.00           C
ATOM   3329  HB1 ARG A 210      63.640  52.680  74.060  1.00  0.00           H
ATOM   3330  HB2 ARG A 210      62.700  52.250  72.650  1.00  0.00           H
ATOM   3331  CG  ARG A 210      64.810  52.750  72.180  1.00  0.00           C
ATOM   3332  HG1 ARG A 210      64.570  53.720  71.670  1.00  0.00           H
ATOM   3333  HG2 ARG A 210      65.130  52.070  71.360  1.00  0.00           H
ATOM   3334  CD  ARG A 210      66.070  53.000  72.930  1.00  0.00           C
ATOM   3335  HD1 ARG A 210      67.060  53.080  72.400  1.00  0.00           H
ATOM   3336  HD2 ARG A 210      66.340  52.080  73.490  1.00  0.00           H
ATOM   3337  NE  ARG A 210      65.810  54.210  73.770  1.00  0.00           N
ATOM   3338  HE  ARG A 210      65.200  54.990  73.600  1.00  0.00           H
ATOM   3339  CZ  ARG A 210      66.360  54.360  74.960  1.00  0.00           C
ATOM   3340  NH1 ARG A 210      67.340  53.580  75.360  1.00  0.00           N
ATOM   3341 HH11 ARG A 210      67.630  52.790  74.810  1.00  0.00           H
ATOM   3342 HH12 ARG A 210      67.810  53.890  76.190  1.00  0.00           H
ATOM   3343  NH2 ARG A 210      66.240  55.490  75.590  1.00  0.00           N
ATOM   3344 HH21 ARG A 210      65.750  56.250  75.150  1.00  0.00           H
ATOM   3345 HH22 ARG A 210      66.870  55.760  76.310  1.00  0.00           H
ATOM   3346  C   ARG A 210      62.970  50.220  74.600  1.00  0.00           C
ATOM   3347  O   ARG A 210      63.400  50.160  75.810  1.00  0.00           O
ATOM   3348  N   ILE A 211      61.670  49.850  74.350  1.00  0.00           N
ATOM   3349  HN  ILE A 211      61.310  49.730  73.430  1.00  0.00           H
ATOM   3350  CA  ILE A 211      60.750  49.430  75.370  1.00  0.00           C
ATOM   3351  HA  ILE A 211      61.000  50.190  76.100  1.00  0.00           H
ATOM   3352  CB  ILE A 211      59.340  49.320  74.870  1.00  0.00           C
ATOM   3353  HB  ILE A 211      59.420  48.700  73.960  1.00  0.00           H
ATOM   3354  CG2 ILE A 211      58.510  48.530  75.980  1.00  0.00           C
ATOM   3355 HG21 ILE A 211      58.750  48.950  76.990  1.00  0.00           H
ATOM   3356 HG22 ILE A 211      58.830  47.470  75.990  1.00  0.00           H
ATOM   3357 HG23 ILE A 211      57.410  48.610  75.830  1.00  0.00           H
ATOM   3358  CG1 ILE A 211      58.800  50.730  74.720  1.00  0.00           C
ATOM   3359 HG11 ILE A 211      59.620  51.380  74.380  1.00  0.00           H
ATOM   3360 HG12 ILE A 211      58.460  51.140  75.690  1.00  0.00           H
ATOM   3361  CD  ILE A 211      57.740  50.690  73.560  1.00  0.00           C
ATOM   3362  HD1 ILE A 211      57.760  51.620  72.950  1.00  0.00           H
ATOM   3363  HD2 ILE A 211      56.740  50.720  74.050  1.00  0.00           H
ATOM   3364  HD3 ILE A 211      57.880  49.790  72.920  1.00  0.00           H
ATOM   3365  C   ILE A 211      61.260  48.130  75.990  1.00  0.00           C
ATOM   3366  O   ILE A 211      61.370  47.890  77.230  1.00  0.00           O
ATOM   3367  N   ILE A 212      61.720  47.170  75.170  1.00  0.00           N
ATOM   3368  HN  ILE A 212      61.700  47.120  74.170  1.00  0.00           H
ATOM   3369  CA  ILE A 212      62.360  45.940  75.710  1.00  0.00           C
ATOM   3370  HA  ILE A 212      61.600  45.450  76.290  1.00  0.00           H
ATOM   3371  CB  ILE A 212      62.480  44.880  74.600  1.00  0.00           C
ATOM   3372  HB  ILE A 212      63.050  45.270  73.730  1.00  0.00           H
ATOM   3373  CG2 ILE A 212      63.380  43.660  74.940  1.00  0.00           C
ATOM   3374 HG21 ILE A 212      63.070  43.200  75.900  1.00  0.00           H
ATOM   3375 HG22 ILE A 212      64.410  43.930  75.240  1.00  0.00           H
ATOM   3376 HG23 ILE A 212      63.380  42.940  74.100  1.00  0.00           H
ATOM   3377  CG1 ILE A 212      61.010  44.460  74.120  1.00  0.00           C
ATOM   3378 HG11 ILE A 212      60.370  45.350  74.000  1.00  0.00           H
ATOM   3379 HG12 ILE A 212      60.550  43.830  74.910  1.00  0.00           H
ATOM   3380  CD  ILE A 212      61.050  43.660  72.800  1.00  0.00           C
ATOM   3381  HD1 ILE A 212      61.440  44.400  72.060  1.00  0.00           H
ATOM   3382  HD2 ILE A 212      59.990  43.380  72.560  1.00  0.00           H
ATOM   3383  HD3 ILE A 212      61.590  42.710  72.770  1.00  0.00           H
ATOM   3384  C   ILE A 212      63.580  46.200  76.540  1.00  0.00           C
ATOM   3385  O   ILE A 212      63.670  45.560  77.600  1.00  0.00           O
ATOM   3386  N   TRP A 213      64.450  47.200  76.200  1.00  0.00           N
ATOM   3387  HN  TRP A 213      64.190  47.650  75.350  1.00  0.00           H
ATOM   3388  CA  TRP A 213      65.580  47.580  77.010  1.00  0.00           C
ATOM   3389  HA  TRP A 213      66.070  46.660  77.270  1.00  0.00           H
ATOM   3390  CB  TRP A 213      66.510  48.570  76.160  1.00  0.00           C
ATOM   3391  HB1 TRP A 213      65.890  49.350  75.650  1.00  0.00           H
ATOM   3392  HB2 TRP A 213      66.980  48.010  75.330  1.00  0.00           H
ATOM   3393  CG  TRP A 213      67.450  49.500  76.870  1.00  0.00           C
ATOM   3394  CD1 TRP A 213      68.720  49.260  77.030  1.00  0.00           C
ATOM   3395  HD1 TRP A 213      69.250  48.460  76.530  1.00  0.00           H
ATOM   3396  NE1 TRP A 213      69.220  50.050  77.990  1.00  0.00           N
ATOM   3397  HE1 TRP A 213      69.920  49.720  78.590  1.00  0.00           H
ATOM   3398  CE2 TRP A 213      68.340  51.020  78.300  1.00  0.00           C
ATOM   3399  CD2 TRP A 213      67.180  50.720  77.590  1.00  0.00           C
ATOM   3400  CE3 TRP A 213      66.060  51.520  77.640  1.00  0.00           C
ATOM   3401  HE3 TRP A 213      65.260  51.450  76.920  1.00  0.00           H
ATOM   3402  CZ3 TRP A 213      66.160  52.660  78.500  1.00  0.00           C
ATOM   3403  HZ3 TRP A 213      65.370  53.390  78.640  1.00  0.00           H
ATOM   3404  CZ2 TRP A 213      68.460  52.120  79.130  1.00  0.00           C
ATOM   3405  HZ2 TRP A 213      69.390  52.300  79.630  1.00  0.00           H
ATOM   3406  CH2 TRP A 213      67.380  52.910  79.200  1.00  0.00           C
ATOM   3407  HH2 TRP A 213      67.440  53.860  79.710  1.00  0.00           H
ATOM   3408  C   TRP A 213      65.220  48.150  78.330  1.00  0.00           C
ATOM   3409  O   TRP A 213      65.830  47.820  79.340  1.00  0.00           O
ATOM   3410  N   SER A 214      64.200  48.980  78.390  1.00  0.00           N
ATOM   3411  HN  SER A 214      63.720  49.180  77.540  1.00  0.00           H
ATOM   3412  CA  SER A 214      63.710  49.580  79.650  1.00  0.00           C
ATOM   3413  HA  SER A 214      64.530  50.040  80.170  1.00  0.00           H
ATOM   3414  CB  SER A 214      62.740  50.680  79.390  1.00  0.00           C
ATOM   3415  HB1 SER A 214      62.030  50.400  78.590  1.00  0.00           H
ATOM   3416  HB2 SER A 214      63.220  51.600  79.000  1.00  0.00           H
ATOM   3417  OG  SER A 214      62.000  51.170  80.580  1.00  0.00           O
ATOM   3418  HG1 SER A 214      62.550  51.820  81.030  1.00  0.00           H
ATOM   3419  C   SER A 214      63.100  48.520  80.530  1.00  0.00           C
ATOM   3420  O   SER A 214      63.400  48.400  81.730  1.00  0.00           O
ATOM   3421  N   LEU A 215      62.270  47.580  79.910  1.00  0.00           N
ATOM   3422  HN  LEU A 215      62.030  47.730  78.970  1.00  0.00           H
ATOM   3423  CA  LEU A 215      61.870  46.300  80.600  1.00  0.00           C
ATOM   3424  HA  LEU A 215      61.280  46.540  81.460  1.00  0.00           H
ATOM   3425  CB  LEU A 215      60.940  45.480  79.650  1.00  0.00           C
ATOM   3426  HB1 LEU A 215      60.620  44.520  80.090  1.00  0.00           H
ATOM   3427  HB2 LEU A 215      61.420  45.120  78.710  1.00  0.00           H
ATOM   3428  CG  LEU A 215      59.620  46.110  79.140  1.00  0.00           C
ATOM   3429  HG  LEU A 215      59.720  47.180  78.870  1.00  0.00           H
ATOM   3430  CD1 LEU A 215      58.920  45.430  77.920  1.00  0.00           C
ATOM   3431 HD11 LEU A 215      59.630  45.300  77.070  1.00  0.00           H
ATOM   3432 HD12 LEU A 215      58.120  46.120  77.600  1.00  0.00           H
ATOM   3433 HD13 LEU A 215      58.590  44.410  78.190  1.00  0.00           H
ATOM   3434  CD2 LEU A 215      58.580  46.150  80.250  1.00  0.00           C
ATOM   3435 HD21 LEU A 215      58.170  45.150  80.520  1.00  0.00           H
ATOM   3436 HD22 LEU A 215      57.740  46.840  80.020  1.00  0.00           H
ATOM   3437 HD23 LEU A 215      59.080  46.480  81.180  1.00  0.00           H
ATOM   3438  C   LEU A 215      63.000  45.380  81.150  1.00  0.00           C
ATOM   3439  O   LEU A 215      62.820  44.850  82.260  1.00  0.00           O
ATOM   3440  N   ARG A 216      64.140  45.110  80.510  1.00  0.00           N
ATOM   3441  HN  ARG A 216      64.250  45.340  79.540  1.00  0.00           H
ATOM   3442  CA  ARG A 216      65.310  44.570  81.070  1.00  0.00           C
ATOM   3443  HA  ARG A 216      65.140  43.580  81.480  1.00  0.00           H
ATOM   3444  CB  ARG A 216      66.100  44.220  79.780  1.00  0.00           C
ATOM   3445  HB1 ARG A 216      66.040  45.140  79.160  1.00  0.00           H
ATOM   3446  HB2 ARG A 216      65.580  43.420  79.200  1.00  0.00           H
ATOM   3447  CG  ARG A 216      67.640  43.860  79.970  1.00  0.00           C
ATOM   3448  HG1 ARG A 216      68.150  44.720  80.460  1.00  0.00           H
ATOM   3449  HG2 ARG A 216      68.190  43.780  79.020  1.00  0.00           H
ATOM   3450  CD  ARG A 216      68.020  42.660  80.830  1.00  0.00           C
ATOM   3451  HD1 ARG A 216      67.630  41.670  80.510  1.00  0.00           H
ATOM   3452  HD2 ARG A 216      67.790  42.900  81.900  1.00  0.00           H
ATOM   3453  NE  ARG A 216      69.520  42.560  80.770  1.00  0.00           N
ATOM   3454  HE  ARG A 216      70.030  43.110  80.110  1.00  0.00           H
ATOM   3455  CZ  ARG A 216      70.350  41.730  81.460  1.00  0.00           C
ATOM   3456  NH1 ARG A 216      69.930  40.820  82.260  1.00  0.00           N
ATOM   3457 HH11 ARG A 216      69.100  40.360  81.980  1.00  0.00           H
ATOM   3458 HH12 ARG A 216      70.740  40.300  82.530  1.00  0.00           H
ATOM   3459  NH2 ARG A 216      71.640  41.890  81.290  1.00  0.00           N
ATOM   3460 HH21 ARG A 216      72.050  42.710  80.890  1.00  0.00           H
ATOM   3461 HH22 ARG A 216      72.190  41.270  81.840  1.00  0.00           H
ATOM   3462  C   ARG A 216      66.030  45.390  82.170  1.00  0.00           C
ATOM   3463  O   ARG A 216      66.820  44.790  82.980  1.00  0.00           O
ATOM   3464  N   GLN A 217      65.930  46.690  82.160  1.00  0.00           N
ATOM   3465  HN  GLN A 217      65.440  47.090  81.380  1.00  0.00           H
ATOM   3466  CA  GLN A 217      66.530  47.540  83.130  1.00  0.00           C
ATOM   3467  HA  GLN A 217      67.530  47.190  83.320  1.00  0.00           H
ATOM   3468  CB  GLN A 217      66.660  49.000  82.570  1.00  0.00           C
ATOM   3469  HB1 GLN A 217      66.850  49.630  83.470  1.00  0.00           H
ATOM   3470  HB2 GLN A 217      65.710  49.400  82.150  1.00  0.00           H
ATOM   3471  CG  GLN A 217      67.630  49.240  81.450  1.00  0.00           C
ATOM   3472  HG1 GLN A 217      68.220  50.060  81.890  1.00  0.00           H
ATOM   3473  HG2 GLN A 217      67.190  49.540  80.480  1.00  0.00           H
ATOM   3474  CD  GLN A 217      68.720  48.160  81.160  1.00  0.00           C
ATOM   3475  OE1 GLN A 217      69.730  48.280  81.890  1.00  0.00           O
ATOM   3476  NE2 GLN A 217      68.470  47.280  80.180  1.00  0.00           N
ATOM   3477 HE21 GLN A 217      69.130  46.690  79.730  1.00  0.00           H
ATOM   3478 HE22 GLN A 217      67.530  47.170  79.880  1.00  0.00           H
ATOM   3479  C   GLN A 217      65.820  47.480  84.470  1.00  0.00           C
ATOM   3480  O   GLN A 217      66.420  47.760  85.450  1.00  0.00           O
ATOM   3481  N   ARG A 218      64.530  47.160  84.490  1.00  0.00           N
ATOM   3482  HN  ARG A 218      64.050  47.030  83.610  1.00  0.00           H
ATOM   3483  CA  ARG A 218      63.870  46.880  85.790  1.00  0.00           C
ATOM   3484  HA  ARG A 218      63.890  47.770  86.420  1.00  0.00           H
ATOM   3485  CB  ARG A 218      62.370  46.540  85.520  1.00  0.00           C
ATOM   3486  HB1 ARG A 218      61.820  46.420  86.480  1.00  0.00           H
ATOM   3487  HB2 ARG A 218      62.450  45.470  85.210  1.00  0.00           H
ATOM   3488  CG  ARG A 218      61.590  47.360  84.490  1.00  0.00           C
ATOM   3489  HG1 ARG A 218      60.500  47.140  84.550  1.00  0.00           H
ATOM   3490  HG2 ARG A 218      62.060  47.240  83.490  1.00  0.00           H
ATOM   3491  CD  ARG A 218      61.680  48.860  84.860  1.00  0.00           C
ATOM   3492  HD1 ARG A 218      62.760  49.170  84.950  1.00  0.00           H
ATOM   3493  HD2 ARG A 218      61.070  49.330  85.660  1.00  0.00           H
ATOM   3494  NE  ARG A 218      61.240  49.560  83.610  1.00  0.00           N
ATOM   3495  HE  ARG A 218      61.930  49.710  82.900  1.00  0.00           H
ATOM   3496  CZ  ARG A 218      60.000  49.880  83.300  1.00  0.00           C
ATOM   3497  NH1 ARG A 218      58.920  49.580  83.970  1.00  0.00           N
ATOM   3498 HH11 ARG A 218      58.980  49.050  84.820  1.00  0.00           H
ATOM   3499 HH12 ARG A 218      58.070  49.540  83.440  1.00  0.00           H
ATOM   3500  NH2 ARG A 218      59.690  50.430  82.130  1.00  0.00           N
ATOM   3501 HH21 ARG A 218      60.350  50.810  81.490  1.00  0.00           H
ATOM   3502 HH22 ARG A 218      58.720  50.690  82.080  1.00  0.00           H
ATOM   3503  C   ARG A 218      64.610  45.840  86.610  1.00  0.00           C
ATOM   3504  O   ARG A 218      65.250  44.970  86.080  1.00  0.00           O
ATOM   3505  N   GLN A 219      64.540  45.880  87.900  1.00  0.00           N
ATOM   3506  HN  GLN A 219      64.140  46.640  88.400  1.00  0.00           H
ATOM   3507  CA  GLN A 219      65.210  44.970  88.760  1.00  0.00           C
ATOM   3508  HA  GLN A 219      66.130  44.740  88.260  1.00  0.00           H
ATOM   3509  CB  GLN A 219      65.390  45.680  90.210  1.00  0.00           C
ATOM   3510  HB1 GLN A 219      65.880  45.000  90.950  1.00  0.00           H
ATOM   3511  HB2 GLN A 219      64.440  46.070  90.610  1.00  0.00           H
ATOM   3512  CG  GLN A 219      66.390  46.840  90.010  1.00  0.00           C
ATOM   3513  HG1 GLN A 219      66.840  47.160  90.980  1.00  0.00           H
ATOM   3514  HG2 GLN A 219      65.910  47.780  89.670  1.00  0.00           H
ATOM   3515  CD  GLN A 219      67.680  46.640  89.150  1.00  0.00           C
ATOM   3516  OE1 GLN A 219      68.520  45.820  89.480  1.00  0.00           O
ATOM   3517  NE2 GLN A 219      67.820  47.500  88.130  1.00  0.00           N
ATOM   3518 HE21 GLN A 219      68.600  47.380  87.530  1.00  0.00           H
ATOM   3519 HE22 GLN A 219      66.970  47.970  87.880  1.00  0.00           H
ATOM   3520  C   GLN A 219      64.530  43.620  88.850  1.00  0.00           C
ATOM   3521  O   GLN A 219      63.320  43.560  89.170  1.00  0.00           O
ATOM   3522  N   MET A 220      65.300  42.540  88.550  1.00  0.00           N
ATOM   3523  HN  MET A 220      66.270  42.730  88.480  1.00  0.00           H
ATOM   3524  CA  MET A 220      64.800  41.180  88.330  1.00  0.00           C
ATOM   3525  HA  MET A 220      64.170  41.190  87.450  1.00  0.00           H
ATOM   3526  CB  MET A 220      65.890  40.220  87.890  1.00  0.00           C
ATOM   3527  HB1 MET A 220      65.740  39.140  88.040  1.00  0.00           H
ATOM   3528  HB2 MET A 220      66.820  40.470  88.460  1.00  0.00           H
ATOM   3529  CG  MET A 220      66.250  40.330  86.320  1.00  0.00           C
ATOM   3530  HG1 MET A 220      66.990  39.540  86.100  1.00  0.00           H
ATOM   3531  HG2 MET A 220      66.710  41.320  86.080  1.00  0.00           H
ATOM   3532  SD  MET A 220      64.830  40.260  85.130  1.00  0.00           S
ATOM   3533  CE  MET A 220      65.650  40.730  83.630  1.00  0.00           C
ATOM   3534  HE1 MET A 220      65.750  41.830  83.560  1.00  0.00           H
ATOM   3535  HE2 MET A 220      65.140  40.280  82.750  1.00  0.00           H
ATOM   3536  HE3 MET A 220      66.670  40.290  83.650  1.00  0.00           H
ATOM   3537  C   MET A 220      63.850  40.470  89.390  1.00  0.00           C
ATOM   3538  O   MET A 220      64.090  40.510  90.560  1.00  0.00           O
ATOM   3539  N   ASP A 221      62.730  39.820  88.980  1.00  0.00           N
ATOM   3540  HN  ASP A 221      62.650  39.650  88.000  1.00  0.00           H
ATOM   3541  CA  ASP A 221      61.820  39.060  89.850  1.00  0.00           C
ATOM   3542  HA  ASP A 221      62.010  39.220  90.900  1.00  0.00           H
ATOM   3543  CB  ASP A 221      60.370  39.670  89.760  1.00  0.00           C
ATOM   3544  HB1 ASP A 221      59.800  39.370  88.860  1.00  0.00           H
ATOM   3545  HB2 ASP A 221      60.390  40.770  89.830  1.00  0.00           H
ATOM   3546  CG  ASP A 221      59.640  39.380  91.040  1.00  0.00           C
ATOM   3547  OD1 ASP A 221      60.180  38.820  92.030  1.00  0.00           O
ATOM   3548  OD2 ASP A 221      58.440  39.760  91.090  1.00  0.00           O
ATOM   3549  C   ASP A 221      61.660  37.560  89.480  1.00  0.00           C
ATOM   3550  O   ASP A 221      61.810  37.120  88.380  1.00  0.00           O
ATOM   3551  N   ARG A 222      61.410  36.740  90.540  1.00  0.00           N
ATOM   3552  HN  ARG A 222      61.380  37.170  91.430  1.00  0.00           H
ATOM   3553  CA  ARG A 222      60.830  35.420  90.380  1.00  0.00           C
ATOM   3554  HA  ARG A 222      61.560  34.850  89.830  1.00  0.00           H
ATOM   3555  CB  ARG A 222      60.680  34.700  91.770  1.00  0.00           C
ATOM   3556  HB1 ARG A 222      61.700  34.620  92.200  1.00  0.00           H
ATOM   3557  HB2 ARG A 222      60.280  33.670  91.620  1.00  0.00           H
ATOM   3558  CG  ARG A 222      60.000  35.520  92.820  1.00  0.00           C
ATOM   3559  HG1 ARG A 222      60.040  36.630  92.700  1.00  0.00           H
ATOM   3560  HG2 ARG A 222      60.560  35.460  93.770  1.00  0.00           H
ATOM   3561  CD  ARG A 222      58.520  35.180  93.050  1.00  0.00           C
ATOM   3562  HD1 ARG A 222      58.420  34.100  93.270  1.00  0.00           H
ATOM   3563  HD2 ARG A 222      57.920  35.450  92.150  1.00  0.00           H
ATOM   3564  NE  ARG A 222      58.100  36.010  94.200  1.00  0.00           N
ATOM   3565  HE  ARG A 222      58.130  37.000  94.080  1.00  0.00           H
ATOM   3566  CZ  ARG A 222      58.080  35.570  95.470  1.00  0.00           C
ATOM   3567  NH1 ARG A 222      58.080  34.310  95.870  1.00  0.00           N
ATOM   3568 HH11 ARG A 222      58.130  33.600  95.170  1.00  0.00           H
ATOM   3569 HH12 ARG A 222      58.410  34.100  96.800  1.00  0.00           H
ATOM   3570  NH2 ARG A 222      57.710  36.490  96.400  1.00  0.00           N
ATOM   3571 HH21 ARG A 222      57.410  37.380  96.070  1.00  0.00           H
ATOM   3572 HH22 ARG A 222      57.330  36.130  97.240  1.00  0.00           H
ATOM   3573  C   ARG A 222      59.490  35.280  89.600  1.00  0.00           C
ATOM   3574  O   ARG A 222      59.280  34.280  88.870  1.00  0.00           O
ATOM   3575  N   HSD A 223      58.580  36.270  89.630  1.00  0.00           N
ATOM   3576  HN  HSD A 223      58.770  37.110  90.130  1.00  0.00           H
ATOM   3577  CA  HSD A 223      57.410  36.330  88.830  1.00  0.00           C
ATOM   3578  HA  HSD A 223      56.840  35.410  88.850  1.00  0.00           H
ATOM   3579  CB  HSD A 223      56.600  37.460  89.360  1.00  0.00           C
ATOM   3580  HB1 HSD A 223      55.660  37.580  88.790  1.00  0.00           H
ATOM   3581  HB2 HSD A 223      57.080  38.470  89.310  1.00  0.00           H
ATOM   3582  ND1 HSD A 223      56.500  37.960  91.960  1.00  0.00           N
ATOM   3583  HD1 HSD A 223      57.250  38.630  91.970  1.00  0.00           H
ATOM   3584  CG  HSD A 223      56.110  37.290  90.820  1.00  0.00           C
ATOM   3585  CE1 HSD A 223      55.680  37.660  92.990  1.00  0.00           C
ATOM   3586  HE1 HSD A 223      55.580  38.080  93.990  1.00  0.00           H
ATOM   3587  NE2 HSD A 223      54.780  36.740  92.590  1.00  0.00           N
ATOM   3588  CD2 HSD A 223      55.060  36.520  91.250  1.00  0.00           C
ATOM   3589  HD2 HSD A 223      54.360  35.940  90.670  1.00  0.00           H
ATOM   3590  C   HSD A 223      57.590  36.700  87.350  1.00  0.00           C
ATOM   3591  O   HSD A 223      58.450  37.570  86.950  1.00  0.00           O
ATOM   3592  N   ALA A 224      56.720  36.050  86.570  1.00  0.00           N
ATOM   3593  HN  ALA A 224      56.020  35.530  87.040  1.00  0.00           H
ATOM   3594  CA  ALA A 224      56.630  36.190  85.120  1.00  0.00           C
ATOM   3595  HA  ALA A 224      57.630  35.940  84.770  1.00  0.00           H
ATOM   3596  CB  ALA A 224      55.680  35.110  84.580  1.00  0.00           C
ATOM   3597  HB1 ALA A 224      55.930  34.100  84.960  1.00  0.00           H
ATOM   3598  HB2 ALA A 224      55.760  35.050  83.470  1.00  0.00           H
ATOM   3599  HB3 ALA A 224      54.610  35.320  84.800  1.00  0.00           H
ATOM   3600  C   ALA A 224      56.230  37.500  84.520  1.00  0.00           C
ATOM   3601  O   ALA A 224      56.610  37.590  83.360  1.00  0.00           O
ATOM   3602  N   LYS A 225      55.530  38.410  85.160  1.00  0.00           N
ATOM   3603  HN  LYS A 225      55.380  38.240  86.130  1.00  0.00           H
ATOM   3604  CA  LYS A 225      54.910  39.550  84.440  1.00  0.00           C
ATOM   3605  HA  LYS A 225      54.120  39.160  83.800  1.00  0.00           H
ATOM   3606  CB  LYS A 225      54.210  40.440  85.490  1.00  0.00           C
ATOM   3607  HB1 LYS A 225      53.910  41.410  85.050  1.00  0.00           H
ATOM   3608  HB2 LYS A 225      54.990  40.740  86.220  1.00  0.00           H
ATOM   3609  CG  LYS A 225      53.010  39.720  86.140  1.00  0.00           C
ATOM   3610  HG1 LYS A 225      52.470  40.480  86.730  1.00  0.00           H
ATOM   3611  HG2 LYS A 225      53.430  38.900  86.770  1.00  0.00           H
ATOM   3612  CD  LYS A 225      52.000  39.080  85.160  1.00  0.00           C
ATOM   3613  HD1 LYS A 225      52.440  38.230  84.590  1.00  0.00           H
ATOM   3614  HD2 LYS A 225      51.710  39.840  84.410  1.00  0.00           H
ATOM   3615  CE  LYS A 225      50.690  38.670  85.940  1.00  0.00           C
ATOM   3616  HE1 LYS A 225      49.820  38.460  85.280  1.00  0.00           H
ATOM   3617  HE2 LYS A 225      50.450  39.590  86.510  1.00  0.00           H
ATOM   3618  NZ  LYS A 225      50.990  37.550  86.770  1.00  0.00           N
ATOM   3619  HZ1 LYS A 225      51.240  36.750  86.150  1.00  0.00           H
ATOM   3620  HZ2 LYS A 225      50.190  37.200  87.330  1.00  0.00           H
ATOM   3621  HZ3 LYS A 225      51.620  37.740  87.580  1.00  0.00           H
ATOM   3622  C   LYS A 225      55.750  40.400  83.490  1.00  0.00           C
ATOM   3623  O   LYS A 225      55.300  40.550  82.370  1.00  0.00           O
ATOM   3624  N   ILE A 226      56.940  40.950  83.820  1.00  0.00           N
ATOM   3625  HN  ILE A 226      57.200  40.870  84.770  1.00  0.00           H
ATOM   3626  CA  ILE A 226      57.830  41.740  82.930  1.00  0.00           C
ATOM   3627  HA  ILE A 226      57.230  42.460  82.400  1.00  0.00           H
ATOM   3628  CB  ILE A 226      59.040  42.220  83.700  1.00  0.00           C
ATOM   3629  HB  ILE A 226      59.260  41.400  84.420  1.00  0.00           H
ATOM   3630  CG2 ILE A 226      60.280  42.490  82.820  1.00  0.00           C
ATOM   3631 HG21 ILE A 226      60.180  43.280  82.040  1.00  0.00           H
ATOM   3632 HG22 ILE A 226      60.780  41.570  82.440  1.00  0.00           H
ATOM   3633 HG23 ILE A 226      61.130  42.860  83.420  1.00  0.00           H
ATOM   3634  CG1 ILE A 226      58.660  43.370  84.620  1.00  0.00           C
ATOM   3635 HG11 ILE A 226      59.470  43.710  85.300  1.00  0.00           H
ATOM   3636 HG12 ILE A 226      57.800  43.150  85.290  1.00  0.00           H
ATOM   3637  CD  ILE A 226      58.330  44.670  83.840  1.00  0.00           C
ATOM   3638  HD1 ILE A 226      57.500  44.620  83.110  1.00  0.00           H
ATOM   3639  HD2 ILE A 226      59.240  45.080  83.340  1.00  0.00           H
ATOM   3640  HD3 ILE A 226      58.140  45.380  84.670  1.00  0.00           H
ATOM   3641  C   ILE A 226      58.330  40.840  81.810  1.00  0.00           C
ATOM   3642  O   ILE A 226      58.440  41.160  80.640  1.00  0.00           O
ATOM   3643  N   LYS A 227      58.660  39.540  82.100  1.00  0.00           N
ATOM   3644  HN  LYS A 227      58.490  39.240  83.040  1.00  0.00           H
ATOM   3645  CA  LYS A 227      59.130  38.590  81.120  1.00  0.00           C
ATOM   3646  HA  LYS A 227      60.040  39.050  80.730  1.00  0.00           H
ATOM   3647  CB  LYS A 227      59.500  37.320  81.850  1.00  0.00           C
ATOM   3648  HB1 LYS A 227      59.950  36.580  81.140  1.00  0.00           H
ATOM   3649  HB2 LYS A 227      58.680  36.850  82.420  1.00  0.00           H
ATOM   3650  CG  LYS A 227      60.670  37.420  82.810  1.00  0.00           C
ATOM   3651  HG1 LYS A 227      60.570  38.290  83.480  1.00  0.00           H
ATOM   3652  HG2 LYS A 227      61.640  37.450  82.280  1.00  0.00           H
ATOM   3653  CD  LYS A 227      60.890  36.180  83.760  1.00  0.00           C
ATOM   3654  HD1 LYS A 227      60.040  36.190  84.480  1.00  0.00           H
ATOM   3655  HD2 LYS A 227      61.800  36.360  84.360  1.00  0.00           H
ATOM   3656  CE  LYS A 227      60.830  34.870  83.060  1.00  0.00           C
ATOM   3657  HE1 LYS A 227      61.740  34.880  82.430  1.00  0.00           H
ATOM   3658  HE2 LYS A 227      60.020  34.710  82.320  1.00  0.00           H
ATOM   3659  NZ  LYS A 227      60.890  33.760  84.050  1.00  0.00           N
ATOM   3660  HZ1 LYS A 227      60.060  33.790  84.690  1.00  0.00           H
ATOM   3661  HZ2 LYS A 227      61.840  33.850  84.460  1.00  0.00           H
ATOM   3662  HZ3 LYS A 227      60.860  32.880  83.500  1.00  0.00           H
ATOM   3663  C   LYS A 227      58.100  38.250  80.070  1.00  0.00           C
ATOM   3664  O   LYS A 227      58.390  38.150  78.870  1.00  0.00           O
ATOM   3665  N   ARG A 228      56.810  38.150  80.510  1.00  0.00           N
ATOM   3666  HN  ARG A 228      56.680  38.200  81.500  1.00  0.00           H
ATOM   3667  CA  ARG A 228      55.650  38.170  79.610  1.00  0.00           C
ATOM   3668  HA  ARG A 228      55.760  37.390  78.860  1.00  0.00           H
ATOM   3669  CB  ARG A 228      54.370  38.020  80.360  1.00  0.00           C
ATOM   3670  HB1 ARG A 228      53.430  38.210  79.810  1.00  0.00           H
ATOM   3671  HB2 ARG A 228      54.430  38.720  81.230  1.00  0.00           H
ATOM   3672  CG  ARG A 228      54.220  36.640  81.050  1.00  0.00           C
ATOM   3673  HG1 ARG A 228      53.490  36.840  81.870  1.00  0.00           H
ATOM   3674  HG2 ARG A 228      55.210  36.320  81.420  1.00  0.00           H
ATOM   3675  CD  ARG A 228      53.590  35.510  80.250  1.00  0.00           C
ATOM   3676  HD1 ARG A 228      54.140  35.370  79.290  1.00  0.00           H
ATOM   3677  HD2 ARG A 228      52.550  35.830  80.060  1.00  0.00           H
ATOM   3678  NE  ARG A 228      53.540  34.280  81.060  1.00  0.00           N
ATOM   3679  HE  ARG A 228      53.000  34.320  81.910  1.00  0.00           H
ATOM   3680  CZ  ARG A 228      54.210  33.180  80.910  1.00  0.00           C
ATOM   3681  NH1 ARG A 228      55.030  32.970  79.920  1.00  0.00           N
ATOM   3682 HH11 ARG A 228      55.510  33.720  79.430  1.00  0.00           H
ATOM   3683 HH12 ARG A 228      55.380  32.040  79.850  1.00  0.00           H
ATOM   3684  NH2 ARG A 228      54.090  32.280  81.860  1.00  0.00           N
ATOM   3685 HH21 ARG A 228      53.410  32.390  82.570  1.00  0.00           H
ATOM   3686 HH22 ARG A 228      54.760  31.540  81.950  1.00  0.00           H
ATOM   3687  C   ARG A 228      55.500  39.540  78.800  1.00  0.00           C
ATOM   3688  O   ARG A 228      55.180  39.560  77.600  1.00  0.00           O
ATOM   3689  N   ALA A 229      55.820  40.670  79.440  1.00  0.00           N
ATOM   3690  HN  ALA A 229      55.930  40.670  80.430  1.00  0.00           H
ATOM   3691  CA  ALA A 229      55.790  42.000  78.760  1.00  0.00           C
ATOM   3692  HA  ALA A 229      54.890  41.960  78.160  1.00  0.00           H
ATOM   3693  CB  ALA A 229      55.730  43.180  79.690  1.00  0.00           C
ATOM   3694  HB1 ALA A 229      56.610  43.100  80.360  1.00  0.00           H
ATOM   3695  HB2 ALA A 229      54.780  43.210  80.260  1.00  0.00           H
ATOM   3696  HB3 ALA A 229      55.880  44.070  79.030  1.00  0.00           H
ATOM   3697  C   ALA A 229      56.790  42.100  77.650  1.00  0.00           C
ATOM   3698  O   ALA A 229      56.380  42.430  76.530  1.00  0.00           O
ATOM   3699  N   ILE A 230      58.060  41.670  77.890  1.00  0.00           N
ATOM   3700  HN  ILE A 230      58.350  41.480  78.820  1.00  0.00           H
ATOM   3701  CA  ILE A 230      59.050  41.600  76.830  1.00  0.00           C
ATOM   3702  HA  ILE A 230      59.220  42.560  76.360  1.00  0.00           H
ATOM   3703  CB  ILE A 230      60.440  41.120  77.400  1.00  0.00           C
ATOM   3704  HB  ILE A 230      60.240  40.220  78.030  1.00  0.00           H
ATOM   3705  CG2 ILE A 230      61.480  40.680  76.310  1.00  0.00           C
ATOM   3706 HG21 ILE A 230      61.100  39.800  75.740  1.00  0.00           H
ATOM   3707 HG22 ILE A 230      62.380  40.400  76.880  1.00  0.00           H
ATOM   3708 HG23 ILE A 230      61.640  41.500  75.560  1.00  0.00           H
ATOM   3709  CG1 ILE A 230      60.980  42.250  78.300  1.00  0.00           C
ATOM   3710 HG11 ILE A 230      60.150  42.570  78.950  1.00  0.00           H
ATOM   3711 HG12 ILE A 230      61.340  43.070  77.630  1.00  0.00           H
ATOM   3712  CD  ILE A 230      62.200  41.810  79.230  1.00  0.00           C
ATOM   3713  HD1 ILE A 230      62.000  40.920  79.850  1.00  0.00           H
ATOM   3714  HD2 ILE A 230      62.520  42.680  79.830  1.00  0.00           H
ATOM   3715  HD3 ILE A 230      62.960  41.470  78.490  1.00  0.00           H
ATOM   3716  C   ILE A 230      58.660  40.520  75.720  1.00  0.00           C
ATOM   3717  O   ILE A 230      58.850  40.770  74.520  1.00  0.00           O
ATOM   3718  N   THR A 231      58.060  39.280  76.030  1.00  0.00           N
ATOM   3719  HN  THR A 231      57.960  39.140  77.010  1.00  0.00           H
ATOM   3720  CA  THR A 231      57.660  38.280  75.070  1.00  0.00           C
ATOM   3721  HA  THR A 231      58.540  38.180  74.460  1.00  0.00           H
ATOM   3722  CB  THR A 231      57.170  37.060  75.770  1.00  0.00           C
ATOM   3723  HB  THR A 231      56.330  37.330  76.450  1.00  0.00           H
ATOM   3724  OG1 THR A 231      58.170  36.490  76.630  1.00  0.00           O
ATOM   3725  HG1 THR A 231      58.400  37.150  77.300  1.00  0.00           H
ATOM   3726  CG2 THR A 231      56.680  35.950  74.870  1.00  0.00           C
ATOM   3727 HG21 THR A 231      55.940  36.340  74.150  1.00  0.00           H
ATOM   3728 HG22 THR A 231      56.340  34.980  75.300  1.00  0.00           H
ATOM   3729 HG23 THR A 231      57.570  35.690  74.270  1.00  0.00           H
ATOM   3730  C   THR A 231      56.580  38.820  74.220  1.00  0.00           C
ATOM   3731  O   THR A 231      56.520  38.580  73.030  1.00  0.00           O
ATOM   3732  N   PHE A 232      55.640  39.550  74.870  1.00  0.00           N
ATOM   3733  HN  PHE A 232      55.750  39.890  75.800  1.00  0.00           H
ATOM   3734  CA  PHE A 232      54.520  40.090  74.150  1.00  0.00           C
ATOM   3735  HA  PHE A 232      54.030  39.250  73.670  1.00  0.00           H
ATOM   3736  CB  PHE A 232      53.380  40.560  75.170  1.00  0.00           C
ATOM   3737  HB1 PHE A 232      53.860  41.340  75.820  1.00  0.00           H
ATOM   3738  HB2 PHE A 232      53.010  39.730  75.790  1.00  0.00           H
ATOM   3739  CG  PHE A 232      52.240  41.140  74.380  1.00  0.00           C
ATOM   3740  CD1 PHE A 232      51.390  40.270  73.740  1.00  0.00           C
ATOM   3741  HD1 PHE A 232      51.300  39.190  73.760  1.00  0.00           H
ATOM   3742  CE1 PHE A 232      50.410  40.750  72.840  1.00  0.00           C
ATOM   3743  HE1 PHE A 232      49.890  40.100  72.170  1.00  0.00           H
ATOM   3744  CZ  PHE A 232      50.230  42.150  72.820  1.00  0.00           C
ATOM   3745  HZ  PHE A 232      49.370  42.530  72.270  1.00  0.00           H
ATOM   3746  CD2 PHE A 232      52.090  42.540  74.260  1.00  0.00           C
ATOM   3747  HD2 PHE A 232      52.700  43.280  74.760  1.00  0.00           H
ATOM   3748  CE2 PHE A 232      51.090  43.020  73.450  1.00  0.00           C
ATOM   3749  HE2 PHE A 232      50.960  44.080  73.470  1.00  0.00           H
ATOM   3750  C   PHE A 232      54.960  41.110  73.090  1.00  0.00           C
ATOM   3751  O   PHE A 232      54.600  40.960  71.890  1.00  0.00           O
ATOM   3752  N   ILE A 233      55.780  42.120  73.460  1.00  0.00           N
ATOM   3753  HN  ILE A 233      56.010  42.240  74.430  1.00  0.00           H
ATOM   3754  CA  ILE A 233      56.270  43.210  72.680  1.00  0.00           C
ATOM   3755  HA  ILE A 233      55.430  43.680  72.170  1.00  0.00           H
ATOM   3756  CB  ILE A 233      56.870  44.310  73.630  1.00  0.00           C
ATOM   3757  HB  ILE A 233      57.700  43.810  74.170  1.00  0.00           H
ATOM   3758  CG2 ILE A 233      57.700  45.380  72.810  1.00  0.00           C
ATOM   3759 HG21 ILE A 233      58.580  45.100  72.190  1.00  0.00           H
ATOM   3760 HG22 ILE A 233      58.110  46.110  73.540  1.00  0.00           H
ATOM   3761 HG23 ILE A 233      56.930  45.920  72.200  1.00  0.00           H
ATOM   3762  CG1 ILE A 233      55.810  44.900  74.630  1.00  0.00           C
ATOM   3763 HG11 ILE A 233      56.360  45.470  75.410  1.00  0.00           H
ATOM   3764 HG12 ILE A 233      55.280  44.010  75.040  1.00  0.00           H
ATOM   3765  CD  ILE A 233      54.790  45.780  73.930  1.00  0.00           C
ATOM   3766  HD1 ILE A 233      55.340  46.710  73.700  1.00  0.00           H
ATOM   3767  HD2 ILE A 233      53.920  46.050  74.570  1.00  0.00           H
ATOM   3768  HD3 ILE A 233      54.400  45.300  73.000  1.00  0.00           H
ATOM   3769  C   ILE A 233      57.100  42.660  71.570  1.00  0.00           C
ATOM   3770  O   ILE A 233      57.070  43.190  70.470  1.00  0.00           O
ATOM   3771  N   MET A 234      58.060  41.770  71.900  1.00  0.00           N
ATOM   3772  HN  MET A 234      58.200  41.630  72.880  1.00  0.00           H
ATOM   3773  CA  MET A 234      58.970  41.120  71.010  1.00  0.00           C
ATOM   3774  HA  MET A 234      59.590  41.880  70.570  1.00  0.00           H
ATOM   3775  CB  MET A 234      59.910  40.160  71.720  1.00  0.00           C
ATOM   3776  HB1 MET A 234      59.270  39.460  72.290  1.00  0.00           H
ATOM   3777  HB2 MET A 234      60.560  40.760  72.380  1.00  0.00           H
ATOM   3778  CG  MET A 234      60.720  39.210  70.850  1.00  0.00           C
ATOM   3779  HG1 MET A 234      60.100  38.570  70.200  1.00  0.00           H
ATOM   3780  HG2 MET A 234      61.300  38.490  71.470  1.00  0.00           H
ATOM   3781  SD  MET A 234      61.920  39.950  69.740  1.00  0.00           S
ATOM   3782  CE  MET A 234      63.050  40.690  70.960  1.00  0.00           C
ATOM   3783  HE1 MET A 234      63.180  40.160  71.930  1.00  0.00           H
ATOM   3784  HE2 MET A 234      62.730  41.700  71.280  1.00  0.00           H
ATOM   3785  HE3 MET A 234      64.030  40.880  70.460  1.00  0.00           H
ATOM   3786  C   MET A 234      58.260  40.370  69.860  1.00  0.00           C
ATOM   3787  O   MET A 234      58.700  40.450  68.690  1.00  0.00           O
ATOM   3788  N   VAL A 235      57.260  39.600  70.160  1.00  0.00           N
ATOM   3789  HN  VAL A 235      57.000  39.510  71.120  1.00  0.00           H
ATOM   3790  CA  VAL A 235      56.460  38.860  69.190  1.00  0.00           C
ATOM   3791  HA  VAL A 235      57.200  38.400  68.540  1.00  0.00           H
ATOM   3792  CB  VAL A 235      55.640  37.740  69.930  1.00  0.00           C
ATOM   3793  HB  VAL A 235      55.170  38.160  70.850  1.00  0.00           H
ATOM   3794  CG1 VAL A 235      54.600  37.060  69.020  1.00  0.00           C
ATOM   3795 HG11 VAL A 235      55.130  36.790  68.080  1.00  0.00           H
ATOM   3796 HG12 VAL A 235      53.600  37.510  68.870  1.00  0.00           H
ATOM   3797 HG13 VAL A 235      54.270  36.070  69.410  1.00  0.00           H
ATOM   3798  CG2 VAL A 235      56.630  36.620  70.360  1.00  0.00           C
ATOM   3799 HG21 VAL A 235      56.600  35.770  69.650  1.00  0.00           H
ATOM   3800 HG22 VAL A 235      56.270  36.200  71.330  1.00  0.00           H
ATOM   3801 HG23 VAL A 235      57.690  36.940  70.470  1.00  0.00           H
ATOM   3802  C   VAL A 235      55.540  39.750  68.320  1.00  0.00           C
ATOM   3803  O   VAL A 235      55.520  39.410  67.120  1.00  0.00           O
ATOM   3804  N   VAL A 236      55.020  40.830  68.940  1.00  0.00           N
ATOM   3805  HN  VAL A 236      55.170  40.930  69.920  1.00  0.00           H
ATOM   3806  CA  VAL A 236      54.320  41.810  68.150  1.00  0.00           C
ATOM   3807  HA  VAL A 236      53.500  41.290  67.650  1.00  0.00           H
ATOM   3808  CB  VAL A 236      53.690  42.850  69.140  1.00  0.00           C
ATOM   3809  HB  VAL A 236      54.490  43.050  69.890  1.00  0.00           H
ATOM   3810  CG1 VAL A 236      53.340  44.230  68.470  1.00  0.00           C
ATOM   3811 HG11 VAL A 236      54.260  44.690  68.060  1.00  0.00           H
ATOM   3812 HG12 VAL A 236      53.020  44.960  69.250  1.00  0.00           H
ATOM   3813 HG13 VAL A 236      52.660  44.050  67.600  1.00  0.00           H
ATOM   3814  CG2 VAL A 236      52.400  42.240  69.800  1.00  0.00           C
ATOM   3815 HG21 VAL A 236      51.740  41.800  69.030  1.00  0.00           H
ATOM   3816 HG22 VAL A 236      51.940  43.130  70.280  1.00  0.00           H
ATOM   3817 HG23 VAL A 236      52.540  41.440  70.550  1.00  0.00           H
ATOM   3818  C   VAL A 236      55.300  42.480  67.180  1.00  0.00           C
ATOM   3819  O   VAL A 236      54.950  42.700  66.020  1.00  0.00           O
ATOM   3820  N   ALA A 237      56.600  42.780  67.570  1.00  0.00           N
ATOM   3821  HN  ALA A 237      56.880  42.750  68.530  1.00  0.00           H
ATOM   3822  CA  ALA A 237      57.680  43.300  66.740  1.00  0.00           C
ATOM   3823  HA  ALA A 237      57.280  44.150  66.200  1.00  0.00           H
ATOM   3824  CB  ALA A 237      58.850  43.780  67.630  1.00  0.00           C
ATOM   3825  HB1 ALA A 237      59.770  43.750  67.010  1.00  0.00           H
ATOM   3826  HB2 ALA A 237      59.010  43.030  68.430  1.00  0.00           H
ATOM   3827  HB3 ALA A 237      58.640  44.760  68.100  1.00  0.00           H
ATOM   3828  C   ALA A 237      58.100  42.410  65.590  1.00  0.00           C
ATOM   3829  O   ALA A 237      58.130  42.880  64.440  1.00  0.00           O
ATOM   3830  N   ILE A 238      58.430  41.070  65.750  1.00  0.00           N
ATOM   3831  HN  ILE A 238      58.360  40.730  66.680  1.00  0.00           H
ATOM   3832  CA  ILE A 238      58.620  40.100  64.680  1.00  0.00           C
ATOM   3833  HA  ILE A 238      59.330  40.520  64.000  1.00  0.00           H
ATOM   3834  CB  ILE A 238      59.000  38.740  65.210  1.00  0.00           C
ATOM   3835  HB  ILE A 238      58.170  38.340  65.840  1.00  0.00           H
ATOM   3836  CG2 ILE A 238      59.320  37.890  64.000  1.00  0.00           C
ATOM   3837 HG21 ILE A 238      58.350  37.670  63.510  1.00  0.00           H
ATOM   3838 HG22 ILE A 238      59.790  36.950  64.340  1.00  0.00           H
ATOM   3839 HG23 ILE A 238      59.940  38.440  63.260  1.00  0.00           H
ATOM   3840  CG1 ILE A 238      60.220  38.770  66.130  1.00  0.00           C
ATOM   3841 HG11 ILE A 238      60.300  37.700  66.420  1.00  0.00           H
ATOM   3842 HG12 ILE A 238      60.060  39.300  67.100  1.00  0.00           H
ATOM   3843  CD  ILE A 238      61.600  39.260  65.560  1.00  0.00           C
ATOM   3844  HD1 ILE A 238      61.620  40.300  65.130  1.00  0.00           H
ATOM   3845  HD2 ILE A 238      61.970  38.580  64.770  1.00  0.00           H
ATOM   3846  HD3 ILE A 238      62.410  39.270  66.310  1.00  0.00           H
ATOM   3847  C   ILE A 238      57.430  39.990  63.770  1.00  0.00           C
ATOM   3848  O   ILE A 238      57.570  40.050  62.590  1.00  0.00           O
ATOM   3849  N   VAL A 239      56.210  39.990  64.300  1.00  0.00           N
ATOM   3850  HN  VAL A 239      56.020  40.100  65.280  1.00  0.00           H
ATOM   3851  CA  VAL A 239      54.980  40.060  63.540  1.00  0.00           C
ATOM   3852  HA  VAL A 239      54.980  39.280  62.790  1.00  0.00           H
ATOM   3853  CB  VAL A 239      53.740  39.890  64.350  1.00  0.00           C
ATOM   3854  HB  VAL A 239      53.720  40.650  65.150  1.00  0.00           H
ATOM   3855  CG1 VAL A 239      52.480  40.150  63.570  1.00  0.00           C
ATOM   3856 HG11 VAL A 239      52.200  41.230  63.580  1.00  0.00           H
ATOM   3857 HG12 VAL A 239      51.630  39.580  64.000  1.00  0.00           H
ATOM   3858 HG13 VAL A 239      52.610  39.890  62.510  1.00  0.00           H
ATOM   3859  CG2 VAL A 239      53.610  38.530  64.970  1.00  0.00           C
ATOM   3860 HG21 VAL A 239      54.540  38.050  65.330  1.00  0.00           H
ATOM   3861 HG22 VAL A 239      53.080  37.790  64.320  1.00  0.00           H
ATOM   3862 HG23 VAL A 239      53.120  38.600  65.950  1.00  0.00           H
ATOM   3863  C   VAL A 239      54.930  41.330  62.700  1.00  0.00           C
ATOM   3864  O   VAL A 239      54.670  41.240  61.510  1.00  0.00           O
ATOM   3865  N   PHE A 240      55.260  42.520  63.240  1.00  0.00           N
ATOM   3866  HN  PHE A 240      55.400  42.620  64.220  1.00  0.00           H
ATOM   3867  CA  PHE A 240      55.260  43.830  62.590  1.00  0.00           C
ATOM   3868  HA  PHE A 240      54.270  44.020  62.210  1.00  0.00           H
ATOM   3869  CB  PHE A 240      55.500  44.910  63.670  1.00  0.00           C
ATOM   3870  HB1 PHE A 240      56.480  44.820  64.180  1.00  0.00           H
ATOM   3871  HB2 PHE A 240      54.720  44.850  64.450  1.00  0.00           H
ATOM   3872  CG  PHE A 240      55.570  46.340  63.070  1.00  0.00           C
ATOM   3873  CD1 PHE A 240      54.380  46.990  62.780  1.00  0.00           C
ATOM   3874  HD1 PHE A 240      53.520  46.340  62.860  1.00  0.00           H
ATOM   3875  CE1 PHE A 240      54.410  48.350  62.360  1.00  0.00           C
ATOM   3876  HE1 PHE A 240      53.450  48.810  62.170  1.00  0.00           H
ATOM   3877  CZ  PHE A 240      55.630  49.020  62.160  1.00  0.00           C
ATOM   3878  HZ  PHE A 240      55.510  49.950  61.630  1.00  0.00           H
ATOM   3879  CD2 PHE A 240      56.780  47.150  63.080  1.00  0.00           C
ATOM   3880  HD2 PHE A 240      57.640  46.620  63.460  1.00  0.00           H
ATOM   3881  CE2 PHE A 240      56.850  48.440  62.600  1.00  0.00           C
ATOM   3882  HE2 PHE A 240      57.780  48.980  62.660  1.00  0.00           H
ATOM   3883  C   PHE A 240      56.420  43.990  61.430  1.00  0.00           C
ATOM   3884  O   PHE A 240      56.190  44.510  60.370  1.00  0.00           O
ATOM   3885  N   VAL A 241      57.600  43.340  61.690  1.00  0.00           N
ATOM   3886  HN  VAL A 241      57.780  43.090  62.640  1.00  0.00           H
ATOM   3887  CA  VAL A 241      58.630  43.070  60.650  1.00  0.00           C
ATOM   3888  HA  VAL A 241      58.840  44.010  60.150  1.00  0.00           H
ATOM   3889  CB  VAL A 241      60.000  42.520  61.160  1.00  0.00           C
ATOM   3890  HB  VAL A 241      59.800  41.560  61.670  1.00  0.00           H
ATOM   3891  CG1 VAL A 241      61.060  42.380  59.990  1.00  0.00           C
ATOM   3892 HG11 VAL A 241      61.000  43.310  59.390  1.00  0.00           H
ATOM   3893 HG12 VAL A 241      60.910  41.550  59.260  1.00  0.00           H
ATOM   3894 HG13 VAL A 241      62.120  42.230  60.280  1.00  0.00           H
ATOM   3895  CG2 VAL A 241      60.590  43.630  62.110  1.00  0.00           C
ATOM   3896 HG21 VAL A 241      61.540  43.230  62.550  1.00  0.00           H
ATOM   3897 HG22 VAL A 241      59.840  43.810  62.910  1.00  0.00           H
ATOM   3898 HG23 VAL A 241      60.750  44.620  61.620  1.00  0.00           H
ATOM   3899  C   VAL A 241      58.150  42.120  59.570  1.00  0.00           C
ATOM   3900  O   VAL A 241      58.440  42.480  58.390  1.00  0.00           O
ATOM   3901  N   ILE A 242      57.330  41.050  59.820  1.00  0.00           N
ATOM   3902  HN  ILE A 242      57.140  40.830  60.770  1.00  0.00           H
ATOM   3903  CA  ILE A 242      56.740  40.220  58.770  1.00  0.00           C
ATOM   3904  HA  ILE A 242      57.590  40.030  58.130  1.00  0.00           H
ATOM   3905  CB  ILE A 242      56.280  38.880  59.340  1.00  0.00           C
ATOM   3906  HB  ILE A 242      55.700  39.050  60.260  1.00  0.00           H
ATOM   3907  CG2 ILE A 242      55.440  37.980  58.310  1.00  0.00           C
ATOM   3908 HG21 ILE A 242      54.500  38.580  58.210  1.00  0.00           H
ATOM   3909 HG22 ILE A 242      55.070  37.070  58.830  1.00  0.00           H
ATOM   3910 HG23 ILE A 242      55.960  37.840  57.340  1.00  0.00           H
ATOM   3911  CG1 ILE A 242      57.480  38.040  59.820  1.00  0.00           C
ATOM   3912 HG11 ILE A 242      58.080  38.730  60.440  1.00  0.00           H
ATOM   3913 HG12 ILE A 242      58.180  37.760  59.000  1.00  0.00           H
ATOM   3914  CD  ILE A 242      57.160  36.850  60.680  1.00  0.00           C
ATOM   3915  HD1 ILE A 242      56.490  37.070  61.530  1.00  0.00           H
ATOM   3916  HD2 ILE A 242      58.080  36.440  61.150  1.00  0.00           H
ATOM   3917  HD3 ILE A 242      56.710  36.030  60.080  1.00  0.00           H
ATOM   3918  C   ILE A 242      55.740  40.950  57.860  1.00  0.00           C
ATOM   3919  O   ILE A 242      55.740  40.740  56.650  1.00  0.00           O
ATOM   3920  N   CYS A 243      54.910  41.790  58.510  1.00  0.00           N
ATOM   3921  HN  CYS A 243      54.920  41.960  59.490  1.00  0.00           H
ATOM   3922  CA  CYS A 243      53.830  42.510  57.800  1.00  0.00           C
ATOM   3923  HA  CYS A 243      53.340  41.780  57.170  1.00  0.00           H
ATOM   3924  CB  CYS A 243      52.740  43.090  58.770  1.00  0.00           C
ATOM   3925  HB1 CYS A 243      52.010  43.710  58.210  1.00  0.00           H
ATOM   3926  HB2 CYS A 243      53.220  43.850  59.430  1.00  0.00           H
ATOM   3927  SG  CYS A 243      51.920  41.780  59.820  1.00  0.00           S
ATOM   3928  HG1 CYS A 243      52.780  41.620  60.810  1.00  0.00           H
ATOM   3929  C   CYS A 243      54.340  43.580  56.820  1.00  0.00           C
ATOM   3930  O   CYS A 243      53.840  43.630  55.670  1.00  0.00           O
ATOM   3931  N   PHE A 244      55.420  44.340  57.170  1.00  0.00           N
ATOM   3932  HN  PHE A 244      55.910  44.250  58.030  1.00  0.00           H
ATOM   3933  CA  PHE A 244      56.020  45.460  56.390  1.00  0.00           C
ATOM   3934  HA  PHE A 244      55.270  45.770  55.680  1.00  0.00           H
ATOM   3935  CB  PHE A 244      56.300  46.800  57.190  1.00  0.00           C
ATOM   3936  HB1 PHE A 244      56.840  47.510  56.530  1.00  0.00           H
ATOM   3937  HB2 PHE A 244      56.880  46.750  58.140  1.00  0.00           H
ATOM   3938  CG  PHE A 244      54.940  47.450  57.520  1.00  0.00           C
ATOM   3939  CD1 PHE A 244      54.500  47.440  58.860  1.00  0.00           C
ATOM   3940  HD1 PHE A 244      55.180  47.060  59.610  1.00  0.00           H
ATOM   3941  CE1 PHE A 244      53.290  48.030  59.150  1.00  0.00           C
ATOM   3942  HE1 PHE A 244      52.940  47.820  60.140  1.00  0.00           H
ATOM   3943  CZ  PHE A 244      52.490  48.660  58.230  1.00  0.00           C
ATOM   3944  HZ  PHE A 244      51.600  49.190  58.560  1.00  0.00           H
ATOM   3945  CD2 PHE A 244      54.140  48.040  56.490  1.00  0.00           C
ATOM   3946  HD2 PHE A 244      54.430  47.990  55.450  1.00  0.00           H
ATOM   3947  CE2 PHE A 244      52.950  48.720  56.890  1.00  0.00           C
ATOM   3948  HE2 PHE A 244      52.370  49.280  56.170  1.00  0.00           H
ATOM   3949  C   PHE A 244      57.270  45.110  55.570  1.00  0.00           C
ATOM   3950  O   PHE A 244      57.300  45.250  54.420  1.00  0.00           O
ATOM   3951  N   LEU A 245      58.360  44.570  56.210  1.00  0.00           N
ATOM   3952  HN  LEU A 245      58.330  44.230  57.140  1.00  0.00           H
ATOM   3953  CA  LEU A 245      59.600  44.320  55.480  1.00  0.00           C
ATOM   3954  HA  LEU A 245      59.820  45.340  55.170  1.00  0.00           H
ATOM   3955  CB  LEU A 245      60.830  44.080  56.450  1.00  0.00           C
ATOM   3956  HB1 LEU A 245      60.570  43.170  57.030  1.00  0.00           H
ATOM   3957  HB2 LEU A 245      60.890  44.810  57.290  1.00  0.00           H
ATOM   3958  CG  LEU A 245      62.200  43.730  55.810  1.00  0.00           C
ATOM   3959  HG  LEU A 245      62.100  43.020  54.960  1.00  0.00           H
ATOM   3960  CD1 LEU A 245      62.930  44.990  55.390  1.00  0.00           C
ATOM   3961 HD11 LEU A 245      62.310  45.550  54.650  1.00  0.00           H
ATOM   3962 HD12 LEU A 245      63.830  44.760  54.800  1.00  0.00           H
ATOM   3963 HD13 LEU A 245      63.070  45.630  56.280  1.00  0.00           H
ATOM   3964  CD2 LEU A 245      63.010  43.100  56.920  1.00  0.00           C
ATOM   3965 HD21 LEU A 245      62.590  42.120  57.210  1.00  0.00           H
ATOM   3966 HD22 LEU A 245      62.970  43.830  57.750  1.00  0.00           H
ATOM   3967 HD23 LEU A 245      64.020  42.730  56.640  1.00  0.00           H
ATOM   3968  C   LEU A 245      59.590  43.460  54.210  1.00  0.00           C
ATOM   3969  O   LEU A 245      60.290  43.760  53.210  1.00  0.00           O
ATOM   3970  N   PRO A 246      58.880  42.320  54.070  1.00  0.00           N
ATOM   3971  CD  PRO A 246      58.270  41.630  55.140  1.00  0.00           C
ATOM   3972  HD1 PRO A 246      57.240  42.060  55.250  1.00  0.00           H
ATOM   3973  HD2 PRO A 246      58.800  41.750  56.110  1.00  0.00           H
ATOM   3974  CA  PRO A 246      58.990  41.580  52.820  1.00  0.00           C
ATOM   3975  HA  PRO A 246      60.030  41.270  52.810  1.00  0.00           H
ATOM   3976  CB  PRO A 246      58.040  40.390  53.080  1.00  0.00           C
ATOM   3977  HB1 PRO A 246      58.340  39.520  52.460  1.00  0.00           H
ATOM   3978  HB2 PRO A 246      56.990  40.750  53.030  1.00  0.00           H
ATOM   3979  CG  PRO A 246      58.250  40.160  54.580  1.00  0.00           C
ATOM   3980  HG1 PRO A 246      57.480  39.510  55.060  1.00  0.00           H
ATOM   3981  HG2 PRO A 246      59.250  39.760  54.850  1.00  0.00           H
ATOM   3982  C   PRO A 246      58.640  42.260  51.540  1.00  0.00           C
ATOM   3983  O   PRO A 246      59.420  42.080  50.600  1.00  0.00           O
ATOM   3984  N   SER A 247      57.630  43.130  51.590  1.00  0.00           N
ATOM   3985  HN  SER A 247      57.050  43.170  52.390  1.00  0.00           H
ATOM   3986  CA  SER A 247      57.250  43.980  50.460  1.00  0.00           C
ATOM   3987  HA  SER A 247      57.100  43.280  49.650  1.00  0.00           H
ATOM   3988  CB  SER A 247      55.910  44.790  50.650  1.00  0.00           C
ATOM   3989  HB1 SER A 247      55.080  44.040  50.590  1.00  0.00           H
ATOM   3990  HB2 SER A 247      55.760  45.430  49.750  1.00  0.00           H
ATOM   3991  OG  SER A 247      55.860  45.520  51.880  1.00  0.00           O
ATOM   3992  HG1 SER A 247      55.780  44.910  52.610  1.00  0.00           H
ATOM   3993  C   SER A 247      58.460  44.950  50.010  1.00  0.00           C
ATOM   3994  O   SER A 247      58.830  45.050  48.840  1.00  0.00           O
ATOM   3995  N   VAL A 248      59.050  45.610  50.990  1.00  0.00           N
ATOM   3996  HN  VAL A 248      58.500  45.730  51.810  1.00  0.00           H
ATOM   3997  CA  VAL A 248      60.250  46.440  50.870  1.00  0.00           C
ATOM   3998  HA  VAL A 248      60.050  47.210  50.140  1.00  0.00           H
ATOM   3999  CB  VAL A 248      60.520  47.050  52.320  1.00  0.00           C
ATOM   4000  HB  VAL A 248      60.700  46.170  52.990  1.00  0.00           H
ATOM   4001  CG1 VAL A 248      61.820  47.920  52.450  1.00  0.00           C
ATOM   4002 HG11 VAL A 248      61.940  48.230  53.520  1.00  0.00           H
ATOM   4003 HG12 VAL A 248      61.810  48.790  51.750  1.00  0.00           H
ATOM   4004 HG13 VAL A 248      62.730  47.320  52.270  1.00  0.00           H
ATOM   4005  CG2 VAL A 248      59.350  47.930  52.800  1.00  0.00           C
ATOM   4006 HG21 VAL A 248      58.360  47.440  52.790  1.00  0.00           H
ATOM   4007 HG22 VAL A 248      59.250  48.880  52.230  1.00  0.00           H
ATOM   4008 HG23 VAL A 248      59.510  48.140  53.880  1.00  0.00           H
ATOM   4009  C   VAL A 248      61.360  45.680  50.380  1.00  0.00           C
ATOM   4010  O   VAL A 248      62.050  46.140  49.470  1.00  0.00           O
ATOM   4011  N   VAL A 249      61.630  44.490  50.990  1.00  0.00           N
ATOM   4012  HN  VAL A 249      61.120  44.260  51.810  1.00  0.00           H
ATOM   4013  CA  VAL A 249      62.620  43.570  50.370  1.00  0.00           C
ATOM   4014  HA  VAL A 249      63.540  44.120  50.530  1.00  0.00           H
ATOM   4015  CB  VAL A 249      62.830  42.370  51.280  1.00  0.00           C
ATOM   4016  HB  VAL A 249      61.870  41.940  51.640  1.00  0.00           H
ATOM   4017  CG1 VAL A 249      63.620  41.280  50.560  1.00  0.00           C
ATOM   4018 HG11 VAL A 249      63.670  40.420  51.250  1.00  0.00           H
ATOM   4019 HG12 VAL A 249      64.650  41.600  50.270  1.00  0.00           H
ATOM   4020 HG13 VAL A 249      63.080  40.850  49.700  1.00  0.00           H
ATOM   4021  CG2 VAL A 249      63.530  42.790  52.530  1.00  0.00           C
ATOM   4022 HG21 VAL A 249      63.210  42.160  53.390  1.00  0.00           H
ATOM   4023 HG22 VAL A 249      63.270  43.830  52.840  1.00  0.00           H
ATOM   4024 HG23 VAL A 249      64.640  42.750  52.450  1.00  0.00           H
ATOM   4025  C   VAL A 249      62.370  43.140  48.910  1.00  0.00           C
ATOM   4026  O   VAL A 249      63.350  43.250  48.180  1.00  0.00           O
ATOM   4027  N   VAL A 250      61.190  42.730  48.460  1.00  0.00           N
ATOM   4028  HN  VAL A 250      60.550  42.510  49.200  1.00  0.00           H
ATOM   4029  CA  VAL A 250      60.730  42.410  47.070  1.00  0.00           C
ATOM   4030  HA  VAL A 250      61.380  41.640  46.690  1.00  0.00           H
ATOM   4031  CB  VAL A 250      59.270  41.890  47.150  1.00  0.00           C
ATOM   4032  HB  VAL A 250      58.710  42.560  47.840  1.00  0.00           H
ATOM   4033  CG1 VAL A 250      58.520  41.780  45.850  1.00  0.00           C
ATOM   4034 HG11 VAL A 250      59.190  41.220  45.140  1.00  0.00           H
ATOM   4035 HG12 VAL A 250      58.400  42.790  45.430  1.00  0.00           H
ATOM   4036 HG13 VAL A 250      57.510  41.350  46.020  1.00  0.00           H
ATOM   4037  CG2 VAL A 250      59.420  40.520  47.880  1.00  0.00           C
ATOM   4038 HG21 VAL A 250      60.010  40.510  48.820  1.00  0.00           H
ATOM   4039 HG22 VAL A 250      59.900  39.790  47.180  1.00  0.00           H
ATOM   4040 HG23 VAL A 250      58.390  40.120  48.030  1.00  0.00           H
ATOM   4041  C   VAL A 250      60.860  43.630  46.110  1.00  0.00           C
ATOM   4042  O   VAL A 250      61.400  43.540  45.000  1.00  0.00           O
ATOM   4043  N   ARG A 251      60.450  44.820  46.570  1.00  0.00           N
ATOM   4044  HN  ARG A 251      60.010  44.830  47.470  1.00  0.00           H
ATOM   4045  CA  ARG A 251      60.650  46.150  45.850  1.00  0.00           C
ATOM   4046  HA  ARG A 251      60.250  46.000  44.860  1.00  0.00           H
ATOM   4047  CB  ARG A 251      60.010  47.420  46.490  1.00  0.00           C
ATOM   4048  HB1 ARG A 251      60.540  47.620  47.460  1.00  0.00           H
ATOM   4049  HB2 ARG A 251      58.950  47.240  46.760  1.00  0.00           H
ATOM   4050  CG  ARG A 251      60.170  48.760  45.690  1.00  0.00           C
ATOM   4051  HG1 ARG A 251      61.220  49.110  45.560  1.00  0.00           H
ATOM   4052  HG2 ARG A 251      59.660  49.550  46.270  1.00  0.00           H
ATOM   4053  CD  ARG A 251      59.620  48.760  44.250  1.00  0.00           C
ATOM   4054  HD1 ARG A 251      60.080  48.010  43.570  1.00  0.00           H
ATOM   4055  HD2 ARG A 251      59.570  49.760  43.780  1.00  0.00           H
ATOM   4056  NE  ARG A 251      58.150  48.490  44.450  1.00  0.00           N
ATOM   4057  HE  ARG A 251      57.780  48.790  45.330  1.00  0.00           H
ATOM   4058  CZ  ARG A 251      57.330  48.000  43.530  1.00  0.00           C
ATOM   4059  NH1 ARG A 251      57.820  47.860  42.310  1.00  0.00           N
ATOM   4060 HH11 ARG A 251      58.630  48.430  42.130  1.00  0.00           H
ATOM   4061 HH12 ARG A 251      57.150  47.930  41.570  1.00  0.00           H
ATOM   4062  NH2 ARG A 251      56.080  47.690  43.670  1.00  0.00           N
ATOM   4063 HH21 ARG A 251      55.670  47.520  44.570  1.00  0.00           H
ATOM   4064 HH22 ARG A 251      55.650  47.360  42.820  1.00  0.00           H
ATOM   4065  C   ARG A 251      62.150  46.450  45.540  1.00  0.00           C
ATOM   4066  O   ARG A 251      62.500  46.840  44.420  1.00  0.00           O
ATOM   4067  N   ILE A 252      63.070  46.130  46.490  1.00  0.00           N
ATOM   4068  HN  ILE A 252      62.850  45.890  47.430  1.00  0.00           H
ATOM   4069  CA  ILE A 252      64.520  46.160  46.160  1.00  0.00           C
ATOM   4070  HA  ILE A 252      64.720  47.150  45.790  1.00  0.00           H
ATOM   4071  CB  ILE A 252      65.390  46.150  47.400  1.00  0.00           C
ATOM   4072  HB  ILE A 252      65.190  45.220  47.970  1.00  0.00           H
ATOM   4073  CG2 ILE A 252      66.910  46.290  47.130  1.00  0.00           C
ATOM   4074 HG21 ILE A 252      67.130  47.130  46.430  1.00  0.00           H
ATOM   4075 HG22 ILE A 252      67.340  45.370  46.690  1.00  0.00           H
ATOM   4076 HG23 ILE A 252      67.480  46.380  48.080  1.00  0.00           H
ATOM   4077  CG1 ILE A 252      65.050  47.280  48.430  1.00  0.00           C
ATOM   4078 HG11 ILE A 252      63.970  47.510  48.380  1.00  0.00           H
ATOM   4079 HG12 ILE A 252      65.530  48.240  48.160  1.00  0.00           H
ATOM   4080  CD  ILE A 252      65.330  46.750  49.880  1.00  0.00           C
ATOM   4081  HD1 ILE A 252      66.290  46.210  49.990  1.00  0.00           H
ATOM   4082  HD2 ILE A 252      64.610  45.950  50.190  1.00  0.00           H
ATOM   4083  HD3 ILE A 252      65.250  47.560  50.630  1.00  0.00           H
ATOM   4084  C   ILE A 252      65.020  45.250  45.010  1.00  0.00           C
ATOM   4085  O   ILE A 252      65.690  45.740  44.090  1.00  0.00           O
ATOM   4086  N   ARG A 253      64.540  44.000  44.990  1.00  0.00           N
ATOM   4087  HN  ARG A 253      63.980  43.650  45.750  1.00  0.00           H
ATOM   4088  CA  ARG A 253      64.600  43.030  43.910  1.00  0.00           C
ATOM   4089  HA  ARG A 253      65.680  42.960  43.820  1.00  0.00           H
ATOM   4090  CB  ARG A 253      64.190  41.570  44.320  1.00  0.00           C
ATOM   4091  HB1 ARG A 253      63.100  41.570  44.550  1.00  0.00           H
ATOM   4092  HB2 ARG A 253      64.680  41.320  45.270  1.00  0.00           H
ATOM   4093  CG  ARG A 253      64.580  40.480  43.240  1.00  0.00           C
ATOM   4094  HG1 ARG A 253      64.020  40.490  42.280  1.00  0.00           H
ATOM   4095  HG2 ARG A 253      64.350  39.490  43.690  1.00  0.00           H
ATOM   4096  CD  ARG A 253      66.040  40.530  42.710  1.00  0.00           C
ATOM   4097  HD1 ARG A 253      66.780  40.510  43.540  1.00  0.00           H
ATOM   4098  HD2 ARG A 253      66.310  41.460  42.160  1.00  0.00           H
ATOM   4099  NE  ARG A 253      66.300  39.330  41.760  1.00  0.00           N
ATOM   4100  HE  ARG A 253      65.530  38.900  41.280  1.00  0.00           H
ATOM   4101  CZ  ARG A 253      67.450  38.600  41.710  1.00  0.00           C
ATOM   4102  NH1 ARG A 253      68.560  39.050  42.300  1.00  0.00           N
ATOM   4103 HH11 ARG A 253      68.640  39.900  42.830  1.00  0.00           H
ATOM   4104 HH12 ARG A 253      69.250  38.330  42.320  1.00  0.00           H
ATOM   4105  NH2 ARG A 253      67.470  37.540  40.950  1.00  0.00           N
ATOM   4106 HH21 ARG A 253      66.550  37.360  40.600  1.00  0.00           H
ATOM   4107 HH22 ARG A 253      68.290  37.130  40.550  1.00  0.00           H
ATOM   4108  C   ARG A 253      64.070  43.460  42.620  1.00  0.00           C
ATOM   4109  O   ARG A 253      64.710  43.210  41.580  1.00  0.00           O
ATOM   4110  N   ILE A 254      62.800  44.100  42.580  1.00  0.00           N
ATOM   4111  HN  ILE A 254      62.310  44.070  43.450  1.00  0.00           H
ATOM   4112  CA  ILE A 254      62.170  44.780  41.390  1.00  0.00           C
ATOM   4113  HA  ILE A 254      62.120  44.060  40.590  1.00  0.00           H
ATOM   4114  CB  ILE A 254      60.760  45.290  41.600  1.00  0.00           C
ATOM   4115  HB  ILE A 254      60.840  45.930  42.510  1.00  0.00           H
ATOM   4116  CG2 ILE A 254      60.250  46.080  40.420  1.00  0.00           C
ATOM   4117 HG21 ILE A 254      59.220  46.370  40.690  1.00  0.00           H
ATOM   4118 HG22 ILE A 254      60.240  45.450  39.500  1.00  0.00           H
ATOM   4119 HG23 ILE A 254      60.860  47.000  40.230  1.00  0.00           H
ATOM   4120  CG1 ILE A 254      59.730  44.140  41.900  1.00  0.00           C
ATOM   4121 HG11 ILE A 254      60.360  43.500  42.550  1.00  0.00           H
ATOM   4122 HG12 ILE A 254      59.550  43.520  40.990  1.00  0.00           H
ATOM   4123  CD  ILE A 254      58.320  44.450  42.440  1.00  0.00           C
ATOM   4124  HD1 ILE A 254      57.760  43.540  42.770  1.00  0.00           H
ATOM   4125  HD2 ILE A 254      57.790  44.890  41.570  1.00  0.00           H
ATOM   4126  HD3 ILE A 254      58.410  45.040  43.380  1.00  0.00           H
ATOM   4127  C   ILE A 254      63.050  45.860  40.830  1.00  0.00           C
ATOM   4128  O   ILE A 254      63.280  45.940  39.690  1.00  0.00           O
ATOM   4129  N   PHE A 255      63.600  46.710  41.670  1.00  0.00           N
ATOM   4130  HN  PHE A 255      63.430  46.710  42.660  1.00  0.00           H
ATOM   4131  CA  PHE A 255      64.530  47.730  41.320  1.00  0.00           C
ATOM   4132  HA  PHE A 255      64.090  48.190  40.450  1.00  0.00           H
ATOM   4133  CB  PHE A 255      64.880  48.770  42.430  1.00  0.00           C
ATOM   4134  HB1 PHE A 255      65.690  49.440  42.050  1.00  0.00           H
ATOM   4135  HB2 PHE A 255      65.280  48.200  43.290  1.00  0.00           H
ATOM   4136  CG  PHE A 255      63.820  49.650  42.920  1.00  0.00           C
ATOM   4137  CD1 PHE A 255      64.010  50.260  44.150  1.00  0.00           C
ATOM   4138  HD1 PHE A 255      64.840  50.000  44.800  1.00  0.00           H
ATOM   4139  CE1 PHE A 255      63.090  51.270  44.600  1.00  0.00           C
ATOM   4140  HE1 PHE A 255      63.280  51.800  45.520  1.00  0.00           H
ATOM   4141  CZ  PHE A 255      62.000  51.640  43.780  1.00  0.00           C
ATOM   4142  HZ  PHE A 255      61.440  52.540  44.000  1.00  0.00           H
ATOM   4143  CD2 PHE A 255      62.780  50.110  42.120  1.00  0.00           C
ATOM   4144  HD2 PHE A 255      62.680  49.720  41.120  1.00  0.00           H
ATOM   4145  CE2 PHE A 255      61.880  51.120  42.530  1.00  0.00           C
ATOM   4146  HE2 PHE A 255      61.000  51.370  41.970  1.00  0.00           H
ATOM   4147  C   PHE A 255      65.860  47.210  40.750  1.00  0.00           C
ATOM   4148  O   PHE A 255      66.360  47.670  39.720  1.00  0.00           O
ATOM   4149  N   TRP A 256      66.420  46.180  41.320  1.00  0.00           N
ATOM   4150  HN  TRP A 256      66.140  45.810  42.200  1.00  0.00           H
ATOM   4151  CA  TRP A 256      67.520  45.460  40.680  1.00  0.00           C
ATOM   4152  HA  TRP A 256      68.310  46.170  40.450  1.00  0.00           H
ATOM   4153  CB  TRP A 256      68.170  44.550  41.750  1.00  0.00           C
ATOM   4154  HB1 TRP A 256      67.440  43.800  42.140  1.00  0.00           H
ATOM   4155  HB2 TRP A 256      68.370  45.130  42.680  1.00  0.00           H
ATOM   4156  CG  TRP A 256      69.470  43.880  41.270  1.00  0.00           C
ATOM   4157  CD1 TRP A 256      69.680  42.540  41.080  1.00  0.00           C
ATOM   4158  HD1 TRP A 256      68.900  41.800  41.170  1.00  0.00           H
ATOM   4159  NE1 TRP A 256      70.990  42.320  40.770  1.00  0.00           N
ATOM   4160  HE1 TRP A 256      71.360  41.530  40.310  1.00  0.00           H
ATOM   4161  CE2 TRP A 256      71.640  43.510  40.830  1.00  0.00           C
ATOM   4162  CD2 TRP A 256      70.730  44.580  40.960  1.00  0.00           C
ATOM   4163  CE3 TRP A 256      71.140  45.920  40.880  1.00  0.00           C
ATOM   4164  HE3 TRP A 256      70.470  46.740  41.080  1.00  0.00           H
ATOM   4165  CZ3 TRP A 256      72.470  46.200  40.850  1.00  0.00           C
ATOM   4166  HZ3 TRP A 256      72.780  47.220  40.720  1.00  0.00           H
ATOM   4167  CZ2 TRP A 256      72.970  43.800  40.700  1.00  0.00           C
ATOM   4168  HZ2 TRP A 256      73.700  43.010  40.620  1.00  0.00           H
ATOM   4169  CH2 TRP A 256      73.340  45.130  40.640  1.00  0.00           C
ATOM   4170  HH2 TRP A 256      74.400  45.320  40.500  1.00  0.00           H
ATOM   4171  C   TRP A 256      67.180  44.800  39.310  1.00  0.00           C
ATOM   4172  O   TRP A 256      67.880  45.000  38.380  1.00  0.00           O
ATOM   4173  N   LEU A 257      66.020  44.050  39.130  1.00  0.00           N
ATOM   4174  HN  LEU A 257      65.560  43.880  40.000  1.00  0.00           H
ATOM   4175  CA  LEU A 257      65.540  43.460  37.880  1.00  0.00           C
ATOM   4176  HA  LEU A 257      66.300  42.800  37.470  1.00  0.00           H
ATOM   4177  CB  LEU A 257      64.210  42.630  37.910  1.00  0.00           C
ATOM   4178  HB1 LEU A 257      63.980  42.260  36.900  1.00  0.00           H
ATOM   4179  HB2 LEU A 257      63.450  43.350  38.280  1.00  0.00           H
ATOM   4180  CG  LEU A 257      64.330  41.380  38.790  1.00  0.00           C
ATOM   4181  HG  LEU A 257      64.740  41.610  39.800  1.00  0.00           H
ATOM   4182  CD1 LEU A 257      62.900  40.810  39.120  1.00  0.00           C
ATOM   4183 HD11 LEU A 257      62.450  40.260  38.270  1.00  0.00           H
ATOM   4184 HD12 LEU A 257      62.280  41.710  39.350  1.00  0.00           H
ATOM   4185 HD13 LEU A 257      62.990  40.090  39.950  1.00  0.00           H
ATOM   4186  CD2 LEU A 257      65.190  40.290  38.150  1.00  0.00           C
ATOM   4187 HD21 LEU A 257      64.670  39.700  37.370  1.00  0.00           H
ATOM   4188 HD22 LEU A 257      65.500  39.580  38.950  1.00  0.00           H
ATOM   4189 HD23 LEU A 257      66.120  40.740  37.760  1.00  0.00           H
ATOM   4190  C   LEU A 257      65.370  44.550  36.770  1.00  0.00           C
ATOM   4191  O   LEU A 257      65.780  44.410  35.630  1.00  0.00           O
ATOM   4192  N   LEU A 258      64.860  45.710  37.220  1.00  0.00           N
ATOM   4193  HN  LEU A 258      64.630  45.770  38.190  1.00  0.00           H
ATOM   4194  CA  LEU A 258      64.700  46.940  36.460  1.00  0.00           C
ATOM   4195  HA  LEU A 258      64.270  46.640  35.520  1.00  0.00           H
ATOM   4196  CB  LEU A 258      63.740  47.970  37.200  1.00  0.00           C
ATOM   4197  HB1 LEU A 258      64.060  48.020  38.250  1.00  0.00           H
ATOM   4198  HB2 LEU A 258      62.750  47.490  37.170  1.00  0.00           H
ATOM   4199  CG  LEU A 258      63.870  49.420  36.700  1.00  0.00           C
ATOM   4200  HG  LEU A 258      64.950  49.710  36.830  1.00  0.00           H
ATOM   4201  CD1 LEU A 258      63.410  49.580  35.240  1.00  0.00           C
ATOM   4202 HD11 LEU A 258      63.630  48.770  34.520  1.00  0.00           H
ATOM   4203 HD12 LEU A 258      63.890  50.510  34.870  1.00  0.00           H
ATOM   4204 HD13 LEU A 258      62.330  49.880  35.270  1.00  0.00           H
ATOM   4205  CD2 LEU A 258      63.040  50.350  37.690  1.00  0.00           C
ATOM   4206 HD21 LEU A 258      63.070  51.390  37.320  1.00  0.00           H
ATOM   4207 HD22 LEU A 258      63.520  50.360  38.700  1.00  0.00           H
ATOM   4208 HD23 LEU A 258      61.970  50.110  37.770  1.00  0.00           H
ATOM   4209  C   LEU A 258      66.050  47.540  35.990  1.00  0.00           C
ATOM   4210  O   LEU A 258      66.110  47.940  34.830  1.00  0.00           O
ATOM   4211  N   HSD A 259      67.100  47.660  36.860  1.00  0.00           N
ATOM   4212  HN  HSD A 259      66.900  47.530  37.830  1.00  0.00           H
ATOM   4213  CA  HSD A 259      68.460  47.980  36.470  1.00  0.00           C
ATOM   4214  HA  HSD A 259      68.390  48.910  35.920  1.00  0.00           H
ATOM   4215  CB  HSD A 259      69.330  48.200  37.740  1.00  0.00           C
ATOM   4216  HB1 HSD A 259      69.220  47.260  38.320  1.00  0.00           H
ATOM   4217  HB2 HSD A 259      68.800  48.990  38.310  1.00  0.00           H
ATOM   4218  ND1 HSD A 259      71.150  49.820  36.860  1.00  0.00           N
ATOM   4219  HD1 HSD A 259      70.520  50.530  36.550  1.00  0.00           H
ATOM   4220  CG  HSD A 259      70.800  48.630  37.360  1.00  0.00           C
ATOM   4221  CE1 HSD A 259      72.490  49.820  36.770  1.00  0.00           C
ATOM   4222  HE1 HSD A 259      73.030  50.640  36.310  1.00  0.00           H
ATOM   4223  NE2 HSD A 259      73.010  48.690  37.170  1.00  0.00           N
ATOM   4224  CD2 HSD A 259      71.910  47.910  37.530  1.00  0.00           C
ATOM   4225  HD2 HSD A 259      72.170  46.920  37.880  1.00  0.00           H
ATOM   4226  C   HSD A 259      69.110  47.000  35.620  1.00  0.00           C
ATOM   4227  O   HSD A 259      69.740  47.430  34.630  1.00  0.00           O
ATOM   4228  N   THR A 260      69.010  45.690  35.830  1.00  0.00           N
ATOM   4229  HN  THR A 260      68.510  45.320  36.600  1.00  0.00           H
ATOM   4230  CA  THR A 260      69.830  44.700  35.140  1.00  0.00           C
ATOM   4231  HA  THR A 260      70.760  45.160  34.860  1.00  0.00           H
ATOM   4232  CB  THR A 260      70.130  43.530  35.990  1.00  0.00           C
ATOM   4233  HB  THR A 260      70.540  42.590  35.560  1.00  0.00           H
ATOM   4234  OG1 THR A 260      69.030  43.080  36.770  1.00  0.00           O
ATOM   4235  HG1 THR A 260      69.090  43.520  37.630  1.00  0.00           H
ATOM   4236  CG2 THR A 260      71.150  44.120  37.030  1.00  0.00           C
ATOM   4237 HG21 THR A 260      70.690  44.950  37.600  1.00  0.00           H
ATOM   4238 HG22 THR A 260      71.970  44.700  36.530  1.00  0.00           H
ATOM   4239 HG23 THR A 260      71.470  43.350  37.760  1.00  0.00           H
ATOM   4240  C   THR A 260      69.230  44.100  33.860  1.00  0.00           C
ATOM   4241  O   THR A 260      69.970  43.660  32.980  1.00  0.00           O
ATOM   4242  N   SER A 261      67.880  44.010  33.760  1.00  0.00           N
ATOM   4243  HN  SER A 261      67.330  44.230  34.570  1.00  0.00           H
ATOM   4244  CA  SER A 261      67.230  43.430  32.710  1.00  0.00           C
ATOM   4245  HA  SER A 261      67.910  42.710  32.290  1.00  0.00           H
ATOM   4246  CB  SER A 261      65.910  42.810  33.210  1.00  0.00           C
ATOM   4247  HB1 SER A 261      65.650  42.010  32.470  1.00  0.00           H
ATOM   4248  HB2 SER A 261      65.120  43.580  33.270  1.00  0.00           H
ATOM   4249  OG  SER A 261      66.080  42.070  34.390  1.00  0.00           O
ATOM   4250  HG1 SER A 261      66.210  42.620  35.160  1.00  0.00           H
ATOM   4251  C   SER A 261      66.980  44.480  31.550  1.00  0.00           C
ATOM   4252  O   SER A 261      66.630  45.630  31.730  1.00  0.00           O
ATOM   4253  N   GLY A 262      67.100  44.080  30.280  1.00  0.00           N
ATOM   4254  HN  GLY A 262      67.370  43.120  30.210  1.00  0.00           H
ATOM   4255  CA  GLY A 262      66.760  44.910  29.100  1.00  0.00           C
ATOM   4256  HA1 GLY A 262      66.780  44.290  28.220  1.00  0.00           H
ATOM   4257  HA2 GLY A 262      67.460  45.730  29.080  1.00  0.00           H
ATOM   4258  C   GLY A 262      65.430  45.590  29.070  1.00  0.00           C
ATOM   4259  O   GLY A 262      64.410  45.010  29.460  1.00  0.00           O
ATOM   4260  N   THR A 263      65.330  46.780  28.370  1.00  0.00           N
ATOM   4261  HN  THR A 263      66.070  47.200  27.860  1.00  0.00           H
ATOM   4262  CA  THR A 263      64.110  47.630  28.470  1.00  0.00           C
ATOM   4263  HA  THR A 263      63.830  47.670  29.510  1.00  0.00           H
ATOM   4264  CB  THR A 263      64.520  49.070  28.130  1.00  0.00           C
ATOM   4265  HB  THR A 263      63.640  49.740  28.050  1.00  0.00           H
ATOM   4266  OG1 THR A 263      65.160  49.210  26.910  1.00  0.00           O
ATOM   4267  HG1 THR A 263      64.600  48.750  26.290  1.00  0.00           H
ATOM   4268  CG2 THR A 263      65.520  49.510  29.240  1.00  0.00           C
ATOM   4269 HG21 THR A 263      65.670  50.600  29.220  1.00  0.00           H
ATOM   4270 HG22 THR A 263      66.480  48.970  29.050  1.00  0.00           H
ATOM   4271 HG23 THR A 263      65.210  49.220  30.260  1.00  0.00           H
ATOM   4272  C   THR A 263      62.930  47.120  27.510  1.00  0.00           C
ATOM   4273  O   THR A 263      61.850  47.670  27.440  1.00  0.00           O
ATOM   4274  N   GLN A 264      63.240  46.080  26.710  1.00  0.00           N
ATOM   4275  HN  GLN A 264      64.120  45.640  26.900  1.00  0.00           H
ATOM   4276  CA  GLN A 264      62.270  45.410  25.940  1.00  0.00           C
ATOM   4277  HA  GLN A 264      61.350  45.980  25.860  1.00  0.00           H
ATOM   4278  CB  GLN A 264      62.800  45.130  24.530  1.00  0.00           C
ATOM   4279  HB1 GLN A 264      63.120  46.060  24.030  1.00  0.00           H
ATOM   4280  HB2 GLN A 264      62.060  44.650  23.850  1.00  0.00           H
ATOM   4281  CG  GLN A 264      63.960  44.100  24.390  1.00  0.00           C
ATOM   4282  HG1 GLN A 264      64.290  43.930  23.350  1.00  0.00           H
ATOM   4283  HG2 GLN A 264      63.550  43.120  24.740  1.00  0.00           H
ATOM   4284  CD  GLN A 264      65.180  44.340  25.350  1.00  0.00           C
ATOM   4285  OE1 GLN A 264      65.150  43.720  26.420  1.00  0.00           O
ATOM   4286  NE2 GLN A 264      66.250  45.100  24.900  1.00  0.00           N
ATOM   4287 HE21 GLN A 264      67.080  45.190  25.460  1.00  0.00           H
ATOM   4288 HE22 GLN A 264      66.290  45.330  23.930  1.00  0.00           H
ATOM   4289  C   GLN A 264      61.890  44.000  26.450  1.00  0.00           C
ATOM   4290  O   GLN A 264      61.230  43.160  25.810  1.00  0.00           O
ATOM   4291  N   ASN A 265      62.430  43.610  27.710  1.00  0.00           N
ATOM   4292  HN  ASN A 265      63.050  44.180  28.250  1.00  0.00           H
ATOM   4293  CA  ASN A 265      62.170  42.250  28.260  1.00  0.00           C
ATOM   4294  HA  ASN A 265      61.670  41.600  27.550  1.00  0.00           H
ATOM   4295  CB  ASN A 265      63.520  41.560  28.630  1.00  0.00           C
ATOM   4296  HB1 ASN A 265      63.980  42.260  29.360  1.00  0.00           H
ATOM   4297  HB2 ASN A 265      64.170  41.520  27.730  1.00  0.00           H
ATOM   4298  CG  ASN A 265      63.410  40.160  29.270  1.00  0.00           C
ATOM   4299  OD1 ASN A 265      63.620  39.890  30.450  1.00  0.00           O
ATOM   4300  ND2 ASN A 265      62.920  39.240  28.380  1.00  0.00           N
ATOM   4301 HD21 ASN A 265      62.870  38.290  28.710  1.00  0.00           H
ATOM   4302 HD22 ASN A 265      62.970  39.380  27.390  1.00  0.00           H
ATOM   4303  C   ASN A 265      61.230  42.320  29.480  1.00  0.00           C
ATOM   4304  O   ASN A 265      61.580  42.960  30.510  1.00  0.00           O
ATOM   4305  N   CYS A 266      59.990  41.670  29.480  1.00  0.00           N
ATOM   4306  HN  CYS A 266      59.750  41.100  28.700  1.00  0.00           H
ATOM   4307  CA  CYS A 266      58.980  41.830  30.480  1.00  0.00           C
ATOM   4308  HA  CYS A 266      59.350  42.490  31.240  1.00  0.00           H
ATOM   4309  CB  CYS A 266      57.710  42.400  29.960  1.00  0.00           C
ATOM   4310  HB1 CYS A 266      57.920  43.420  29.540  1.00  0.00           H
ATOM   4311  HB2 CYS A 266      57.060  42.570  30.850  1.00  0.00           H
ATOM   4312  SG  CYS A 266      56.850  41.490  28.660  1.00  0.00           S
ATOM   4313  C   CYS A 266      58.710  40.480  31.280  1.00  0.00           C
ATOM   4314  O   CYS A 266      58.270  40.400  32.410  1.00  0.00           O
ATOM   4315  N   GLU A 267      59.080  39.280  30.710  1.00  0.00           N
ATOM   4316  HN  GLU A 267      59.320  39.210  29.750  1.00  0.00           H
ATOM   4317  CA  GLU A 267      58.870  37.940  31.220  1.00  0.00           C
ATOM   4318  HA  GLU A 267      57.810  37.990  31.420  1.00  0.00           H
ATOM   4319  CB  GLU A 267      59.220  36.830  30.120  1.00  0.00           C
ATOM   4320  HB1 GLU A 267      59.170  35.900  30.730  1.00  0.00           H
ATOM   4321  HB2 GLU A 267      60.290  36.890  29.840  1.00  0.00           H
ATOM   4322  CG  GLU A 267      58.450  36.830  28.850  1.00  0.00           C
ATOM   4323  HG1 GLU A 267      58.040  37.860  28.730  1.00  0.00           H
ATOM   4324  HG2 GLU A 267      57.570  36.200  29.060  1.00  0.00           H
ATOM   4325  CD  GLU A 267      59.180  36.290  27.670  1.00  0.00           C
ATOM   4326  OE1 GLU A 267      59.600  35.130  27.640  1.00  0.00           O
ATOM   4327  OE2 GLU A 267      59.390  37.090  26.720  1.00  0.00           O
ATOM   4328  C   GLU A 267      59.580  37.730  32.570  1.00  0.00           C
ATOM   4329  O   GLU A 267      59.100  37.130  33.550  1.00  0.00           O
ATOM   4330  N   VAL A 268      60.820  38.190  32.660  1.00  0.00           N
ATOM   4331  HN  VAL A 268      61.400  38.310  31.860  1.00  0.00           H
ATOM   4332  CA  VAL A 268      61.550  38.240  33.930  1.00  0.00           C
ATOM   4333  HA  VAL A 268      61.690  37.220  34.240  1.00  0.00           H
ATOM   4334  CB  VAL A 268      63.050  38.740  33.730  1.00  0.00           C
ATOM   4335  HB  VAL A 268      63.330  38.270  32.760  1.00  0.00           H
ATOM   4336  CG1 VAL A 268      63.090  40.240  33.580  1.00  0.00           C
ATOM   4337 HG11 VAL A 268      62.390  40.680  32.830  1.00  0.00           H
ATOM   4338 HG12 VAL A 268      64.050  40.540  33.090  1.00  0.00           H
ATOM   4339 HG13 VAL A 268      62.820  40.630  34.580  1.00  0.00           H
ATOM   4340  CG2 VAL A 268      64.010  38.130  34.750  1.00  0.00           C
ATOM   4341 HG21 VAL A 268      63.570  38.180  35.770  1.00  0.00           H
ATOM   4342 HG22 VAL A 268      65.080  38.430  34.890  1.00  0.00           H
ATOM   4343 HG23 VAL A 268      63.970  37.030  34.560  1.00  0.00           H
ATOM   4344  C   VAL A 268      60.830  38.930  35.130  1.00  0.00           C
ATOM   4345  O   VAL A 268      60.980  38.550  36.270  1.00  0.00           O
ATOM   4346  N   TYR A 269      59.970  39.900  34.890  1.00  0.00           N
ATOM   4347  HN  TYR A 269      59.730  40.130  33.950  1.00  0.00           H
ATOM   4348  CA  TYR A 269      59.200  40.600  35.900  1.00  0.00           C
ATOM   4349  HA  TYR A 269      59.780  40.810  36.780  1.00  0.00           H
ATOM   4350  CB  TYR A 269      58.610  42.000  35.550  1.00  0.00           C
ATOM   4351  HB1 TYR A 269      58.210  42.410  36.510  1.00  0.00           H
ATOM   4352  HB2 TYR A 269      57.810  41.860  34.780  1.00  0.00           H
ATOM   4353  CG  TYR A 269      59.740  43.020  35.100  1.00  0.00           C
ATOM   4354  CD1 TYR A 269      60.910  43.310  35.810  1.00  0.00           C
ATOM   4355  HD1 TYR A 269      61.190  42.730  36.680  1.00  0.00           H
ATOM   4356  CE1 TYR A 269      61.760  44.340  35.430  1.00  0.00           C
ATOM   4357  HE1 TYR A 269      62.620  44.630  36.010  1.00  0.00           H
ATOM   4358  CZ  TYR A 269      61.390  45.080  34.310  1.00  0.00           C
ATOM   4359  OH  TYR A 269      62.340  45.990  33.870  1.00  0.00           O
ATOM   4360  HH  TYR A 269      62.000  46.490  33.120  1.00  0.00           H
ATOM   4361  CD2 TYR A 269      59.340  43.880  34.020  1.00  0.00           C
ATOM   4362  HD2 TYR A 269      58.410  43.720  33.480  1.00  0.00           H
ATOM   4363  CE2 TYR A 269      60.280  44.820  33.520  1.00  0.00           C
ATOM   4364  HE2 TYR A 269      60.130  45.400  32.640  1.00  0.00           H
ATOM   4365  C   TYR A 269      58.030  39.690  36.470  1.00  0.00           C
ATOM   4366  O   TYR A 269      57.490  39.990  37.550  1.00  0.00           O
ATOM   4367  N   ARG A 270      57.630  38.610  35.750  1.00  0.00           N
ATOM   4368  HN  ARG A 270      58.090  38.340  34.910  1.00  0.00           H
ATOM   4369  CA  ARG A 270      56.450  37.860  36.120  1.00  0.00           C
ATOM   4370  HA  ARG A 270      55.730  38.680  36.100  1.00  0.00           H
ATOM   4371  CB  ARG A 270      56.100  36.740  35.050  1.00  0.00           C
ATOM   4372  HB1 ARG A 270      55.310  36.050  35.430  1.00  0.00           H
ATOM   4373  HB2 ARG A 270      56.960  36.070  34.830  1.00  0.00           H
ATOM   4374  CG  ARG A 270      55.480  37.450  33.840  1.00  0.00           C
ATOM   4375  HG1 ARG A 270      56.150  38.260  33.480  1.00  0.00           H
ATOM   4376  HG2 ARG A 270      54.510  37.850  34.210  1.00  0.00           H
ATOM   4377  CD  ARG A 270      55.140  36.520  32.740  1.00  0.00           C
ATOM   4378  HD1 ARG A 270      56.020  35.970  32.330  1.00  0.00           H
ATOM   4379  HD2 ARG A 270      54.700  36.970  31.830  1.00  0.00           H
ATOM   4380  NE  ARG A 270      54.260  35.330  33.200  1.00  0.00           N
ATOM   4381  HE  ARG A 270      53.750  35.430  34.050  1.00  0.00           H
ATOM   4382  CZ  ARG A 270      53.500  34.630  32.380  1.00  0.00           C
ATOM   4383  NH1 ARG A 270      53.640  34.660  31.080  1.00  0.00           N
ATOM   4384 HH11 ARG A 270      54.530  35.090  30.890  1.00  0.00           H
ATOM   4385 HH12 ARG A 270      53.240  33.890  30.600  1.00  0.00           H
ATOM   4386  NH2 ARG A 270      52.490  34.000  32.970  1.00  0.00           N
ATOM   4387 HH21 ARG A 270      51.650  33.820  32.460  1.00  0.00           H
ATOM   4388 HH22 ARG A 270      52.400  34.070  33.960  1.00  0.00           H
ATOM   4389  C   ARG A 270      56.320  37.220  37.500  1.00  0.00           C
ATOM   4390  O   ARG A 270      55.240  37.220  38.020  1.00  0.00           O
ATOM   4391  N   SER A 271      57.330  36.500  37.960  1.00  0.00           N
ATOM   4392  HN  SER A 271      58.150  36.430  37.410  1.00  0.00           H
ATOM   4393  CA  SER A 271      57.380  35.870  39.290  1.00  0.00           C
ATOM   4394  HA  SER A 271      56.480  35.270  39.330  1.00  0.00           H
ATOM   4395  CB  SER A 271      58.650  34.900  39.440  1.00  0.00           C
ATOM   4396  HB1 SER A 271      59.590  35.480  39.380  1.00  0.00           H
ATOM   4397  HB2 SER A 271      58.720  34.130  38.640  1.00  0.00           H
ATOM   4398  OG  SER A 271      58.470  34.170  40.690  1.00  0.00           O
ATOM   4399  HG1 SER A 271      57.760  33.560  40.490  1.00  0.00           H
ATOM   4400  C   SER A 271      57.300  36.800  40.470  1.00  0.00           C
ATOM   4401  O   SER A 271      56.530  36.600  41.410  1.00  0.00           O
ATOM   4402  N   VAL A 272      58.100  37.930  40.370  1.00  0.00           N
ATOM   4403  HN  VAL A 272      58.680  38.050  39.580  1.00  0.00           H
ATOM   4404  CA  VAL A 272      58.270  38.930  41.450  1.00  0.00           C
ATOM   4405  HA  VAL A 272      58.450  38.400  42.380  1.00  0.00           H
ATOM   4406  CB  VAL A 272      59.590  39.750  41.220  1.00  0.00           C
ATOM   4407  HB  VAL A 272      60.420  39.080  40.920  1.00  0.00           H
ATOM   4408  CG1 VAL A 272      59.420  40.800  40.120  1.00  0.00           C
ATOM   4409 HG11 VAL A 272      59.310  40.400  39.090  1.00  0.00           H
ATOM   4410 HG12 VAL A 272      60.360  41.400  40.080  1.00  0.00           H
ATOM   4411 HG13 VAL A 272      58.520  41.400  40.360  1.00  0.00           H
ATOM   4412  CG2 VAL A 272      59.990  40.380  42.540  1.00  0.00           C
ATOM   4413 HG21 VAL A 272      61.060  40.600  42.320  1.00  0.00           H
ATOM   4414 HG22 VAL A 272      60.010  39.670  43.400  1.00  0.00           H
ATOM   4415 HG23 VAL A 272      59.410  41.230  42.950  1.00  0.00           H
ATOM   4416  C   VAL A 272      57.040  39.860  41.600  1.00  0.00           C
ATOM   4417  O   VAL A 272      56.770  40.430  42.610  1.00  0.00           O
ATOM   4418  N   ASP A 273      56.270  40.050  40.510  1.00  0.00           N
ATOM   4419  HN  ASP A 273      56.690  39.730  39.660  1.00  0.00           H
ATOM   4420  CA  ASP A 273      55.000  40.780  40.510  1.00  0.00           C
ATOM   4421  HA  ASP A 273      55.110  41.740  40.980  1.00  0.00           H
ATOM   4422  CB  ASP A 273      54.660  41.150  39.020  1.00  0.00           C
ATOM   4423  HB1 ASP A 273      54.340  40.220  38.510  1.00  0.00           H
ATOM   4424  HB2 ASP A 273      55.610  41.450  38.510  1.00  0.00           H
ATOM   4425  CG  ASP A 273      53.420  42.030  38.800  1.00  0.00           C
ATOM   4426  OD1 ASP A 273      53.040  42.390  37.670  1.00  0.00           O
ATOM   4427  OD2 ASP A 273      52.920  42.570  39.810  1.00  0.00           O
ATOM   4428  C   ASP A 273      53.900  40.070  41.300  1.00  0.00           C
ATOM   4429  O   ASP A 273      53.240  40.690  42.110  1.00  0.00           O
ATOM   4430  N   LEU A 274      53.740  38.720  41.110  1.00  0.00           N
ATOM   4431  HN  LEU A 274      54.230  38.140  40.480  1.00  0.00           H
ATOM   4432  CA  LEU A 274      52.800  38.060  42.060  1.00  0.00           C
ATOM   4433  HA  LEU A 274      51.840  38.550  42.040  1.00  0.00           H
ATOM   4434  CB  LEU A 274      52.510  36.530  41.670  1.00  0.00           C
ATOM   4435  HB1 LEU A 274      51.640  36.130  42.250  1.00  0.00           H
ATOM   4436  HB2 LEU A 274      53.390  35.950  42.000  1.00  0.00           H
ATOM   4437  CG  LEU A 274      52.260  36.200  40.170  1.00  0.00           C
ATOM   4438  HG  LEU A 274      53.220  36.390  39.630  1.00  0.00           H
ATOM   4439  CD1 LEU A 274      52.060  34.750  39.870  1.00  0.00           C
ATOM   4440 HD11 LEU A 274      52.190  34.590  38.780  1.00  0.00           H
ATOM   4441 HD12 LEU A 274      51.020  34.450  40.110  1.00  0.00           H
ATOM   4442 HD13 LEU A 274      52.790  34.150  40.460  1.00  0.00           H
ATOM   4443  CD2 LEU A 274      51.130  37.110  39.600  1.00  0.00           C
ATOM   4444 HD21 LEU A 274      51.450  38.160  39.770  1.00  0.00           H
ATOM   4445 HD22 LEU A 274      50.120  36.860  40.000  1.00  0.00           H
ATOM   4446 HD23 LEU A 274      51.050  36.930  38.510  1.00  0.00           H
ATOM   4447  C   LEU A 274      53.230  38.140  43.550  1.00  0.00           C
ATOM   4448  O   LEU A 274      52.380  38.250  44.500  1.00  0.00           O
ATOM   4449  N   ALA A 275      54.540  37.980  43.780  1.00  0.00           N
ATOM   4450  HN  ALA A 275      55.090  37.680  43.010  1.00  0.00           H
ATOM   4451  CA  ALA A 275      55.150  37.990  45.120  1.00  0.00           C
ATOM   4452  HA  ALA A 275      54.660  37.230  45.700  1.00  0.00           H
ATOM   4453  CB  ALA A 275      56.710  37.700  45.100  1.00  0.00           C
ATOM   4454  HB1 ALA A 275      57.160  37.710  46.120  1.00  0.00           H
ATOM   4455  HB2 ALA A 275      57.230  38.480  44.500  1.00  0.00           H
ATOM   4456  HB3 ALA A 275      57.000  36.710  44.710  1.00  0.00           H
ATOM   4457  C   ALA A 275      54.970  39.390  45.730  1.00  0.00           C
ATOM   4458  O   ALA A 275      54.760  39.520  46.900  1.00  0.00           O
ATOM   4459  N   PHE A 276      55.080  40.520  44.970  1.00  0.00           N
ATOM   4460  HN  PHE A 276      55.270  40.480  43.980  1.00  0.00           H
ATOM   4461  CA  PHE A 276      54.870  41.870  45.560  1.00  0.00           C
ATOM   4462  HA  PHE A 276      55.540  41.920  46.390  1.00  0.00           H
ATOM   4463  CB  PHE A 276      55.150  43.060  44.530  1.00  0.00           C
ATOM   4464  HB1 PHE A 276      54.400  43.060  43.710  1.00  0.00           H
ATOM   4465  HB2 PHE A 276      56.220  43.040  44.240  1.00  0.00           H
ATOM   4466  CG  PHE A 276      55.020  44.380  45.200  1.00  0.00           C
ATOM   4467  CD1 PHE A 276      56.000  44.740  46.110  1.00  0.00           C
ATOM   4468  HD1 PHE A 276      56.830  44.090  46.300  1.00  0.00           H
ATOM   4469  CE1 PHE A 276      55.950  46.070  46.720  1.00  0.00           C
ATOM   4470  HE1 PHE A 276      56.720  46.340  47.430  1.00  0.00           H
ATOM   4471  CZ  PHE A 276      54.820  46.880  46.430  1.00  0.00           C
ATOM   4472  HZ  PHE A 276      54.770  47.900  46.800  1.00  0.00           H
ATOM   4473  CD2 PHE A 276      53.950  45.190  44.950  1.00  0.00           C
ATOM   4474  HD2 PHE A 276      53.130  44.890  44.300  1.00  0.00           H
ATOM   4475  CE2 PHE A 276      53.790  46.420  45.560  1.00  0.00           C
ATOM   4476  HE2 PHE A 276      52.890  47.020  45.450  1.00  0.00           H
ATOM   4477  C   PHE A 276      53.370  41.970  45.990  1.00  0.00           C
ATOM   4478  O   PHE A 276      53.190  42.380  47.140  1.00  0.00           O
ATOM   4479  N   PHE A 277      52.400  41.530  45.180  1.00  0.00           N
ATOM   4480  HN  PHE A 277      52.640  41.030  44.360  1.00  0.00           H
ATOM   4481  CA  PHE A 277      50.980  41.670  45.560  1.00  0.00           C
ATOM   4482  HA  PHE A 277      50.800  42.710  45.790  1.00  0.00           H
ATOM   4483  CB  PHE A 277      49.920  41.150  44.420  1.00  0.00           C
ATOM   4484  HB1 PHE A 277      49.000  40.760  44.900  1.00  0.00           H
ATOM   4485  HB2 PHE A 277      50.410  40.390  43.790  1.00  0.00           H
ATOM   4486  CG  PHE A 277      49.550  42.400  43.570  1.00  0.00           C
ATOM   4487  CD1 PHE A 277      48.190  42.580  43.140  1.00  0.00           C
ATOM   4488  HD1 PHE A 277      47.410  42.070  43.690  1.00  0.00           H
ATOM   4489  CE1 PHE A 277      47.910  43.680  42.280  1.00  0.00           C
ATOM   4490  HE1 PHE A 277      46.880  44.000  42.210  1.00  0.00           H
ATOM   4491  CZ  PHE A 277      48.920  44.450  41.660  1.00  0.00           C
ATOM   4492  HZ  PHE A 277      48.720  45.270  40.990  1.00  0.00           H
ATOM   4493  CD2 PHE A 277      50.530  43.180  42.920  1.00  0.00           C
ATOM   4494  HD2 PHE A 277      51.570  43.030  43.120  1.00  0.00           H
ATOM   4495  CE2 PHE A 277      50.200  44.190  42.060  1.00  0.00           C
ATOM   4496  HE2 PHE A 277      51.020  44.830  41.790  1.00  0.00           H
ATOM   4497  C   PHE A 277      50.700  40.950  46.890  1.00  0.00           C
ATOM   4498  O   PHE A 277      49.880  41.400  47.680  1.00  0.00           O
ATOM   4499  N   ILE A 278      51.240  39.760  47.090  1.00  0.00           N
ATOM   4500  HN  ILE A 278      51.770  39.290  46.390  1.00  0.00           H
ATOM   4501  CA  ILE A 278      50.980  38.910  48.260  1.00  0.00           C
ATOM   4502  HA  ILE A 278      49.910  38.890  48.390  1.00  0.00           H
ATOM   4503  CB  ILE A 278      51.190  37.440  47.960  1.00  0.00           C
ATOM   4504  HB  ILE A 278      50.600  37.150  47.060  1.00  0.00           H
ATOM   4505  CG2 ILE A 278      52.650  37.000  47.740  1.00  0.00           C
ATOM   4506 HG21 ILE A 278      53.170  37.060  48.720  1.00  0.00           H
ATOM   4507 HG22 ILE A 278      53.150  37.640  46.980  1.00  0.00           H
ATOM   4508 HG23 ILE A 278      52.630  35.910  47.510  1.00  0.00           H
ATOM   4509  CG1 ILE A 278      50.700  36.450  49.100  1.00  0.00           C
ATOM   4510 HG11 ILE A 278      51.260  36.610  50.040  1.00  0.00           H
ATOM   4511 HG12 ILE A 278      50.840  35.380  48.800  1.00  0.00           H
ATOM   4512  CD  ILE A 278      49.240  36.600  49.410  1.00  0.00           C
ATOM   4513  HD1 ILE A 278      48.920  37.430  50.070  1.00  0.00           H
ATOM   4514  HD2 ILE A 278      48.850  35.690  49.930  1.00  0.00           H
ATOM   4515  HD3 ILE A 278      48.730  36.550  48.430  1.00  0.00           H
ATOM   4516  C   ILE A 278      51.630  39.410  49.510  1.00  0.00           C
ATOM   4517  O   ILE A 278      51.060  39.530  50.590  1.00  0.00           O
ATOM   4518  N   THR A 279      52.930  39.850  49.460  1.00  0.00           N
ATOM   4519  HN  THR A 279      53.410  39.890  48.590  1.00  0.00           H
ATOM   4520  CA  THR A 279      53.760  40.430  50.540  1.00  0.00           C
ATOM   4521  HA  THR A 279      53.660  39.780  51.380  1.00  0.00           H
ATOM   4522  CB  THR A 279      55.270  40.640  50.270  1.00  0.00           C
ATOM   4523  HB  THR A 279      55.650  41.130  51.200  1.00  0.00           H
ATOM   4524  OG1 THR A 279      55.590  41.500  49.140  1.00  0.00           O
ATOM   4525  HG1 THR A 279      55.390  41.000  48.340  1.00  0.00           H
ATOM   4526  CG2 THR A 279      55.990  39.370  50.080  1.00  0.00           C
ATOM   4527 HG21 THR A 279      55.450  38.890  49.230  1.00  0.00           H
ATOM   4528 HG22 THR A 279      55.910  38.800  51.020  1.00  0.00           H
ATOM   4529 HG23 THR A 279      57.030  39.530  49.740  1.00  0.00           H
ATOM   4530  C   THR A 279      53.150  41.700  51.030  1.00  0.00           C
ATOM   4531  O   THR A 279      52.950  41.920  52.230  1.00  0.00           O
ATOM   4532  N   LEU A 280      52.670  42.560  50.040  1.00  0.00           N
ATOM   4533  HN  LEU A 280      52.920  42.250  49.120  1.00  0.00           H
ATOM   4534  CA  LEU A 280      51.990  43.800  50.240  1.00  0.00           C
ATOM   4535  HA  LEU A 280      52.550  44.420  50.910  1.00  0.00           H
ATOM   4536  CB  LEU A 280      51.810  44.480  48.890  1.00  0.00           C
ATOM   4537  HB1 LEU A 280      51.330  43.790  48.160  1.00  0.00           H
ATOM   4538  HB2 LEU A 280      52.810  44.720  48.430  1.00  0.00           H
ATOM   4539  CG  LEU A 280      51.050  45.810  48.940  1.00  0.00           C
ATOM   4540  HG  LEU A 280      50.120  45.740  49.560  1.00  0.00           H
ATOM   4541  CD1 LEU A 280      51.860  47.030  49.340  1.00  0.00           C
ATOM   4542 HD11 LEU A 280      52.660  47.210  48.590  1.00  0.00           H
ATOM   4543 HD12 LEU A 280      52.290  47.040  50.360  1.00  0.00           H
ATOM   4544 HD13 LEU A 280      51.290  47.990  49.340  1.00  0.00           H
ATOM   4545  CD2 LEU A 280      50.440  46.220  47.590  1.00  0.00           C
ATOM   4546 HD21 LEU A 280      51.210  46.140  46.790  1.00  0.00           H
ATOM   4547 HD22 LEU A 280      50.140  47.280  47.500  1.00  0.00           H
ATOM   4548 HD23 LEU A 280      49.540  45.630  47.330  1.00  0.00           H
ATOM   4549  C   LEU A 280      50.580  43.560  50.960  1.00  0.00           C
ATOM   4550  O   LEU A 280      50.100  44.340  51.850  1.00  0.00           O
ATOM   4551  N   SER A 281      49.910  42.410  50.660  1.00  0.00           N
ATOM   4552  HN  SER A 281      50.300  41.760  50.000  1.00  0.00           H
ATOM   4553  CA  SER A 281      48.700  41.970  51.400  1.00  0.00           C
ATOM   4554  HA  SER A 281      48.060  42.840  51.450  1.00  0.00           H
ATOM   4555  CB  SER A 281      47.880  40.840  50.670  1.00  0.00           C
ATOM   4556  HB1 SER A 281      47.040  40.450  51.270  1.00  0.00           H
ATOM   4557  HB2 SER A 281      48.610  40.020  50.500  1.00  0.00           H
ATOM   4558  OG  SER A 281      47.400  41.220  49.410  1.00  0.00           O
ATOM   4559  HG1 SER A 281      48.210  41.310  48.930  1.00  0.00           H
ATOM   4560  C   SER A 281      49.020  41.560  52.800  1.00  0.00           C
ATOM   4561  O   SER A 281      48.090  41.570  53.590  1.00  0.00           O
ATOM   4562  N   PHE A 282      50.200  41.200  53.230  1.00  0.00           N
ATOM   4563  HN  PHE A 282      51.040  41.170  52.690  1.00  0.00           H
ATOM   4564  CA  PHE A 282      50.600  40.980  54.660  1.00  0.00           C
ATOM   4565  HA  PHE A 282      49.980  40.130  54.950  1.00  0.00           H
ATOM   4566  CB  PHE A 282      52.100  40.540  54.870  1.00  0.00           C
ATOM   4567  HB1 PHE A 282      52.120  40.420  55.970  1.00  0.00           H
ATOM   4568  HB2 PHE A 282      52.740  41.410  54.640  1.00  0.00           H
ATOM   4569  CG  PHE A 282      52.600  39.300  54.190  1.00  0.00           C
ATOM   4570  CD1 PHE A 282      53.980  39.120  54.140  1.00  0.00           C
ATOM   4571  HD1 PHE A 282      54.640  39.850  54.570  1.00  0.00           H
ATOM   4572  CE1 PHE A 282      54.550  38.080  53.340  1.00  0.00           C
ATOM   4573  HE1 PHE A 282      55.610  37.890  53.410  1.00  0.00           H
ATOM   4574  CZ  PHE A 282      53.740  37.060  52.870  1.00  0.00           C
ATOM   4575  HZ  PHE A 282      54.050  36.170  52.330  1.00  0.00           H
ATOM   4576  CD2 PHE A 282      51.770  38.330  53.640  1.00  0.00           C
ATOM   4577  HD2 PHE A 282      50.690  38.340  53.680  1.00  0.00           H
ATOM   4578  CE2 PHE A 282      52.380  37.190  53.010  1.00  0.00           C
ATOM   4579  HE2 PHE A 282      51.830  36.330  52.650  1.00  0.00           H
ATOM   4580  C   PHE A 282      50.270  42.230  55.540  1.00  0.00           C
ATOM   4581  O   PHE A 282      50.050  42.110  56.760  1.00  0.00           O
ATOM   4582  N   THR A 283      50.190  43.460  54.940  1.00  0.00           N
ATOM   4583  HN  THR A 283      50.450  43.620  53.990  1.00  0.00           H
ATOM   4584  CA  THR A 283      50.030  44.710  55.680  1.00  0.00           C
ATOM   4585  HA  THR A 283      50.710  44.670  56.510  1.00  0.00           H
ATOM   4586  CB  THR A 283      50.430  45.980  54.900  1.00  0.00           C
ATOM   4587  HB  THR A 283      50.390  46.790  55.660  1.00  0.00           H
ATOM   4588  OG1 THR A 283      49.580  46.260  53.820  1.00  0.00           O
ATOM   4589  HG1 THR A 283      49.630  45.560  53.170  1.00  0.00           H
ATOM   4590  CG2 THR A 283      51.930  45.930  54.400  1.00  0.00           C
ATOM   4591 HG21 THR A 283      52.120  45.060  53.720  1.00  0.00           H
ATOM   4592 HG22 THR A 283      52.570  45.770  55.280  1.00  0.00           H
ATOM   4593 HG23 THR A 283      52.180  46.900  53.900  1.00  0.00           H
ATOM   4594  C   THR A 283      48.760  44.870  56.340  1.00  0.00           C
ATOM   4595  O   THR A 283      48.620  45.560  57.360  1.00  0.00           O
ATOM   4596  N   TYR A 284      47.670  44.210  55.790  1.00  0.00           N
ATOM   4597  HN  TYR A 284      47.980  43.560  55.100  1.00  0.00           H
ATOM   4598  CA  TYR A 284      46.330  44.450  56.190  1.00  0.00           C
ATOM   4599  HA  TYR A 284      46.130  45.500  56.330  1.00  0.00           H
ATOM   4600  CB  TYR A 284      45.280  43.920  55.160  1.00  0.00           C
ATOM   4601  HB1 TYR A 284      44.250  44.170  55.510  1.00  0.00           H
ATOM   4602  HB2 TYR A 284      45.290  42.810  55.100  1.00  0.00           H
ATOM   4603  CG  TYR A 284      45.470  44.460  53.830  1.00  0.00           C
ATOM   4604  CD1 TYR A 284      45.660  43.590  52.760  1.00  0.00           C
ATOM   4605  HD1 TYR A 284      45.850  42.550  52.950  1.00  0.00           H
ATOM   4606  CE1 TYR A 284      45.820  44.120  51.420  1.00  0.00           C
ATOM   4607  HE1 TYR A 284      45.950  43.390  50.630  1.00  0.00           H
ATOM   4608  CZ  TYR A 284      45.690  45.450  51.170  1.00  0.00           C
ATOM   4609  OH  TYR A 284      45.940  45.890  49.860  1.00  0.00           O
ATOM   4610  HH  TYR A 284      46.040  45.190  49.220  1.00  0.00           H
ATOM   4611  CD2 TYR A 284      45.300  45.860  53.540  1.00  0.00           C
ATOM   4612  HD2 TYR A 284      45.100  46.530  54.360  1.00  0.00           H
ATOM   4613  CE2 TYR A 284      45.410  46.370  52.220  1.00  0.00           C
ATOM   4614  HE2 TYR A 284      45.300  47.430  52.060  1.00  0.00           H
ATOM   4615  C   TYR A 284      46.040  43.780  57.510  1.00  0.00           C
ATOM   4616  O   TYR A 284      45.170  44.200  58.280  1.00  0.00           O
ATOM   4617  N   MET A 285      46.930  42.820  57.890  1.00  0.00           N
ATOM   4618  HN  MET A 285      47.600  42.460  57.250  1.00  0.00           H
ATOM   4619  CA  MET A 285      46.990  42.350  59.270  1.00  0.00           C
ATOM   4620  HA  MET A 285      46.030  41.890  59.470  1.00  0.00           H
ATOM   4621  CB  MET A 285      48.040  41.210  59.420  1.00  0.00           C
ATOM   4622  HB1 MET A 285      48.990  41.790  59.350  1.00  0.00           H
ATOM   4623  HB2 MET A 285      47.880  40.470  58.600  1.00  0.00           H
ATOM   4624  CG  MET A 285      48.090  40.470  60.800  1.00  0.00           C
ATOM   4625  HG1 MET A 285      48.480  39.440  60.620  1.00  0.00           H
ATOM   4626  HG2 MET A 285      47.030  40.360  61.110  1.00  0.00           H
ATOM   4627  SD  MET A 285      49.110  41.230  62.140  1.00  0.00           S
ATOM   4628  CE  MET A 285      48.570  39.930  63.340  1.00  0.00           C
ATOM   4629  HE1 MET A 285      48.980  38.930  63.120  1.00  0.00           H
ATOM   4630  HE2 MET A 285      47.460  39.920  63.360  1.00  0.00           H
ATOM   4631  HE3 MET A 285      48.830  40.280  64.360  1.00  0.00           H
ATOM   4632  C   MET A 285      47.120  43.400  60.370  1.00  0.00           C
ATOM   4633  O   MET A 285      46.720  43.270  61.500  1.00  0.00           O
ATOM   4634  N   ASN A 286      47.780  44.580  60.080  1.00  0.00           N
ATOM   4635  HN  ASN A 286      48.000  44.750  59.130  1.00  0.00           H
ATOM   4636  CA  ASN A 286      48.250  45.470  61.030  1.00  0.00           C
ATOM   4637  HA  ASN A 286      48.670  44.960  61.880  1.00  0.00           H
ATOM   4638  CB  ASN A 286      49.260  46.390  60.370  1.00  0.00           C
ATOM   4639  HB1 ASN A 286      48.810  47.000  59.550  1.00  0.00           H
ATOM   4640  HB2 ASN A 286      50.100  45.870  59.860  1.00  0.00           H
ATOM   4641  CG  ASN A 286      50.030  47.240  61.430  1.00  0.00           C
ATOM   4642  OD1 ASN A 286      50.620  46.740  62.430  1.00  0.00           O
ATOM   4643  ND2 ASN A 286      50.040  48.570  61.160  1.00  0.00           N
ATOM   4644 HD21 ASN A 286      49.700  48.980  60.310  1.00  0.00           H
ATOM   4645 HD22 ASN A 286      50.420  49.080  61.920  1.00  0.00           H
ATOM   4646  C   ASN A 286      47.030  46.320  61.530  1.00  0.00           C
ATOM   4647  O   ASN A 286      46.920  46.840  62.620  1.00  0.00           O
ATOM   4648  N   SER A 287      45.870  46.230  60.810  1.00  0.00           N
ATOM   4649  HN  SER A 287      45.820  45.680  59.980  1.00  0.00           H
ATOM   4650  CA  SER A 287      44.510  46.740  61.120  1.00  0.00           C
ATOM   4651  HA  SER A 287      44.660  47.590  61.800  1.00  0.00           H
ATOM   4652  CB  SER A 287      43.730  47.280  59.860  1.00  0.00           C
ATOM   4653  HB1 SER A 287      42.660  47.510  60.090  1.00  0.00           H
ATOM   4654  HB2 SER A 287      43.670  46.550  59.040  1.00  0.00           H
ATOM   4655  OG  SER A 287      44.240  48.480  59.320  1.00  0.00           O
ATOM   4656  HG1 SER A 287      45.070  48.190  58.930  1.00  0.00           H
ATOM   4657  C   SER A 287      43.640  45.700  61.860  1.00  0.00           C
ATOM   4658  O   SER A 287      42.470  45.990  62.180  1.00  0.00           O
ATOM   4659  N   MET A 288      44.190  44.520  62.210  1.00  0.00           N
ATOM   4660  HN  MET A 288      45.060  44.190  61.840  1.00  0.00           H
ATOM   4661  CA  MET A 288      43.730  43.700  63.320  1.00  0.00           C
ATOM   4662  HA  MET A 288      42.840  44.190  63.700  1.00  0.00           H
ATOM   4663  CB  MET A 288      43.540  42.220  62.780  1.00  0.00           C
ATOM   4664  HB1 MET A 288      44.480  41.990  62.240  1.00  0.00           H
ATOM   4665  HB2 MET A 288      42.680  42.260  62.070  1.00  0.00           H
ATOM   4666  CG  MET A 288      43.180  41.280  63.980  1.00  0.00           C
ATOM   4667  HG1 MET A 288      43.970  41.220  64.760  1.00  0.00           H
ATOM   4668  HG2 MET A 288      43.070  40.210  63.680  1.00  0.00           H
ATOM   4669  SD  MET A 288      41.730  41.830  64.890  1.00  0.00           S
ATOM   4670  CE  MET A 288      41.820  40.570  66.170  1.00  0.00           C
ATOM   4671  HE1 MET A 288      42.750  40.790  66.760  1.00  0.00           H
ATOM   4672  HE2 MET A 288      41.780  39.550  65.730  1.00  0.00           H
ATOM   4673  HE3 MET A 288      40.980  40.680  66.890  1.00  0.00           H
ATOM   4674  C   MET A 288      44.780  43.760  64.430  1.00  0.00           C
ATOM   4675  O   MET A 288      44.490  43.670  65.670  1.00  0.00           O
ATOM   4676  N   LEU A 289      46.040  43.990  64.150  1.00  0.00           N
ATOM   4677  HN  LEU A 289      46.470  43.930  63.250  1.00  0.00           H
ATOM   4678  CA  LEU A 289      47.070  44.060  65.150  1.00  0.00           C
ATOM   4679  HA  LEU A 289      47.030  43.250  65.850  1.00  0.00           H
ATOM   4680  CB  LEU A 289      48.530  44.100  64.560  1.00  0.00           C
ATOM   4681  HB1 LEU A 289      48.610  45.130  64.140  1.00  0.00           H
ATOM   4682  HB2 LEU A 289      48.530  43.400  63.700  1.00  0.00           H
ATOM   4683  CG  LEU A 289      49.640  43.940  65.590  1.00  0.00           C
ATOM   4684  HG  LEU A 289      49.590  44.760  66.340  1.00  0.00           H
ATOM   4685  CD1 LEU A 289      49.480  42.620  66.380  1.00  0.00           C
ATOM   4686 HD11 LEU A 289      49.790  41.820  65.690  1.00  0.00           H
ATOM   4687 HD12 LEU A 289      48.410  42.460  66.660  1.00  0.00           H
ATOM   4688 HD13 LEU A 289      50.010  42.550  67.350  1.00  0.00           H
ATOM   4689  CD2 LEU A 289      51.020  44.070  64.960  1.00  0.00           C
ATOM   4690 HD21 LEU A 289      51.070  45.080  64.520  1.00  0.00           H
ATOM   4691 HD22 LEU A 289      51.150  43.260  64.200  1.00  0.00           H
ATOM   4692 HD23 LEU A 289      51.840  43.880  65.690  1.00  0.00           H
ATOM   4693  C   LEU A 289      46.920  45.340  66.010  1.00  0.00           C
ATOM   4694  O   LEU A 289      47.150  45.300  67.190  1.00  0.00           O
ATOM   4695  N   ASP A 290      46.520  46.520  65.480  1.00  0.00           N
ATOM   4696  HN  ASP A 290      46.420  46.540  64.490  1.00  0.00           H
ATOM   4697  CA  ASP A 290      46.210  47.710  66.280  1.00  0.00           C
ATOM   4698  HA  ASP A 290      47.120  47.900  66.840  1.00  0.00           H
ATOM   4699  CB  ASP A 290      45.980  48.970  65.310  1.00  0.00           C
ATOM   4700  HB1 ASP A 290      45.570  49.810  65.900  1.00  0.00           H
ATOM   4701  HB2 ASP A 290      45.210  48.730  64.540  1.00  0.00           H
ATOM   4702  CG  ASP A 290      47.280  49.300  64.610  1.00  0.00           C
ATOM   4703  OD1 ASP A 290      48.450  49.010  64.920  1.00  0.00           O
ATOM   4704  OD2 ASP A 290      47.020  50.060  63.530  1.00  0.00           O
ATOM   4705  HD2 ASP A 290      47.860  50.310  63.130  1.00  0.00           H
ATOM   4706  C   ASP A 290      44.970  47.410  67.210  1.00  0.00           C
ATOM   4707  O   ASP A 290      45.090  47.830  68.370  1.00  0.00           O
ATOM   4708  N   PRO A 291      43.910  46.620  66.920  1.00  0.00           N
ATOM   4709  CD  PRO A 291      43.240  46.770  65.650  1.00  0.00           C
ATOM   4710  HD1 PRO A 291      43.730  46.310  64.770  1.00  0.00           H
ATOM   4711  HD2 PRO A 291      43.160  47.860  65.440  1.00  0.00           H
ATOM   4712  CA  PRO A 291      42.990  46.150  67.980  1.00  0.00           C
ATOM   4713  HA  PRO A 291      42.640  46.930  68.630  1.00  0.00           H
ATOM   4714  CB  PRO A 291      41.970  45.370  67.110  1.00  0.00           C
ATOM   4715  HB1 PRO A 291      41.050  45.300  67.720  1.00  0.00           H
ATOM   4716  HB2 PRO A 291      42.440  44.420  66.800  1.00  0.00           H
ATOM   4717  CG  PRO A 291      41.800  46.230  65.830  1.00  0.00           C
ATOM   4718  HG1 PRO A 291      41.390  45.620  65.000  1.00  0.00           H
ATOM   4719  HG2 PRO A 291      41.140  47.120  66.010  1.00  0.00           H
ATOM   4720  C   PRO A 291      43.770  45.120  68.910  1.00  0.00           C
ATOM   4721  O   PRO A 291      43.490  45.150  70.110  1.00  0.00           O
ATOM   4722  N   VAL A 292      44.660  44.330  68.470  1.00  0.00           N
ATOM   4723  HN  VAL A 292      44.850  44.190  67.500  1.00  0.00           H
ATOM   4724  CA  VAL A 292      45.380  43.440  69.380  1.00  0.00           C
ATOM   4725  HA  VAL A 292      44.770  42.920  70.100  1.00  0.00           H
ATOM   4726  CB  VAL A 292      46.060  42.320  68.600  1.00  0.00           C
ATOM   4727  HB  VAL A 292      46.650  42.750  67.770  1.00  0.00           H
ATOM   4728  CG1 VAL A 292      47.000  41.460  69.520  1.00  0.00           C
ATOM   4729 HG11 VAL A 292      46.480  40.900  70.330  1.00  0.00           H
ATOM   4730 HG12 VAL A 292      47.790  42.110  69.950  1.00  0.00           H
ATOM   4731 HG13 VAL A 292      47.480  40.660  68.910  1.00  0.00           H
ATOM   4732  CG2 VAL A 292      45.270  41.340  67.910  1.00  0.00           C
ATOM   4733 HG21 VAL A 292      44.440  41.850  67.390  1.00  0.00           H
ATOM   4734 HG22 VAL A 292      44.840  40.540  68.570  1.00  0.00           H
ATOM   4735 HG23 VAL A 292      45.900  40.730  67.230  1.00  0.00           H
ATOM   4736  C   VAL A 292      46.270  44.180  70.440  1.00  0.00           C
ATOM   4737  O   VAL A 292      46.360  43.820  71.630  1.00  0.00           O
ATOM   4738  N   VAL A 293      46.940  45.310  70.040  1.00  0.00           N
ATOM   4739  HN  VAL A 293      46.880  45.520  69.070  1.00  0.00           H
ATOM   4740  CA  VAL A 293      48.090  45.770  70.800  1.00  0.00           C
ATOM   4741  HA  VAL A 293      48.250  45.020  71.560  1.00  0.00           H
ATOM   4742  CB  VAL A 293      49.290  45.980  69.820  1.00  0.00           C
ATOM   4743  HB  VAL A 293      49.000  46.580  68.940  1.00  0.00           H
ATOM   4744  CG1 VAL A 293      50.500  46.820  70.430  1.00  0.00           C
ATOM   4745 HG11 VAL A 293      51.000  46.220  71.210  1.00  0.00           H
ATOM   4746 HG12 VAL A 293      50.130  47.740  70.950  1.00  0.00           H
ATOM   4747 HG13 VAL A 293      51.310  47.100  69.740  1.00  0.00           H
ATOM   4748  CG2 VAL A 293      49.680  44.560  69.360  1.00  0.00           C
ATOM   4749 HG21 VAL A 293      50.530  44.590  68.650  1.00  0.00           H
ATOM   4750 HG22 VAL A 293      48.810  44.140  68.820  1.00  0.00           H
ATOM   4751 HG23 VAL A 293      49.910  44.010  70.300  1.00  0.00           H
ATOM   4752  C   VAL A 293      47.880  47.020  71.660  1.00  0.00           C
ATOM   4753  O   VAL A 293      48.380  47.180  72.780  1.00  0.00           O
ATOM   4754  N   TYR A 294      47.040  47.920  71.050  1.00  0.00           N
ATOM   4755  HN  TYR A 294      46.780  47.650  70.120  1.00  0.00           H
ATOM   4756  CA  TYR A 294      46.870  49.260  71.500  1.00  0.00           C
ATOM   4757  HA  TYR A 294      47.510  49.280  72.360  1.00  0.00           H
ATOM   4758  CB  TYR A 294      47.030  50.250  70.330  1.00  0.00           C
ATOM   4759  HB1 TYR A 294      46.620  51.270  70.470  1.00  0.00           H
ATOM   4760  HB2 TYR A 294      46.510  49.860  69.430  1.00  0.00           H
ATOM   4761  CG  TYR A 294      48.520  50.360  70.130  1.00  0.00           C
ATOM   4762  CD1 TYR A 294      49.080  49.770  68.980  1.00  0.00           C
ATOM   4763  HD1 TYR A 294      48.390  49.420  68.220  1.00  0.00           H
ATOM   4764  CE1 TYR A 294      50.470  49.790  68.690  1.00  0.00           C
ATOM   4765  HE1 TYR A 294      50.870  49.200  67.880  1.00  0.00           H
ATOM   4766  CZ  TYR A 294      51.310  50.480  69.500  1.00  0.00           C
ATOM   4767  OH  TYR A 294      52.700  50.430  69.200  1.00  0.00           O
ATOM   4768  HH  TYR A 294      52.780  49.960  68.370  1.00  0.00           H
ATOM   4769  CD2 TYR A 294      49.430  51.070  70.990  1.00  0.00           C
ATOM   4770  HD2 TYR A 294      49.030  51.570  71.860  1.00  0.00           H
ATOM   4771  CE2 TYR A 294      50.810  51.110  70.640  1.00  0.00           C
ATOM   4772  HE2 TYR A 294      51.410  51.780  71.250  1.00  0.00           H
ATOM   4773  C   TYR A 294      45.570  49.490  72.200  1.00  0.00           C
ATOM   4774  O   TYR A 294      45.420  49.660  73.360  1.00  0.00           O
ATOM   4775  N   TYR A 295      44.480  49.440  71.430  1.00  0.00           N
ATOM   4776  HN  TYR A 295      44.610  49.130  70.490  1.00  0.00           H
ATOM   4777  CA  TYR A 295      43.170  50.000  71.600  1.00  0.00           C
ATOM   4778  HA  TYR A 295      43.270  51.060  71.440  1.00  0.00           H
ATOM   4779  CB  TYR A 295      42.270  49.440  70.480  1.00  0.00           C
ATOM   4780  HB1 TYR A 295      41.240  49.770  70.760  1.00  0.00           H
ATOM   4781  HB2 TYR A 295      42.370  48.330  70.510  1.00  0.00           H
ATOM   4782  CG  TYR A 295      42.590  49.890  69.050  1.00  0.00           C
ATOM   4783  CD1 TYR A 295      43.510  50.870  68.670  1.00  0.00           C
ATOM   4784  HD1 TYR A 295      44.070  51.340  69.460  1.00  0.00           H
ATOM   4785  CE1 TYR A 295      43.570  51.210  67.320  1.00  0.00           C
ATOM   4786  HE1 TYR A 295      44.300  51.910  66.960  1.00  0.00           H
ATOM   4787  CZ  TYR A 295      42.690  50.700  66.370  1.00  0.00           C
ATOM   4788  OH  TYR A 295      42.800  51.040  65.000  1.00  0.00           O
ATOM   4789  HH  TYR A 295      42.120  50.560  64.510  1.00  0.00           H
ATOM   4790  CD2 TYR A 295      41.670  49.360  68.070  1.00  0.00           C
ATOM   4791  HD2 TYR A 295      40.960  48.580  68.320  1.00  0.00           H
ATOM   4792  CE2 TYR A 295      41.620  49.870  66.780  1.00  0.00           C
ATOM   4793  HE2 TYR A 295      40.840  49.550  66.110  1.00  0.00           H
ATOM   4794  C   TYR A 295      42.450  49.850  72.910  1.00  0.00           C
ATOM   4795  O   TYR A 295      41.770  50.770  73.410  1.00  0.00           O
ATOM   4796  N   PHE A 296      42.540  48.600  73.450  1.00  0.00           N
ATOM   4797  HN  PHE A 296      43.080  47.920  72.960  1.00  0.00           H
ATOM   4798  CA  PHE A 296      41.770  48.320  74.650  1.00  0.00           C
ATOM   4799  HA  PHE A 296      41.320  49.190  75.090  1.00  0.00           H
ATOM   4800  CB  PHE A 296      40.800  47.160  74.450  1.00  0.00           C
ATOM   4801  HB1 PHE A 296      39.980  47.240  75.200  1.00  0.00           H
ATOM   4802  HB2 PHE A 296      41.370  46.210  74.540  1.00  0.00           H
ATOM   4803  CG  PHE A 296      40.100  47.290  73.110  1.00  0.00           C
ATOM   4804  CD1 PHE A 296      40.380  46.500  72.000  1.00  0.00           C
ATOM   4805  HD1 PHE A 296      41.100  45.680  71.970  1.00  0.00           H
ATOM   4806  CE1 PHE A 296      39.780  46.760  70.730  1.00  0.00           C
ATOM   4807  HE1 PHE A 296      40.000  46.180  69.850  1.00  0.00           H
ATOM   4808  CZ  PHE A 296      38.810  47.710  70.620  1.00  0.00           C
ATOM   4809  HZ  PHE A 296      38.330  47.880  69.660  1.00  0.00           H
ATOM   4810  CD2 PHE A 296      39.070  48.230  72.980  1.00  0.00           C
ATOM   4811  HD2 PHE A 296      38.680  48.810  73.800  1.00  0.00           H
ATOM   4812  CE2 PHE A 296      38.410  48.420  71.770  1.00  0.00           C
ATOM   4813  HE2 PHE A 296      37.570  49.090  71.770  1.00  0.00           H
ATOM   4814  C   PHE A 296      42.850  47.900  75.730  1.00  0.00           C
ATOM   4815  O   PHE A 296      42.510  47.360  76.750  1.00  0.00           O
ATOM   4816  N   SER A 297      44.140  48.200  75.480  1.00  0.00           N
ATOM   4817  HN  SER A 297      44.360  48.900  74.800  1.00  0.00           H
ATOM   4818  CA  SER A 297      45.240  47.570  76.150  1.00  0.00           C
ATOM   4819  HA  SER A 297      44.790  47.230  77.070  1.00  0.00           H
ATOM   4820  CB  SER A 297      45.800  46.380  75.300  1.00  0.00           C
ATOM   4821  HB1 SER A 297      46.340  46.820  74.430  1.00  0.00           H
ATOM   4822  HB2 SER A 297      44.960  45.800  74.850  1.00  0.00           H
ATOM   4823  OG  SER A 297      46.650  45.600  76.210  1.00  0.00           O
ATOM   4824  HG1 SER A 297      46.100  45.270  76.930  1.00  0.00           H
ATOM   4825  C   SER A 297      46.400  48.600  76.430  1.00  0.00           C
ATOM   4826  O   SER A 297      46.840  49.450  75.660  1.00  0.00           O
ATOM   4827  N   SER A 298      46.730  48.700  77.730  1.00  0.00           N
ATOM   4828  HN  SER A 298      46.270  48.130  78.410  1.00  0.00           H
ATOM   4829  CA  SER A 298      47.620  49.660  78.320  1.00  0.00           C
ATOM   4830  HA  SER A 298      47.270  50.580  77.900  1.00  0.00           H
ATOM   4831  CB  SER A 298      47.560  49.630  79.850  1.00  0.00           C
ATOM   4832  HB1 SER A 298      46.480  49.770  80.050  1.00  0.00           H
ATOM   4833  HB2 SER A 298      47.990  50.580  80.230  1.00  0.00           H
ATOM   4834  OG  SER A 298      48.090  48.480  80.520  1.00  0.00           O
ATOM   4835  HG1 SER A 298      47.520  47.740  80.310  1.00  0.00           H
ATOM   4836  C   SER A 298      49.080  49.700  77.780  1.00  0.00           C
ATOM   4837  O   SER A 298      49.430  48.730  77.210  1.00  0.00           O
ATOM   4838  N   PRO A 299      49.820  50.760  77.970  1.00  0.00           N
ATOM   4839  CD  PRO A 299      49.360  52.170  78.100  1.00  0.00           C
ATOM   4840  HD1 PRO A 299      48.880  52.330  79.090  1.00  0.00           H
ATOM   4841  HD2 PRO A 299      48.620  52.360  77.300  1.00  0.00           H
ATOM   4842  CA  PRO A 299      51.270  50.740  77.880  1.00  0.00           C
ATOM   4843  HA  PRO A 299      51.560  50.690  76.850  1.00  0.00           H
ATOM   4844  CB  PRO A 299      51.640  52.120  78.480  1.00  0.00           C
ATOM   4845  HB1 PRO A 299      52.670  52.360  78.150  1.00  0.00           H
ATOM   4846  HB2 PRO A 299      51.490  52.070  79.580  1.00  0.00           H
ATOM   4847  CG  PRO A 299      50.520  53.020  77.870  1.00  0.00           C
ATOM   4848  HG1 PRO A 299      50.390  54.010  78.370  1.00  0.00           H
ATOM   4849  HG2 PRO A 299      50.650  53.100  76.770  1.00  0.00           H
ATOM   4850  C   PRO A 299      52.000  49.530  78.520  1.00  0.00           C
ATOM   4851  O   PRO A 299      51.660  49.090  79.660  1.00  0.00           O
ATOM   4852  N   SER A 300      53.050  49.020  77.870  1.00  0.00           N
ATOM   4853  HN  SER A 300      53.630  49.550  77.270  1.00  0.00           H
ATOM   4854  CA  SER A 300      53.640  47.770  78.360  1.00  0.00           C
ATOM   4855  HA  SER A 300      52.820  47.070  78.450  1.00  0.00           H
ATOM   4856  CB  SER A 300      54.630  47.190  77.300  1.00  0.00           C
ATOM   4857  HB1 SER A 300      55.610  47.730  77.270  1.00  0.00           H
ATOM   4858  HB2 SER A 300      54.220  47.470  76.310  1.00  0.00           H
ATOM   4859  OG  SER A 300      54.880  45.790  77.390  1.00  0.00           O
ATOM   4860  HG1 SER A 300      54.020  45.360  77.340  1.00  0.00           H
ATOM   4861  C   SER A 300      54.230  47.820  79.820  1.00  0.00           C
ATOM   4862  O   SER A 300      54.840  48.750  80.260  1.00  0.00           O
ATOM   4863  NT  SER A 300      54.260  46.640  80.500  1.00  0.00           N
ATOM   4864  HNT SER A 300      53.820  45.910  79.990  1.00  0.00           H
ATOM   4865  CAT SER A 300      55.000  46.490  81.690  1.00  0.00           C
ATOM   4866  HT1 SER A 300      54.310  46.730  82.530  1.00  0.00           H
ATOM   4867  HT2 SER A 300      55.860  47.190  81.740  1.00  0.00           H
ATOM   4868  HT3 SER A 300      55.250  45.410  81.730  1.00  0.00           H
TER
ENDMDL
