# Supplementary material for: Structural basis of hydroxycarboxylic acid receptor signaling mechanisms through ligand binding
Source: Nat Commun. 2023 Sep 22;14:5899. doi: 10.1038/s41467-023-41650-7 (PMC10516952; doi:10.1038/s41467-023-41650-7)
Supplement: Supplementary file 4 — Source Data [file 41467_2023_41650_MOESM4_ESM.zip › source file/molecular dynamics simulations trajectories/without_gsk_run3/without_gsk_run3_500ns.pdb]

REMARK    GENERATED BY TRJCONV
TITLE     Title t= 500000.00000 step= 250000000
REMARK    THIS IS A SIMULATION BOX
CRYST1   95.764   95.764  112.122  90.00  90.00  90.00 P 1           1
MODEL        1
ATOM      1  CAY HSD A   9      48.910  39.430  23.730  1.00  0.00           C
ATOM      2  HY1 HSD A   9      49.000  38.320  23.750  1.00  0.00           H
ATOM      3  HY2 HSD A   9      49.480  39.720  22.820  1.00  0.00           H
ATOM      4  HY3 HSD A   9      47.830  39.540  23.560  1.00  0.00           H
ATOM      5  CY  HSD A   9      49.500  40.170  24.830  1.00  0.00           C
ATOM      6  OY  HSD A   9      50.720  40.140  25.110  1.00  0.00           O
ATOM      7  N   HSD A   9      48.540  40.820  25.600  1.00  0.00           N
ATOM      8  HN  HSD A   9      47.670  40.790  25.110  1.00  0.00           H
ATOM      9  CA  HSD A   9      48.600  41.450  26.910  1.00  0.00           C
ATOM     10  HA  HSD A   9      47.550  41.530  27.130  1.00  0.00           H
ATOM     11  CB  HSD A   9      49.200  40.590  28.090  1.00  0.00           C
ATOM     12  HB1 HSD A   9      49.170  41.220  29.010  1.00  0.00           H
ATOM     13  HB2 HSD A   9      50.160  40.240  27.670  1.00  0.00           H
ATOM     14  ND1 HSD A   9      47.150  39.530  29.070  1.00  0.00           N
ATOM     15  HD1 HSD A   9      46.470  40.270  29.120  1.00  0.00           H
ATOM     16  CG  HSD A   9      48.310  39.430  28.370  1.00  0.00           C
ATOM     17  CE1 HSD A   9      46.730  38.300  29.280  1.00  0.00           C
ATOM     18  HE1 HSD A   9      45.740  38.150  29.700  1.00  0.00           H
ATOM     19  NE2 HSD A   9      47.480  37.360  28.760  1.00  0.00           N
ATOM     20  CD2 HSD A   9      48.550  38.080  28.150  1.00  0.00           C
ATOM     21  HD2 HSD A   9      49.310  37.590  27.560  1.00  0.00           H
ATOM     22  C   HSD A   9      49.240  42.860  27.060  1.00  0.00           C
ATOM     23  O   HSD A   9      49.210  43.560  28.090  1.00  0.00           O
ATOM     24  N   PHE A  10      49.780  43.280  25.920  1.00  0.00           N
ATOM     25  HN  PHE A  10      49.710  42.730  25.090  1.00  0.00           H
ATOM     26  CA  PHE A  10      50.390  44.600  25.770  1.00  0.00           C
ATOM     27  HA  PHE A  10      51.160  44.610  26.530  1.00  0.00           H
ATOM     28  CB  PHE A  10      51.110  44.630  24.410  1.00  0.00           C
ATOM     29  HB1 PHE A  10      50.560  44.140  23.580  1.00  0.00           H
ATOM     30  HB2 PHE A  10      52.060  44.030  24.470  1.00  0.00           H
ATOM     31  CG  PHE A  10      51.510  45.970  23.790  1.00  0.00           C
ATOM     32  CD1 PHE A  10      52.780  46.500  24.070  1.00  0.00           C
ATOM     33  HD1 PHE A  10      53.580  46.040  24.630  1.00  0.00           H
ATOM     34  CE1 PHE A  10      53.180  47.760  23.630  1.00  0.00           C
ATOM     35  HE1 PHE A  10      54.190  48.020  23.890  1.00  0.00           H
ATOM     36  CZ  PHE A  10      52.370  48.520  22.780  1.00  0.00           C
ATOM     37  HZ  PHE A  10      52.750  49.480  22.430  1.00  0.00           H
ATOM     38  CD2 PHE A  10      50.650  46.840  23.080  1.00  0.00           C
ATOM     39  HD2 PHE A  10      49.610  46.550  23.100  1.00  0.00           H
ATOM     40  CE2 PHE A  10      51.080  48.030  22.520  1.00  0.00           C
ATOM     41  HE2 PHE A  10      50.450  48.590  21.850  1.00  0.00           H
ATOM     42  C   PHE A  10      49.510  45.820  25.980  1.00  0.00           C
ATOM     43  O   PHE A  10      48.320  45.820  25.690  1.00  0.00           O
ATOM     44  N   LEU A  11      50.180  46.890  26.470  1.00  0.00           N
ATOM     45  HN  LEU A  11      51.140  46.870  26.700  1.00  0.00           H
ATOM     46  CA  LEU A  11      49.770  48.200  26.840  1.00  0.00           C
ATOM     47  HA  LEU A  11      49.010  48.510  26.140  1.00  0.00           H
ATOM     48  CB  LEU A  11      49.310  48.280  28.260  1.00  0.00           C
ATOM     49  HB1 LEU A  11      49.430  49.290  28.700  1.00  0.00           H
ATOM     50  HB2 LEU A  11      50.020  47.620  28.810  1.00  0.00           H
ATOM     51  CG  LEU A  11      47.850  47.930  28.590  1.00  0.00           C
ATOM     52  HG  LEU A  11      47.430  47.570  27.630  1.00  0.00           H
ATOM     53  CD1 LEU A  11      47.600  46.890  29.640  1.00  0.00           C
ATOM     54 HD11 LEU A  11      46.510  46.800  29.830  1.00  0.00           H
ATOM     55 HD12 LEU A  11      48.090  47.000  30.630  1.00  0.00           H
ATOM     56 HD13 LEU A  11      48.000  45.920  29.260  1.00  0.00           H
ATOM     57  CD2 LEU A  11      47.120  49.200  28.900  1.00  0.00           C
ATOM     58 HD21 LEU A  11      46.020  49.110  28.920  1.00  0.00           H
ATOM     59 HD22 LEU A  11      47.310  49.980  28.130  1.00  0.00           H
ATOM     60 HD23 LEU A  11      47.550  49.660  29.830  1.00  0.00           H
ATOM     61  C   LEU A  11      50.950  49.090  26.660  1.00  0.00           C
ATOM     62  O   LEU A  11      52.060  48.710  27.160  1.00  0.00           O
ATOM     63  N   GLU A  12      50.710  50.350  26.190  1.00  0.00           N
ATOM     64  HN  GLU A  12      49.810  50.610  25.830  1.00  0.00           H
ATOM     65  CA  GLU A  12      51.650  51.500  26.290  1.00  0.00           C
ATOM     66  HA  GLU A  12      52.550  51.020  26.660  1.00  0.00           H
ATOM     67  CB  GLU A  12      52.170  52.040  24.970  1.00  0.00           C
ATOM     68  HB1 GLU A  12      51.350  52.460  24.340  1.00  0.00           H
ATOM     69  HB2 GLU A  12      52.590  51.200  24.370  1.00  0.00           H
ATOM     70  CG  GLU A  12      53.410  52.940  25.200  1.00  0.00           C
ATOM     71  HG1 GLU A  12      54.150  52.220  25.600  1.00  0.00           H
ATOM     72  HG2 GLU A  12      53.130  53.780  25.870  1.00  0.00           H
ATOM     73  CD  GLU A  12      53.880  53.540  23.930  1.00  0.00           C
ATOM     74  OE1 GLU A  12      55.040  53.330  23.490  1.00  0.00           O
ATOM     75  OE2 GLU A  12      53.050  54.220  23.220  1.00  0.00           O
ATOM     76  C   GLU A  12      51.090  52.480  27.320  1.00  0.00           C
ATOM     77  O   GLU A  12      49.990  53.060  27.150  1.00  0.00           O
ATOM     78  N   ILE A  13      51.760  52.700  28.510  1.00  0.00           N
ATOM     79  HN  ILE A  13      52.650  52.260  28.650  1.00  0.00           H
ATOM     80  CA  ILE A  13      51.270  53.360  29.640  1.00  0.00           C
ATOM     81  HA  ILE A  13      50.310  53.810  29.410  1.00  0.00           H
ATOM     82  CB  ILE A  13      51.030  52.540  30.890  1.00  0.00           C
ATOM     83  HB  ILE A  13      51.970  52.090  31.240  1.00  0.00           H
ATOM     84  CG2 ILE A  13      50.300  53.320  32.030  1.00  0.00           C
ATOM     85 HG21 ILE A  13      51.050  54.050  32.410  1.00  0.00           H
ATOM     86 HG22 ILE A  13      49.880  52.650  32.810  1.00  0.00           H
ATOM     87 HG23 ILE A  13      49.390  53.820  31.630  1.00  0.00           H
ATOM     88  CG1 ILE A  13      50.140  51.330  30.540  1.00  0.00           C
ATOM     89 HG11 ILE A  13      50.710  50.670  29.840  1.00  0.00           H
ATOM     90 HG12 ILE A  13      49.230  51.590  29.940  1.00  0.00           H
ATOM     91  CD  ILE A  13      49.700  50.470  31.730  1.00  0.00           C
ATOM     92  HD1 ILE A  13      49.420  49.440  31.440  1.00  0.00           H
ATOM     93  HD2 ILE A  13      48.880  50.880  32.370  1.00  0.00           H
ATOM     94  HD3 ILE A  13      50.590  50.510  32.380  1.00  0.00           H
ATOM     95  C   ILE A  13      52.260  54.470  29.980  1.00  0.00           C
ATOM     96  O   ILE A  13      53.510  54.300  30.020  1.00  0.00           O
ATOM     97  N   ASP A  14      51.840  55.800  30.020  1.00  0.00           N
ATOM     98  HN  ASP A  14      50.870  55.980  30.110  1.00  0.00           H
ATOM     99  CA  ASP A  14      52.670  56.990  29.810  1.00  0.00           C
ATOM    100  HA  ASP A  14      52.010  57.660  29.290  1.00  0.00           H
ATOM    101  CB  ASP A  14      53.160  57.590  31.150  1.00  0.00           C
ATOM    102  HB1 ASP A  14      53.830  58.460  31.000  1.00  0.00           H
ATOM    103  HB2 ASP A  14      53.730  56.770  31.640  1.00  0.00           H
ATOM    104  CG  ASP A  14      52.010  58.010  32.010  1.00  0.00           C
ATOM    105  OD1 ASP A  14      52.030  57.830  33.230  1.00  0.00           O
ATOM    106  OD2 ASP A  14      51.030  58.600  31.490  1.00  0.00           O
ATOM    107  C   ASP A  14      53.850  56.840  28.840  1.00  0.00           C
ATOM    108  O   ASP A  14      54.910  57.330  29.150  1.00  0.00           O
ATOM    109  N   LYS A  15      53.660  56.440  27.560  1.00  0.00           N
ATOM    110  HN  LYS A  15      52.800  56.080  27.190  1.00  0.00           H
ATOM    111  CA  LYS A  15      54.650  56.330  26.570  1.00  0.00           C
ATOM    112  HA  LYS A  15      54.210  55.990  25.640  1.00  0.00           H
ATOM    113  CB  LYS A  15      55.230  57.730  26.120  1.00  0.00           C
ATOM    114  HB1 LYS A  15      56.100  57.530  25.450  1.00  0.00           H
ATOM    115  HB2 LYS A  15      55.590  58.230  27.050  1.00  0.00           H
ATOM    116  CG  LYS A  15      54.310  58.590  25.320  1.00  0.00           C
ATOM    117  HG1 LYS A  15      54.680  59.630  25.270  1.00  0.00           H
ATOM    118  HG2 LYS A  15      53.500  58.620  26.080  1.00  0.00           H
ATOM    119  CD  LYS A  15      53.780  58.150  24.000  1.00  0.00           C
ATOM    120  HD1 LYS A  15      53.060  57.320  24.180  1.00  0.00           H
ATOM    121  HD2 LYS A  15      54.530  57.700  23.320  1.00  0.00           H
ATOM    122  CE  LYS A  15      53.020  59.190  23.190  1.00  0.00           C
ATOM    123  HE1 LYS A  15      52.400  59.660  23.990  1.00  0.00           H
ATOM    124  HE2 LYS A  15      52.370  58.660  22.450  1.00  0.00           H
ATOM    125  NZ  LYS A  15      53.830  60.220  22.570  1.00  0.00           N
ATOM    126  HZ1 LYS A  15      54.530  60.680  23.180  1.00  0.00           H
ATOM    127  HZ2 LYS A  15      53.120  60.900  22.220  1.00  0.00           H
ATOM    128  HZ3 LYS A  15      54.310  59.930  21.690  1.00  0.00           H
ATOM    129  C   LYS A  15      55.770  55.340  26.780  1.00  0.00           C
ATOM    130  O   LYS A  15      56.890  55.490  26.250  1.00  0.00           O
ATOM    131  N   LYS A  16      55.540  54.280  27.590  1.00  0.00           N
ATOM    132  HN  LYS A  16      54.680  54.080  28.050  1.00  0.00           H
ATOM    133  CA  LYS A  16      56.450  53.200  27.860  1.00  0.00           C
ATOM    134  HA  LYS A  16      57.200  53.290  27.070  1.00  0.00           H
ATOM    135  CB  LYS A  16      57.110  53.300  29.340  1.00  0.00           C
ATOM    136  HB1 LYS A  16      57.720  52.380  29.500  1.00  0.00           H
ATOM    137  HB2 LYS A  16      56.310  53.400  30.110  1.00  0.00           H
ATOM    138  CG  LYS A  16      58.000  54.620  29.530  1.00  0.00           C
ATOM    139  HG1 LYS A  16      58.090  54.940  30.600  1.00  0.00           H
ATOM    140  HG2 LYS A  16      57.350  55.440  29.180  1.00  0.00           H
ATOM    141  CD  LYS A  16      59.380  54.690  28.810  1.00  0.00           C
ATOM    142  HD1 LYS A  16      59.240  54.770  27.720  1.00  0.00           H
ATOM    143  HD2 LYS A  16      59.840  53.700  29.010  1.00  0.00           H
ATOM    144  CE  LYS A  16      60.330  55.830  29.260  1.00  0.00           C
ATOM    145  HE1 LYS A  16      61.390  55.730  28.920  1.00  0.00           H
ATOM    146  HE2 LYS A  16      60.280  55.710  30.360  1.00  0.00           H
ATOM    147  NZ  LYS A  16      59.850  57.200  29.020  1.00  0.00           N
ATOM    148  HZ1 LYS A  16      60.550  57.940  29.230  1.00  0.00           H
ATOM    149  HZ2 LYS A  16      59.020  57.370  29.620  1.00  0.00           H
ATOM    150  HZ3 LYS A  16      59.520  57.230  28.040  1.00  0.00           H
ATOM    151  C   LYS A  16      55.820  51.790  27.820  1.00  0.00           C
ATOM    152  O   LYS A  16      54.580  51.730  27.970  1.00  0.00           O
ATOM    153  N   ASN A  17      56.600  50.760  27.520  1.00  0.00           N
ATOM    154  HN  ASN A  17      57.580  50.880  27.350  1.00  0.00           H
ATOM    155  CA  ASN A  17      56.160  49.350  27.360  1.00  0.00           C
ATOM    156  HA  ASN A  17      55.330  49.420  26.680  1.00  0.00           H
ATOM    157  CB  ASN A  17      57.270  48.520  26.840  1.00  0.00           C
ATOM    158  HB1 ASN A  17      56.900  47.480  26.760  1.00  0.00           H
ATOM    159  HB2 ASN A  17      58.310  48.540  27.250  1.00  0.00           H
ATOM    160  CG  ASN A  17      57.470  48.880  25.340  1.00  0.00           C
ATOM    161  OD1 ASN A  17      56.540  49.440  24.710  1.00  0.00           O
ATOM    162  ND2 ASN A  17      58.570  48.390  24.750  1.00  0.00           N
ATOM    163 HD21 ASN A  17      58.670  48.480  23.760  1.00  0.00           H
ATOM    164 HD22 ASN A  17      59.260  47.850  25.230  1.00  0.00           H
ATOM    165  C   ASN A  17      55.660  48.780  28.660  1.00  0.00           C
ATOM    166  O   ASN A  17      56.290  48.950  29.700  1.00  0.00           O
ATOM    167  N   CYS A  18      54.550  47.980  28.610  1.00  0.00           N
ATOM    168  HN  CYS A  18      53.880  48.010  27.870  1.00  0.00           H
ATOM    169  CA  CYS A  18      54.150  47.240  29.790  1.00  0.00           C
ATOM    170  HA  CYS A  18      55.000  46.850  30.310  1.00  0.00           H
ATOM    171  CB  CYS A  18      53.340  48.220  30.740  1.00  0.00           C
ATOM    172  HB1 CYS A  18      52.280  48.350  30.440  1.00  0.00           H
ATOM    173  HB2 CYS A  18      53.810  49.220  30.600  1.00  0.00           H
ATOM    174  SG  CYS A  18      53.360  47.780  32.550  1.00  0.00           S
ATOM    175  C   CYS A  18      53.220  46.160  29.400  1.00  0.00           C
ATOM    176  O   CYS A  18      52.620  46.060  28.270  1.00  0.00           O
ATOM    177  N   CYS A  19      52.990  45.250  30.320  1.00  0.00           N
ATOM    178  HN  CYS A  19      53.570  45.250  31.140  1.00  0.00           H
ATOM    179  CA  CYS A  19      51.960  44.300  30.170  1.00  0.00           C
ATOM    180  HA  CYS A  19      51.310  44.690  29.410  1.00  0.00           H
ATOM    181  CB  CYS A  19      52.530  42.810  29.790  1.00  0.00           C
ATOM    182  HB1 CYS A  19      51.790  41.980  29.890  1.00  0.00           H
ATOM    183  HB2 CYS A  19      53.230  42.540  30.610  1.00  0.00           H
ATOM    184  SG  CYS A  19      53.440  42.710  28.220  1.00  0.00           S
ATOM    185  C   CYS A  19      51.330  44.170  31.530  1.00  0.00           C
ATOM    186  O   CYS A  19      52.080  44.040  32.550  1.00  0.00           O
ATOM    187  N   VAL A  20      50.010  44.040  31.610  1.00  0.00           N
ATOM    188  HN  VAL A  20      49.430  44.170  30.800  1.00  0.00           H
ATOM    189  CA  VAL A  20      49.240  43.660  32.770  1.00  0.00           C
ATOM    190  HA  VAL A  20      49.890  43.370  33.570  1.00  0.00           H
ATOM    191  CB  VAL A  20      48.400  44.840  33.190  1.00  0.00           C
ATOM    192  HB  VAL A  20      47.850  45.190  32.300  1.00  0.00           H
ATOM    193  CG1 VAL A  20      47.420  44.510  34.290  1.00  0.00           C
ATOM    194 HG11 VAL A  20      47.210  45.430  34.870  1.00  0.00           H
ATOM    195 HG12 VAL A  20      47.850  43.900  35.120  1.00  0.00           H
ATOM    196 HG13 VAL A  20      46.550  43.860  34.040  1.00  0.00           H
ATOM    197  CG2 VAL A  20      49.320  46.010  33.620  1.00  0.00           C
ATOM    198 HG21 VAL A  20      50.020  46.330  32.820  1.00  0.00           H
ATOM    199 HG22 VAL A  20      50.040  45.620  34.360  1.00  0.00           H
ATOM    200 HG23 VAL A  20      48.760  46.860  34.080  1.00  0.00           H
ATOM    201  C   VAL A  20      48.420  42.490  32.350  1.00  0.00           C
ATOM    202  O   VAL A  20      47.510  42.510  31.570  1.00  0.00           O
ATOM    203  N   PHE A  21      48.770  41.370  32.900  1.00  0.00           N
ATOM    204  HN  PHE A  21      49.610  41.340  33.420  1.00  0.00           H
ATOM    205  CA  PHE A  21      48.350  40.050  32.410  1.00  0.00           C
ATOM    206  HA  PHE A  21      48.270  40.050  31.330  1.00  0.00           H
ATOM    207  CB  PHE A  21      49.380  38.930  32.960  1.00  0.00           C
ATOM    208  HB1 PHE A  21      48.940  37.900  32.980  1.00  0.00           H
ATOM    209  HB2 PHE A  21      49.610  39.140  34.020  1.00  0.00           H
ATOM    210  CG  PHE A  21      50.580  38.770  32.100  1.00  0.00           C
ATOM    211  CD1 PHE A  21      50.430  38.030  30.910  1.00  0.00           C
ATOM    212  HD1 PHE A  21      49.480  37.590  30.630  1.00  0.00           H
ATOM    213  CE1 PHE A  21      51.530  37.730  30.150  1.00  0.00           C
ATOM    214  HE1 PHE A  21      51.530  37.240  29.180  1.00  0.00           H
ATOM    215  CZ  PHE A  21      52.760  38.210  30.490  1.00  0.00           C
ATOM    216  HZ  PHE A  21      53.600  37.900  29.880  1.00  0.00           H
ATOM    217  CD2 PHE A  21      51.780  39.390  32.340  1.00  0.00           C
ATOM    218  HD2 PHE A  21      51.800  40.120  33.140  1.00  0.00           H
ATOM    219  CE2 PHE A  21      52.910  39.100  31.550  1.00  0.00           C
ATOM    220  HE2 PHE A  21      53.870  39.580  31.690  1.00  0.00           H
ATOM    221  C   PHE A  21      46.960  39.630  32.880  1.00  0.00           C
ATOM    222  O   PHE A  21      46.310  38.800  32.200  1.00  0.00           O
ATOM    223  N   ARG A  22      46.490  40.220  34.000  1.00  0.00           N
ATOM    224  HN  ARG A  22      46.970  40.970  34.470  1.00  0.00           H
ATOM    225  CA  ARG A  22      45.300  39.880  34.650  1.00  0.00           C
ATOM    226  HA  ARG A  22      45.200  40.680  35.370  1.00  0.00           H
ATOM    227  CB  ARG A  22      44.030  39.950  33.790  1.00  0.00           C
ATOM    228  HB1 ARG A  22      43.180  39.770  34.480  1.00  0.00           H
ATOM    229  HB2 ARG A  22      44.100  39.160  33.010  1.00  0.00           H
ATOM    230  CG  ARG A  22      43.870  41.300  33.020  1.00  0.00           C
ATOM    231  HG1 ARG A  22      44.890  41.540  32.650  1.00  0.00           H
ATOM    232  HG2 ARG A  22      43.570  42.030  33.800  1.00  0.00           H
ATOM    233  CD  ARG A  22      42.970  41.370  31.790  1.00  0.00           C
ATOM    234  HD1 ARG A  22      41.990  40.920  32.030  1.00  0.00           H
ATOM    235  HD2 ARG A  22      43.340  40.830  30.890  1.00  0.00           H
ATOM    236  NE  ARG A  22      42.860  42.830  31.340  1.00  0.00           N
ATOM    237  HE  ARG A  22      43.400  43.150  30.550  1.00  0.00           H
ATOM    238  CZ  ARG A  22      42.030  43.710  31.760  1.00  0.00           C
ATOM    239  NH1 ARG A  22      40.950  43.470  32.440  1.00  0.00           N
ATOM    240 HH11 ARG A  22      40.200  44.100  32.220  1.00  0.00           H
ATOM    241 HH12 ARG A  22      40.880  42.650  33.000  1.00  0.00           H
ATOM    242  NH2 ARG A  22      42.090  44.920  31.220  1.00  0.00           N
ATOM    243 HH21 ARG A  22      42.890  45.170  30.670  1.00  0.00           H
ATOM    244 HH22 ARG A  22      41.430  45.590  31.560  1.00  0.00           H
ATOM    245  C   ARG A  22      45.520  38.640  35.440  1.00  0.00           C
ATOM    246  O   ARG A  22      44.710  37.700  35.550  1.00  0.00           O
ATOM    247  N   ASP A  23      46.680  38.600  36.070  1.00  0.00           N
ATOM    248  HN  ASP A  23      47.300  39.380  35.940  1.00  0.00           H
ATOM    249  CA  ASP A  23      47.260  37.390  36.570  1.00  0.00           C
ATOM    250  HA  ASP A  23      47.260  36.770  35.680  1.00  0.00           H
ATOM    251  CB  ASP A  23      48.720  37.710  36.920  1.00  0.00           C
ATOM    252  HB1 ASP A  23      48.890  37.700  38.020  1.00  0.00           H
ATOM    253  HB2 ASP A  23      49.070  38.640  36.430  1.00  0.00           H
ATOM    254  CG  ASP A  23      49.590  36.620  36.540  1.00  0.00           C
ATOM    255  OD1 ASP A  23      50.780  36.900  36.250  1.00  0.00           O
ATOM    256  OD2 ASP A  23      49.250  35.400  36.490  1.00  0.00           O
ATOM    257  C   ASP A  23      46.470  36.650  37.680  1.00  0.00           C
ATOM    258  O   ASP A  23      45.600  37.180  38.390  1.00  0.00           O
ATOM    259  N   ASP A  24      46.600  35.330  37.520  1.00  0.00           N
ATOM    260  HN  ASP A  24      47.370  35.120  36.930  1.00  0.00           H
ATOM    261  CA  ASP A  24      45.860  34.280  38.080  1.00  0.00           C
ATOM    262  HA  ASP A  24      44.850  34.230  37.690  1.00  0.00           H
ATOM    263  CB  ASP A  24      46.510  33.010  37.720  1.00  0.00           C
ATOM    264  HB1 ASP A  24      46.050  32.170  38.270  1.00  0.00           H
ATOM    265  HB2 ASP A  24      47.570  33.040  38.060  1.00  0.00           H
ATOM    266  CG  ASP A  24      46.420  32.580  36.250  1.00  0.00           C
ATOM    267  OD1 ASP A  24      45.440  32.980  35.590  1.00  0.00           O
ATOM    268  OD2 ASP A  24      47.220  31.610  35.870  1.00  0.00           O
ATOM    269  C   ASP A  24      45.640  34.370  39.590  1.00  0.00           C
ATOM    270  O   ASP A  24      44.520  34.200  40.080  1.00  0.00           O
ATOM    271  N   PHE A  25      46.720  34.640  40.330  1.00  0.00           N
ATOM    272  HN  PHE A  25      47.650  34.730  39.990  1.00  0.00           H
ATOM    273  CA  PHE A  25      46.690  34.750  41.790  1.00  0.00           C
ATOM    274  HA  PHE A  25      46.470  33.750  42.140  1.00  0.00           H
ATOM    275  CB  PHE A  25      48.190  35.110  42.170  1.00  0.00           C
ATOM    276  HB1 PHE A  25      48.500  36.050  41.660  1.00  0.00           H
ATOM    277  HB2 PHE A  25      48.950  34.360  41.860  1.00  0.00           H
ATOM    278  CG  PHE A  25      48.130  35.250  43.730  1.00  0.00           C
ATOM    279  CD1 PHE A  25      48.010  34.150  44.590  1.00  0.00           C
ATOM    280  HD1 PHE A  25      47.930  33.170  44.150  1.00  0.00           H
ATOM    281  CE1 PHE A  25      47.960  34.240  45.990  1.00  0.00           C
ATOM    282  HE1 PHE A  25      47.870  33.290  46.500  1.00  0.00           H
ATOM    283  CZ  PHE A  25      47.890  35.470  46.600  1.00  0.00           C
ATOM    284  HZ  PHE A  25      47.690  35.460  47.650  1.00  0.00           H
ATOM    285  CD2 PHE A  25      48.190  36.480  44.370  1.00  0.00           C
ATOM    286  HD2 PHE A  25      48.290  37.410  43.820  1.00  0.00           H
ATOM    287  CE2 PHE A  25      47.910  36.590  45.740  1.00  0.00           C
ATOM    288  HE2 PHE A  25      48.000  37.580  46.180  1.00  0.00           H
ATOM    289  C   PHE A  25      45.600  35.710  42.360  1.00  0.00           C
ATOM    290  O   PHE A  25      44.720  35.400  43.240  1.00  0.00           O
ATOM    291  N   ILE A  26      45.550  36.910  41.700  1.00  0.00           N
ATOM    292  HN  ILE A  26      46.010  36.990  40.820  1.00  0.00           H
ATOM    293  CA  ILE A  26      44.660  38.000  41.950  1.00  0.00           C
ATOM    294  HA  ILE A  26      44.780  38.170  43.010  1.00  0.00           H
ATOM    295  CB  ILE A  26      45.160  39.130  41.150  1.00  0.00           C
ATOM    296  HB  ILE A  26      45.090  38.910  40.060  1.00  0.00           H
ATOM    297  CG2 ILE A  26      44.160  40.310  41.420  1.00  0.00           C
ATOM    298 HG21 ILE A  26      43.310  40.160  40.720  1.00  0.00           H
ATOM    299 HG22 ILE A  26      44.750  41.230  41.210  1.00  0.00           H
ATOM    300 HG23 ILE A  26      43.810  40.320  42.480  1.00  0.00           H
ATOM    301  CG1 ILE A  26      46.660  39.540  41.470  1.00  0.00           C
ATOM    302 HG11 ILE A  26      46.950  39.100  42.440  1.00  0.00           H
ATOM    303 HG12 ILE A  26      46.760  40.640  41.590  1.00  0.00           H
ATOM    304  CD  ILE A  26      47.710  39.070  40.480  1.00  0.00           C
ATOM    305  HD1 ILE A  26      47.420  39.550  39.510  1.00  0.00           H
ATOM    306  HD2 ILE A  26      47.680  37.960  40.440  1.00  0.00           H
ATOM    307  HD3 ILE A  26      48.660  39.510  40.820  1.00  0.00           H
ATOM    308  C   ILE A  26      43.190  37.710  41.710  1.00  0.00           C
ATOM    309  O   ILE A  26      42.390  38.100  42.590  1.00  0.00           O
ATOM    310  N   VAL A  27      42.810  36.970  40.640  1.00  0.00           N
ATOM    311  HN  VAL A  27      43.520  36.430  40.200  1.00  0.00           H
ATOM    312  CA  VAL A  27      41.430  36.740  40.270  1.00  0.00           C
ATOM    313  HA  VAL A  27      40.850  37.630  40.460  1.00  0.00           H
ATOM    314  CB  VAL A  27      41.220  36.290  38.780  1.00  0.00           C
ATOM    315  HB  VAL A  27      41.820  35.360  38.760  1.00  0.00           H
ATOM    316  CG1 VAL A  27      39.770  35.980  38.400  1.00  0.00           C
ATOM    317 HG11 VAL A  27      39.010  36.790  38.510  1.00  0.00           H
ATOM    318 HG12 VAL A  27      39.450  35.080  38.970  1.00  0.00           H
ATOM    319 HG13 VAL A  27      39.620  35.740  37.330  1.00  0.00           H
ATOM    320  CG2 VAL A  27      41.730  37.370  37.830  1.00  0.00           C
ATOM    321 HG21 VAL A  27      41.540  37.240  36.740  1.00  0.00           H
ATOM    322 HG22 VAL A  27      42.840  37.510  37.900  1.00  0.00           H
ATOM    323 HG23 VAL A  27      41.200  38.340  37.990  1.00  0.00           H
ATOM    324  C   VAL A  27      40.890  35.590  41.100  1.00  0.00           C
ATOM    325  O   VAL A  27      39.690  35.530  41.510  1.00  0.00           O
ATOM    326  N   LYS A  28      41.730  34.620  41.490  1.00  0.00           N
ATOM    327  HN  LYS A  28      42.690  34.600  41.250  1.00  0.00           H
ATOM    328  CA  LYS A  28      41.310  33.460  42.330  1.00  0.00           C
ATOM    329  HA  LYS A  28      40.250  33.380  42.440  1.00  0.00           H
ATOM    330  CB  LYS A  28      41.890  32.220  41.500  1.00  0.00           C
ATOM    331  HB1 LYS A  28      41.700  31.270  42.060  1.00  0.00           H
ATOM    332  HB2 LYS A  28      43.000  32.300  41.440  1.00  0.00           H
ATOM    333  CG  LYS A  28      41.190  32.090  40.090  1.00  0.00           C
ATOM    334  HG1 LYS A  28      41.260  33.100  39.650  1.00  0.00           H
ATOM    335  HG2 LYS A  28      40.110  31.920  40.320  1.00  0.00           H
ATOM    336  CD  LYS A  28      41.820  31.020  39.200  1.00  0.00           C
ATOM    337  HD1 LYS A  28      41.100  30.800  38.380  1.00  0.00           H
ATOM    338  HD2 LYS A  28      41.790  30.080  39.800  1.00  0.00           H
ATOM    339  CE  LYS A  28      43.210  31.310  38.560  1.00  0.00           C
ATOM    340  HE1 LYS A  28      44.050  31.500  39.260  1.00  0.00           H
ATOM    341  HE2 LYS A  28      43.070  32.250  37.970  1.00  0.00           H
ATOM    342  NZ  LYS A  28      43.540  30.110  37.750  1.00  0.00           N
ATOM    343  HZ1 LYS A  28      44.210  30.330  36.980  1.00  0.00           H
ATOM    344  HZ2 LYS A  28      42.670  29.660  37.400  1.00  0.00           H
ATOM    345  HZ3 LYS A  28      43.930  29.350  38.340  1.00  0.00           H
ATOM    346  C   LYS A  28      41.730  33.330  43.800  1.00  0.00           C
ATOM    347  O   LYS A  28      40.840  33.280  44.680  1.00  0.00           O
ATOM    348  N   VAL A  29      43.020  33.220  44.080  1.00  0.00           N
ATOM    349  HN  VAL A  29      43.700  33.150  43.370  1.00  0.00           H
ATOM    350  CA  VAL A  29      43.400  32.910  45.500  1.00  0.00           C
ATOM    351  HA  VAL A  29      42.690  32.260  45.980  1.00  0.00           H
ATOM    352  CB  VAL A  29      44.760  32.180  45.490  1.00  0.00           C
ATOM    353  HB  VAL A  29      45.530  32.940  45.280  1.00  0.00           H
ATOM    354  CG1 VAL A  29      44.900  31.510  46.840  1.00  0.00           C
ATOM    355 HG11 VAL A  29      44.950  32.230  47.680  1.00  0.00           H
ATOM    356 HG12 VAL A  29      45.840  30.930  46.940  1.00  0.00           H
ATOM    357 HG13 VAL A  29      44.140  30.720  47.030  1.00  0.00           H
ATOM    358  CG2 VAL A  29      44.740  31.130  44.350  1.00  0.00           C
ATOM    359 HG21 VAL A  29      44.750  31.610  43.350  1.00  0.00           H
ATOM    360 HG22 VAL A  29      43.890  30.430  44.480  1.00  0.00           H
ATOM    361 HG23 VAL A  29      45.650  30.520  44.480  1.00  0.00           H
ATOM    362  C   VAL A  29      43.390  34.110  46.450  1.00  0.00           C
ATOM    363  O   VAL A  29      43.120  34.030  47.660  1.00  0.00           O
ATOM    364  N   LEU A  30      43.510  35.300  45.880  1.00  0.00           N
ATOM    365  HN  LEU A  30      43.610  35.320  44.890  1.00  0.00           H
ATOM    366  CA  LEU A  30      43.430  36.520  46.740  1.00  0.00           C
ATOM    367  HA  LEU A  30      44.080  36.360  47.590  1.00  0.00           H
ATOM    368  CB  LEU A  30      44.280  37.600  45.900  1.00  0.00           C
ATOM    369  HB1 LEU A  30      43.660  37.540  44.980  1.00  0.00           H
ATOM    370  HB2 LEU A  30      45.300  37.190  45.790  1.00  0.00           H
ATOM    371  CG  LEU A  30      44.400  39.120  46.250  1.00  0.00           C
ATOM    372  HG  LEU A  30      43.380  39.530  46.370  1.00  0.00           H
ATOM    373  CD1 LEU A  30      45.180  39.210  47.590  1.00  0.00           C
ATOM    374 HD11 LEU A  30      44.710  38.560  48.350  1.00  0.00           H
ATOM    375 HD12 LEU A  30      45.130  40.210  48.080  1.00  0.00           H
ATOM    376 HD13 LEU A  30      46.260  39.000  47.450  1.00  0.00           H
ATOM    377  CD2 LEU A  30      45.110  39.930  45.250  1.00  0.00           C
ATOM    378 HD21 LEU A  30      46.120  39.560  44.930  1.00  0.00           H
ATOM    379 HD22 LEU A  30      45.350  40.930  45.670  1.00  0.00           H
ATOM    380 HD23 LEU A  30      44.490  40.090  44.340  1.00  0.00           H
ATOM    381  C   LEU A  30      42.120  36.980  47.370  1.00  0.00           C
ATOM    382  O   LEU A  30      42.130  37.280  48.520  1.00  0.00           O
ATOM    383  N   PRO A  31      40.940  36.900  46.700  1.00  0.00           N
ATOM    384  CD  PRO A  31      40.850  36.840  45.200  1.00  0.00           C
ATOM    385  HD1 PRO A  31      41.130  35.830  44.860  1.00  0.00           H
ATOM    386  HD2 PRO A  31      41.620  37.500  44.740  1.00  0.00           H
ATOM    387  CA  PRO A  31      39.590  37.100  47.260  1.00  0.00           C
ATOM    388  HA  PRO A  31      39.550  38.140  47.560  1.00  0.00           H
ATOM    389  CB  PRO A  31      38.660  36.800  46.130  1.00  0.00           C
ATOM    390  HB1 PRO A  31      37.730  37.390  46.280  1.00  0.00           H
ATOM    391  HB2 PRO A  31      38.250  35.770  46.140  1.00  0.00           H
ATOM    392  CG  PRO A  31      39.370  37.140  44.830  1.00  0.00           C
ATOM    393  HG1 PRO A  31      39.020  36.680  43.880  1.00  0.00           H
ATOM    394  HG2 PRO A  31      39.390  38.230  44.640  1.00  0.00           H
ATOM    395  C   PRO A  31      39.240  36.370  48.580  1.00  0.00           C
ATOM    396  O   PRO A  31      38.830  37.120  49.450  1.00  0.00           O
ATOM    397  N   PRO A  32      39.390  35.150  48.910  1.00  0.00           N
ATOM    398  CD  PRO A  32      39.520  34.000  47.890  1.00  0.00           C
ATOM    399  HD1 PRO A  32      40.250  34.320  47.120  1.00  0.00           H
ATOM    400  HD2 PRO A  32      38.530  33.940  47.390  1.00  0.00           H
ATOM    401  CA  PRO A  32      39.050  34.660  50.220  1.00  0.00           C
ATOM    402  HA  PRO A  32      38.120  35.120  50.520  1.00  0.00           H
ATOM    403  CB  PRO A  32      38.990  33.100  49.970  1.00  0.00           C
ATOM    404  HB1 PRO A  32      38.010  32.660  49.720  1.00  0.00           H
ATOM    405  HB2 PRO A  32      39.360  32.600  50.900  1.00  0.00           H
ATOM    406  CG  PRO A  32      39.850  32.830  48.740  1.00  0.00           C
ATOM    407  HG1 PRO A  32      40.900  32.660  49.070  1.00  0.00           H
ATOM    408  HG2 PRO A  32      39.680  31.870  48.210  1.00  0.00           H
ATOM    409  C   PRO A  32      40.060  35.020  51.330  1.00  0.00           C
ATOM    410  O   PRO A  32      39.740  35.180  52.480  1.00  0.00           O
ATOM    411  N   VAL A  33      41.380  35.010  50.970  1.00  0.00           N
ATOM    412  HN  VAL A  33      41.500  34.730  50.030  1.00  0.00           H
ATOM    413  CA  VAL A  33      42.560  35.460  51.750  1.00  0.00           C
ATOM    414  HA  VAL A  33      42.530  34.830  52.640  1.00  0.00           H
ATOM    415  CB  VAL A  33      43.780  35.180  50.900  1.00  0.00           C
ATOM    416  HB  VAL A  33      43.770  35.670  49.900  1.00  0.00           H
ATOM    417  CG1 VAL A  33      45.080  35.690  51.560  1.00  0.00           C
ATOM    418 HG11 VAL A  33      45.910  35.290  50.920  1.00  0.00           H
ATOM    419 HG12 VAL A  33      45.170  35.190  52.540  1.00  0.00           H
ATOM    420 HG13 VAL A  33      45.070  36.790  51.710  1.00  0.00           H
ATOM    421  CG2 VAL A  33      43.790  33.620  50.710  1.00  0.00           C
ATOM    422 HG21 VAL A  33      43.670  33.130  51.690  1.00  0.00           H
ATOM    423 HG22 VAL A  33      44.760  33.280  50.290  1.00  0.00           H
ATOM    424 HG23 VAL A  33      43.080  33.280  49.930  1.00  0.00           H
ATOM    425  C   VAL A  33      42.430  36.930  52.190  1.00  0.00           C
ATOM    426  O   VAL A  33      42.430  37.190  53.410  1.00  0.00           O
ATOM    427  N   LEU A  34      42.160  37.850  51.250  1.00  0.00           N
ATOM    428  HN  LEU A  34      42.100  37.580  50.300  1.00  0.00           H
ATOM    429  CA  LEU A  34      41.810  39.210  51.570  1.00  0.00           C
ATOM    430  HA  LEU A  34      42.610  39.540  52.220  1.00  0.00           H
ATOM    431  CB  LEU A  34      41.710  40.040  50.250  1.00  0.00           C
ATOM    432  HB1 LEU A  34      40.800  39.840  49.650  1.00  0.00           H
ATOM    433  HB2 LEU A  34      42.560  39.710  49.610  1.00  0.00           H
ATOM    434  CG  LEU A  34      41.900  41.500  50.500  1.00  0.00           C
ATOM    435  HG  LEU A  34      40.980  41.890  50.990  1.00  0.00           H
ATOM    436  CD1 LEU A  34      43.130  41.750  51.300  1.00  0.00           C
ATOM    437 HD11 LEU A  34      42.970  41.540  52.370  1.00  0.00           H
ATOM    438 HD12 LEU A  34      43.510  42.790  51.220  1.00  0.00           H
ATOM    439 HD13 LEU A  34      44.010  41.160  50.940  1.00  0.00           H
ATOM    440  CD2 LEU A  34      42.050  42.230  49.140  1.00  0.00           C
ATOM    441 HD21 LEU A  34      43.110  42.470  48.930  1.00  0.00           H
ATOM    442 HD22 LEU A  34      41.480  43.170  49.250  1.00  0.00           H
ATOM    443 HD23 LEU A  34      41.470  41.650  48.390  1.00  0.00           H
ATOM    444  C   LEU A  34      40.470  39.370  52.310  1.00  0.00           C
ATOM    445  O   LEU A  34      40.260  40.150  53.270  1.00  0.00           O
ATOM    446  N   GLY A  35      39.400  38.530  51.890  1.00  0.00           N
ATOM    447  HN  GLY A  35      39.650  37.940  51.140  1.00  0.00           H
ATOM    448  CA  GLY A  35      38.070  38.480  52.510  1.00  0.00           C
ATOM    449  HA1 GLY A  35      37.460  37.700  52.050  1.00  0.00           H
ATOM    450  HA2 GLY A  35      37.650  39.470  52.410  1.00  0.00           H
ATOM    451  C   GLY A  35      38.080  38.250  54.010  1.00  0.00           C
ATOM    452  O   GLY A  35      37.290  38.840  54.820  1.00  0.00           O
ATOM    453  N   LEU A  36      38.930  37.310  54.440  1.00  0.00           N
ATOM    454  HN  LEU A  36      39.380  36.840  53.690  1.00  0.00           H
ATOM    455  CA  LEU A  36      39.300  37.030  55.840  1.00  0.00           C
ATOM    456  HA  LEU A  36      38.350  36.870  56.320  1.00  0.00           H
ATOM    457  CB  LEU A  36      39.920  35.620  55.960  1.00  0.00           C
ATOM    458  HB1 LEU A  36      40.490  35.490  56.900  1.00  0.00           H
ATOM    459  HB2 LEU A  36      40.710  35.640  55.170  1.00  0.00           H
ATOM    460  CG  LEU A  36      38.950  34.410  55.670  1.00  0.00           C
ATOM    461  HG  LEU A  36      38.400  34.840  54.810  1.00  0.00           H
ATOM    462  CD1 LEU A  36      39.680  33.190  55.140  1.00  0.00           C
ATOM    463 HD11 LEU A  36      40.160  32.690  56.010  1.00  0.00           H
ATOM    464 HD12 LEU A  36      40.330  33.450  54.270  1.00  0.00           H
ATOM    465 HD13 LEU A  36      38.920  32.500  54.710  1.00  0.00           H
ATOM    466  CD2 LEU A  36      37.950  34.130  56.910  1.00  0.00           C
ATOM    467 HD21 LEU A  36      38.400  33.480  57.680  1.00  0.00           H
ATOM    468 HD22 LEU A  36      37.170  33.610  56.290  1.00  0.00           H
ATOM    469 HD23 LEU A  36      37.490  35.040  57.320  1.00  0.00           H
ATOM    470  C   LEU A  36      39.960  38.160  56.570  1.00  0.00           C
ATOM    471  O   LEU A  36      39.590  38.460  57.680  1.00  0.00           O
ATOM    472  N   GLU A  37      40.950  38.790  55.930  1.00  0.00           N
ATOM    473  HN  GLU A  37      41.330  38.370  55.120  1.00  0.00           H
ATOM    474  CA  GLU A  37      41.670  39.910  56.530  1.00  0.00           C
ATOM    475  HA  GLU A  37      41.980  39.590  57.510  1.00  0.00           H
ATOM    476  CB  GLU A  37      42.950  40.370  55.690  1.00  0.00           C
ATOM    477  HB1 GLU A  37      43.490  41.260  56.120  1.00  0.00           H
ATOM    478  HB2 GLU A  37      42.680  40.750  54.680  1.00  0.00           H
ATOM    479  CG  GLU A  37      44.020  39.240  55.680  1.00  0.00           C
ATOM    480  HG1 GLU A  37      43.430  38.410  55.230  1.00  0.00           H
ATOM    481  HG2 GLU A  37      44.330  39.060  56.720  1.00  0.00           H
ATOM    482  CD  GLU A  37      45.170  39.550  54.760  1.00  0.00           C
ATOM    483  OE1 GLU A  37      45.050  39.900  53.610  1.00  0.00           O
ATOM    484  OE2 GLU A  37      46.280  39.410  55.450  1.00  0.00           O
ATOM    485  HE2 GLU A  37      46.980  39.570  54.810  1.00  0.00           H
ATOM    486  C   GLU A  37      40.790  41.150  56.770  1.00  0.00           C
ATOM    487  O   GLU A  37      40.900  41.680  57.880  1.00  0.00           O
ATOM    488  N   PHE A  38      39.970  41.430  55.750  1.00  0.00           N
ATOM    489  HN  PHE A  38      40.060  40.870  54.940  1.00  0.00           H
ATOM    490  CA  PHE A  38      38.860  42.330  55.810  1.00  0.00           C
ATOM    491  HA  PHE A  38      39.280  43.300  56.030  1.00  0.00           H
ATOM    492  CB  PHE A  38      38.130  42.410  54.400  1.00  0.00           C
ATOM    493  HB1 PHE A  38      37.810  41.380  54.130  1.00  0.00           H
ATOM    494  HB2 PHE A  38      38.840  42.760  53.620  1.00  0.00           H
ATOM    495  CG  PHE A  38      36.890  43.200  54.370  1.00  0.00           C
ATOM    496  CD1 PHE A  38      36.990  44.580  54.120  1.00  0.00           C
ATOM    497  HD1 PHE A  38      37.950  45.090  54.110  1.00  0.00           H
ATOM    498  CE1 PHE A  38      35.780  45.320  53.960  1.00  0.00           C
ATOM    499  HE1 PHE A  38      35.890  46.370  53.730  1.00  0.00           H
ATOM    500  CZ  PHE A  38      34.490  44.670  54.030  1.00  0.00           C
ATOM    501  HZ  PHE A  38      33.580  45.200  53.810  1.00  0.00           H
ATOM    502  CD2 PHE A  38      35.600  42.540  54.440  1.00  0.00           C
ATOM    503  HD2 PHE A  38      35.520  41.470  54.580  1.00  0.00           H
ATOM    504  CE2 PHE A  38      34.470  43.330  54.270  1.00  0.00           C
ATOM    505  HE2 PHE A  38      33.460  42.990  54.390  1.00  0.00           H
ATOM    506  C   PHE A  38      37.900  42.090  57.040  1.00  0.00           C
ATOM    507  O   PHE A  38      37.790  42.950  57.890  1.00  0.00           O
ATOM    508  N   ILE A  39      37.290  40.820  57.130  1.00  0.00           N
ATOM    509  HN  ILE A  39      37.400  40.090  56.460  1.00  0.00           H
ATOM    510  CA  ILE A  39      36.320  40.390  58.240  1.00  0.00           C
ATOM    511  HA  ILE A  39      35.590  41.170  58.140  1.00  0.00           H
ATOM    512  CB  ILE A  39      35.680  39.070  57.980  1.00  0.00           C
ATOM    513  HB  ILE A  39      35.730  38.890  56.890  1.00  0.00           H
ATOM    514  CG2 ILE A  39      36.360  37.910  58.810  1.00  0.00           C
ATOM    515 HG21 ILE A  39      35.940  36.920  58.550  1.00  0.00           H
ATOM    516 HG22 ILE A  39      36.080  38.110  59.860  1.00  0.00           H
ATOM    517 HG23 ILE A  39      37.450  37.710  58.860  1.00  0.00           H
ATOM    518  CG1 ILE A  39      34.160  39.100  58.190  1.00  0.00           C
ATOM    519 HG11 ILE A  39      33.900  39.740  59.060  1.00  0.00           H
ATOM    520 HG12 ILE A  39      33.850  38.040  58.360  1.00  0.00           H
ATOM    521  CD  ILE A  39      33.390  39.710  57.010  1.00  0.00           C
ATOM    522  HD1 ILE A  39      32.300  39.650  57.220  1.00  0.00           H
ATOM    523  HD2 ILE A  39      33.470  39.060  56.120  1.00  0.00           H
ATOM    524  HD3 ILE A  39      33.640  40.760  56.740  1.00  0.00           H
ATOM    525  C   ILE A  39      36.970  40.630  59.590  1.00  0.00           C
ATOM    526  O   ILE A  39      36.350  41.390  60.370  1.00  0.00           O
ATOM    527  N   PHE A  40      38.110  40.110  59.970  1.00  0.00           N
ATOM    528  HN  PHE A  40      38.470  39.520  59.260  1.00  0.00           H
ATOM    529  CA  PHE A  40      38.590  40.120  61.320  1.00  0.00           C
ATOM    530  HA  PHE A  40      37.740  39.900  61.950  1.00  0.00           H
ATOM    531  CB  PHE A  40      39.610  39.030  61.640  1.00  0.00           C
ATOM    532  HB1 PHE A  40      39.760  38.940  62.740  1.00  0.00           H
ATOM    533  HB2 PHE A  40      40.580  39.240  61.150  1.00  0.00           H
ATOM    534  CG  PHE A  40      39.100  37.680  61.210  1.00  0.00           C
ATOM    535  CD1 PHE A  40      39.830  36.920  60.230  1.00  0.00           C
ATOM    536  HD1 PHE A  40      40.600  37.430  59.670  1.00  0.00           H
ATOM    537  CE1 PHE A  40      39.410  35.580  59.920  1.00  0.00           C
ATOM    538  HE1 PHE A  40      39.940  34.930  59.250  1.00  0.00           H
ATOM    539  CZ  PHE A  40      38.260  35.080  60.550  1.00  0.00           C
ATOM    540  HZ  PHE A  40      37.920  34.070  60.390  1.00  0.00           H
ATOM    541  CD2 PHE A  40      37.970  37.150  61.740  1.00  0.00           C
ATOM    542  HD2 PHE A  40      37.420  37.670  62.530  1.00  0.00           H
ATOM    543  CE2 PHE A  40      37.590  35.800  61.500  1.00  0.00           C
ATOM    544  HE2 PHE A  40      36.710  35.350  61.950  1.00  0.00           H
ATOM    545  C   PHE A  40      39.120  41.510  61.660  1.00  0.00           C
ATOM    546  O   PHE A  40      38.850  41.960  62.780  1.00  0.00           O
ATOM    547  N   GLY A  41      39.750  42.280  60.710  1.00  0.00           N
ATOM    548  HN  GLY A  41      39.980  41.950  59.800  1.00  0.00           H
ATOM    549  CA  GLY A  41      40.190  43.650  61.020  1.00  0.00           C
ATOM    550  HA1 GLY A  41      40.790  44.000  60.210  1.00  0.00           H
ATOM    551  HA2 GLY A  41      40.690  43.680  61.990  1.00  0.00           H
ATOM    552  C   GLY A  41      39.030  44.640  61.040  1.00  0.00           C
ATOM    553  O   GLY A  41      39.040  45.650  61.750  1.00  0.00           O
ATOM    554  N   LEU A  42      38.000  44.410  60.190  1.00  0.00           N
ATOM    555  HN  LEU A  42      37.930  43.670  59.510  1.00  0.00           H
ATOM    556  CA  LEU A  42      36.700  45.130  60.250  1.00  0.00           C
ATOM    557  HA  LEU A  42      36.870  46.200  60.250  1.00  0.00           H
ATOM    558  CB  LEU A  42      35.870  44.610  59.070  1.00  0.00           C
ATOM    559  HB1 LEU A  42      35.780  43.520  59.290  1.00  0.00           H
ATOM    560  HB2 LEU A  42      36.360  44.660  58.060  1.00  0.00           H
ATOM    561  CG  LEU A  42      34.460  45.120  58.920  1.00  0.00           C
ATOM    562  HG  LEU A  42      33.930  44.970  59.880  1.00  0.00           H
ATOM    563  CD1 LEU A  42      34.330  46.560  58.590  1.00  0.00           C
ATOM    564 HD11 LEU A  42      33.260  46.730  58.350  1.00  0.00           H
ATOM    565 HD12 LEU A  42      34.940  46.720  57.660  1.00  0.00           H
ATOM    566 HD13 LEU A  42      34.680  47.120  59.480  1.00  0.00           H
ATOM    567  CD2 LEU A  42      33.670  44.210  57.930  1.00  0.00           C
ATOM    568 HD21 LEU A  42      34.210  44.180  56.970  1.00  0.00           H
ATOM    569 HD22 LEU A  42      32.630  44.570  57.780  1.00  0.00           H
ATOM    570 HD23 LEU A  42      33.730  43.200  58.370  1.00  0.00           H
ATOM    571  C   LEU A  42      36.060  44.990  61.590  1.00  0.00           C
ATOM    572  O   LEU A  42      35.660  46.000  62.170  1.00  0.00           O
ATOM    573  N   LEU A  43      35.890  43.790  62.140  1.00  0.00           N
ATOM    574  HN  LEU A  43      36.180  43.020  61.590  1.00  0.00           H
ATOM    575  CA  LEU A  43      35.410  43.540  63.480  1.00  0.00           C
ATOM    576  HA  LEU A  43      34.440  44.020  63.560  1.00  0.00           H
ATOM    577  CB  LEU A  43      35.120  42.050  63.850  1.00  0.00           C
ATOM    578  HB1 LEU A  43      34.820  41.900  64.910  1.00  0.00           H
ATOM    579  HB2 LEU A  43      35.860  41.240  63.670  1.00  0.00           H
ATOM    580  CG  LEU A  43      33.880  41.500  62.920  1.00  0.00           C
ATOM    581  HG  LEU A  43      34.310  41.370  61.900  1.00  0.00           H
ATOM    582  CD1 LEU A  43      33.640  40.010  63.370  1.00  0.00           C
ATOM    583 HD11 LEU A  43      32.820  39.590  62.730  1.00  0.00           H
ATOM    584 HD12 LEU A  43      33.210  39.890  64.390  1.00  0.00           H
ATOM    585 HD13 LEU A  43      34.520  39.350  63.190  1.00  0.00           H
ATOM    586  CD2 LEU A  43      32.640  42.400  62.820  1.00  0.00           C
ATOM    587 HD21 LEU A  43      32.100  42.340  63.790  1.00  0.00           H
ATOM    588 HD22 LEU A  43      32.010  41.930  62.030  1.00  0.00           H
ATOM    589 HD23 LEU A  43      32.710  43.410  62.350  1.00  0.00           H
ATOM    590  C   LEU A  43      36.370  44.230  64.510  1.00  0.00           C
ATOM    591  O   LEU A  43      35.820  44.980  65.370  1.00  0.00           O
ATOM    592  N   GLY A  44      37.680  43.970  64.540  1.00  0.00           N
ATOM    593  HN  GLY A  44      38.140  43.320  63.940  1.00  0.00           H
ATOM    594  CA  GLY A  44      38.540  44.670  65.520  1.00  0.00           C
ATOM    595  HA1 GLY A  44      39.570  44.520  65.200  1.00  0.00           H
ATOM    596  HA2 GLY A  44      38.320  44.310  66.510  1.00  0.00           H
ATOM    597  C   GLY A  44      38.570  46.130  65.500  1.00  0.00           C
ATOM    598  O   GLY A  44      38.370  46.750  66.530  1.00  0.00           O
ATOM    599  N   ASN A  45      38.760  46.820  64.290  1.00  0.00           N
ATOM    600  HN  ASN A  45      38.920  46.300  63.450  1.00  0.00           H
ATOM    601  CA  ASN A  45      38.620  48.270  64.130  1.00  0.00           C
ATOM    602  HA  ASN A  45      39.170  48.760  64.910  1.00  0.00           H
ATOM    603  CB  ASN A  45      39.140  48.860  62.800  1.00  0.00           C
ATOM    604  HB1 ASN A  45      39.000  49.960  62.670  1.00  0.00           H
ATOM    605  HB2 ASN A  45      38.600  48.310  62.000  1.00  0.00           H
ATOM    606  CG  ASN A  45      40.580  48.540  62.670  1.00  0.00           C
ATOM    607  OD1 ASN A  45      41.490  48.820  63.490  1.00  0.00           O
ATOM    608  ND2 ASN A  45      40.980  47.830  61.600  1.00  0.00           N
ATOM    609 HD21 ASN A  45      41.930  47.520  61.680  1.00  0.00           H
ATOM    610 HD22 ASN A  45      40.380  47.410  60.920  1.00  0.00           H
ATOM    611  C   ASN A  45      37.240  48.780  64.470  1.00  0.00           C
ATOM    612  O   ASN A  45      37.190  49.740  65.170  1.00  0.00           O
ATOM    613  N   GLY A  46      36.120  48.110  64.010  1.00  0.00           N
ATOM    614  HN  GLY A  46      36.250  47.410  63.320  1.00  0.00           H
ATOM    615  CA  GLY A  46      34.730  48.560  64.220  1.00  0.00           C
ATOM    616  HA1 GLY A  46      34.050  47.820  63.810  1.00  0.00           H
ATOM    617  HA2 GLY A  46      34.620  49.530  63.760  1.00  0.00           H
ATOM    618  C   GLY A  46      34.390  48.590  65.700  1.00  0.00           C
ATOM    619  O   GLY A  46      33.860  49.580  66.270  1.00  0.00           O
ATOM    620  N   LEU A  47      34.730  47.490  66.380  1.00  0.00           N
ATOM    621  HN  LEU A  47      35.030  46.690  65.870  1.00  0.00           H
ATOM    622  CA  LEU A  47      34.590  47.460  67.810  1.00  0.00           C
ATOM    623  HA  LEU A  47      33.540  47.540  68.040  1.00  0.00           H
ATOM    624  CB  LEU A  47      35.300  46.060  68.290  1.00  0.00           C
ATOM    625  HB1 LEU A  47      36.350  46.240  68.010  1.00  0.00           H
ATOM    626  HB2 LEU A  47      34.870  45.230  67.700  1.00  0.00           H
ATOM    627  CG  LEU A  47      35.140  45.830  69.810  1.00  0.00           C
ATOM    628  HG  LEU A  47      35.480  46.780  70.300  1.00  0.00           H
ATOM    629  CD1 LEU A  47      33.730  45.500  70.070  1.00  0.00           C
ATOM    630 HD11 LEU A  47      33.540  45.430  71.170  1.00  0.00           H
ATOM    631 HD12 LEU A  47      33.240  44.590  69.650  1.00  0.00           H
ATOM    632 HD13 LEU A  47      33.050  46.300  69.710  1.00  0.00           H
ATOM    633  CD2 LEU A  47      36.090  44.720  70.350  1.00  0.00           C
ATOM    634 HD21 LEU A  47      37.120  44.780  69.940  1.00  0.00           H
ATOM    635 HD22 LEU A  47      35.770  43.760  69.900  1.00  0.00           H
ATOM    636 HD23 LEU A  47      36.180  44.770  71.450  1.00  0.00           H
ATOM    637  C   LEU A  47      35.250  48.620  68.560  1.00  0.00           C
ATOM    638  O   LEU A  47      34.680  49.200  69.510  1.00  0.00           O
ATOM    639  N   ALA A  48      36.420  49.020  68.050  1.00  0.00           N
ATOM    640  HN  ALA A  48      36.710  48.650  67.170  1.00  0.00           H
ATOM    641  CA  ALA A  48      37.130  50.180  68.570  1.00  0.00           C
ATOM    642  HA  ALA A  48      37.260  49.920  69.620  1.00  0.00           H
ATOM    643  CB  ALA A  48      38.470  50.280  68.000  1.00  0.00           C
ATOM    644  HB1 ALA A  48      38.510  50.710  66.960  1.00  0.00           H
ATOM    645  HB2 ALA A  48      38.880  49.250  67.940  1.00  0.00           H
ATOM    646  HB3 ALA A  48      39.220  50.830  68.610  1.00  0.00           H
ATOM    647  C   ALA A  48      36.470  51.540  68.460  1.00  0.00           C
ATOM    648  O   ALA A  48      36.420  52.370  69.380  1.00  0.00           O
ATOM    649  N   LEU A  49      35.730  51.760  67.350  1.00  0.00           N
ATOM    650  HN  LEU A  49      35.760  51.120  66.600  1.00  0.00           H
ATOM    651  CA  LEU A  49      34.920  53.000  67.120  1.00  0.00           C
ATOM    652  HA  LEU A  49      35.530  53.870  67.280  1.00  0.00           H
ATOM    653  CB  LEU A  49      34.310  52.950  65.700  1.00  0.00           C
ATOM    654  HB1 LEU A  49      33.770  53.910  65.540  1.00  0.00           H
ATOM    655  HB2 LEU A  49      33.610  52.090  65.710  1.00  0.00           H
ATOM    656  CG  LEU A  49      35.330  52.710  64.580  1.00  0.00           C
ATOM    657  HG  LEU A  49      35.720  51.690  64.760  1.00  0.00           H
ATOM    658  CD1 LEU A  49      34.780  52.770  63.150  1.00  0.00           C
ATOM    659 HD11 LEU A  49      35.530  52.330  62.470  1.00  0.00           H
ATOM    660 HD12 LEU A  49      34.690  53.860  62.940  1.00  0.00           H
ATOM    661 HD13 LEU A  49      33.850  52.200  62.960  1.00  0.00           H
ATOM    662  CD2 LEU A  49      36.510  53.640  64.740  1.00  0.00           C
ATOM    663 HD21 LEU A  49      37.260  53.370  63.950  1.00  0.00           H
ATOM    664 HD22 LEU A  49      37.040  53.440  65.690  1.00  0.00           H
ATOM    665 HD23 LEU A  49      36.210  54.710  64.640  1.00  0.00           H
ATOM    666  C   LEU A  49      33.830  53.020  68.160  1.00  0.00           C
ATOM    667  O   LEU A  49      33.640  54.090  68.790  1.00  0.00           O
ATOM    668  N   TRP A  50      33.170  51.900  68.540  1.00  0.00           N
ATOM    669  HN  TRP A  50      33.320  51.030  68.080  1.00  0.00           H
ATOM    670  CA  TRP A  50      32.040  51.880  69.410  1.00  0.00           C
ATOM    671  HA  TRP A  50      31.420  52.730  69.190  1.00  0.00           H
ATOM    672  CB  TRP A  50      31.230  50.540  69.210  1.00  0.00           C
ATOM    673  HB1 TRP A  50      31.880  49.640  69.300  1.00  0.00           H
ATOM    674  HB2 TRP A  50      30.830  50.570  68.180  1.00  0.00           H
ATOM    675  CG  TRP A  50      30.060  50.430  70.080  1.00  0.00           C
ATOM    676  CD1 TRP A  50      30.130  49.950  71.350  1.00  0.00           C
ATOM    677  HD1 TRP A  50      30.970  49.400  71.740  1.00  0.00           H
ATOM    678  NE1 TRP A  50      28.890  50.060  71.940  1.00  0.00           N
ATOM    679  HE1 TRP A  50      28.610  50.010  72.880  1.00  0.00           H
ATOM    680  CE2 TRP A  50      27.990  50.600  71.010  1.00  0.00           C
ATOM    681  CD2 TRP A  50      28.740  50.940  69.870  1.00  0.00           C
ATOM    682  CE3 TRP A  50      28.060  51.550  68.810  1.00  0.00           C
ATOM    683  HE3 TRP A  50      28.600  51.890  67.930  1.00  0.00           H
ATOM    684  CZ3 TRP A  50      26.700  51.760  68.850  1.00  0.00           C
ATOM    685  HZ3 TRP A  50      26.110  52.270  68.090  1.00  0.00           H
ATOM    686  CZ2 TRP A  50      26.640  50.740  71.110  1.00  0.00           C
ATOM    687  HZ2 TRP A  50      26.060  50.390  71.950  1.00  0.00           H
ATOM    688  CH2 TRP A  50      26.040  51.250  69.940  1.00  0.00           C
ATOM    689  HH2 TRP A  50      24.960  51.290  70.000  1.00  0.00           H
ATOM    690  C   TRP A  50      32.510  51.990  70.820  1.00  0.00           C
ATOM    691  O   TRP A  50      32.040  52.780  71.670  1.00  0.00           O
ATOM    692  N   ILE A  51      33.570  51.240  71.160  1.00  0.00           N
ATOM    693  HN  ILE A  51      33.930  50.560  70.520  1.00  0.00           H
ATOM    694  CA  ILE A  51      34.240  51.120  72.420  1.00  0.00           C
ATOM    695  HA  ILE A  51      33.460  50.860  73.120  1.00  0.00           H
ATOM    696  CB  ILE A  51      35.280  49.940  72.440  1.00  0.00           C
ATOM    697  HB  ILE A  51      35.890  50.020  71.520  1.00  0.00           H
ATOM    698  CG2 ILE A  51      36.180  50.010  73.710  1.00  0.00           C
ATOM    699 HG21 ILE A  51      36.750  49.060  73.700  1.00  0.00           H
ATOM    700 HG22 ILE A  51      35.570  50.110  74.630  1.00  0.00           H
ATOM    701 HG23 ILE A  51      36.910  50.860  73.710  1.00  0.00           H
ATOM    702  CG1 ILE A  51      34.520  48.590  72.500  1.00  0.00           C
ATOM    703 HG11 ILE A  51      35.120  47.750  72.080  1.00  0.00           H
ATOM    704 HG12 ILE A  51      33.600  48.590  71.860  1.00  0.00           H
ATOM    705  CD  ILE A  51      34.000  48.080  73.910  1.00  0.00           C
ATOM    706  HD1 ILE A  51      34.890  47.810  74.520  1.00  0.00           H
ATOM    707  HD2 ILE A  51      33.450  47.120  73.780  1.00  0.00           H
ATOM    708  HD3 ILE A  51      33.450  48.800  74.540  1.00  0.00           H
ATOM    709  C   ILE A  51      34.840  52.430  72.920  1.00  0.00           C
ATOM    710  O   ILE A  51      34.620  53.020  74.020  1.00  0.00           O
ATOM    711  N   PHE A  52      35.590  53.070  71.990  1.00  0.00           N
ATOM    712  HN  PHE A  52      35.760  52.770  71.050  1.00  0.00           H
ATOM    713  CA  PHE A  52      36.130  54.430  72.250  1.00  0.00           C
ATOM    714  HA  PHE A  52      36.520  54.420  73.260  1.00  0.00           H
ATOM    715  CB  PHE A  52      37.230  54.730  71.160  1.00  0.00           C
ATOM    716  HB1 PHE A  52      37.680  55.730  71.330  1.00  0.00           H
ATOM    717  HB2 PHE A  52      36.760  54.730  70.160  1.00  0.00           H
ATOM    718  CG  PHE A  52      38.420  53.750  71.210  1.00  0.00           C
ATOM    719  CD1 PHE A  52      38.800  53.070  72.370  1.00  0.00           C
ATOM    720  HD1 PHE A  52      38.380  53.060  73.360  1.00  0.00           H
ATOM    721  CE1 PHE A  52      40.030  52.440  72.450  1.00  0.00           C
ATOM    722  HE1 PHE A  52      40.350  52.000  73.380  1.00  0.00           H
ATOM    723  CZ  PHE A  52      40.890  52.410  71.390  1.00  0.00           C
ATOM    724  HZ  PHE A  52      41.890  52.020  71.450  1.00  0.00           H
ATOM    725  CD2 PHE A  52      39.190  53.560  70.060  1.00  0.00           C
ATOM    726  HD2 PHE A  52      38.850  54.040  69.140  1.00  0.00           H
ATOM    727  CE2 PHE A  52      40.420  52.890  70.120  1.00  0.00           C
ATOM    728  HE2 PHE A  52      41.110  52.810  69.290  1.00  0.00           H
ATOM    729  C   PHE A  52      35.050  55.550  72.320  1.00  0.00           C
ATOM    730  O   PHE A  52      35.140  56.410  73.220  1.00  0.00           O
ATOM    731  N   CYS A  53      34.020  55.550  71.550  1.00  0.00           N
ATOM    732  HN  CYS A  53      33.940  54.780  70.900  1.00  0.00           H
ATOM    733  CA  CYS A  53      32.880  56.390  71.770  1.00  0.00           C
ATOM    734  HA  CYS A  53      33.170  57.420  71.940  1.00  0.00           H
ATOM    735  CB  CYS A  53      31.890  56.310  70.510  1.00  0.00           C
ATOM    736  HB1 CYS A  53      30.960  56.850  70.800  1.00  0.00           H
ATOM    737  HB2 CYS A  53      31.730  55.250  70.250  1.00  0.00           H
ATOM    738  SG  CYS A  53      32.720  57.080  69.070  1.00  0.00           S
ATOM    739  HG1 CYS A  53      33.510  56.030  68.890  1.00  0.00           H
ATOM    740  C   CYS A  53      32.020  56.250  72.990  1.00  0.00           C
ATOM    741  O   CYS A  53      31.650  57.240  73.630  1.00  0.00           O
ATOM    742  N   PHE A  54      31.650  55.040  73.370  1.00  0.00           N
ATOM    743  HN  PHE A  54      31.830  54.190  72.880  1.00  0.00           H
ATOM    744  CA  PHE A  54      30.690  54.770  74.430  1.00  0.00           C
ATOM    745  HA  PHE A  54      30.320  55.730  74.750  1.00  0.00           H
ATOM    746  CB  PHE A  54      29.360  54.060  73.900  1.00  0.00           C
ATOM    747  HB1 PHE A  54      28.600  53.990  74.720  1.00  0.00           H
ATOM    748  HB2 PHE A  54      29.490  53.010  73.580  1.00  0.00           H
ATOM    749  CG  PHE A  54      28.740  54.930  72.660  1.00  0.00           C
ATOM    750  CD1 PHE A  54      28.270  56.220  72.950  1.00  0.00           C
ATOM    751  HD1 PHE A  54      28.160  56.610  73.950  1.00  0.00           H
ATOM    752  CE1 PHE A  54      27.960  57.080  71.890  1.00  0.00           C
ATOM    753  HE1 PHE A  54      27.570  58.090  72.040  1.00  0.00           H
ATOM    754  CZ  PHE A  54      28.140  56.740  70.560  1.00  0.00           C
ATOM    755  HZ  PHE A  54      27.940  57.430  69.750  1.00  0.00           H
ATOM    756  CD2 PHE A  54      28.830  54.520  71.310  1.00  0.00           C
ATOM    757  HD2 PHE A  54      29.150  53.530  71.050  1.00  0.00           H
ATOM    758  CE2 PHE A  54      28.490  55.410  70.310  1.00  0.00           C
ATOM    759  HE2 PHE A  54      28.570  55.060  69.290  1.00  0.00           H
ATOM    760  C   PHE A  54      31.200  54.230  75.790  1.00  0.00           C
ATOM    761  O   PHE A  54      30.540  54.320  76.840  1.00  0.00           O
ATOM    762  N   HSD A  55      32.390  53.530  75.820  1.00  0.00           N
ATOM    763  HN  HSD A  55      33.000  53.670  75.030  1.00  0.00           H
ATOM    764  CA  HSD A  55      32.830  52.700  76.950  1.00  0.00           C
ATOM    765  HA  HSD A  55      32.280  53.070  77.800  1.00  0.00           H
ATOM    766  CB  HSD A  55      32.610  51.190  76.710  1.00  0.00           C
ATOM    767  HB1 HSD A  55      33.480  50.800  76.140  1.00  0.00           H
ATOM    768  HB2 HSD A  55      31.630  51.080  76.200  1.00  0.00           H
ATOM    769  ND1 HSD A  55      31.550  50.470  78.850  1.00  0.00           N
ATOM    770  HD1 HSD A  55      30.680  50.960  78.790  1.00  0.00           H
ATOM    771  CG  HSD A  55      32.580  50.450  78.000  1.00  0.00           C
ATOM    772  CE1 HSD A  55      31.890  49.670  79.890  1.00  0.00           C
ATOM    773  HE1 HSD A  55      31.230  49.640  80.760  1.00  0.00           H
ATOM    774  NE2 HSD A  55      33.070  49.160  79.810  1.00  0.00           N
ATOM    775  CD2 HSD A  55      33.540  49.700  78.620  1.00  0.00           C
ATOM    776  HD2 HSD A  55      34.590  49.520  78.380  1.00  0.00           H
ATOM    777  C   HSD A  55      34.170  53.000  77.500  1.00  0.00           C
ATOM    778  O   HSD A  55      34.670  52.360  78.460  1.00  0.00           O
ATOM    779  N   LEU A  56      34.880  54.000  76.830  1.00  0.00           N
ATOM    780  HN  LEU A  56      34.540  54.470  76.030  1.00  0.00           H
ATOM    781  CA  LEU A  56      36.260  54.360  77.180  1.00  0.00           C
ATOM    782  HA  LEU A  56      36.850  53.450  77.140  1.00  0.00           H
ATOM    783  CB  LEU A  56      36.900  55.280  76.180  1.00  0.00           C
ATOM    784  HB1 LEU A  56      36.260  56.190  76.140  1.00  0.00           H
ATOM    785  HB2 LEU A  56      36.760  54.760  75.200  1.00  0.00           H
ATOM    786  CG  LEU A  56      38.380  55.610  76.270  1.00  0.00           C
ATOM    787  HG  LEU A  56      38.430  56.300  77.140  1.00  0.00           H
ATOM    788  CD1 LEU A  56      39.230  54.350  76.500  1.00  0.00           C
ATOM    789 HD11 LEU A  56      39.380  53.910  77.520  1.00  0.00           H
ATOM    790 HD12 LEU A  56      40.230  54.530  76.060  1.00  0.00           H
ATOM    791 HD13 LEU A  56      38.830  53.520  75.890  1.00  0.00           H
ATOM    792  CD2 LEU A  56      38.910  56.330  75.020  1.00  0.00           C
ATOM    793 HD21 LEU A  56      39.880  56.810  75.230  1.00  0.00           H
ATOM    794 HD22 LEU A  56      38.260  57.210  74.780  1.00  0.00           H
ATOM    795 HD23 LEU A  56      38.850  55.620  74.170  1.00  0.00           H
ATOM    796  C   LEU A  56      36.380  55.040  78.520  1.00  0.00           C
ATOM    797  O   LEU A  56      37.400  54.880  79.250  1.00  0.00           O
ATOM    798  N   LYS A  57      35.380  55.840  78.890  1.00  0.00           N
ATOM    799  HN  LYS A  57      34.710  56.130  78.210  1.00  0.00           H
ATOM    800  CA  LYS A  57      35.150  56.460  80.200  1.00  0.00           C
ATOM    801  HA  LYS A  57      34.120  56.790  80.210  1.00  0.00           H
ATOM    802  CB  LYS A  57      35.500  55.620  81.500  1.00  0.00           C
ATOM    803  HB1 LYS A  57      35.370  56.210  82.430  1.00  0.00           H
ATOM    804  HB2 LYS A  57      36.590  55.400  81.500  1.00  0.00           H
ATOM    805  CG  LYS A  57      34.790  54.290  81.610  1.00  0.00           C
ATOM    806  HG1 LYS A  57      35.180  53.760  82.510  1.00  0.00           H
ATOM    807  HG2 LYS A  57      34.950  53.630  80.720  1.00  0.00           H
ATOM    808  CD  LYS A  57      33.220  54.420  81.850  1.00  0.00           C
ATOM    809  HD1 LYS A  57      32.760  55.160  81.160  1.00  0.00           H
ATOM    810  HD2 LYS A  57      33.220  54.830  82.880  1.00  0.00           H
ATOM    811  CE  LYS A  57      32.630  52.990  81.770  1.00  0.00           C
ATOM    812  HE1 LYS A  57      33.150  52.300  82.450  1.00  0.00           H
ATOM    813  HE2 LYS A  57      32.910  52.750  80.720  1.00  0.00           H
ATOM    814  NZ  LYS A  57      31.250  53.030  82.070  1.00  0.00           N
ATOM    815  HZ1 LYS A  57      31.000  52.090  82.420  1.00  0.00           H
ATOM    816  HZ2 LYS A  57      30.610  53.410  81.330  1.00  0.00           H
ATOM    817  HZ3 LYS A  57      31.120  53.630  82.910  1.00  0.00           H
ATOM    818  C   LYS A  57      35.870  57.770  80.350  1.00  0.00           C
ATOM    819  O   LYS A  57      35.310  58.770  80.780  1.00  0.00           O
ATOM    820  N   SER A  58      37.130  57.750  79.980  1.00  0.00           N
ATOM    821  HN  SER A  58      37.610  56.920  79.720  1.00  0.00           H
ATOM    822  CA  SER A  58      37.850  59.010  79.940  1.00  0.00           C
ATOM    823  HA  SER A  58      37.190  59.820  79.680  1.00  0.00           H
ATOM    824  CB  SER A  58      38.720  59.270  81.260  1.00  0.00           C
ATOM    825  HB1 SER A  58      39.470  58.460  81.400  1.00  0.00           H
ATOM    826  HB2 SER A  58      38.030  59.250  82.130  1.00  0.00           H
ATOM    827  OG  SER A  58      39.400  60.510  81.260  1.00  0.00           O
ATOM    828  HG1 SER A  58      38.850  61.180  80.850  1.00  0.00           H
ATOM    829  C   SER A  58      38.760  59.040  78.720  1.00  0.00           C
ATOM    830  O   SER A  58      39.800  58.390  78.700  1.00  0.00           O
ATOM    831  N   TRP A  59      38.490  59.870  77.590  1.00  0.00           N
ATOM    832  HN  TRP A  59      37.650  60.390  77.590  1.00  0.00           H
ATOM    833  CA  TRP A  59      39.490  60.120  76.590  1.00  0.00           C
ATOM    834  HA  TRP A  59      39.670  59.210  76.030  1.00  0.00           H
ATOM    835  CB  TRP A  59      38.840  60.760  75.350  1.00  0.00           C
ATOM    836  HB1 TRP A  59      39.560  61.140  74.590  1.00  0.00           H
ATOM    837  HB2 TRP A  59      38.420  61.700  75.760  1.00  0.00           H
ATOM    838  CG  TRP A  59      37.820  60.110  74.550  1.00  0.00           C
ATOM    839  CD1 TRP A  59      36.460  60.180  74.670  1.00  0.00           C
ATOM    840  HD1 TRP A  59      35.960  60.590  75.530  1.00  0.00           H
ATOM    841  NE1 TRP A  59      35.840  59.760  73.500  1.00  0.00           N
ATOM    842  HE1 TRP A  59      34.880  59.830  73.370  1.00  0.00           H
ATOM    843  CE2 TRP A  59      36.770  59.360  72.610  1.00  0.00           C
ATOM    844  CD2 TRP A  59      38.030  59.600  73.240  1.00  0.00           C
ATOM    845  CE3 TRP A  59      39.190  59.210  72.550  1.00  0.00           C
ATOM    846  HE3 TRP A  59      40.170  59.170  72.980  1.00  0.00           H
ATOM    847  CZ3 TRP A  59      39.080  58.680  71.290  1.00  0.00           C
ATOM    848  HZ3 TRP A  59      39.930  58.290  70.730  1.00  0.00           H
ATOM    849  CZ2 TRP A  59      36.680  58.850  71.290  1.00  0.00           C
ATOM    850  HZ2 TRP A  59      35.700  58.780  70.840  1.00  0.00           H
ATOM    851  CH2 TRP A  59      37.810  58.480  70.630  1.00  0.00           C
ATOM    852  HH2 TRP A  59      37.640  58.160  69.610  1.00  0.00           H
ATOM    853  C   TRP A  59      40.790  60.720  76.990  1.00  0.00           C
ATOM    854  O   TRP A  59      40.820  61.670  77.840  1.00  0.00           O
ATOM    855  N   LYS A  60      41.880  60.240  76.420  1.00  0.00           N
ATOM    856  HN  LYS A  60      41.860  59.540  75.720  1.00  0.00           H
ATOM    857  CA  LYS A  60      43.250  60.830  76.710  1.00  0.00           C
ATOM    858  HA  LYS A  60      43.170  61.790  77.200  1.00  0.00           H
ATOM    859  CB  LYS A  60      44.080  59.880  77.570  1.00  0.00           C
ATOM    860  HB1 LYS A  60      45.150  60.170  77.660  1.00  0.00           H
ATOM    861  HB2 LYS A  60      44.250  58.900  77.100  1.00  0.00           H
ATOM    862  CG  LYS A  60      43.570  59.610  79.040  1.00  0.00           C
ATOM    863  HG1 LYS A  60      42.510  59.340  78.880  1.00  0.00           H
ATOM    864  HG2 LYS A  60      43.640  60.490  79.720  1.00  0.00           H
ATOM    865  CD  LYS A  60      44.280  58.400  79.710  1.00  0.00           C
ATOM    866  HD1 LYS A  60      45.300  58.720  80.020  1.00  0.00           H
ATOM    867  HD2 LYS A  60      44.510  57.590  79.000  1.00  0.00           H
ATOM    868  CE  LYS A  60      43.600  57.880  80.920  1.00  0.00           C
ATOM    869  HE1 LYS A  60      44.240  57.110  81.400  1.00  0.00           H
ATOM    870  HE2 LYS A  60      42.600  57.450  80.690  1.00  0.00           H
ATOM    871  NZ  LYS A  60      43.350  58.870  82.000  1.00  0.00           N
ATOM    872  HZ1 LYS A  60      42.750  58.500  82.750  1.00  0.00           H
ATOM    873  HZ2 LYS A  60      42.870  59.780  81.820  1.00  0.00           H
ATOM    874  HZ3 LYS A  60      44.270  59.240  82.340  1.00  0.00           H
ATOM    875  C   LYS A  60      43.920  61.110  75.350  1.00  0.00           C
ATOM    876  O   LYS A  60      43.460  60.470  74.420  1.00  0.00           O
ATOM    877  N   SER A  61      45.000  61.980  75.220  1.00  0.00           N
ATOM    878  HN  SER A  61      45.350  62.410  76.040  1.00  0.00           H
ATOM    879  CA  SER A  61      45.630  62.310  73.990  1.00  0.00           C
ATOM    880  HA  SER A  61      44.900  62.820  73.390  1.00  0.00           H
ATOM    881  CB  SER A  61      46.920  63.260  74.140  1.00  0.00           C
ATOM    882  HB1 SER A  61      46.500  64.260  74.360  1.00  0.00           H
ATOM    883  HB2 SER A  61      47.500  63.460  73.210  1.00  0.00           H
ATOM    884  OG  SER A  61      47.730  62.910  75.210  1.00  0.00           O
ATOM    885  HG1 SER A  61      48.540  62.550  74.810  1.00  0.00           H
ATOM    886  C   SER A  61      46.140  61.100  73.150  1.00  0.00           C
ATOM    887  O   SER A  61      45.800  60.890  71.980  1.00  0.00           O
ATOM    888  N   SER A  62      46.790  60.140  73.880  1.00  0.00           N
ATOM    889  HN  SER A  62      47.060  60.360  74.810  1.00  0.00           H
ATOM    890  CA  SER A  62      47.150  58.800  73.450  1.00  0.00           C
ATOM    891  HA  SER A  62      47.900  58.890  72.680  1.00  0.00           H
ATOM    892  CB  SER A  62      47.720  58.050  74.690  1.00  0.00           C
ATOM    893  HB1 SER A  62      48.700  58.460  75.030  1.00  0.00           H
ATOM    894  HB2 SER A  62      47.880  56.970  74.430  1.00  0.00           H
ATOM    895  OG  SER A  62      46.840  58.230  75.830  1.00  0.00           O
ATOM    896  HG1 SER A  62      46.810  57.380  76.280  1.00  0.00           H
ATOM    897  C   SER A  62      46.000  58.040  72.890  1.00  0.00           C
ATOM    898  O   SER A  62      46.210  57.180  72.040  1.00  0.00           O
ATOM    899  N   ARG A  63      44.790  58.200  73.460  1.00  0.00           N
ATOM    900  HN  ARG A  63      44.550  58.950  74.090  1.00  0.00           H
ATOM    901  CA  ARG A  63      43.710  57.280  73.140  1.00  0.00           C
ATOM    902  HA  ARG A  63      43.920  56.290  72.760  1.00  0.00           H
ATOM    903  CB  ARG A  63      42.640  57.170  74.270  1.00  0.00           C
ATOM    904  HB1 ARG A  63      41.820  56.510  73.890  1.00  0.00           H
ATOM    905  HB2 ARG A  63      42.290  58.210  74.450  1.00  0.00           H
ATOM    906  CG  ARG A  63      43.120  56.620  75.580  1.00  0.00           C
ATOM    907  HG1 ARG A  63      42.360  56.730  76.370  1.00  0.00           H
ATOM    908  HG2 ARG A  63      44.040  57.110  75.980  1.00  0.00           H
ATOM    909  CD  ARG A  63      43.460  55.120  75.420  1.00  0.00           C
ATOM    910  HD1 ARG A  63      44.190  54.870  74.640  1.00  0.00           H
ATOM    911  HD2 ARG A  63      42.530  54.520  75.220  1.00  0.00           H
ATOM    912  NE  ARG A  63      44.080  54.760  76.720  1.00  0.00           N
ATOM    913  HE  ARG A  63      45.020  54.990  76.930  1.00  0.00           H
ATOM    914  CZ  ARG A  63      43.430  54.260  77.750  1.00  0.00           C
ATOM    915  NH1 ARG A  63      42.310  53.690  77.650  1.00  0.00           N
ATOM    916 HH11 ARG A  63      42.070  53.250  76.780  1.00  0.00           H
ATOM    917 HH12 ARG A  63      42.000  53.280  78.500  1.00  0.00           H
ATOM    918  NH2 ARG A  63      43.980  54.440  78.970  1.00  0.00           N
ATOM    919 HH21 ARG A  63      44.880  54.860  79.010  1.00  0.00           H
ATOM    920 HH22 ARG A  63      43.550  54.150  79.820  1.00  0.00           H
ATOM    921  C   ARG A  63      42.920  57.840  71.970  1.00  0.00           C
ATOM    922  O   ARG A  63      42.350  57.030  71.290  1.00  0.00           O
ATOM    923  N   ILE A  64      43.030  59.260  71.750  1.00  0.00           N
ATOM    924  HN  ILE A  64      43.500  59.940  72.300  1.00  0.00           H
ATOM    925  CA  ILE A  64      42.640  59.890  70.500  1.00  0.00           C
ATOM    926  HA  ILE A  64      41.640  59.540  70.280  1.00  0.00           H
ATOM    927  CB  ILE A  64      42.590  61.390  70.720  1.00  0.00           C
ATOM    928  HB  ILE A  64      43.580  61.800  71.040  1.00  0.00           H
ATOM    929  CG2 ILE A  64      42.100  62.010  69.340  1.00  0.00           C
ATOM    930 HG21 ILE A  64      41.330  61.310  68.950  1.00  0.00           H
ATOM    931 HG22 ILE A  64      42.860  62.050  68.540  1.00  0.00           H
ATOM    932 HG23 ILE A  64      41.720  63.040  69.500  1.00  0.00           H
ATOM    933  CG1 ILE A  64      41.540  61.630  71.840  1.00  0.00           C
ATOM    934 HG11 ILE A  64      41.720  60.960  72.720  1.00  0.00           H
ATOM    935 HG12 ILE A  64      40.520  61.490  71.440  1.00  0.00           H
ATOM    936  CD  ILE A  64      41.560  63.100  72.340  1.00  0.00           C
ATOM    937  HD1 ILE A  64      41.060  63.810  71.650  1.00  0.00           H
ATOM    938  HD2 ILE A  64      42.620  63.400  72.460  1.00  0.00           H
ATOM    939  HD3 ILE A  64      41.080  63.110  73.350  1.00  0.00           H
ATOM    940  C   ILE A  64      43.570  59.380  69.400  1.00  0.00           C
ATOM    941  O   ILE A  64      43.030  59.030  68.340  1.00  0.00           O
ATOM    942  N   PHE A  65      44.940  59.300  69.610  1.00  0.00           N
ATOM    943  HN  PHE A  65      45.360  59.710  70.420  1.00  0.00           H
ATOM    944  CA  PHE A  65      45.820  58.770  68.580  1.00  0.00           C
ATOM    945  HA  PHE A  65      45.730  59.380  67.680  1.00  0.00           H
ATOM    946  CB  PHE A  65      47.270  58.830  68.980  1.00  0.00           C
ATOM    947  HB1 PHE A  65      47.860  58.330  68.190  1.00  0.00           H
ATOM    948  HB2 PHE A  65      47.310  58.240  69.920  1.00  0.00           H
ATOM    949  CG  PHE A  65      47.610  60.300  69.110  1.00  0.00           C
ATOM    950  CD1 PHE A  65      48.460  60.700  70.210  1.00  0.00           C
ATOM    951  HD1 PHE A  65      48.840  59.920  70.850  1.00  0.00           H
ATOM    952  CE1 PHE A  65      48.760  62.040  70.410  1.00  0.00           C
ATOM    953  HE1 PHE A  65      49.340  62.290  71.270  1.00  0.00           H
ATOM    954  CZ  PHE A  65      48.340  63.020  69.540  1.00  0.00           C
ATOM    955  HZ  PHE A  65      48.550  64.060  69.690  1.00  0.00           H
ATOM    956  CD2 PHE A  65      47.200  61.320  68.260  1.00  0.00           C
ATOM    957  HD2 PHE A  65      46.610  61.060  67.400  1.00  0.00           H
ATOM    958  CE2 PHE A  65      47.520  62.680  68.450  1.00  0.00           C
ATOM    959  HE2 PHE A  65      47.280  63.460  67.750  1.00  0.00           H
ATOM    960  C   PHE A  65      45.470  57.370  68.060  1.00  0.00           C
ATOM    961  O   PHE A  65      45.440  57.080  66.830  1.00  0.00           O
ATOM    962  N   LEU A  66      45.170  56.430  69.030  1.00  0.00           N
ATOM    963  HN  LEU A  66      45.270  56.710  69.990  1.00  0.00           H
ATOM    964  CA  LEU A  66      44.580  55.130  68.760  1.00  0.00           C
ATOM    965  HA  LEU A  66      45.190  54.590  68.030  1.00  0.00           H
ATOM    966  CB  LEU A  66      44.430  54.360  70.050  1.00  0.00           C
ATOM    967  HB1 LEU A  66      43.760  53.470  70.020  1.00  0.00           H
ATOM    968  HB2 LEU A  66      44.030  55.100  70.790  1.00  0.00           H
ATOM    969  CG  LEU A  66      45.770  53.830  70.710  1.00  0.00           C
ATOM    970  HG  LEU A  66      46.430  54.690  70.960  1.00  0.00           H
ATOM    971  CD1 LEU A  66      45.440  53.000  72.000  1.00  0.00           C
ATOM    972 HD11 LEU A  66      46.410  52.800  72.520  1.00  0.00           H
ATOM    973 HD12 LEU A  66      44.990  52.020  71.700  1.00  0.00           H
ATOM    974 HD13 LEU A  66      44.710  53.510  72.660  1.00  0.00           H
ATOM    975  CD2 LEU A  66      46.580  52.970  69.700  1.00  0.00           C
ATOM    976 HD21 LEU A  66      47.070  53.690  69.020  1.00  0.00           H
ATOM    977 HD22 LEU A  66      45.890  52.290  69.160  1.00  0.00           H
ATOM    978 HD23 LEU A  66      47.310  52.380  70.300  1.00  0.00           H
ATOM    979  C   LEU A  66      43.330  55.100  67.880  1.00  0.00           C
ATOM    980  O   LEU A  66      43.190  54.170  67.080  1.00  0.00           O
ATOM    981  N   PHE A  67      42.350  55.970  68.200  1.00  0.00           N
ATOM    982  HN  PHE A  67      42.570  56.610  68.940  1.00  0.00           H
ATOM    983  CA  PHE A  67      41.120  56.070  67.440  1.00  0.00           C
ATOM    984  HA  PHE A  67      40.640  55.110  67.510  1.00  0.00           H
ATOM    985  CB  PHE A  67      40.220  57.140  68.190  1.00  0.00           C
ATOM    986  HB1 PHE A  67      40.740  58.120  68.290  1.00  0.00           H
ATOM    987  HB2 PHE A  67      40.040  56.880  69.260  1.00  0.00           H
ATOM    988  CG  PHE A  67      38.940  57.480  67.440  1.00  0.00           C
ATOM    989  CD1 PHE A  67      38.730  58.890  67.140  1.00  0.00           C
ATOM    990  HD1 PHE A  67      39.410  59.610  67.590  1.00  0.00           H
ATOM    991  CE1 PHE A  67      37.570  59.350  66.590  1.00  0.00           C
ATOM    992  HE1 PHE A  67      37.300  60.400  66.640  1.00  0.00           H
ATOM    993  CZ  PHE A  67      36.600  58.410  66.160  1.00  0.00           C
ATOM    994  HZ  PHE A  67      35.760  58.680  65.550  1.00  0.00           H
ATOM    995  CD2 PHE A  67      37.940  56.590  67.080  1.00  0.00           C
ATOM    996  HD2 PHE A  67      38.040  55.520  67.190  1.00  0.00           H
ATOM    997  CE2 PHE A  67      36.780  57.060  66.400  1.00  0.00           C
ATOM    998  HE2 PHE A  67      36.010  56.350  66.100  1.00  0.00           H
ATOM    999  C   PHE A  67      41.380  56.580  65.960  1.00  0.00           C
ATOM   1000  O   PHE A  67      40.600  56.200  65.050  1.00  0.00           O
ATOM   1001  N   ASN A  68      42.350  57.480  65.770  1.00  0.00           N
ATOM   1002  HN  ASN A  68      42.870  57.840  66.550  1.00  0.00           H
ATOM   1003  CA  ASN A  68      42.800  57.930  64.460  1.00  0.00           C
ATOM   1004  HA  ASN A  68      41.910  58.190  63.910  1.00  0.00           H
ATOM   1005  CB  ASN A  68      43.690  59.200  64.470  1.00  0.00           C
ATOM   1006  HB1 ASN A  68      44.090  59.380  63.440  1.00  0.00           H
ATOM   1007  HB2 ASN A  68      44.530  59.140  65.180  1.00  0.00           H
ATOM   1008  CG  ASN A  68      42.880  60.450  64.680  1.00  0.00           C
ATOM   1009  OD1 ASN A  68      42.570  61.160  63.740  1.00  0.00           O
ATOM   1010  ND2 ASN A  68      42.580  60.750  65.940  1.00  0.00           N
ATOM   1011 HD21 ASN A  68      42.000  61.550  66.130  1.00  0.00           H
ATOM   1012 HD22 ASN A  68      42.840  60.160  66.700  1.00  0.00           H
ATOM   1013  C   ASN A  68      43.390  56.740  63.670  1.00  0.00           C
ATOM   1014  O   ASN A  68      42.980  56.560  62.540  1.00  0.00           O
ATOM   1015  N   LEU A  69      44.260  55.900  64.360  1.00  0.00           N
ATOM   1016  HN  LEU A  69      44.480  56.070  65.320  1.00  0.00           H
ATOM   1017  CA  LEU A  69      44.680  54.660  63.820  1.00  0.00           C
ATOM   1018  HA  LEU A  69      45.170  54.920  62.900  1.00  0.00           H
ATOM   1019  CB  LEU A  69      45.750  54.060  64.780  1.00  0.00           C
ATOM   1020  HB1 LEU A  69      45.370  53.940  65.810  1.00  0.00           H
ATOM   1021  HB2 LEU A  69      46.420  54.940  64.820  1.00  0.00           H
ATOM   1022  CG  LEU A  69      46.510  52.840  64.350  1.00  0.00           C
ATOM   1023  HG  LEU A  69      45.790  52.000  64.300  1.00  0.00           H
ATOM   1024  CD1 LEU A  69      47.020  53.190  62.920  1.00  0.00           C
ATOM   1025 HD11 LEU A  69      47.740  54.020  63.040  1.00  0.00           H
ATOM   1026 HD12 LEU A  69      46.140  53.440  62.290  1.00  0.00           H
ATOM   1027 HD13 LEU A  69      47.490  52.300  62.450  1.00  0.00           H
ATOM   1028  CD2 LEU A  69      47.680  52.570  65.340  1.00  0.00           C
ATOM   1029 HD21 LEU A  69      47.280  52.180  66.300  1.00  0.00           H
ATOM   1030 HD22 LEU A  69      48.250  53.510  65.500  1.00  0.00           H
ATOM   1031 HD23 LEU A  69      48.370  51.800  64.950  1.00  0.00           H
ATOM   1032  C   LEU A  69      43.620  53.640  63.490  1.00  0.00           C
ATOM   1033  O   LEU A  69      43.580  53.220  62.330  1.00  0.00           O
ATOM   1034  N   ALA A  70      42.630  53.340  64.410  1.00  0.00           N
ATOM   1035  HN  ALA A  70      42.770  53.730  65.300  1.00  0.00           H
ATOM   1036  CA  ALA A  70      41.360  52.670  64.170  1.00  0.00           C
ATOM   1037  HA  ALA A  70      41.560  51.700  63.770  1.00  0.00           H
ATOM   1038  CB  ALA A  70      40.560  52.720  65.510  1.00  0.00           C
ATOM   1039  HB1 ALA A  70      39.610  52.180  65.330  1.00  0.00           H
ATOM   1040  HB2 ALA A  70      40.470  53.770  65.820  1.00  0.00           H
ATOM   1041  HB3 ALA A  70      41.050  52.170  66.340  1.00  0.00           H
ATOM   1042  C   ALA A  70      40.590  53.280  62.980  1.00  0.00           C
ATOM   1043  O   ALA A  70      40.250  52.550  62.060  1.00  0.00           O
ATOM   1044  N   VAL A  71      40.380  54.590  62.920  1.00  0.00           N
ATOM   1045  HN  VAL A  71      40.740  55.170  63.640  1.00  0.00           H
ATOM   1046  CA  VAL A  71      39.700  55.340  61.880  1.00  0.00           C
ATOM   1047  HA  VAL A  71      38.760  54.840  61.690  1.00  0.00           H
ATOM   1048  CB  VAL A  71      39.440  56.740  62.150  1.00  0.00           C
ATOM   1049  HB  VAL A  71      40.380  57.170  62.550  1.00  0.00           H
ATOM   1050  CG1 VAL A  71      39.030  57.620  60.880  1.00  0.00           C
ATOM   1051 HG11 VAL A  71      38.630  56.970  60.090  1.00  0.00           H
ATOM   1052 HG12 VAL A  71      39.920  58.140  60.460  1.00  0.00           H
ATOM   1053 HG13 VAL A  71      38.300  58.380  61.230  1.00  0.00           H
ATOM   1054  CG2 VAL A  71      38.320  56.890  63.240  1.00  0.00           C
ATOM   1055 HG21 VAL A  71      37.370  56.720  62.710  1.00  0.00           H
ATOM   1056 HG22 VAL A  71      38.360  57.840  63.830  1.00  0.00           H
ATOM   1057 HG23 VAL A  71      38.320  56.060  63.980  1.00  0.00           H
ATOM   1058  C   VAL A  71      40.410  55.130  60.550  1.00  0.00           C
ATOM   1059  O   VAL A  71      39.780  54.840  59.540  1.00  0.00           O
ATOM   1060  N   ALA A  72      41.720  55.280  60.470  1.00  0.00           N
ATOM   1061  HN  ALA A  72      42.210  55.540  61.310  1.00  0.00           H
ATOM   1062  CA  ALA A  72      42.440  55.080  59.230  1.00  0.00           C
ATOM   1063  HA  ALA A  72      42.020  55.740  58.480  1.00  0.00           H
ATOM   1064  CB  ALA A  72      43.800  55.530  59.550  1.00  0.00           C
ATOM   1065  HB1 ALA A  72      43.900  56.540  60.010  1.00  0.00           H
ATOM   1066  HB2 ALA A  72      44.320  55.600  58.580  1.00  0.00           H
ATOM   1067  HB3 ALA A  72      44.410  54.890  60.230  1.00  0.00           H
ATOM   1068  C   ALA A  72      42.490  53.730  58.590  1.00  0.00           C
ATOM   1069  O   ALA A  72      42.330  53.490  57.430  1.00  0.00           O
ATOM   1070  N   ASP A  73      42.620  52.730  59.490  1.00  0.00           N
ATOM   1071  HN  ASP A  73      42.740  52.840  60.470  1.00  0.00           H
ATOM   1072  CA  ASP A  73      42.520  51.330  59.280  1.00  0.00           C
ATOM   1073  HA  ASP A  73      43.150  51.180  58.420  1.00  0.00           H
ATOM   1074  CB  ASP A  73      43.030  50.460  60.450  1.00  0.00           C
ATOM   1075  HB1 ASP A  73      42.920  49.360  60.270  1.00  0.00           H
ATOM   1076  HB2 ASP A  73      42.610  50.610  61.460  1.00  0.00           H
ATOM   1077  CG  ASP A  73      44.530  50.620  60.760  1.00  0.00           C
ATOM   1078  OD1 ASP A  73      45.240  51.330  60.080  1.00  0.00           O
ATOM   1079  OD2 ASP A  73      44.880  49.820  61.770  1.00  0.00           O
ATOM   1080  HD2 ASP A  73      45.800  49.850  62.050  1.00  0.00           H
ATOM   1081  C   ASP A  73      41.070  50.950  58.830  1.00  0.00           C
ATOM   1082  O   ASP A  73      40.790  50.130  57.980  1.00  0.00           O
ATOM   1083  N   PHE A  74      40.100  51.580  59.430  1.00  0.00           N
ATOM   1084  HN  PHE A  74      40.270  52.290  60.100  1.00  0.00           H
ATOM   1085  CA  PHE A  74      38.690  51.350  59.120  1.00  0.00           C
ATOM   1086  HA  PHE A  74      38.590  50.290  58.970  1.00  0.00           H
ATOM   1087  CB  PHE A  74      37.740  51.950  60.220  1.00  0.00           C
ATOM   1088  HB1 PHE A  74      37.990  53.010  60.440  1.00  0.00           H
ATOM   1089  HB2 PHE A  74      37.810  51.320  61.140  1.00  0.00           H
ATOM   1090  CG  PHE A  74      36.250  51.900  59.870  1.00  0.00           C
ATOM   1091  CD1 PHE A  74      35.580  53.010  59.370  1.00  0.00           C
ATOM   1092  HD1 PHE A  74      36.150  53.940  59.380  1.00  0.00           H
ATOM   1093  CE1 PHE A  74      34.280  52.960  58.950  1.00  0.00           C
ATOM   1094  HE1 PHE A  74      33.810  53.810  58.480  1.00  0.00           H
ATOM   1095  CZ  PHE A  74      33.600  51.750  59.150  1.00  0.00           C
ATOM   1096  HZ  PHE A  74      32.650  51.700  58.650  1.00  0.00           H
ATOM   1097  CD2 PHE A  74      35.560  50.760  60.030  1.00  0.00           C
ATOM   1098  HD2 PHE A  74      36.160  49.900  60.300  1.00  0.00           H
ATOM   1099  CE2 PHE A  74      34.220  50.680  59.600  1.00  0.00           C
ATOM   1100  HE2 PHE A  74      33.670  49.740  59.590  1.00  0.00           H
ATOM   1101  C   PHE A  74      38.350  51.980  57.760  1.00  0.00           C
ATOM   1102  O   PHE A  74      37.700  51.250  57.020  1.00  0.00           O
ATOM   1103  N   LEU A  75      38.900  53.200  57.430  1.00  0.00           N
ATOM   1104  HN  LEU A  75      39.350  53.730  58.150  1.00  0.00           H
ATOM   1105  CA  LEU A  75      38.820  53.790  56.110  1.00  0.00           C
ATOM   1106  HA  LEU A  75      37.790  53.720  55.800  1.00  0.00           H
ATOM   1107  CB  LEU A  75      39.300  55.310  56.140  1.00  0.00           C
ATOM   1108  HB1 LEU A  75      39.270  55.670  55.090  1.00  0.00           H
ATOM   1109  HB2 LEU A  75      40.380  55.370  56.410  1.00  0.00           H
ATOM   1110  CG  LEU A  75      38.350  56.190  56.950  1.00  0.00           C
ATOM   1111  HG  LEU A  75      38.490  56.170  58.060  1.00  0.00           H
ATOM   1112  CD1 LEU A  75      38.540  57.620  56.470  1.00  0.00           C
ATOM   1113 HD11 LEU A  75      39.610  57.880  56.630  1.00  0.00           H
ATOM   1114 HD12 LEU A  75      37.960  58.370  57.050  1.00  0.00           H
ATOM   1115 HD13 LEU A  75      38.100  57.650  55.450  1.00  0.00           H
ATOM   1116  CD2 LEU A  75      36.860  55.780  56.810  1.00  0.00           C
ATOM   1117 HD21 LEU A  75      36.630  55.620  55.730  1.00  0.00           H
ATOM   1118 HD22 LEU A  75      36.200  56.580  57.230  1.00  0.00           H
ATOM   1119 HD23 LEU A  75      36.660  54.890  57.440  1.00  0.00           H
ATOM   1120  C   LEU A  75      39.520  52.990  55.040  1.00  0.00           C
ATOM   1121  O   LEU A  75      39.010  52.750  53.980  1.00  0.00           O
ATOM   1122  N   LEU A  76      40.800  52.570  55.310  1.00  0.00           N
ATOM   1123  HN  LEU A  76      41.220  52.800  56.190  1.00  0.00           H
ATOM   1124  CA  LEU A  76      41.580  51.590  54.540  1.00  0.00           C
ATOM   1125  HA  LEU A  76      41.820  52.100  53.620  1.00  0.00           H
ATOM   1126  CB  LEU A  76      42.900  51.260  55.250  1.00  0.00           C
ATOM   1127  HB1 LEU A  76      42.720  50.650  56.140  1.00  0.00           H
ATOM   1128  HB2 LEU A  76      43.340  52.170  55.720  1.00  0.00           H
ATOM   1129  CG  LEU A  76      44.000  50.500  54.460  1.00  0.00           C
ATOM   1130  HG  LEU A  76      43.570  49.510  54.220  1.00  0.00           H
ATOM   1131  CD1 LEU A  76      44.420  51.120  53.140  1.00  0.00           C
ATOM   1132 HD11 LEU A  76      45.170  51.930  53.240  1.00  0.00           H
ATOM   1133 HD12 LEU A  76      43.550  51.450  52.520  1.00  0.00           H
ATOM   1134 HD13 LEU A  76      44.990  50.320  52.610  1.00  0.00           H
ATOM   1135  CD2 LEU A  76      45.290  50.110  55.290  1.00  0.00           C
ATOM   1136 HD21 LEU A  76      45.880  49.420  54.660  1.00  0.00           H
ATOM   1137 HD22 LEU A  76      44.980  49.600  56.230  1.00  0.00           H
ATOM   1138 HD23 LEU A  76      45.760  51.110  55.450  1.00  0.00           H
ATOM   1139  C   LEU A  76      40.820  50.320  54.210  1.00  0.00           C
ATOM   1140  O   LEU A  76      40.760  50.010  53.040  1.00  0.00           O
ATOM   1141  N   ILE A  77      40.190  49.730  55.240  1.00  0.00           N
ATOM   1142  HN  ILE A  77      40.430  50.050  56.140  1.00  0.00           H
ATOM   1143  CA  ILE A  77      39.340  48.500  55.110  1.00  0.00           C
ATOM   1144  HA  ILE A  77      39.980  47.740  54.690  1.00  0.00           H
ATOM   1145  CB  ILE A  77      39.010  47.900  56.480  1.00  0.00           C
ATOM   1146  HB  ILE A  77      38.980  48.790  57.150  1.00  0.00           H
ATOM   1147  CG2 ILE A  77      37.580  47.310  56.550  1.00  0.00           C
ATOM   1148 HG21 ILE A  77      37.270  46.670  55.690  1.00  0.00           H
ATOM   1149 HG22 ILE A  77      36.960  48.190  56.790  1.00  0.00           H
ATOM   1150 HG23 ILE A  77      37.420  46.660  57.440  1.00  0.00           H
ATOM   1151  CG1 ILE A  77      40.080  46.980  57.050  1.00  0.00           C
ATOM   1152 HG11 ILE A  77      41.110  47.310  56.780  1.00  0.00           H
ATOM   1153 HG12 ILE A  77      39.970  45.960  56.620  1.00  0.00           H
ATOM   1154  CD  ILE A  77      39.970  46.870  58.610  1.00  0.00           C
ATOM   1155  HD1 ILE A  77      40.460  45.920  58.920  1.00  0.00           H
ATOM   1156  HD2 ILE A  77      38.910  46.740  58.950  1.00  0.00           H
ATOM   1157  HD3 ILE A  77      40.510  47.700  59.090  1.00  0.00           H
ATOM   1158  C   ILE A  77      38.190  48.630  54.130  1.00  0.00           C
ATOM   1159  O   ILE A  77      37.940  47.690  53.410  1.00  0.00           O
ATOM   1160  N   ILE A  78      37.540  49.840  54.000  1.00  0.00           N
ATOM   1161  HN  ILE A  78      37.760  50.570  54.640  1.00  0.00           H
ATOM   1162  CA  ILE A  78      36.470  50.120  53.040  1.00  0.00           C
ATOM   1163  HA  ILE A  78      35.760  49.310  53.120  1.00  0.00           H
ATOM   1164  CB  ILE A  78      35.660  51.340  53.500  1.00  0.00           C
ATOM   1165  HB  ILE A  78      36.330  52.170  53.780  1.00  0.00           H
ATOM   1166  CG2 ILE A  78      34.620  51.850  52.440  1.00  0.00           C
ATOM   1167 HG21 ILE A  78      33.800  52.460  52.880  1.00  0.00           H
ATOM   1168 HG22 ILE A  78      34.070  50.980  52.010  1.00  0.00           H
ATOM   1169 HG23 ILE A  78      35.120  52.350  51.590  1.00  0.00           H
ATOM   1170  CG1 ILE A  78      34.870  51.160  54.860  1.00  0.00           C
ATOM   1171 HG11 ILE A  78      35.400  50.470  55.550  1.00  0.00           H
ATOM   1172 HG12 ILE A  78      33.900  50.710  54.570  1.00  0.00           H
ATOM   1173  CD  ILE A  78      34.510  52.430  55.640  1.00  0.00           C
ATOM   1174  HD1 ILE A  78      33.940  52.180  56.560  1.00  0.00           H
ATOM   1175  HD2 ILE A  78      33.950  53.180  55.040  1.00  0.00           H
ATOM   1176  HD3 ILE A  78      35.450  52.890  56.000  1.00  0.00           H
ATOM   1177  C   ILE A  78      36.960  50.110  51.610  1.00  0.00           C
ATOM   1178  O   ILE A  78      36.230  49.880  50.690  1.00  0.00           O
ATOM   1179  N   CYS A  79      38.290  50.250  51.300  1.00  0.00           N
ATOM   1180  HN  CYS A  79      38.940  50.230  52.050  1.00  0.00           H
ATOM   1181  CA  CYS A  79      38.830  50.100  50.000  1.00  0.00           C
ATOM   1182  HA  CYS A  79      38.270  50.720  49.320  1.00  0.00           H
ATOM   1183  CB  CYS A  79      40.240  50.710  49.930  1.00  0.00           C
ATOM   1184  HB1 CYS A  79      40.660  50.750  48.900  1.00  0.00           H
ATOM   1185  HB2 CYS A  79      41.060  50.170  50.450  1.00  0.00           H
ATOM   1186  SG  CYS A  79      40.340  52.360  50.650  1.00  0.00           S
ATOM   1187  HG1 CYS A  79      40.390  52.300  51.980  1.00  0.00           H
ATOM   1188  C   CYS A  79      38.880  48.680  49.430  1.00  0.00           C
ATOM   1189  O   CYS A  79      38.680  48.440  48.250  1.00  0.00           O
ATOM   1190  N   LEU A  80      39.140  47.690  50.310  1.00  0.00           N
ATOM   1191  HN  LEU A  80      39.240  48.090  51.230  1.00  0.00           H
ATOM   1192  CA  LEU A  80      39.480  46.350  50.000  1.00  0.00           C
ATOM   1193  HA  LEU A  80      40.400  46.400  49.430  1.00  0.00           H
ATOM   1194  CB  LEU A  80      39.810  45.480  51.300  1.00  0.00           C
ATOM   1195  HB1 LEU A  80      40.200  44.500  50.960  1.00  0.00           H
ATOM   1196  HB2 LEU A  80      38.890  45.510  51.930  1.00  0.00           H
ATOM   1197  CG  LEU A  80      40.920  46.010  52.290  1.00  0.00           C
ATOM   1198  HG  LEU A  80      40.540  46.940  52.760  1.00  0.00           H
ATOM   1199  CD1 LEU A  80      41.140  44.900  53.290  1.00  0.00           C
ATOM   1200 HD11 LEU A  80      41.820  44.110  52.900  1.00  0.00           H
ATOM   1201 HD12 LEU A  80      40.230  44.390  53.630  1.00  0.00           H
ATOM   1202 HD13 LEU A  80      41.590  45.280  54.240  1.00  0.00           H
ATOM   1203  CD2 LEU A  80      42.230  46.440  51.640  1.00  0.00           C
ATOM   1204 HD21 LEU A  80      42.810  45.660  51.110  1.00  0.00           H
ATOM   1205 HD22 LEU A  80      42.910  46.850  52.420  1.00  0.00           H
ATOM   1206 HD23 LEU A  80      42.120  47.290  50.940  1.00  0.00           H
ATOM   1207  C   LEU A  80      38.460  45.570  49.110  1.00  0.00           C
ATOM   1208  O   LEU A  80      38.850  44.880  48.120  1.00  0.00           O
ATOM   1209  N   PRO A  81      37.120  45.670  49.290  1.00  0.00           N
ATOM   1210  CD  PRO A  81      36.380  46.230  50.380  1.00  0.00           C
ATOM   1211  HD1 PRO A  81      35.920  47.180  50.040  1.00  0.00           H
ATOM   1212  HD2 PRO A  81      36.930  46.240  51.340  1.00  0.00           H
ATOM   1213  CA  PRO A  81      36.300  44.880  48.510  1.00  0.00           C
ATOM   1214  HA  PRO A  81      36.710  43.880  48.360  1.00  0.00           H
ATOM   1215  CB  PRO A  81      34.930  44.620  49.300  1.00  0.00           C
ATOM   1216  HB1 PRO A  81      34.600  43.580  49.100  1.00  0.00           H
ATOM   1217  HB2 PRO A  81      34.280  45.350  48.770  1.00  0.00           H
ATOM   1218  CG  PRO A  81      35.310  45.190  50.640  1.00  0.00           C
ATOM   1219  HG1 PRO A  81      34.440  45.610  51.160  1.00  0.00           H
ATOM   1220  HG2 PRO A  81      35.690  44.370  51.290  1.00  0.00           H
ATOM   1221  C   PRO A  81      36.110  45.420  47.120  1.00  0.00           C
ATOM   1222  O   PRO A  81      35.720  44.650  46.210  1.00  0.00           O
ATOM   1223  N   PHE A  82      36.460  46.690  46.800  1.00  0.00           N
ATOM   1224  HN  PHE A  82      36.860  47.180  47.560  1.00  0.00           H
ATOM   1225  CA  PHE A  82      36.410  47.230  45.470  1.00  0.00           C
ATOM   1226  HA  PHE A  82      35.550  46.800  44.990  1.00  0.00           H
ATOM   1227  CB  PHE A  82      36.350  48.750  45.500  1.00  0.00           C
ATOM   1228  HB1 PHE A  82      36.330  49.110  44.450  1.00  0.00           H
ATOM   1229  HB2 PHE A  82      37.230  49.130  46.060  1.00  0.00           H
ATOM   1230  CG  PHE A  82      35.150  49.330  46.230  1.00  0.00           C
ATOM   1231  CD1 PHE A  82      33.930  49.380  45.490  1.00  0.00           C
ATOM   1232  HD1 PHE A  82      33.830  48.980  44.490  1.00  0.00           H
ATOM   1233  CE1 PHE A  82      32.820  49.860  46.150  1.00  0.00           C
ATOM   1234  HE1 PHE A  82      31.880  49.910  45.610  1.00  0.00           H
ATOM   1235  CZ  PHE A  82      32.860  50.310  47.490  1.00  0.00           C
ATOM   1236  HZ  PHE A  82      32.080  50.740  48.110  1.00  0.00           H
ATOM   1237  CD2 PHE A  82      35.280  49.900  47.530  1.00  0.00           C
ATOM   1238  HD2 PHE A  82      36.220  49.900  48.060  1.00  0.00           H
ATOM   1239  CE2 PHE A  82      34.120  50.380  48.180  1.00  0.00           C
ATOM   1240  HE2 PHE A  82      34.210  50.810  49.160  1.00  0.00           H
ATOM   1241  C   PHE A  82      37.620  46.770  44.730  1.00  0.00           C
ATOM   1242  O   PHE A  82      37.550  46.450  43.550  1.00  0.00           O
ATOM   1243  N   LEU A  83      38.750  46.580  45.420  1.00  0.00           N
ATOM   1244  HN  LEU A  83      38.780  46.890  46.370  1.00  0.00           H
ATOM   1245  CA  LEU A  83      39.790  45.780  44.870  1.00  0.00           C
ATOM   1246  HA  LEU A  83      40.200  46.180  43.960  1.00  0.00           H
ATOM   1247  CB  LEU A  83      40.950  45.630  45.890  1.00  0.00           C
ATOM   1248  HB1 LEU A  83      41.790  45.050  45.450  1.00  0.00           H
ATOM   1249  HB2 LEU A  83      40.650  44.970  46.720  1.00  0.00           H
ATOM   1250  CG  LEU A  83      41.590  46.960  46.450  1.00  0.00           C
ATOM   1251  HG  LEU A  83      40.820  47.590  46.950  1.00  0.00           H
ATOM   1252  CD1 LEU A  83      42.700  46.760  47.600  1.00  0.00           C
ATOM   1253 HD11 LEU A  83      42.420  46.100  48.440  1.00  0.00           H
ATOM   1254 HD12 LEU A  83      43.080  47.770  47.880  1.00  0.00           H
ATOM   1255 HD13 LEU A  83      43.520  46.190  47.130  1.00  0.00           H
ATOM   1256  CD2 LEU A  83      42.240  47.670  45.220  1.00  0.00           C
ATOM   1257 HD21 LEU A  83      41.430  47.600  44.480  1.00  0.00           H
ATOM   1258 HD22 LEU A  83      43.040  47.000  44.840  1.00  0.00           H
ATOM   1259 HD23 LEU A  83      42.740  48.650  45.430  1.00  0.00           H
ATOM   1260  C   LEU A  83      39.330  44.310  44.560  1.00  0.00           C
ATOM   1261  O   LEU A  83      39.550  43.830  43.460  1.00  0.00           O
ATOM   1262  N   MET A  84      38.540  43.650  45.460  1.00  0.00           N
ATOM   1263  HN  MET A  84      38.340  44.190  46.270  1.00  0.00           H
ATOM   1264  CA  MET A  84      37.970  42.300  45.340  1.00  0.00           C
ATOM   1265  HA  MET A  84      38.830  41.680  45.130  1.00  0.00           H
ATOM   1266  CB  MET A  84      37.360  41.570  46.600  1.00  0.00           C
ATOM   1267  HB1 MET A  84      36.910  40.630  46.230  1.00  0.00           H
ATOM   1268  HB2 MET A  84      36.530  42.160  47.060  1.00  0.00           H
ATOM   1269  CG  MET A  84      38.420  41.110  47.640  1.00  0.00           C
ATOM   1270  HG1 MET A  84      38.870  42.010  48.110  1.00  0.00           H
ATOM   1271  HG2 MET A  84      39.130  40.590  46.950  1.00  0.00           H
ATOM   1272  SD  MET A  84      37.780  40.010  48.900  1.00  0.00           S
ATOM   1273  CE  MET A  84      37.370  41.360  49.950  1.00  0.00           C
ATOM   1274  HE1 MET A  84      37.060  41.050  50.970  1.00  0.00           H
ATOM   1275  HE2 MET A  84      36.540  41.930  49.480  1.00  0.00           H
ATOM   1276  HE3 MET A  84      38.200  42.060  50.190  1.00  0.00           H
ATOM   1277  C   MET A  84      37.040  42.120  44.160  1.00  0.00           C
ATOM   1278  O   MET A  84      37.050  41.220  43.310  1.00  0.00           O
ATOM   1279  N   ASP A  85      36.140  43.120  44.050  1.00  0.00           N
ATOM   1280  HN  ASP A  85      36.000  43.780  44.780  1.00  0.00           H
ATOM   1281  CA  ASP A  85      35.250  43.230  42.920  1.00  0.00           C
ATOM   1282  HA  ASP A  85      34.620  42.360  42.950  1.00  0.00           H
ATOM   1283  CB  ASP A  85      34.160  44.310  43.420  1.00  0.00           C
ATOM   1284  HB1 ASP A  85      34.560  45.300  43.740  1.00  0.00           H
ATOM   1285  HB2 ASP A  85      33.720  44.020  44.400  1.00  0.00           H
ATOM   1286  CG  ASP A  85      32.970  44.460  42.480  1.00  0.00           C
ATOM   1287  OD1 ASP A  85      32.590  45.670  42.300  1.00  0.00           O
ATOM   1288  OD2 ASP A  85      32.510  43.430  42.000  1.00  0.00           O
ATOM   1289  C   ASP A  85      35.970  43.540  41.610  1.00  0.00           C
ATOM   1290  O   ASP A  85      35.710  42.910  40.630  1.00  0.00           O
ATOM   1291  N   ASN A  86      37.050  44.410  41.590  1.00  0.00           N
ATOM   1292  HN  ASN A  86      37.340  44.830  42.450  1.00  0.00           H
ATOM   1293  CA  ASN A  86      37.970  44.540  40.460  1.00  0.00           C
ATOM   1294  HA  ASN A  86      37.380  44.930  39.640  1.00  0.00           H
ATOM   1295  CB  ASN A  86      39.120  45.500  40.810  1.00  0.00           C
ATOM   1296  HB1 ASN A  86      39.960  45.110  41.410  1.00  0.00           H
ATOM   1297  HB2 ASN A  86      38.710  46.390  41.330  1.00  0.00           H
ATOM   1298  CG  ASN A  86      39.780  46.040  39.570  1.00  0.00           C
ATOM   1299  OD1 ASN A  86      39.260  45.990  38.500  1.00  0.00           O
ATOM   1300  ND2 ASN A  86      41.060  46.490  39.700  1.00  0.00           N
ATOM   1301 HD21 ASN A  86      41.580  46.770  38.890  1.00  0.00           H
ATOM   1302 HD22 ASN A  86      41.590  46.560  40.540  1.00  0.00           H
ATOM   1303  C   ASN A  86      38.560  43.260  39.950  1.00  0.00           C
ATOM   1304  O   ASN A  86      38.480  42.820  38.810  1.00  0.00           O
ATOM   1305  N   TYR A  87      39.150  42.570  40.900  1.00  0.00           N
ATOM   1306  HN  TYR A  87      39.140  42.880  41.840  1.00  0.00           H
ATOM   1307  CA  TYR A  87      39.800  41.210  40.790  1.00  0.00           C
ATOM   1308  HA  TYR A  87      40.520  41.260  39.970  1.00  0.00           H
ATOM   1309  CB  TYR A  87      40.560  40.690  42.020  1.00  0.00           C
ATOM   1310  HB1 TYR A  87      41.040  39.700  41.950  1.00  0.00           H
ATOM   1311  HB2 TYR A  87      39.760  40.620  42.790  1.00  0.00           H
ATOM   1312  CG  TYR A  87      41.580  41.720  42.570  1.00  0.00           C
ATOM   1313  CD1 TYR A  87      42.220  42.710  41.740  1.00  0.00           C
ATOM   1314  HD1 TYR A  87      42.010  42.760  40.680  1.00  0.00           H
ATOM   1315  CE1 TYR A  87      43.200  43.460  42.400  1.00  0.00           C
ATOM   1316  HE1 TYR A  87      43.850  44.080  41.800  1.00  0.00           H
ATOM   1317  CZ  TYR A  87      43.330  43.540  43.800  1.00  0.00           C
ATOM   1318  OH  TYR A  87      44.130  44.510  44.400  1.00  0.00           O
ATOM   1319  HH  TYR A  87      44.370  45.140  43.720  1.00  0.00           H
ATOM   1320  CD2 TYR A  87      41.800  41.640  43.940  1.00  0.00           C
ATOM   1321  HD2 TYR A  87      41.320  40.820  44.450  1.00  0.00           H
ATOM   1322  CE2 TYR A  87      42.660  42.550  44.540  1.00  0.00           C
ATOM   1323  HE2 TYR A  87      42.710  42.600  45.620  1.00  0.00           H
ATOM   1324  C   TYR A  87      38.880  40.110  40.180  1.00  0.00           C
ATOM   1325  O   TYR A  87      39.260  39.410  39.270  1.00  0.00           O
ATOM   1326  N   VAL A  88      37.570  39.940  40.730  1.00  0.00           N
ATOM   1327  HN  VAL A  88      37.290  40.550  41.470  1.00  0.00           H
ATOM   1328  CA  VAL A  88      36.530  38.970  40.420  1.00  0.00           C
ATOM   1329  HA  VAL A  88      37.090  38.040  40.360  1.00  0.00           H
ATOM   1330  CB  VAL A  88      35.460  38.890  41.500  1.00  0.00           C
ATOM   1331  HB  VAL A  88      35.100  39.930  41.670  1.00  0.00           H
ATOM   1332  CG1 VAL A  88      34.240  38.060  41.120  1.00  0.00           C
ATOM   1333 HG11 VAL A  88      34.390  37.010  40.840  1.00  0.00           H
ATOM   1334 HG12 VAL A  88      33.790  38.510  40.210  1.00  0.00           H
ATOM   1335 HG13 VAL A  88      33.440  38.110  41.900  1.00  0.00           H
ATOM   1336  CG2 VAL A  88      36.260  38.330  42.700  1.00  0.00           C
ATOM   1337 HG21 VAL A  88      37.220  38.850  42.870  1.00  0.00           H
ATOM   1338 HG22 VAL A  88      36.550  37.270  42.510  1.00  0.00           H
ATOM   1339 HG23 VAL A  88      35.560  38.470  43.550  1.00  0.00           H
ATOM   1340  C   VAL A  88      35.960  39.240  39.010  1.00  0.00           C
ATOM   1341  O   VAL A  88      35.550  38.290  38.310  1.00  0.00           O
ATOM   1342  N   ARG A  89      36.150  40.440  38.460  1.00  0.00           N
ATOM   1343  HN  ARG A  89      36.440  41.200  39.040  1.00  0.00           H
ATOM   1344  CA  ARG A  89      35.750  40.870  37.140  1.00  0.00           C
ATOM   1345  HA  ARG A  89      34.990  40.220  36.720  1.00  0.00           H
ATOM   1346  CB  ARG A  89      35.270  42.340  37.130  1.00  0.00           C
ATOM   1347  HB1 ARG A  89      35.080  42.680  36.100  1.00  0.00           H
ATOM   1348  HB2 ARG A  89      36.070  43.020  37.520  1.00  0.00           H
ATOM   1349  CG  ARG A  89      33.980  42.440  37.990  1.00  0.00           C
ATOM   1350  HG1 ARG A  89      34.370  42.110  38.970  1.00  0.00           H
ATOM   1351  HG2 ARG A  89      33.050  41.900  37.740  1.00  0.00           H
ATOM   1352  CD  ARG A  89      33.580  43.960  38.190  1.00  0.00           C
ATOM   1353  HD1 ARG A  89      33.240  44.320  37.190  1.00  0.00           H
ATOM   1354  HD2 ARG A  89      34.530  44.480  38.450  1.00  0.00           H
ATOM   1355  NE  ARG A  89      32.550  44.150  39.260  1.00  0.00           N
ATOM   1356  HE  ARG A  89      32.690  43.990  40.250  1.00  0.00           H
ATOM   1357  CZ  ARG A  89      31.440  44.870  39.050  1.00  0.00           C
ATOM   1358  NH1 ARG A  89      30.900  44.840  37.830  1.00  0.00           N
ATOM   1359 HH11 ARG A  89      31.180  44.160  37.160  1.00  0.00           H
ATOM   1360 HH12 ARG A  89      29.970  45.210  37.740  1.00  0.00           H
ATOM   1361  NH2 ARG A  89      30.840  45.340  40.050  1.00  0.00           N
ATOM   1362 HH21 ARG A  89      30.360  46.200  39.840  1.00  0.00           H
ATOM   1363 HH22 ARG A  89      31.470  45.440  40.820  1.00  0.00           H
ATOM   1364  C   ARG A  89      36.990  40.790  36.190  1.00  0.00           C
ATOM   1365  O   ARG A  89      36.900  41.140  34.970  1.00  0.00           O
ATOM   1366  N   ARG A  90      38.110  40.290  36.690  1.00  0.00           N
ATOM   1367  HN  ARG A  90      38.210  40.130  37.670  1.00  0.00           H
ATOM   1368  CA  ARG A  90      39.280  39.970  35.910  1.00  0.00           C
ATOM   1369  HA  ARG A  90      39.920  39.410  36.570  1.00  0.00           H
ATOM   1370  CB  ARG A  90      39.050  38.910  34.740  1.00  0.00           C
ATOM   1371  HB1 ARG A  90      40.050  38.670  34.340  1.00  0.00           H
ATOM   1372  HB2 ARG A  90      38.320  39.270  33.970  1.00  0.00           H
ATOM   1373  CG  ARG A  90      38.540  37.540  35.270  1.00  0.00           C
ATOM   1374  HG1 ARG A  90      37.470  37.580  35.540  1.00  0.00           H
ATOM   1375  HG2 ARG A  90      39.130  37.460  36.200  1.00  0.00           H
ATOM   1376  CD  ARG A  90      38.610  36.300  34.360  1.00  0.00           C
ATOM   1377  HD1 ARG A  90      38.540  35.400  35.000  1.00  0.00           H
ATOM   1378  HD2 ARG A  90      39.540  36.250  33.770  1.00  0.00           H
ATOM   1379  NE  ARG A  90      37.420  36.430  33.380  1.00  0.00           N
ATOM   1380  HE  ARG A  90      37.390  37.140  32.660  1.00  0.00           H
ATOM   1381  CZ  ARG A  90      36.400  35.600  33.330  1.00  0.00           C
ATOM   1382  NH1 ARG A  90      36.130  34.590  34.120  1.00  0.00           N
ATOM   1383 HH11 ARG A  90      35.360  34.030  33.800  1.00  0.00           H
ATOM   1384 HH12 ARG A  90      36.740  34.150  34.780  1.00  0.00           H
ATOM   1385  NH2 ARG A  90      35.440  35.780  32.380  1.00  0.00           N
ATOM   1386 HH21 ARG A  90      35.630  36.400  31.630  1.00  0.00           H
ATOM   1387 HH22 ARG A  90      34.870  34.980  32.170  1.00  0.00           H
ATOM   1388  C   ARG A  90      39.980  41.300  35.400  1.00  0.00           C
ATOM   1389  O   ARG A  90      40.500  41.390  34.300  1.00  0.00           O
ATOM   1390  N   TRP A  91      39.890  42.390  36.270  1.00  0.00           N
ATOM   1391  HN  TRP A  91      39.380  42.370  37.140  1.00  0.00           H
ATOM   1392  CA  TRP A  91      40.510  43.660  36.100  1.00  0.00           C
ATOM   1393  HA  TRP A  91      40.410  44.180  37.030  1.00  0.00           H
ATOM   1394  CB  TRP A  91      41.970  43.650  35.950  1.00  0.00           C
ATOM   1395  HB1 TRP A  91      42.230  44.630  35.490  1.00  0.00           H
ATOM   1396  HB2 TRP A  91      42.230  43.000  35.100  1.00  0.00           H
ATOM   1397  CG  TRP A  91      42.950  43.280  37.000  1.00  0.00           C
ATOM   1398  CD1 TRP A  91      43.170  42.000  37.390  1.00  0.00           C
ATOM   1399  HD1 TRP A  91      42.530  41.210  37.020  1.00  0.00           H
ATOM   1400  NE1 TRP A  91      44.120  41.920  38.330  1.00  0.00           N
ATOM   1401  HE1 TRP A  91      44.330  41.180  38.930  1.00  0.00           H
ATOM   1402  CE2 TRP A  91      44.580  43.120  38.570  1.00  0.00           C
ATOM   1403  CD2 TRP A  91      43.940  44.090  37.710  1.00  0.00           C
ATOM   1404  CE3 TRP A  91      44.310  45.440  37.720  1.00  0.00           C
ATOM   1405  HE3 TRP A  91      43.970  46.180  37.010  1.00  0.00           H
ATOM   1406  CZ3 TRP A  91      45.320  45.810  38.630  1.00  0.00           C
ATOM   1407  HZ3 TRP A  91      45.790  46.790  38.600  1.00  0.00           H
ATOM   1408  CZ2 TRP A  91      45.700  43.500  39.360  1.00  0.00           C
ATOM   1409  HZ2 TRP A  91      46.260  42.720  39.860  1.00  0.00           H
ATOM   1410  CH2 TRP A  91      46.000  44.860  39.420  1.00  0.00           C
ATOM   1411  HH2 TRP A  91      46.930  45.200  39.850  1.00  0.00           H
ATOM   1412  C   TRP A  91      39.720  44.630  35.230  1.00  0.00           C
ATOM   1413  O   TRP A  91      40.260  45.590  34.810  1.00  0.00           O
ATOM   1414  N   ASP A  92      38.390  44.360  35.000  1.00  0.00           N
ATOM   1415  HN  ASP A  92      38.120  43.400  35.130  1.00  0.00           H
ATOM   1416  CA  ASP A  92      37.520  45.290  34.360  1.00  0.00           C
ATOM   1417  HA  ASP A  92      38.070  46.000  33.760  1.00  0.00           H
ATOM   1418  CB  ASP A  92      36.430  44.520  33.490  1.00  0.00           C
ATOM   1419  HB1 ASP A  92      35.680  45.230  33.110  1.00  0.00           H
ATOM   1420  HB2 ASP A  92      35.850  43.750  34.050  1.00  0.00           H
ATOM   1421  CG  ASP A  92      36.940  43.870  32.190  1.00  0.00           C
ATOM   1422  OD1 ASP A  92      36.120  43.230  31.480  1.00  0.00           O
ATOM   1423  OD2 ASP A  92      38.180  44.130  31.880  1.00  0.00           O
ATOM   1424  C   ASP A  92      36.780  46.110  35.410  1.00  0.00           C
ATOM   1425  O   ASP A  92      35.880  45.710  36.100  1.00  0.00           O
ATOM   1426  N   TRP A  93      37.290  47.360  35.590  1.00  0.00           N
ATOM   1427  HN  TRP A  93      37.970  47.610  34.910  1.00  0.00           H
ATOM   1428  CA  TRP A  93      36.670  48.350  36.370  1.00  0.00           C
ATOM   1429  HA  TRP A  93      36.190  48.010  37.280  1.00  0.00           H
ATOM   1430  CB  TRP A  93      37.750  49.420  36.800  1.00  0.00           C
ATOM   1431  HB1 TRP A  93      38.010  49.980  35.870  1.00  0.00           H
ATOM   1432  HB2 TRP A  93      38.700  48.970  37.140  1.00  0.00           H
ATOM   1433  CG  TRP A  93      37.270  50.440  37.730  1.00  0.00           C
ATOM   1434  CD1 TRP A  93      37.050  51.770  37.470  1.00  0.00           C
ATOM   1435  HD1 TRP A  93      37.390  52.160  36.530  1.00  0.00           H
ATOM   1436  NE1 TRP A  93      36.670  52.380  38.620  1.00  0.00           N
ATOM   1437  HE1 TRP A  93      36.540  53.330  38.750  1.00  0.00           H
ATOM   1438  CE2 TRP A  93      36.740  51.520  39.670  1.00  0.00           C
ATOM   1439  CD2 TRP A  93      37.080  50.260  39.110  1.00  0.00           C
ATOM   1440  CE3 TRP A  93      37.240  49.180  40.000  1.00  0.00           C
ATOM   1441  HE3 TRP A  93      37.490  48.180  39.710  1.00  0.00           H
ATOM   1442  CZ3 TRP A  93      37.080  49.440  41.360  1.00  0.00           C
ATOM   1443  HZ3 TRP A  93      37.120  48.670  42.110  1.00  0.00           H
ATOM   1444  CZ2 TRP A  93      36.690  51.840  41.020  1.00  0.00           C
ATOM   1445  HZ2 TRP A  93      36.490  52.820  41.430  1.00  0.00           H
ATOM   1446  CH2 TRP A  93      36.800  50.750  41.910  1.00  0.00           C
ATOM   1447  HH2 TRP A  93      36.880  50.820  42.980  1.00  0.00           H
ATOM   1448  C   TRP A  93      35.500  48.940  35.580  1.00  0.00           C
ATOM   1449  O   TRP A  93      35.730  49.310  34.410  1.00  0.00           O
ATOM   1450  N   LYS A  94      34.350  48.900  36.180  1.00  0.00           N
ATOM   1451  HN  LYS A  94      34.360  48.570  37.120  1.00  0.00           H
ATOM   1452  CA  LYS A  94      33.070  49.280  35.590  1.00  0.00           C
ATOM   1453  HA  LYS A  94      33.210  49.460  34.540  1.00  0.00           H
ATOM   1454  CB  LYS A  94      31.920  48.200  35.830  1.00  0.00           C
ATOM   1455  HB1 LYS A  94      31.110  48.440  35.100  1.00  0.00           H
ATOM   1456  HB2 LYS A  94      31.560  48.140  36.880  1.00  0.00           H
ATOM   1457  CG  LYS A  94      32.430  46.750  35.450  1.00  0.00           C
ATOM   1458  HG1 LYS A  94      31.540  46.100  35.540  1.00  0.00           H
ATOM   1459  HG2 LYS A  94      33.220  46.470  36.180  1.00  0.00           H
ATOM   1460  CD  LYS A  94      32.900  46.670  33.990  1.00  0.00           C
ATOM   1461  HD1 LYS A  94      33.980  46.410  33.930  1.00  0.00           H
ATOM   1462  HD2 LYS A  94      32.940  47.640  33.460  1.00  0.00           H
ATOM   1463  CE  LYS A  94      32.160  45.660  33.130  1.00  0.00           C
ATOM   1464  HE1 LYS A  94      32.260  44.630  33.530  1.00  0.00           H
ATOM   1465  HE2 LYS A  94      32.630  45.720  32.130  1.00  0.00           H
ATOM   1466  NZ  LYS A  94      30.720  46.010  32.990  1.00  0.00           N
ATOM   1467  HZ1 LYS A  94      30.250  45.380  32.310  1.00  0.00           H
ATOM   1468  HZ2 LYS A  94      30.710  46.980  32.620  1.00  0.00           H
ATOM   1469  HZ3 LYS A  94      30.180  45.970  33.880  1.00  0.00           H
ATOM   1470  C   LYS A  94      32.530  50.530  36.180  1.00  0.00           C
ATOM   1471  O   LYS A  94      31.400  50.840  35.900  1.00  0.00           O
ATOM   1472  N   PHE A  95      33.310  51.260  36.990  1.00  0.00           N
ATOM   1473  HN  PHE A  95      34.160  50.830  37.310  1.00  0.00           H
ATOM   1474  CA  PHE A  95      32.810  52.410  37.780  1.00  0.00           C
ATOM   1475  HA  PHE A  95      31.740  52.450  37.720  1.00  0.00           H
ATOM   1476  CB  PHE A  95      33.050  52.280  39.310  1.00  0.00           C
ATOM   1477  HB1 PHE A  95      32.670  53.220  39.770  1.00  0.00           H
ATOM   1478  HB2 PHE A  95      34.150  52.130  39.390  1.00  0.00           H
ATOM   1479  CG  PHE A  95      32.290  51.210  39.960  1.00  0.00           C
ATOM   1480  CD1 PHE A  95      31.060  50.810  39.570  1.00  0.00           C
ATOM   1481  HD1 PHE A  95      30.400  51.120  38.780  1.00  0.00           H
ATOM   1482  CE1 PHE A  95      30.340  49.890  40.360  1.00  0.00           C
ATOM   1483  HE1 PHE A  95      29.340  49.560  40.140  1.00  0.00           H
ATOM   1484  CZ  PHE A  95      30.930  49.220  41.380  1.00  0.00           C
ATOM   1485  HZ  PHE A  95      30.420  48.480  41.960  1.00  0.00           H
ATOM   1486  CD2 PHE A  95      32.920  50.540  41.000  1.00  0.00           C
ATOM   1487  HD2 PHE A  95      33.900  50.860  41.330  1.00  0.00           H
ATOM   1488  CE2 PHE A  95      32.250  49.480  41.650  1.00  0.00           C
ATOM   1489  HE2 PHE A  95      32.750  48.990  42.470  1.00  0.00           H
ATOM   1490  C   PHE A  95      33.450  53.710  37.270  1.00  0.00           C
ATOM   1491  O   PHE A  95      33.140  54.830  37.610  1.00  0.00           O
ATOM   1492  N   GLY A  96      34.440  53.570  36.360  1.00  0.00           N
ATOM   1493  HN  GLY A  96      34.580  52.630  36.070  1.00  0.00           H
ATOM   1494  CA  GLY A  96      35.120  54.660  35.660  1.00  0.00           C
ATOM   1495  HA1 GLY A  96      34.500  55.530  35.520  1.00  0.00           H
ATOM   1496  HA2 GLY A  96      35.470  54.150  34.770  1.00  0.00           H
ATOM   1497  C   GLY A  96      36.310  55.370  36.340  1.00  0.00           C
ATOM   1498  O   GLY A  96      36.680  55.140  37.460  1.00  0.00           O
ATOM   1499  N   ASP A  97      37.020  56.270  35.540  1.00  0.00           N
ATOM   1500  HN  ASP A  97      36.860  56.410  34.570  1.00  0.00           H
ATOM   1501  CA  ASP A  97      38.150  57.050  36.000  1.00  0.00           C
ATOM   1502  HA  ASP A  97      38.920  56.320  36.170  1.00  0.00           H
ATOM   1503  CB  ASP A  97      38.700  57.980  34.930  1.00  0.00           C
ATOM   1504  HB1 ASP A  97      38.840  57.360  34.020  1.00  0.00           H
ATOM   1505  HB2 ASP A  97      39.710  58.320  35.270  1.00  0.00           H
ATOM   1506  CG  ASP A  97      37.920  59.290  34.640  1.00  0.00           C
ATOM   1507  OD1 ASP A  97      38.630  60.300  34.320  1.00  0.00           O
ATOM   1508  OD2 ASP A  97      36.660  59.240  34.730  1.00  0.00           O
ATOM   1509  C   ASP A  97      37.980  57.710  37.420  1.00  0.00           C
ATOM   1510  O   ASP A  97      38.770  57.450  38.320  1.00  0.00           O
ATOM   1511  N   ILE A  98      36.930  58.510  37.620  1.00  0.00           N
ATOM   1512  HN  ILE A  98      36.320  58.700  36.860  1.00  0.00           H
ATOM   1513  CA  ILE A  98      36.710  59.210  38.890  1.00  0.00           C
ATOM   1514  HA  ILE A  98      37.650  59.670  39.090  1.00  0.00           H
ATOM   1515  CB  ILE A  98      35.600  60.320  38.800  1.00  0.00           C
ATOM   1516  HB  ILE A  98      34.660  59.860  38.440  1.00  0.00           H
ATOM   1517  CG2 ILE A  98      35.250  60.960  40.180  1.00  0.00           C
ATOM   1518 HG21 ILE A  98      34.900  60.220  40.910  1.00  0.00           H
ATOM   1519 HG22 ILE A  98      34.440  61.720  40.100  1.00  0.00           H
ATOM   1520 HG23 ILE A  98      36.180  61.400  40.630  1.00  0.00           H
ATOM   1521  CG1 ILE A  98      35.950  61.440  37.780  1.00  0.00           C
ATOM   1522 HG11 ILE A  98      35.140  62.210  37.780  1.00  0.00           H
ATOM   1523 HG12 ILE A  98      35.880  60.950  36.780  1.00  0.00           H
ATOM   1524  CD  ILE A  98      37.370  62.100  37.790  1.00  0.00           C
ATOM   1525  HD1 ILE A  98      37.600  62.630  38.730  1.00  0.00           H
ATOM   1526  HD2 ILE A  98      37.640  62.920  37.070  1.00  0.00           H
ATOM   1527  HD3 ILE A  98      38.050  61.220  37.700  1.00  0.00           H
ATOM   1528  C   ILE A  98      36.440  58.420  40.210  1.00  0.00           C
ATOM   1529  O   ILE A  98      37.090  58.690  41.230  1.00  0.00           O
ATOM   1530  N   PRO A  99      35.540  57.430  40.210  1.00  0.00           N
ATOM   1531  CD  PRO A  99      34.330  57.270  39.460  1.00  0.00           C
ATOM   1532  HD1 PRO A  99      34.650  56.810  38.490  1.00  0.00           H
ATOM   1533  HD2 PRO A  99      33.720  58.190  39.340  1.00  0.00           H
ATOM   1534  CA  PRO A  99      35.550  56.320  41.230  1.00  0.00           C
ATOM   1535  HA  PRO A  99      35.220  56.740  42.160  1.00  0.00           H
ATOM   1536  CB  PRO A  99      34.380  55.330  40.760  1.00  0.00           C
ATOM   1537  HB1 PRO A  99      33.900  54.810  41.620  1.00  0.00           H
ATOM   1538  HB2 PRO A  99      34.790  54.470  40.200  1.00  0.00           H
ATOM   1539  CG  PRO A  99      33.390  56.300  40.160  1.00  0.00           C
ATOM   1540  HG1 PRO A  99      32.580  55.860  39.540  1.00  0.00           H
ATOM   1541  HG2 PRO A  99      32.880  57.010  40.840  1.00  0.00           H
ATOM   1542  C   PRO A  99      36.880  55.660  41.450  1.00  0.00           C
ATOM   1543  O   PRO A  99      37.270  55.440  42.600  1.00  0.00           O
ATOM   1544  N   CYS A 100      37.680  55.390  40.410  1.00  0.00           N
ATOM   1545  HN  CYS A 100      37.390  55.540  39.470  1.00  0.00           H
ATOM   1546  CA  CYS A 100      38.990  54.790  40.480  1.00  0.00           C
ATOM   1547  HA  CYS A 100      38.810  53.900  41.060  1.00  0.00           H
ATOM   1548  CB  CYS A 100      39.490  54.380  39.060  1.00  0.00           C
ATOM   1549  HB1 CYS A 100      39.310  55.160  38.310  1.00  0.00           H
ATOM   1550  HB2 CYS A 100      38.780  53.600  38.720  1.00  0.00           H
ATOM   1551  SG  CYS A 100      41.200  53.680  38.900  1.00  0.00           S
ATOM   1552  C   CYS A 100      39.970  55.730  41.150  1.00  0.00           C
ATOM   1553  O   CYS A 100      40.830  55.310  41.880  1.00  0.00           O
ATOM   1554  N   ARG A 101      39.890  56.990  40.860  1.00  0.00           N
ATOM   1555  HN  ARG A 101      39.360  57.150  40.030  1.00  0.00           H
ATOM   1556  CA  ARG A 101      40.700  58.000  41.510  1.00  0.00           C
ATOM   1557  HA  ARG A 101      41.730  57.660  41.570  1.00  0.00           H
ATOM   1558  CB  ARG A 101      40.770  59.300  40.680  1.00  0.00           C
ATOM   1559  HB1 ARG A 101      41.140  60.090  41.370  1.00  0.00           H
ATOM   1560  HB2 ARG A 101      39.730  59.490  40.350  1.00  0.00           H
ATOM   1561  CG  ARG A 101      41.790  59.140  39.470  1.00  0.00           C
ATOM   1562  HG1 ARG A 101      41.620  58.190  38.910  1.00  0.00           H
ATOM   1563  HG2 ARG A 101      42.830  59.090  39.840  1.00  0.00           H
ATOM   1564  CD  ARG A 101      41.650  60.370  38.550  1.00  0.00           C
ATOM   1565  HD1 ARG A 101      40.620  60.630  38.250  1.00  0.00           H
ATOM   1566  HD2 ARG A 101      42.310  60.130  37.680  1.00  0.00           H
ATOM   1567  NE  ARG A 101      42.150  61.610  39.230  1.00  0.00           N
ATOM   1568  HE  ARG A 101      42.910  61.490  39.880  1.00  0.00           H
ATOM   1569  CZ  ARG A 101      41.830  62.860  39.040  1.00  0.00           C
ATOM   1570  NH1 ARG A 101      41.060  63.180  38.030  1.00  0.00           N
ATOM   1571 HH11 ARG A 101      40.680  62.510  37.390  1.00  0.00           H
ATOM   1572 HH12 ARG A 101      40.980  64.150  37.820  1.00  0.00           H
ATOM   1573  NH2 ARG A 101      42.410  63.790  39.810  1.00  0.00           N
ATOM   1574 HH21 ARG A 101      42.350  64.710  39.440  1.00  0.00           H
ATOM   1575 HH22 ARG A 101      43.110  63.610  40.510  1.00  0.00           H
ATOM   1576  C   ARG A 101      40.450  58.250  42.980  1.00  0.00           C
ATOM   1577  O   ARG A 101      41.390  58.470  43.730  1.00  0.00           O
ATOM   1578  N   LEU A 102      39.150  58.200  43.370  1.00  0.00           N
ATOM   1579  HN  LEU A 102      38.460  58.140  42.650  1.00  0.00           H
ATOM   1580  CA  LEU A 102      38.740  58.120  44.740  1.00  0.00           C
ATOM   1581  HA  LEU A 102      39.080  58.960  45.310  1.00  0.00           H
ATOM   1582  CB  LEU A 102      37.170  58.020  44.690  1.00  0.00           C
ATOM   1583  HB1 LEU A 102      36.930  57.070  44.170  1.00  0.00           H
ATOM   1584  HB2 LEU A 102      36.700  58.860  44.130  1.00  0.00           H
ATOM   1585  CG  LEU A 102      36.480  57.890  46.100  1.00  0.00           C
ATOM   1586  HG  LEU A 102      36.840  57.000  46.660  1.00  0.00           H
ATOM   1587  CD1 LEU A 102      36.860  59.090  46.970  1.00  0.00           C
ATOM   1588 HD11 LEU A 102      37.870  58.970  47.430  1.00  0.00           H
ATOM   1589 HD12 LEU A 102      36.130  59.120  47.810  1.00  0.00           H
ATOM   1590 HD13 LEU A 102      36.660  59.980  46.350  1.00  0.00           H
ATOM   1591  CD2 LEU A 102      34.970  57.770  45.920  1.00  0.00           C
ATOM   1592 HD21 LEU A 102      34.460  57.380  46.830  1.00  0.00           H
ATOM   1593 HD22 LEU A 102      34.750  57.060  45.090  1.00  0.00           H
ATOM   1594 HD23 LEU A 102      34.600  58.740  45.530  1.00  0.00           H
ATOM   1595  C   LEU A 102      39.330  56.930  45.420  1.00  0.00           C
ATOM   1596  O   LEU A 102      39.870  57.130  46.530  1.00  0.00           O
ATOM   1597  N   MET A 103      39.330  55.700  44.870  1.00  0.00           N
ATOM   1598  HN  MET A 103      38.800  55.470  44.070  1.00  0.00           H
ATOM   1599  CA  MET A 103      39.790  54.490  45.550  1.00  0.00           C
ATOM   1600  HA  MET A 103      39.390  54.470  46.550  1.00  0.00           H
ATOM   1601  CB  MET A 103      39.580  53.250  44.700  1.00  0.00           C
ATOM   1602  HB1 MET A 103      40.000  53.290  43.680  1.00  0.00           H
ATOM   1603  HB2 MET A 103      38.480  53.250  44.560  1.00  0.00           H
ATOM   1604  CG  MET A 103      40.140  51.980  45.370  1.00  0.00           C
ATOM   1605  HG1 MET A 103      39.780  52.150  46.400  1.00  0.00           H
ATOM   1606  HG2 MET A 103      41.240  52.020  45.540  1.00  0.00           H
ATOM   1607  SD  MET A 103      39.560  50.350  44.720  1.00  0.00           S
ATOM   1608  CE  MET A 103      40.350  50.570  43.090  1.00  0.00           C
ATOM   1609  HE1 MET A 103      39.820  51.380  42.550  1.00  0.00           H
ATOM   1610  HE2 MET A 103      40.210  49.720  42.400  1.00  0.00           H
ATOM   1611  HE3 MET A 103      41.440  50.760  43.180  1.00  0.00           H
ATOM   1612  C   MET A 103      41.230  54.620  45.650  1.00  0.00           C
ATOM   1613  O   MET A 103      41.800  54.490  46.710  1.00  0.00           O
ATOM   1614  N   LEU A 104      41.950  54.940  44.540  1.00  0.00           N
ATOM   1615  HN  LEU A 104      41.520  55.440  43.790  1.00  0.00           H
ATOM   1616  CA  LEU A 104      43.410  54.930  44.570  1.00  0.00           C
ATOM   1617  HA  LEU A 104      43.720  54.050  45.100  1.00  0.00           H
ATOM   1618  CB  LEU A 104      44.140  54.880  43.150  1.00  0.00           C
ATOM   1619  HB1 LEU A 104      45.240  54.750  43.270  1.00  0.00           H
ATOM   1620  HB2 LEU A 104      43.900  55.780  42.540  1.00  0.00           H
ATOM   1621  CG  LEU A 104      43.550  53.590  42.350  1.00  0.00           C
ATOM   1622  HG  LEU A 104      42.450  53.590  42.420  1.00  0.00           H
ATOM   1623  CD1 LEU A 104      43.930  53.890  40.830  1.00  0.00           C
ATOM   1624 HD11 LEU A 104      45.020  54.110  40.830  1.00  0.00           H
ATOM   1625 HD12 LEU A 104      43.410  54.820  40.530  1.00  0.00           H
ATOM   1626 HD13 LEU A 104      43.610  53.030  40.190  1.00  0.00           H
ATOM   1627  CD2 LEU A 104      43.880  52.220  42.800  1.00  0.00           C
ATOM   1628 HD21 LEU A 104      44.940  51.890  42.670  1.00  0.00           H
ATOM   1629 HD22 LEU A 104      43.250  51.450  42.290  1.00  0.00           H
ATOM   1630 HD23 LEU A 104      43.680  52.220  43.900  1.00  0.00           H
ATOM   1631  C   LEU A 104      44.010  55.960  45.400  1.00  0.00           C
ATOM   1632  O   LEU A 104      44.980  55.750  46.100  1.00  0.00           O
ATOM   1633  N   PHE A 105      43.410  57.190  45.570  1.00  0.00           N
ATOM   1634  HN  PHE A 105      42.590  57.280  45.010  1.00  0.00           H
ATOM   1635  CA  PHE A 105      43.680  58.180  46.620  1.00  0.00           C
ATOM   1636  HA  PHE A 105      44.750  58.290  46.710  1.00  0.00           H
ATOM   1637  CB  PHE A 105      43.140  59.580  46.200  1.00  0.00           C
ATOM   1638  HB1 PHE A 105      42.060  59.430  46.030  1.00  0.00           H
ATOM   1639  HB2 PHE A 105      43.580  59.880  45.220  1.00  0.00           H
ATOM   1640  CG  PHE A 105      43.270  60.700  47.160  1.00  0.00           C
ATOM   1641  CD1 PHE A 105      44.460  61.240  47.570  1.00  0.00           C
ATOM   1642  HD1 PHE A 105      45.310  60.790  47.080  1.00  0.00           H
ATOM   1643  CE1 PHE A 105      44.530  62.160  48.630  1.00  0.00           C
ATOM   1644  HE1 PHE A 105      45.460  62.520  49.060  1.00  0.00           H
ATOM   1645  CZ  PHE A 105      43.440  62.800  49.120  1.00  0.00           C
ATOM   1646  HZ  PHE A 105      43.520  63.580  49.850  1.00  0.00           H
ATOM   1647  CD2 PHE A 105      42.120  61.300  47.700  1.00  0.00           C
ATOM   1648  HD2 PHE A 105      41.160  60.880  47.440  1.00  0.00           H
ATOM   1649  CE2 PHE A 105      42.180  62.320  48.690  1.00  0.00           C
ATOM   1650  HE2 PHE A 105      41.230  62.720  49.000  1.00  0.00           H
ATOM   1651  C   PHE A 105      43.340  57.790  48.060  1.00  0.00           C
ATOM   1652  O   PHE A 105      44.140  58.020  48.950  1.00  0.00           O
ATOM   1653  N   MET A 106      42.190  57.130  48.360  1.00  0.00           N
ATOM   1654  HN  MET A 106      41.540  56.910  47.640  1.00  0.00           H
ATOM   1655  CA  MET A 106      41.880  56.690  49.690  1.00  0.00           C
ATOM   1656  HA  MET A 106      42.050  57.520  50.370  1.00  0.00           H
ATOM   1657  CB  MET A 106      40.360  56.320  49.800  1.00  0.00           C
ATOM   1658  HB1 MET A 106      40.250  55.830  50.780  1.00  0.00           H
ATOM   1659  HB2 MET A 106      40.090  55.560  49.040  1.00  0.00           H
ATOM   1660  CG  MET A 106      39.420  57.460  49.880  1.00  0.00           C
ATOM   1661  HG1 MET A 106      38.370  57.080  49.840  1.00  0.00           H
ATOM   1662  HG2 MET A 106      39.510  58.050  48.940  1.00  0.00           H
ATOM   1663  SD  MET A 106      39.520  58.630  51.300  1.00  0.00           S
ATOM   1664  CE  MET A 106      38.420  59.930  50.650  1.00  0.00           C
ATOM   1665  HE1 MET A 106      37.730  60.080  51.510  1.00  0.00           H
ATOM   1666  HE2 MET A 106      37.790  59.730  49.750  1.00  0.00           H
ATOM   1667  HE3 MET A 106      38.950  60.880  50.390  1.00  0.00           H
ATOM   1668  C   MET A 106      42.760  55.550  50.190  1.00  0.00           C
ATOM   1669  O   MET A 106      43.280  55.570  51.300  1.00  0.00           O
ATOM   1670  N   LEU A 107      42.950  54.570  49.280  1.00  0.00           N
ATOM   1671  HN  LEU A 107      42.500  54.630  48.400  1.00  0.00           H
ATOM   1672  CA  LEU A 107      43.820  53.390  49.560  1.00  0.00           C
ATOM   1673  HA  LEU A 107      43.480  52.980  50.490  1.00  0.00           H
ATOM   1674  CB  LEU A 107      43.720  52.430  48.340  1.00  0.00           C
ATOM   1675  HB1 LEU A 107      43.780  53.040  47.400  1.00  0.00           H
ATOM   1676  HB2 LEU A 107      42.640  52.160  48.370  1.00  0.00           H
ATOM   1677  CG  LEU A 107      44.480  51.040  48.310  1.00  0.00           C
ATOM   1678  HG  LEU A 107      45.470  51.420  48.620  1.00  0.00           H
ATOM   1679  CD1 LEU A 107      43.900  50.070  49.370  1.00  0.00           C
ATOM   1680 HD11 LEU A 107      44.300  49.040  49.180  1.00  0.00           H
ATOM   1681 HD12 LEU A 107      42.790  50.080  49.370  1.00  0.00           H
ATOM   1682 HD13 LEU A 107      44.360  50.390  50.320  1.00  0.00           H
ATOM   1683  CD2 LEU A 107      44.440  50.460  46.870  1.00  0.00           C
ATOM   1684 HD21 LEU A 107      43.430  50.460  46.390  1.00  0.00           H
ATOM   1685 HD22 LEU A 107      44.910  49.450  46.870  1.00  0.00           H
ATOM   1686 HD23 LEU A 107      45.130  51.040  46.220  1.00  0.00           H
ATOM   1687  C   LEU A 107      45.300  53.860  49.650  1.00  0.00           C
ATOM   1688  O   LEU A 107      46.050  53.480  50.560  1.00  0.00           O
ATOM   1689  N   ALA A 108      45.760  54.770  48.790  1.00  0.00           N
ATOM   1690  HN  ALA A 108      45.150  54.970  48.020  1.00  0.00           H
ATOM   1691  CA  ALA A 108      47.120  55.390  48.980  1.00  0.00           C
ATOM   1692  HA  ALA A 108      47.810  54.560  49.030  1.00  0.00           H
ATOM   1693  CB  ALA A 108      47.670  56.080  47.750  1.00  0.00           C
ATOM   1694  HB1 ALA A 108      48.750  56.290  47.710  1.00  0.00           H
ATOM   1695  HB2 ALA A 108      47.180  57.080  47.740  1.00  0.00           H
ATOM   1696  HB3 ALA A 108      47.420  55.510  46.840  1.00  0.00           H
ATOM   1697  C   ALA A 108      47.310  56.240  50.220  1.00  0.00           C
ATOM   1698  O   ALA A 108      48.250  56.030  50.960  1.00  0.00           O
ATOM   1699  N   MET A 109      46.440  57.240  50.490  1.00  0.00           N
ATOM   1700  HN  MET A 109      45.700  57.490  49.870  1.00  0.00           H
ATOM   1701  CA  MET A 109      46.650  58.190  51.550  1.00  0.00           C
ATOM   1702  HA  MET A 109      47.660  58.560  51.410  1.00  0.00           H
ATOM   1703  CB  MET A 109      45.600  59.420  51.360  1.00  0.00           C
ATOM   1704  HB1 MET A 109      45.520  59.690  50.290  1.00  0.00           H
ATOM   1705  HB2 MET A 109      46.200  60.250  51.800  1.00  0.00           H
ATOM   1706  CG  MET A 109      44.190  59.210  51.980  1.00  0.00           C
ATOM   1707  HG1 MET A 109      44.380  59.160  53.070  1.00  0.00           H
ATOM   1708  HG2 MET A 109      43.790  58.210  51.690  1.00  0.00           H
ATOM   1709  SD  MET A 109      42.970  60.520  51.830  1.00  0.00           S
ATOM   1710  CE  MET A 109      42.180  60.100  53.420  1.00  0.00           C
ATOM   1711  HE1 MET A 109      41.500  60.940  53.690  1.00  0.00           H
ATOM   1712  HE2 MET A 109      42.910  60.030  54.250  1.00  0.00           H
ATOM   1713  HE3 MET A 109      41.580  59.160  53.360  1.00  0.00           H
ATOM   1714  C   MET A 109      46.570  57.470  52.920  1.00  0.00           C
ATOM   1715  O   MET A 109      47.430  57.530  53.810  1.00  0.00           O
ATOM   1716  N   ASN A 110      45.580  56.570  53.080  1.00  0.00           N
ATOM   1717  HN  ASN A 110      44.830  56.470  52.440  1.00  0.00           H
ATOM   1718  CA  ASN A 110      45.410  55.860  54.360  1.00  0.00           C
ATOM   1719  HA  ASN A 110      45.570  56.500  55.220  1.00  0.00           H
ATOM   1720  CB  ASN A 110      43.970  55.250  54.450  1.00  0.00           C
ATOM   1721  HB1 ASN A 110      43.930  54.530  55.300  1.00  0.00           H
ATOM   1722  HB2 ASN A 110      43.860  54.750  53.460  1.00  0.00           H
ATOM   1723  CG  ASN A 110      42.830  56.230  54.630  1.00  0.00           C
ATOM   1724  OD1 ASN A 110      42.660  56.940  55.630  1.00  0.00           O
ATOM   1725  ND2 ASN A 110      41.910  56.230  53.640  1.00  0.00           N
ATOM   1726 HD21 ASN A 110      42.140  55.620  52.870  1.00  0.00           H
ATOM   1727 HD22 ASN A 110      40.990  56.590  53.740  1.00  0.00           H
ATOM   1728  C   ASN A 110      46.450  54.810  54.620  1.00  0.00           C
ATOM   1729  O   ASN A 110      46.760  54.510  55.770  1.00  0.00           O
ATOM   1730  N   ARG A 111      47.100  54.240  53.610  1.00  0.00           N
ATOM   1731  HN  ARG A 111      46.870  54.430  52.660  1.00  0.00           H
ATOM   1732  CA  ARG A 111      48.250  53.460  53.880  1.00  0.00           C
ATOM   1733  HA  ARG A 111      47.960  52.670  54.550  1.00  0.00           H
ATOM   1734  CB  ARG A 111      48.930  52.820  52.650  1.00  0.00           C
ATOM   1735  HB1 ARG A 111      49.920  52.430  52.960  1.00  0.00           H
ATOM   1736  HB2 ARG A 111      49.160  53.450  51.760  1.00  0.00           H
ATOM   1737  CG  ARG A 111      48.080  51.640  52.160  1.00  0.00           C
ATOM   1738  HG1 ARG A 111      47.020  51.920  51.970  1.00  0.00           H
ATOM   1739  HG2 ARG A 111      48.120  50.820  52.900  1.00  0.00           H
ATOM   1740  CD  ARG A 111      48.670  50.950  50.890  1.00  0.00           C
ATOM   1741  HD1 ARG A 111      48.700  51.730  50.100  1.00  0.00           H
ATOM   1742  HD2 ARG A 111      48.040  50.070  50.600  1.00  0.00           H
ATOM   1743  NE  ARG A 111      49.970  50.400  51.020  1.00  0.00           N
ATOM   1744  HE  ARG A 111      50.390  50.090  51.870  1.00  0.00           H
ATOM   1745  CZ  ARG A 111      50.810  50.120  49.990  1.00  0.00           C
ATOM   1746  NH1 ARG A 111      50.540  50.330  48.720  1.00  0.00           N
ATOM   1747 HH11 ARG A 111      49.680  50.710  48.410  1.00  0.00           H
ATOM   1748 HH12 ARG A 111      51.320  50.240  48.100  1.00  0.00           H
ATOM   1749  NH2 ARG A 111      51.960  49.560  50.210  1.00  0.00           N
ATOM   1750 HH21 ARG A 111      52.280  49.350  51.130  1.00  0.00           H
ATOM   1751 HH22 ARG A 111      52.510  49.280  49.420  1.00  0.00           H
ATOM   1752  C   ARG A 111      49.360  54.220  54.620  1.00  0.00           C
ATOM   1753  O   ARG A 111      49.900  53.680  55.600  1.00  0.00           O
ATOM   1754  N   GLN A 112      49.730  55.440  54.220  1.00  0.00           N
ATOM   1755  HN  GLN A 112      49.180  55.810  53.480  1.00  0.00           H
ATOM   1756  CA  GLN A 112      50.650  56.260  54.880  1.00  0.00           C
ATOM   1757  HA  GLN A 112      51.530  55.660  55.080  1.00  0.00           H
ATOM   1758  CB  GLN A 112      51.070  57.320  53.890  1.00  0.00           C
ATOM   1759  HB1 GLN A 112      51.390  58.260  54.380  1.00  0.00           H
ATOM   1760  HB2 GLN A 112      50.190  57.660  53.320  1.00  0.00           H
ATOM   1761  CG  GLN A 112      52.200  56.990  52.810  1.00  0.00           C
ATOM   1762  HG1 GLN A 112      53.180  57.180  53.310  1.00  0.00           H
ATOM   1763  HG2 GLN A 112      52.190  57.710  51.980  1.00  0.00           H
ATOM   1764  CD  GLN A 112      52.220  55.550  52.220  1.00  0.00           C
ATOM   1765  OE1 GLN A 112      53.230  54.850  52.420  1.00  0.00           O
ATOM   1766  NE2 GLN A 112      51.190  55.230  51.450  1.00  0.00           N
ATOM   1767 HE21 GLN A 112      51.200  54.320  51.050  1.00  0.00           H
ATOM   1768 HE22 GLN A 112      50.610  55.970  51.130  1.00  0.00           H
ATOM   1769  C   GLN A 112      50.100  56.810  56.200  1.00  0.00           C
ATOM   1770  O   GLN A 112      50.920  56.840  57.160  1.00  0.00           O
ATOM   1771  N   GLY A 113      48.770  57.150  56.270  1.00  0.00           N
ATOM   1772  HN  GLY A 113      48.210  57.220  55.440  1.00  0.00           H
ATOM   1773  CA  GLY A 113      48.040  57.430  57.500  1.00  0.00           C
ATOM   1774  HA1 GLY A 113      47.010  57.560  57.220  1.00  0.00           H
ATOM   1775  HA2 GLY A 113      48.440  58.380  57.840  1.00  0.00           H
ATOM   1776  C   GLY A 113      48.080  56.450  58.530  1.00  0.00           C
ATOM   1777  O   GLY A 113      48.380  56.770  59.670  1.00  0.00           O
ATOM   1778  N   SER A 114      47.990  55.170  58.240  1.00  0.00           N
ATOM   1779  HN  SER A 114      47.700  54.890  57.320  1.00  0.00           H
ATOM   1780  CA  SER A 114      48.050  54.000  59.100  1.00  0.00           C
ATOM   1781  HA  SER A 114      47.240  54.010  59.820  1.00  0.00           H
ATOM   1782  CB  SER A 114      47.900  52.740  58.220  1.00  0.00           C
ATOM   1783  HB1 SER A 114      48.800  52.690  57.570  1.00  0.00           H
ATOM   1784  HB2 SER A 114      47.050  52.790  57.500  1.00  0.00           H
ATOM   1785  OG  SER A 114      47.640  51.590  59.020  1.00  0.00           O
ATOM   1786  HG1 SER A 114      46.770  51.770  59.380  1.00  0.00           H
ATOM   1787  C   SER A 114      49.390  53.880  59.780  1.00  0.00           C
ATOM   1788  O   SER A 114      49.470  53.500  60.920  1.00  0.00           O
ATOM   1789  N   ILE A 115      50.460  54.150  59.090  1.00  0.00           N
ATOM   1790  HN  ILE A 115      50.360  54.470  58.150  1.00  0.00           H
ATOM   1791  CA  ILE A 115      51.840  54.260  59.560  1.00  0.00           C
ATOM   1792  HA  ILE A 115      52.110  53.490  60.260  1.00  0.00           H
ATOM   1793  CB  ILE A 115      52.790  54.090  58.370  1.00  0.00           C
ATOM   1794  HB  ILE A 115      52.660  54.880  57.580  1.00  0.00           H
ATOM   1795  CG2 ILE A 115      54.260  54.140  58.880  1.00  0.00           C
ATOM   1796 HG21 ILE A 115      54.450  53.310  59.590  1.00  0.00           H
ATOM   1797 HG22 ILE A 115      54.620  55.080  59.360  1.00  0.00           H
ATOM   1798 HG23 ILE A 115      54.980  53.870  58.090  1.00  0.00           H
ATOM   1799  CG1 ILE A 115      52.530  52.750  57.640  1.00  0.00           C
ATOM   1800 HG11 ILE A 115      53.270  52.540  56.840  1.00  0.00           H
ATOM   1801 HG12 ILE A 115      51.570  52.810  57.060  1.00  0.00           H
ATOM   1802  CD  ILE A 115      52.440  51.420  58.390  1.00  0.00           C
ATOM   1803  HD1 ILE A 115      51.790  51.510  59.300  1.00  0.00           H
ATOM   1804  HD2 ILE A 115      53.460  51.100  58.660  1.00  0.00           H
ATOM   1805  HD3 ILE A 115      52.060  50.610  57.740  1.00  0.00           H
ATOM   1806  C   ILE A 115      52.000  55.570  60.290  1.00  0.00           C
ATOM   1807  O   ILE A 115      52.550  55.520  61.370  1.00  0.00           O
ATOM   1808  N   ILE A 116      51.620  56.770  59.780  1.00  0.00           N
ATOM   1809  HN  ILE A 116      51.310  56.790  58.830  1.00  0.00           H
ATOM   1810  CA  ILE A 116      51.890  58.100  60.390  1.00  0.00           C
ATOM   1811  HA  ILE A 116      52.940  58.070  60.610  1.00  0.00           H
ATOM   1812  CB  ILE A 116      51.560  59.330  59.490  1.00  0.00           C
ATOM   1813  HB  ILE A 116      51.690  58.870  58.480  1.00  0.00           H
ATOM   1814  CG2 ILE A 116      50.160  59.810  59.630  1.00  0.00           C
ATOM   1815 HG21 ILE A 116      49.850  60.500  58.810  1.00  0.00           H
ATOM   1816 HG22 ILE A 116      50.060  60.420  60.540  1.00  0.00           H
ATOM   1817 HG23 ILE A 116      49.590  58.860  59.530  1.00  0.00           H
ATOM   1818  CG1 ILE A 116      52.630  60.470  59.630  1.00  0.00           C
ATOM   1819 HG11 ILE A 116      53.640  60.010  59.640  1.00  0.00           H
ATOM   1820 HG12 ILE A 116      52.460  60.910  60.640  1.00  0.00           H
ATOM   1821  CD  ILE A 116      52.510  61.690  58.570  1.00  0.00           C
ATOM   1822  HD1 ILE A 116      53.130  62.540  58.930  1.00  0.00           H
ATOM   1823  HD2 ILE A 116      51.460  62.050  58.590  1.00  0.00           H
ATOM   1824  HD3 ILE A 116      52.900  61.360  57.590  1.00  0.00           H
ATOM   1825  C   ILE A 116      51.270  58.130  61.780  1.00  0.00           C
ATOM   1826  O   ILE A 116      51.910  58.590  62.690  1.00  0.00           O
ATOM   1827  N   PHE A 117      50.020  57.590  61.960  1.00  0.00           N
ATOM   1828  HN  PHE A 117      49.490  57.320  61.170  1.00  0.00           H
ATOM   1829  CA  PHE A 117      49.360  57.520  63.250  1.00  0.00           C
ATOM   1830  HA  PHE A 117      49.540  58.480  63.700  1.00  0.00           H
ATOM   1831  CB  PHE A 117      47.860  57.130  63.000  1.00  0.00           C
ATOM   1832  HB1 PHE A 117      47.420  56.740  63.940  1.00  0.00           H
ATOM   1833  HB2 PHE A 117      47.870  56.430  62.150  1.00  0.00           H
ATOM   1834  CG  PHE A 117      47.210  58.400  62.700  1.00  0.00           C
ATOM   1835  CD1 PHE A 117      47.000  59.270  63.830  1.00  0.00           C
ATOM   1836  HD1 PHE A 117      47.380  58.950  64.790  1.00  0.00           H
ATOM   1837  CE1 PHE A 117      46.400  60.550  63.670  1.00  0.00           C
ATOM   1838  HE1 PHE A 117      46.160  61.100  64.580  1.00  0.00           H
ATOM   1839  CZ  PHE A 117      46.100  61.030  62.450  1.00  0.00           C
ATOM   1840  HZ  PHE A 117      45.600  61.980  62.320  1.00  0.00           H
ATOM   1841  CD2 PHE A 117      46.900  58.960  61.470  1.00  0.00           C
ATOM   1842  HD2 PHE A 117      46.990  58.370  60.570  1.00  0.00           H
ATOM   1843  CE2 PHE A 117      46.270  60.260  61.300  1.00  0.00           C
ATOM   1844  HE2 PHE A 117      46.000  60.690  60.350  1.00  0.00           H
ATOM   1845  C   PHE A 117      50.070  56.520  64.210  1.00  0.00           C
ATOM   1846  O   PHE A 117      50.200  56.750  65.430  1.00  0.00           O
ATOM   1847  N   LEU A 118      50.540  55.370  63.660  1.00  0.00           N
ATOM   1848  HN  LEU A 118      50.540  55.350  62.670  1.00  0.00           H
ATOM   1849  CA  LEU A 118      51.360  54.400  64.470  1.00  0.00           C
ATOM   1850  HA  LEU A 118      50.920  54.280  65.450  1.00  0.00           H
ATOM   1851  CB  LEU A 118      51.410  52.980  63.840  1.00  0.00           C
ATOM   1852  HB1 LEU A 118      51.880  52.890  62.840  1.00  0.00           H
ATOM   1853  HB2 LEU A 118      50.370  52.610  63.720  1.00  0.00           H
ATOM   1854  CG  LEU A 118      52.130  51.810  64.620  1.00  0.00           C
ATOM   1855  HG  LEU A 118      53.160  52.150  64.850  1.00  0.00           H
ATOM   1856  CD1 LEU A 118      51.450  51.460  65.890  1.00  0.00           C
ATOM   1857 HD11 LEU A 118      51.850  50.600  66.470  1.00  0.00           H
ATOM   1858 HD12 LEU A 118      50.380  51.270  65.660  1.00  0.00           H
ATOM   1859 HD13 LEU A 118      51.380  52.350  66.570  1.00  0.00           H
ATOM   1860  CD2 LEU A 118      52.170  50.490  63.820  1.00  0.00           C
ATOM   1861 HD21 LEU A 118      52.470  50.650  62.760  1.00  0.00           H
ATOM   1862 HD22 LEU A 118      51.170  49.990  63.820  1.00  0.00           H
ATOM   1863 HD23 LEU A 118      52.930  49.810  64.260  1.00  0.00           H
ATOM   1864  C   LEU A 118      52.770  54.800  64.870  1.00  0.00           C
ATOM   1865  O   LEU A 118      53.280  54.410  65.880  1.00  0.00           O
ATOM   1866  N   THR A 119      53.390  55.710  64.050  1.00  0.00           N
ATOM   1867  HN  THR A 119      52.950  55.750  63.160  1.00  0.00           H
ATOM   1868  CA  THR A 119      54.620  56.470  64.320  1.00  0.00           C
ATOM   1869  HA  THR A 119      55.360  55.720  64.570  1.00  0.00           H
ATOM   1870  CB  THR A 119      55.080  57.300  63.070  1.00  0.00           C
ATOM   1871  HB  THR A 119      54.480  58.180  62.780  1.00  0.00           H
ATOM   1872  OG1 THR A 119      55.250  56.480  61.910  1.00  0.00           O
ATOM   1873  HG1 THR A 119      54.450  55.950  61.890  1.00  0.00           H
ATOM   1874  CG2 THR A 119      56.550  57.760  63.570  1.00  0.00           C
ATOM   1875 HG21 THR A 119      57.210  58.010  62.710  1.00  0.00           H
ATOM   1876 HG22 THR A 119      57.260  57.000  63.940  1.00  0.00           H
ATOM   1877 HG23 THR A 119      56.520  58.650  64.220  1.00  0.00           H
ATOM   1878  C   THR A 119      54.460  57.300  65.560  1.00  0.00           C
ATOM   1879  O   THR A 119      55.300  57.260  66.440  1.00  0.00           O
ATOM   1880  N   VAL A 120      53.320  58.040  65.650  1.00  0.00           N
ATOM   1881  HN  VAL A 120      52.690  58.070  64.860  1.00  0.00           H
ATOM   1882  CA  VAL A 120      53.030  58.940  66.720  1.00  0.00           C
ATOM   1883  HA  VAL A 120      53.900  59.520  67.030  1.00  0.00           H
ATOM   1884  CB  VAL A 120      51.870  59.820  66.480  1.00  0.00           C
ATOM   1885  HB  VAL A 120      50.940  59.330  66.140  1.00  0.00           H
ATOM   1886  CG1 VAL A 120      51.460  60.730  67.710  1.00  0.00           C
ATOM   1887 HG11 VAL A 120      50.910  60.120  68.460  1.00  0.00           H
ATOM   1888 HG12 VAL A 120      50.710  61.490  67.420  1.00  0.00           H
ATOM   1889 HG13 VAL A 120      52.390  61.160  68.140  1.00  0.00           H
ATOM   1890  CG2 VAL A 120      52.380  60.680  65.310  1.00  0.00           C
ATOM   1891 HG21 VAL A 120      52.480  61.740  65.620  1.00  0.00           H
ATOM   1892 HG22 VAL A 120      51.610  60.500  64.510  1.00  0.00           H
ATOM   1893 HG23 VAL A 120      53.420  60.370  65.060  1.00  0.00           H
ATOM   1894  C   VAL A 120      52.790  58.070  67.980  1.00  0.00           C
ATOM   1895  O   VAL A 120      53.200  58.430  69.090  1.00  0.00           O
ATOM   1896  N   VAL A 121      52.030  56.940  67.900  1.00  0.00           N
ATOM   1897  HN  VAL A 121      51.650  56.680  67.010  1.00  0.00           H
ATOM   1898  CA  VAL A 121      51.770  56.080  69.010  1.00  0.00           C
ATOM   1899  HA  VAL A 121      51.330  56.640  69.820  1.00  0.00           H
ATOM   1900  CB  VAL A 121      50.740  55.030  68.600  1.00  0.00           C
ATOM   1901  HB  VAL A 121      50.960  54.710  67.570  1.00  0.00           H
ATOM   1902  CG1 VAL A 121      50.510  53.860  69.550  1.00  0.00           C
ATOM   1903 HG11 VAL A 121      49.870  54.200  70.390  1.00  0.00           H
ATOM   1904 HG12 VAL A 121      51.480  53.630  70.030  1.00  0.00           H
ATOM   1905 HG13 VAL A 121      50.070  52.930  69.110  1.00  0.00           H
ATOM   1906  CG2 VAL A 121      49.400  55.820  68.430  1.00  0.00           C
ATOM   1907 HG21 VAL A 121      49.440  56.690  67.740  1.00  0.00           H
ATOM   1908 HG22 VAL A 121      48.970  56.110  69.410  1.00  0.00           H
ATOM   1909 HG23 VAL A 121      48.640  55.100  68.060  1.00  0.00           H
ATOM   1910  C   VAL A 121      53.050  55.500  69.610  1.00  0.00           C
ATOM   1911  O   VAL A 121      53.150  55.470  70.820  1.00  0.00           O
ATOM   1912  N   ALA A 122      53.950  55.020  68.720  1.00  0.00           N
ATOM   1913  HN  ALA A 122      53.820  55.230  67.750  1.00  0.00           H
ATOM   1914  CA  ALA A 122      55.220  54.500  69.080  1.00  0.00           C
ATOM   1915  HA  ALA A 122      55.090  53.660  69.750  1.00  0.00           H
ATOM   1916  CB  ALA A 122      55.840  53.860  67.860  1.00  0.00           C
ATOM   1917  HB1 ALA A 122      56.250  54.630  67.170  1.00  0.00           H
ATOM   1918  HB2 ALA A 122      55.190  53.150  67.310  1.00  0.00           H
ATOM   1919  HB3 ALA A 122      56.730  53.280  68.170  1.00  0.00           H
ATOM   1920  C   ALA A 122      56.150  55.550  69.860  1.00  0.00           C
ATOM   1921  O   ALA A 122      56.750  55.260  70.880  1.00  0.00           O
ATOM   1922  N   VAL A 123      56.210  56.760  69.280  1.00  0.00           N
ATOM   1923  HN  VAL A 123      55.820  56.920  68.390  1.00  0.00           H
ATOM   1924  CA  VAL A 123      56.780  57.980  69.860  1.00  0.00           C
ATOM   1925  HA  VAL A 123      57.840  57.890  69.990  1.00  0.00           H
ATOM   1926  CB  VAL A 123      56.790  59.040  68.840  1.00  0.00           C
ATOM   1927  HB  VAL A 123      55.760  59.230  68.470  1.00  0.00           H
ATOM   1928  CG1 VAL A 123      57.340  60.370  69.450  1.00  0.00           C
ATOM   1929 HG11 VAL A 123      56.670  60.790  70.210  1.00  0.00           H
ATOM   1930 HG12 VAL A 123      57.490  61.050  68.580  1.00  0.00           H
ATOM   1931 HG13 VAL A 123      58.220  60.030  70.040  1.00  0.00           H
ATOM   1932  CG2 VAL A 123      57.670  58.620  67.650  1.00  0.00           C
ATOM   1933 HG21 VAL A 123      58.760  58.650  67.850  1.00  0.00           H
ATOM   1934 HG22 VAL A 123      57.470  59.210  66.730  1.00  0.00           H
ATOM   1935 HG23 VAL A 123      57.580  57.560  67.350  1.00  0.00           H
ATOM   1936  C   VAL A 123      56.130  58.340  71.210  1.00  0.00           C
ATOM   1937  O   VAL A 123      56.870  58.470  72.180  1.00  0.00           O
ATOM   1938  N   ASP A 124      54.830  58.430  71.310  1.00  0.00           N
ATOM   1939  HN  ASP A 124      54.250  58.440  70.500  1.00  0.00           H
ATOM   1940  CA  ASP A 124      54.210  58.780  72.600  1.00  0.00           C
ATOM   1941  HA  ASP A 124      54.660  59.650  73.080  1.00  0.00           H
ATOM   1942  CB  ASP A 124      52.690  59.040  72.270  1.00  0.00           C
ATOM   1943  HB1 ASP A 124      52.280  58.140  71.770  1.00  0.00           H
ATOM   1944  HB2 ASP A 124      52.570  59.900  71.590  1.00  0.00           H
ATOM   1945  CG  ASP A 124      51.770  59.220  73.470  1.00  0.00           C
ATOM   1946  OD1 ASP A 124      50.530  58.950  73.330  1.00  0.00           O
ATOM   1947  OD2 ASP A 124      52.260  59.770  74.460  1.00  0.00           O
ATOM   1948  C   ASP A 124      54.390  57.670  73.690  1.00  0.00           C
ATOM   1949  O   ASP A 124      54.690  57.930  74.850  1.00  0.00           O
ATOM   1950  N   ARG A 125      54.330  56.370  73.240  1.00  0.00           N
ATOM   1951  HN  ARG A 125      54.060  56.270  72.280  1.00  0.00           H
ATOM   1952  CA  ARG A 125      54.540  55.200  74.080  1.00  0.00           C
ATOM   1953  HA  ARG A 125      53.930  55.170  74.970  1.00  0.00           H
ATOM   1954  CB  ARG A 125      54.180  53.850  73.360  1.00  0.00           C
ATOM   1955  HB1 ARG A 125      54.710  52.970  73.780  1.00  0.00           H
ATOM   1956  HB2 ARG A 125      54.640  53.950  72.360  1.00  0.00           H
ATOM   1957  CG  ARG A 125      52.650  53.410  73.230  1.00  0.00           C
ATOM   1958  HG1 ARG A 125      52.580  52.410  72.760  1.00  0.00           H
ATOM   1959  HG2 ARG A 125      52.180  54.150  72.540  1.00  0.00           H
ATOM   1960  CD  ARG A 125      51.980  53.270  74.570  1.00  0.00           C
ATOM   1961  HD1 ARG A 125      50.950  52.850  74.510  1.00  0.00           H
ATOM   1962  HD2 ARG A 125      51.920  54.250  75.100  1.00  0.00           H
ATOM   1963  NE  ARG A 125      52.780  52.320  75.460  1.00  0.00           N
ATOM   1964  HE  ARG A 125      53.610  51.910  75.090  1.00  0.00           H
ATOM   1965  CZ  ARG A 125      52.770  52.390  76.770  1.00  0.00           C
ATOM   1966  NH1 ARG A 125      51.980  53.230  77.440  1.00  0.00           N
ATOM   1967 HH11 ARG A 125      51.060  53.290  77.050  1.00  0.00           H
ATOM   1968 HH12 ARG A 125      52.070  53.270  78.430  1.00  0.00           H
ATOM   1969  NH2 ARG A 125      53.590  51.650  77.500  1.00  0.00           N
ATOM   1970 HH21 ARG A 125      53.980  50.830  77.080  1.00  0.00           H
ATOM   1971 HH22 ARG A 125      53.440  51.550  78.480  1.00  0.00           H
ATOM   1972  C   ARG A 125      55.940  55.160  74.580  1.00  0.00           C
ATOM   1973  O   ARG A 125      56.170  54.930  75.760  1.00  0.00           O
ATOM   1974  N   TYR A 126      56.910  55.310  73.660  1.00  0.00           N
ATOM   1975  HN  TYR A 126      56.600  55.280  72.720  1.00  0.00           H
ATOM   1976  CA  TYR A 126      58.350  55.460  73.870  1.00  0.00           C
ATOM   1977  HA  TYR A 126      58.720  54.540  74.270  1.00  0.00           H
ATOM   1978  CB  TYR A 126      59.130  55.740  72.530  1.00  0.00           C
ATOM   1979  HB1 TYR A 126      58.360  56.390  72.070  1.00  0.00           H
ATOM   1980  HB2 TYR A 126      59.170  54.770  71.980  1.00  0.00           H
ATOM   1981  CG  TYR A 126      60.550  56.290  72.630  1.00  0.00           C
ATOM   1982  CD1 TYR A 126      61.370  55.680  73.600  1.00  0.00           C
ATOM   1983  HD1 TYR A 126      60.970  54.860  74.180  1.00  0.00           H
ATOM   1984  CE1 TYR A 126      62.610  56.170  73.880  1.00  0.00           C
ATOM   1985  HE1 TYR A 126      63.150  55.850  74.750  1.00  0.00           H
ATOM   1986  CZ  TYR A 126      63.110  57.140  73.080  1.00  0.00           C
ATOM   1987  OH  TYR A 126      64.360  57.670  73.350  1.00  0.00           O
ATOM   1988  HH  TYR A 126      64.560  58.370  72.720  1.00  0.00           H
ATOM   1989  CD2 TYR A 126      61.090  57.310  71.800  1.00  0.00           C
ATOM   1990  HD2 TYR A 126      60.490  57.760  71.020  1.00  0.00           H
ATOM   1991  CE2 TYR A 126      62.400  57.790  72.050  1.00  0.00           C
ATOM   1992  HE2 TYR A 126      62.870  58.670  71.620  1.00  0.00           H
ATOM   1993  C   TYR A 126      58.670  56.550  74.950  1.00  0.00           C
ATOM   1994  O   TYR A 126      59.330  56.280  75.950  1.00  0.00           O
ATOM   1995  N   PHE A 127      58.140  57.790  74.730  1.00  0.00           N
ATOM   1996  HN  PHE A 127      57.660  57.940  73.870  1.00  0.00           H
ATOM   1997  CA  PHE A 127      58.230  58.920  75.690  1.00  0.00           C
ATOM   1998  HA  PHE A 127      59.280  59.140  75.780  1.00  0.00           H
ATOM   1999  CB  PHE A 127      57.600  60.240  75.090  1.00  0.00           C
ATOM   2000  HB1 PHE A 127      57.740  61.090  75.800  1.00  0.00           H
ATOM   2001  HB2 PHE A 127      56.550  59.970  74.860  1.00  0.00           H
ATOM   2002  CG  PHE A 127      58.330  60.830  73.950  1.00  0.00           C
ATOM   2003  CD1 PHE A 127      59.730  60.740  73.640  1.00  0.00           C
ATOM   2004  HD1 PHE A 127      60.400  60.170  74.280  1.00  0.00           H
ATOM   2005  CE1 PHE A 127      60.290  61.450  72.600  1.00  0.00           C
ATOM   2006  HE1 PHE A 127      61.330  61.240  72.380  1.00  0.00           H
ATOM   2007  CZ  PHE A 127      59.520  62.320  71.750  1.00  0.00           C
ATOM   2008  HZ  PHE A 127      59.960  62.940  70.990  1.00  0.00           H
ATOM   2009  CD2 PHE A 127      57.530  61.660  73.070  1.00  0.00           C
ATOM   2010  HD2 PHE A 127      56.490  61.860  73.280  1.00  0.00           H
ATOM   2011  CE2 PHE A 127      58.140  62.470  72.090  1.00  0.00           C
ATOM   2012  HE2 PHE A 127      57.430  63.040  71.510  1.00  0.00           H
ATOM   2013  C   PHE A 127      57.680  58.700  77.030  1.00  0.00           C
ATOM   2014  O   PHE A 127      58.320  58.930  78.050  1.00  0.00           O
ATOM   2015  N   ARG A 128      56.480  58.100  77.100  1.00  0.00           N
ATOM   2016  HN  ARG A 128      55.840  57.930  76.350  1.00  0.00           H
ATOM   2017  CA  ARG A 128      55.850  57.810  78.350  1.00  0.00           C
ATOM   2018  HA  ARG A 128      55.740  58.700  78.950  1.00  0.00           H
ATOM   2019  CB  ARG A 128      54.480  57.220  78.140  1.00  0.00           C
ATOM   2020  HB1 ARG A 128      54.040  56.730  79.040  1.00  0.00           H
ATOM   2021  HB2 ARG A 128      54.590  56.450  77.350  1.00  0.00           H
ATOM   2022  CG  ARG A 128      53.490  58.300  77.780  1.00  0.00           C
ATOM   2023  HG1 ARG A 128      53.650  58.920  76.870  1.00  0.00           H
ATOM   2024  HG2 ARG A 128      53.540  58.970  78.660  1.00  0.00           H
ATOM   2025  CD  ARG A 128      52.010  57.810  77.660  1.00  0.00           C
ATOM   2026  HD1 ARG A 128      51.600  57.790  78.690  1.00  0.00           H
ATOM   2027  HD2 ARG A 128      51.850  56.850  77.120  1.00  0.00           H
ATOM   2028  NE  ARG A 128      51.290  58.860  76.820  1.00  0.00           N
ATOM   2029  HE  ARG A 128      51.740  59.330  76.070  1.00  0.00           H
ATOM   2030  CZ  ARG A 128      50.040  59.270  77.010  1.00  0.00           C
ATOM   2031  NH1 ARG A 128      49.160  58.870  77.870  1.00  0.00           N
ATOM   2032 HH11 ARG A 128      49.330  57.980  78.290  1.00  0.00           H
ATOM   2033 HH12 ARG A 128      48.180  59.060  77.800  1.00  0.00           H
ATOM   2034  NH2 ARG A 128      49.760  60.400  76.410  1.00  0.00           N
ATOM   2035 HH21 ARG A 128      50.190  60.560  75.520  1.00  0.00           H
ATOM   2036 HH22 ARG A 128      48.920  60.890  76.680  1.00  0.00           H
ATOM   2037  C   ARG A 128      56.620  56.840  79.220  1.00  0.00           C
ATOM   2038  O   ARG A 128      56.810  57.110  80.400  1.00  0.00           O
ATOM   2039  N   VAL A 129      57.200  55.700  78.680  1.00  0.00           N
ATOM   2040  HN  VAL A 129      57.080  55.560  77.700  1.00  0.00           H
ATOM   2041  CA  VAL A 129      57.850  54.700  79.530  1.00  0.00           C
ATOM   2042  HA  VAL A 129      57.220  54.490  80.380  1.00  0.00           H
ATOM   2043  CB  VAL A 129      58.080  53.230  78.940  1.00  0.00           C
ATOM   2044  HB  VAL A 129      58.760  52.610  79.550  1.00  0.00           H
ATOM   2045  CG1 VAL A 129      56.760  52.400  78.720  1.00  0.00           C
ATOM   2046 HG11 VAL A 129      56.150  52.890  77.930  1.00  0.00           H
ATOM   2047 HG12 VAL A 129      56.070  52.350  79.590  1.00  0.00           H
ATOM   2048 HG13 VAL A 129      56.930  51.380  78.320  1.00  0.00           H
ATOM   2049  CG2 VAL A 129      58.800  53.360  77.560  1.00  0.00           C
ATOM   2050 HG21 VAL A 129      58.340  54.000  76.770  1.00  0.00           H
ATOM   2051 HG22 VAL A 129      59.130  52.350  77.230  1.00  0.00           H
ATOM   2052 HG23 VAL A 129      59.700  53.960  77.780  1.00  0.00           H
ATOM   2053  C   VAL A 129      59.100  55.180  80.120  1.00  0.00           C
ATOM   2054  O   VAL A 129      59.460  54.870  81.260  1.00  0.00           O
ATOM   2055  N   VAL A 130      59.830  56.020  79.430  1.00  0.00           N
ATOM   2056  HN  VAL A 130      59.570  56.360  78.520  1.00  0.00           H
ATOM   2057  CA  VAL A 130      61.050  56.630  79.870  1.00  0.00           C
ATOM   2058  HA  VAL A 130      61.770  55.960  80.320  1.00  0.00           H
ATOM   2059  CB  VAL A 130      61.840  57.270  78.740  1.00  0.00           C
ATOM   2060  HB  VAL A 130      61.310  58.010  78.090  1.00  0.00           H
ATOM   2061  CG1 VAL A 130      62.960  58.120  79.430  1.00  0.00           C
ATOM   2062 HG11 VAL A 130      63.400  57.540  80.270  1.00  0.00           H
ATOM   2063 HG12 VAL A 130      62.670  59.130  79.800  1.00  0.00           H
ATOM   2064 HG13 VAL A 130      63.800  58.220  78.710  1.00  0.00           H
ATOM   2065  CG2 VAL A 130      62.390  56.130  77.780  1.00  0.00           C
ATOM   2066 HG21 VAL A 130      63.150  55.440  78.220  1.00  0.00           H
ATOM   2067 HG22 VAL A 130      62.880  56.640  76.930  1.00  0.00           H
ATOM   2068 HG23 VAL A 130      61.470  55.600  77.420  1.00  0.00           H
ATOM   2069  C   VAL A 130      60.690  57.580  81.050  1.00  0.00           C
ATOM   2070  O   VAL A 130      61.360  57.680  82.070  1.00  0.00           O
ATOM   2071  N   HSD A 131      59.510  58.330  80.850  1.00  0.00           N
ATOM   2072  HN  HSD A 131      58.960  58.080  80.060  1.00  0.00           H
ATOM   2073  CA  HSD A 131      58.870  59.180  81.870  1.00  0.00           C
ATOM   2074  HA  HSD A 131      58.300  58.480  82.460  1.00  0.00           H
ATOM   2075  CB  HSD A 131      59.690  59.940  82.870  1.00  0.00           C
ATOM   2076  HB1 HSD A 131      60.290  59.250  83.520  1.00  0.00           H
ATOM   2077  HB2 HSD A 131      58.940  60.330  83.610  1.00  0.00           H
ATOM   2078  ND1 HSD A 131      61.340  60.800  81.230  1.00  0.00           N
ATOM   2079  HD1 HSD A 131      61.460  59.900  80.810  1.00  0.00           H
ATOM   2080  CG  HSD A 131      60.540  61.030  82.340  1.00  0.00           C
ATOM   2081  CE1 HSD A 131      61.860  62.030  80.870  1.00  0.00           C
ATOM   2082  HE1 HSD A 131      62.590  62.060  80.080  1.00  0.00           H
ATOM   2083  NE2 HSD A 131      61.480  62.980  81.670  1.00  0.00           N
ATOM   2084  CD2 HSD A 131      60.710  62.310  82.640  1.00  0.00           C
ATOM   2085  HD2 HSD A 131      60.420  62.840  83.540  1.00  0.00           H
ATOM   2086  C   HSD A 131      57.780  60.090  81.260  1.00  0.00           C
ATOM   2087  O   HSD A 131      58.170  60.750  80.250  1.00  0.00           O
ATOM   2088  N   PRO A 132      56.550  60.170  81.770  1.00  0.00           N
ATOM   2089  CD  PRO A 132      56.090  59.210  82.780  1.00  0.00           C
ATOM   2090  HD1 PRO A 132      56.700  59.260  83.710  1.00  0.00           H
ATOM   2091  HD2 PRO A 132      55.990  58.200  82.330  1.00  0.00           H
ATOM   2092  CA  PRO A 132      55.370  60.830  81.020  1.00  0.00           C
ATOM   2093  HA  PRO A 132      55.500  60.540  79.990  1.00  0.00           H
ATOM   2094  CB  PRO A 132      54.160  60.160  81.620  1.00  0.00           C
ATOM   2095  HB1 PRO A 132      53.870  59.270  81.000  1.00  0.00           H
ATOM   2096  HB2 PRO A 132      53.240  60.760  81.740  1.00  0.00           H
ATOM   2097  CG  PRO A 132      54.600  59.640  83.060  1.00  0.00           C
ATOM   2098  HG1 PRO A 132      54.480  60.490  83.770  1.00  0.00           H
ATOM   2099  HG2 PRO A 132      54.140  58.700  83.380  1.00  0.00           H
ATOM   2100  C   PRO A 132      55.430  62.420  81.030  1.00  0.00           C
ATOM   2101  O   PRO A 132      54.430  63.080  80.990  1.00  0.00           O
ATOM   2102  N   HSD A 133      56.610  62.990  81.210  1.00  0.00           N
ATOM   2103  HN  HSD A 133      57.430  62.430  81.140  1.00  0.00           H
ATOM   2104  CA  HSD A 133      56.800  64.400  81.410  1.00  0.00           C
ATOM   2105  HA  HSD A 133      55.910  64.870  81.790  1.00  0.00           H
ATOM   2106  CB  HSD A 133      58.000  64.550  82.380  1.00  0.00           C
ATOM   2107  HB1 HSD A 133      58.100  65.650  82.490  1.00  0.00           H
ATOM   2108  HB2 HSD A 133      58.940  64.100  81.990  1.00  0.00           H
ATOM   2109  ND1 HSD A 133      58.480  64.360  84.890  1.00  0.00           N
ATOM   2110  HD1 HSD A 133      59.350  64.850  84.880  1.00  0.00           H
ATOM   2111  CG  HSD A 133      57.740  64.070  83.770  1.00  0.00           C
ATOM   2112  CE1 HSD A 133      57.730  63.900  85.950  1.00  0.00           C
ATOM   2113  HE1 HSD A 133      58.040  64.240  86.950  1.00  0.00           H
ATOM   2114  NE2 HSD A 133      56.620  63.350  85.630  1.00  0.00           N
ATOM   2115  CD2 HSD A 133      56.610  63.450  84.240  1.00  0.00           C
ATOM   2116  HD2 HSD A 133      55.810  63.010  83.660  1.00  0.00           H
ATOM   2117  C   HSD A 133      57.130  65.070  80.110  1.00  0.00           C
ATOM   2118  O   HSD A 133      57.590  66.210  80.050  1.00  0.00           O
ATOM   2119  N   HSD A 134      57.050  64.360  78.960  1.00  0.00           N
ATOM   2120  HN  HSD A 134      56.540  63.500  79.020  1.00  0.00           H
ATOM   2121  CA  HSD A 134      57.310  64.920  77.590  1.00  0.00           C
ATOM   2122  HA  HSD A 134      58.170  65.570  77.710  1.00  0.00           H
ATOM   2123  CB  HSD A 134      57.690  63.910  76.470  1.00  0.00           C
ATOM   2124  HB1 HSD A 134      57.770  64.340  75.450  1.00  0.00           H
ATOM   2125  HB2 HSD A 134      56.830  63.200  76.390  1.00  0.00           H
ATOM   2126  ND1 HSD A 134      59.000  62.170  77.860  1.00  0.00           N
ATOM   2127  HD1 HSD A 134      58.290  61.980  78.540  1.00  0.00           H
ATOM   2128  CG  HSD A 134      58.950  63.120  76.860  1.00  0.00           C
ATOM   2129  CE1 HSD A 134      60.200  61.580  77.820  1.00  0.00           C
ATOM   2130  HE1 HSD A 134      60.560  60.840  78.540  1.00  0.00           H
ATOM   2131  NE2 HSD A 134      60.940  62.070  76.830  1.00  0.00           N
ATOM   2132  CD2 HSD A 134      60.170  63.000  76.240  1.00  0.00           C
ATOM   2133  HD2 HSD A 134      60.540  63.510  75.350  1.00  0.00           H
ATOM   2134  C   HSD A 134      56.060  65.620  77.110  1.00  0.00           C
ATOM   2135  O   HSD A 134      54.950  65.270  77.470  1.00  0.00           O
ATOM   2136  N   ALA A 135      56.230  66.640  76.230  1.00  0.00           N
ATOM   2137  HN  ALA A 135      57.070  67.020  75.870  1.00  0.00           H
ATOM   2138  CA  ALA A 135      55.140  67.490  75.820  1.00  0.00           C
ATOM   2139  HA  ALA A 135      54.660  67.810  76.730  1.00  0.00           H
ATOM   2140  CB  ALA A 135      55.640  68.610  75.000  1.00  0.00           C
ATOM   2141  HB1 ALA A 135      56.270  69.320  75.570  1.00  0.00           H
ATOM   2142  HB2 ALA A 135      54.870  69.340  74.680  1.00  0.00           H
ATOM   2143  HB3 ALA A 135      56.310  68.210  74.210  1.00  0.00           H
ATOM   2144  C   ALA A 135      54.010  66.760  75.140  1.00  0.00           C
ATOM   2145  O   ALA A 135      52.840  66.980  75.500  1.00  0.00           O
ATOM   2146  N   LEU A 136      54.340  65.850  74.180  1.00  0.00           N
ATOM   2147  HN  LEU A 136      55.300  65.760  73.930  1.00  0.00           H
ATOM   2148  CA  LEU A 136      53.420  65.020  73.490  1.00  0.00           C
ATOM   2149  HA  LEU A 136      52.800  65.680  72.900  1.00  0.00           H
ATOM   2150  CB  LEU A 136      54.240  64.140  72.490  1.00  0.00           C
ATOM   2151  HB1 LEU A 136      54.770  63.390  73.130  1.00  0.00           H
ATOM   2152  HB2 LEU A 136      54.980  64.750  71.920  1.00  0.00           H
ATOM   2153  CG  LEU A 136      53.430  63.380  71.420  1.00  0.00           C
ATOM   2154  HG  LEU A 136      52.680  62.660  71.820  1.00  0.00           H
ATOM   2155  CD1 LEU A 136      52.610  64.310  70.520  1.00  0.00           C
ATOM   2156 HD11 LEU A 136      53.210  65.190  70.230  1.00  0.00           H
ATOM   2157 HD12 LEU A 136      51.650  64.650  70.960  1.00  0.00           H
ATOM   2158 HD13 LEU A 136      52.340  63.720  69.630  1.00  0.00           H
ATOM   2159  CD2 LEU A 136      54.440  62.590  70.660  1.00  0.00           C
ATOM   2160 HD21 LEU A 136      53.900  61.990  69.880  1.00  0.00           H
ATOM   2161 HD22 LEU A 136      54.960  61.930  71.380  1.00  0.00           H
ATOM   2162 HD23 LEU A 136      55.300  63.180  70.300  1.00  0.00           H
ATOM   2163  C   LEU A 136      52.630  64.100  74.440  1.00  0.00           C
ATOM   2164  O   LEU A 136      51.480  63.750  74.140  1.00  0.00           O
ATOM   2165  N   ASN A 137      53.130  63.740  75.620  1.00  0.00           N
ATOM   2166  HN  ASN A 137      53.960  64.090  76.030  1.00  0.00           H
ATOM   2167  CA  ASN A 137      52.360  62.980  76.490  1.00  0.00           C
ATOM   2168  HA  ASN A 137      51.900  62.190  75.920  1.00  0.00           H
ATOM   2169  CB  ASN A 137      53.220  62.430  77.630  1.00  0.00           C
ATOM   2170  HB1 ASN A 137      52.570  61.680  78.140  1.00  0.00           H
ATOM   2171  HB2 ASN A 137      53.640  63.180  78.330  1.00  0.00           H
ATOM   2172  CG  ASN A 137      54.440  61.640  77.070  1.00  0.00           C
ATOM   2173  OD1 ASN A 137      55.470  61.630  77.680  1.00  0.00           O
ATOM   2174  ND2 ASN A 137      54.300  60.990  75.910  1.00  0.00           N
ATOM   2175 HD21 ASN A 137      55.000  60.270  75.910  1.00  0.00           H
ATOM   2176 HD22 ASN A 137      53.360  60.740  75.640  1.00  0.00           H
ATOM   2177  C   ASN A 137      51.430  63.940  77.260  1.00  0.00           C
ATOM   2178  O   ASN A 137      50.320  63.460  77.650  1.00  0.00           O
ATOM   2179  N   LYS A 138      51.820  65.240  77.540  1.00  0.00           N
ATOM   2180  HN  LYS A 138      52.700  65.580  77.200  1.00  0.00           H
ATOM   2181  CA  LYS A 138      51.060  66.110  78.410  1.00  0.00           C
ATOM   2182  HA  LYS A 138      50.580  65.530  79.170  1.00  0.00           H
ATOM   2183  CB  LYS A 138      52.010  67.080  79.070  1.00  0.00           C
ATOM   2184  HB1 LYS A 138      51.450  67.870  79.610  1.00  0.00           H
ATOM   2185  HB2 LYS A 138      52.680  67.600  78.360  1.00  0.00           H
ATOM   2186  CG  LYS A 138      52.930  66.330  80.120  1.00  0.00           C
ATOM   2187  HG1 LYS A 138      53.600  65.620  79.580  1.00  0.00           H
ATOM   2188  HG2 LYS A 138      52.300  65.640  80.730  1.00  0.00           H
ATOM   2189  CD  LYS A 138      53.720  67.310  81.040  1.00  0.00           C
ATOM   2190  HD1 LYS A 138      54.210  68.130  80.460  1.00  0.00           H
ATOM   2191  HD2 LYS A 138      54.570  66.790  81.510  1.00  0.00           H
ATOM   2192  CE  LYS A 138      52.910  67.860  82.180  1.00  0.00           C
ATOM   2193  HE1 LYS A 138      52.510  67.010  82.790  1.00  0.00           H
ATOM   2194  HE2 LYS A 138      52.050  68.450  81.790  1.00  0.00           H
ATOM   2195  NZ  LYS A 138      53.710  68.740  83.150  1.00  0.00           N
ATOM   2196  HZ1 LYS A 138      54.620  68.290  83.340  1.00  0.00           H
ATOM   2197  HZ2 LYS A 138      53.190  68.940  84.020  1.00  0.00           H
ATOM   2198  HZ3 LYS A 138      53.850  69.640  82.650  1.00  0.00           H
ATOM   2199  C   LYS A 138      49.990  66.970  77.660  1.00  0.00           C
ATOM   2200  O   LYS A 138      49.240  67.620  78.330  1.00  0.00           O
ATOM   2201  N   ILE A 139      49.890  66.970  76.320  1.00  0.00           N
ATOM   2202  HN  ILE A 139      50.400  66.290  75.790  1.00  0.00           H
ATOM   2203  CA  ILE A 139      48.880  67.660  75.600  1.00  0.00           C
ATOM   2204  HA  ILE A 139      49.030  68.690  75.890  1.00  0.00           H
ATOM   2205  CB  ILE A 139      49.200  67.680  74.060  1.00  0.00           C
ATOM   2206  HB  ILE A 139      48.330  67.970  73.440  1.00  0.00           H
ATOM   2207  CG2 ILE A 139      50.300  68.630  73.620  1.00  0.00           C
ATOM   2208 HG21 ILE A 139      50.510  69.420  74.370  1.00  0.00           H
ATOM   2209 HG22 ILE A 139      49.970  69.190  72.720  1.00  0.00           H
ATOM   2210 HG23 ILE A 139      51.230  68.010  73.490  1.00  0.00           H
ATOM   2211  CG1 ILE A 139      49.410  66.200  73.740  1.00  0.00           C
ATOM   2212 HG11 ILE A 139      48.560  65.610  74.160  1.00  0.00           H
ATOM   2213 HG12 ILE A 139      50.350  65.840  74.200  1.00  0.00           H
ATOM   2214  CD  ILE A 139      49.480  66.010  72.190  1.00  0.00           C
ATOM   2215  HD1 ILE A 139      50.430  66.450  71.810  1.00  0.00           H
ATOM   2216  HD2 ILE A 139      48.530  66.520  71.880  1.00  0.00           H
ATOM   2217  HD3 ILE A 139      49.340  64.950  71.920  1.00  0.00           H
ATOM   2218  C   ILE A 139      47.420  67.270  75.860  1.00  0.00           C
ATOM   2219  O   ILE A 139      47.130  66.160  76.260  1.00  0.00           O
ATOM   2220  N   SER A 140      46.560  68.250  75.830  1.00  0.00           N
ATOM   2221  HN  SER A 140      46.960  69.150  75.680  1.00  0.00           H
ATOM   2222  CA  SER A 140      45.130  68.040  76.140  1.00  0.00           C
ATOM   2223  HA  SER A 140      45.100  67.280  76.910  1.00  0.00           H
ATOM   2224  CB  SER A 140      44.380  69.360  76.500  1.00  0.00           C
ATOM   2225  HB1 SER A 140      44.860  69.550  77.490  1.00  0.00           H
ATOM   2226  HB2 SER A 140      43.300  69.140  76.700  1.00  0.00           H
ATOM   2227  OG  SER A 140      44.500  70.330  75.410  1.00  0.00           O
ATOM   2228  HG1 SER A 140      45.390  70.640  75.530  1.00  0.00           H
ATOM   2229  C   SER A 140      44.490  67.310  74.980  1.00  0.00           C
ATOM   2230  O   SER A 140      44.940  67.340  73.850  1.00  0.00           O
ATOM   2231  N   ASN A 141      43.300  66.730  75.230  1.00  0.00           N
ATOM   2232  HN  ASN A 141      43.020  66.730  76.190  1.00  0.00           H
ATOM   2233  CA  ASN A 141      42.460  65.960  74.280  1.00  0.00           C
ATOM   2234  HA  ASN A 141      43.040  65.130  73.890  1.00  0.00           H
ATOM   2235  CB  ASN A 141      41.160  65.510  74.920  1.00  0.00           C
ATOM   2236  HB1 ASN A 141      40.450  65.060  74.190  1.00  0.00           H
ATOM   2237  HB2 ASN A 141      40.620  66.420  75.280  1.00  0.00           H
ATOM   2238  CG  ASN A 141      41.340  64.540  76.030  1.00  0.00           C
ATOM   2239  OD1 ASN A 141      42.420  64.120  76.450  1.00  0.00           O
ATOM   2240  ND2 ASN A 141      40.150  64.020  76.510  1.00  0.00           N
ATOM   2241 HD21 ASN A 141      40.200  63.320  77.220  1.00  0.00           H
ATOM   2242 HD22 ASN A 141      39.260  64.410  76.300  1.00  0.00           H
ATOM   2243  C   ASN A 141      42.170  66.690  72.920  1.00  0.00           C
ATOM   2244  O   ASN A 141      42.370  66.120  71.870  1.00  0.00           O
ATOM   2245  N   ARG A 142      41.720  67.970  72.950  1.00  0.00           N
ATOM   2246  HN  ARG A 142      41.350  68.330  73.800  1.00  0.00           H
ATOM   2247  CA  ARG A 142      41.530  68.850  71.840  1.00  0.00           C
ATOM   2248  HA  ARG A 142      40.850  68.270  71.240  1.00  0.00           H
ATOM   2249  CB  ARG A 142      40.820  70.230  72.430  1.00  0.00           C
ATOM   2250  HB1 ARG A 142      41.540  70.510  73.220  1.00  0.00           H
ATOM   2251  HB2 ARG A 142      39.850  69.880  72.830  1.00  0.00           H
ATOM   2252  CG  ARG A 142      40.640  71.400  71.420  1.00  0.00           C
ATOM   2253  HG1 ARG A 142      40.120  70.940  70.540  1.00  0.00           H
ATOM   2254  HG2 ARG A 142      41.620  71.720  71.020  1.00  0.00           H
ATOM   2255  CD  ARG A 142      39.950  72.630  71.830  1.00  0.00           C
ATOM   2256  HD1 ARG A 142      40.000  73.350  70.980  1.00  0.00           H
ATOM   2257  HD2 ARG A 142      40.510  73.170  72.620  1.00  0.00           H
ATOM   2258  NE  ARG A 142      38.620  72.250  72.320  1.00  0.00           N
ATOM   2259  HE  ARG A 142      38.220  71.370  72.090  1.00  0.00           H
ATOM   2260  CZ  ARG A 142      37.820  73.060  73.020  1.00  0.00           C
ATOM   2261  NH1 ARG A 142      38.080  74.290  73.290  1.00  0.00           N
ATOM   2262 HH11 ARG A 142      38.870  74.820  72.970  1.00  0.00           H
ATOM   2263 HH12 ARG A 142      37.450  74.850  73.830  1.00  0.00           H
ATOM   2264  NH2 ARG A 142      36.720  72.520  73.410  1.00  0.00           N
ATOM   2265 HH21 ARG A 142      36.550  71.540  73.330  1.00  0.00           H
ATOM   2266 HH22 ARG A 142      36.290  73.010  74.160  1.00  0.00           H
ATOM   2267  C   ARG A 142      42.740  69.170  70.980  1.00  0.00           C
ATOM   2268  O   ARG A 142      42.670  69.250  69.810  1.00  0.00           O
ATOM   2269  N   THR A 143      43.920  69.280  71.620  1.00  0.00           N
ATOM   2270  HN  THR A 143      44.000  69.280  72.610  1.00  0.00           H
ATOM   2271  CA  THR A 143      45.160  69.500  70.910  1.00  0.00           C
ATOM   2272  HA  THR A 143      44.970  70.330  70.260  1.00  0.00           H
ATOM   2273  CB  THR A 143      46.250  70.020  71.870  1.00  0.00           C
ATOM   2274  HB  THR A 143      46.330  69.410  72.800  1.00  0.00           H
ATOM   2275  OG1 THR A 143      46.050  71.300  72.480  1.00  0.00           O
ATOM   2276  HG1 THR A 143      46.880  71.650  72.840  1.00  0.00           H
ATOM   2277  CG2 THR A 143      47.700  69.990  71.180  1.00  0.00           C
ATOM   2278 HG21 THR A 143      47.980  68.960  70.880  1.00  0.00           H
ATOM   2279 HG22 THR A 143      48.460  70.310  71.910  1.00  0.00           H
ATOM   2280 HG23 THR A 143      47.660  70.630  70.270  1.00  0.00           H
ATOM   2281  C   THR A 143      45.560  68.190  70.270  1.00  0.00           C
ATOM   2282  O   THR A 143      46.010  68.350  69.130  1.00  0.00           O
ATOM   2283  N   ALA A 144      45.500  67.030  70.880  1.00  0.00           N
ATOM   2284  HN  ALA A 144      45.370  67.010  71.870  1.00  0.00           H
ATOM   2285  CA  ALA A 144      45.600  65.760  70.150  1.00  0.00           C
ATOM   2286  HA  ALA A 144      46.630  65.740  69.850  1.00  0.00           H
ATOM   2287  CB  ALA A 144      45.290  64.620  71.080  1.00  0.00           C
ATOM   2288  HB1 ALA A 144      44.430  64.920  71.710  1.00  0.00           H
ATOM   2289  HB2 ALA A 144      46.150  64.410  71.750  1.00  0.00           H
ATOM   2290  HB3 ALA A 144      44.990  63.660  70.600  1.00  0.00           H
ATOM   2291  C   ALA A 144      44.740  65.690  68.830  1.00  0.00           C
ATOM   2292  O   ALA A 144      45.250  65.280  67.770  1.00  0.00           O
ATOM   2293  N   ALA A 145      43.490  66.150  68.870  1.00  0.00           N
ATOM   2294  HN  ALA A 145      43.160  66.550  69.720  1.00  0.00           H
ATOM   2295  CA  ALA A 145      42.470  66.240  67.810  1.00  0.00           C
ATOM   2296  HA  ALA A 145      42.330  65.240  67.430  1.00  0.00           H
ATOM   2297  CB  ALA A 145      41.170  66.800  68.420  1.00  0.00           C
ATOM   2298  HB1 ALA A 145      40.880  66.170  69.290  1.00  0.00           H
ATOM   2299  HB2 ALA A 145      40.470  66.710  67.560  1.00  0.00           H
ATOM   2300  HB3 ALA A 145      41.330  67.860  68.710  1.00  0.00           H
ATOM   2301  C   ALA A 145      42.940  67.240  66.740  1.00  0.00           C
ATOM   2302  O   ALA A 145      43.000  66.990  65.590  1.00  0.00           O
ATOM   2303  N   ILE A 146      43.410  68.400  67.210  1.00  0.00           N
ATOM   2304  HN  ILE A 146      43.540  68.580  68.180  1.00  0.00           H
ATOM   2305  CA  ILE A 146      43.990  69.320  66.210  1.00  0.00           C
ATOM   2306  HA  ILE A 146      43.240  69.420  65.430  1.00  0.00           H
ATOM   2307  CB  ILE A 146      44.160  70.740  66.750  1.00  0.00           C
ATOM   2308  HB  ILE A 146      44.670  70.660  67.730  1.00  0.00           H
ATOM   2309  CG2 ILE A 146      44.940  71.650  65.780  1.00  0.00           C
ATOM   2310 HG21 ILE A 146      45.910  71.270  65.400  1.00  0.00           H
ATOM   2311 HG22 ILE A 146      45.190  72.700  66.070  1.00  0.00           H
ATOM   2312 HG23 ILE A 146      44.360  71.820  64.850  1.00  0.00           H
ATOM   2313  CG1 ILE A 146      42.710  71.260  66.880  1.00  0.00           C
ATOM   2314 HG11 ILE A 146      42.030  70.580  67.430  1.00  0.00           H
ATOM   2315 HG12 ILE A 146      42.350  71.500  65.850  1.00  0.00           H
ATOM   2316  CD  ILE A 146      42.700  72.510  67.770  1.00  0.00           C
ATOM   2317  HD1 ILE A 146      41.680  72.930  67.800  1.00  0.00           H
ATOM   2318  HD2 ILE A 146      43.390  73.240  67.280  1.00  0.00           H
ATOM   2319  HD3 ILE A 146      43.020  72.200  68.790  1.00  0.00           H
ATOM   2320  C   ILE A 146      45.230  68.770  65.500  1.00  0.00           C
ATOM   2321  O   ILE A 146      45.480  68.830  64.270  1.00  0.00           O
ATOM   2322  N   ILE A 147      46.050  68.050  66.320  1.00  0.00           N
ATOM   2323  HN  ILE A 147      45.810  68.040  67.280  1.00  0.00           H
ATOM   2324  CA  ILE A 147      47.320  67.500  65.950  1.00  0.00           C
ATOM   2325  HA  ILE A 147      47.950  68.170  65.380  1.00  0.00           H
ATOM   2326  CB  ILE A 147      48.290  67.110  67.130  1.00  0.00           C
ATOM   2327  HB  ILE A 147      47.730  66.540  67.890  1.00  0.00           H
ATOM   2328  CG2 ILE A 147      49.490  66.200  66.750  1.00  0.00           C
ATOM   2329 HG21 ILE A 147      50.300  66.910  66.460  1.00  0.00           H
ATOM   2330 HG22 ILE A 147      49.420  65.530  65.870  1.00  0.00           H
ATOM   2331 HG23 ILE A 147      49.910  65.610  67.590  1.00  0.00           H
ATOM   2332  CG1 ILE A 147      48.850  68.320  67.880  1.00  0.00           C
ATOM   2333 HG11 ILE A 147      47.950  68.840  68.280  1.00  0.00           H
ATOM   2334 HG12 ILE A 147      49.340  68.920  67.080  1.00  0.00           H
ATOM   2335  CD  ILE A 147      49.760  68.050  69.060  1.00  0.00           C
ATOM   2336  HD1 ILE A 147      50.090  69.060  69.410  1.00  0.00           H
ATOM   2337  HD2 ILE A 147      50.660  67.430  68.870  1.00  0.00           H
ATOM   2338  HD3 ILE A 147      49.270  67.500  69.900  1.00  0.00           H
ATOM   2339  C   ILE A 147      47.000  66.430  64.910  1.00  0.00           C
ATOM   2340  O   ILE A 147      47.580  66.410  63.860  1.00  0.00           O
ATOM   2341  N   SER A 148      46.010  65.540  65.220  1.00  0.00           N
ATOM   2342  HN  SER A 148      45.570  65.550  66.120  1.00  0.00           H
ATOM   2343  CA  SER A 148      45.430  64.510  64.350  1.00  0.00           C
ATOM   2344  HA  SER A 148      46.260  63.840  64.120  1.00  0.00           H
ATOM   2345  CB  SER A 148      44.300  63.660  65.000  1.00  0.00           C
ATOM   2346  HB1 SER A 148      44.140  62.860  64.260  1.00  0.00           H
ATOM   2347  HB2 SER A 148      43.330  64.180  65.180  1.00  0.00           H
ATOM   2348  OG  SER A 148      44.850  63.020  66.150  1.00  0.00           O
ATOM   2349  HG1 SER A 148      44.990  63.650  66.860  1.00  0.00           H
ATOM   2350  C   SER A 148      44.810  65.090  63.050  1.00  0.00           C
ATOM   2351  O   SER A 148      45.010  64.520  61.990  1.00  0.00           O
ATOM   2352  N   CYS A 149      44.140  66.300  63.090  1.00  0.00           N
ATOM   2353  HN  CYS A 149      43.980  66.800  63.920  1.00  0.00           H
ATOM   2354  CA  CYS A 149      43.670  66.950  61.900  1.00  0.00           C
ATOM   2355  HA  CYS A 149      43.000  66.330  61.330  1.00  0.00           H
ATOM   2356  CB  CYS A 149      42.850  68.250  62.310  1.00  0.00           C
ATOM   2357  HB1 CYS A 149      42.670  68.900  61.440  1.00  0.00           H
ATOM   2358  HB2 CYS A 149      43.500  68.730  63.060  1.00  0.00           H
ATOM   2359  SG  CYS A 149      41.250  67.780  63.210  1.00  0.00           S
ATOM   2360  HG1 CYS A 149      41.980  67.390  64.240  1.00  0.00           H
ATOM   2361  C   CYS A 149      44.760  67.390  60.970  1.00  0.00           C
ATOM   2362  O   CYS A 149      44.660  67.370  59.710  1.00  0.00           O
ATOM   2363  N   LEU A 150      45.890  67.850  61.590  1.00  0.00           N
ATOM   2364  HN  LEU A 150      45.930  68.030  62.560  1.00  0.00           H
ATOM   2365  CA  LEU A 150      47.090  68.210  60.900  1.00  0.00           C
ATOM   2366  HA  LEU A 150      46.830  68.810  60.040  1.00  0.00           H
ATOM   2367  CB  LEU A 150      47.920  69.070  61.850  1.00  0.00           C
ATOM   2368  HB1 LEU A 150      48.980  69.130  61.530  1.00  0.00           H
ATOM   2369  HB2 LEU A 150      47.940  68.730  62.900  1.00  0.00           H
ATOM   2370  CG  LEU A 150      47.450  70.570  61.990  1.00  0.00           C
ATOM   2371  HG  LEU A 150      46.500  70.660  62.540  1.00  0.00           H
ATOM   2372  CD1 LEU A 150      48.520  71.370  62.830  1.00  0.00           C
ATOM   2373 HD11 LEU A 150      48.490  71.130  63.920  1.00  0.00           H
ATOM   2374 HD12 LEU A 150      48.340  72.460  62.730  1.00  0.00           H
ATOM   2375 HD13 LEU A 150      49.460  71.040  62.350  1.00  0.00           H
ATOM   2376  CD2 LEU A 150      47.380  71.300  60.620  1.00  0.00           C
ATOM   2377 HD21 LEU A 150      46.650  70.860  59.890  1.00  0.00           H
ATOM   2378 HD22 LEU A 150      48.320  71.060  60.090  1.00  0.00           H
ATOM   2379 HD23 LEU A 150      47.180  72.380  60.790  1.00  0.00           H
ATOM   2380  C   LEU A 150      47.790  67.130  60.200  1.00  0.00           C
ATOM   2381  O   LEU A 150      48.240  67.270  59.090  1.00  0.00           O
ATOM   2382  N   LEU A 151      47.970  65.950  60.840  1.00  0.00           N
ATOM   2383  HN  LEU A 151      47.660  65.860  61.780  1.00  0.00           H
ATOM   2384  CA  LEU A 151      48.660  64.740  60.320  1.00  0.00           C
ATOM   2385  HA  LEU A 151      49.670  64.990  60.010  1.00  0.00           H
ATOM   2386  CB  LEU A 151      48.830  63.730  61.470  1.00  0.00           C
ATOM   2387  HB1 LEU A 151      49.150  62.740  61.060  1.00  0.00           H
ATOM   2388  HB2 LEU A 151      47.930  63.730  62.110  1.00  0.00           H
ATOM   2389  CG  LEU A 151      49.950  64.150  62.550  1.00  0.00           C
ATOM   2390  HG  LEU A 151      49.760  65.200  62.860  1.00  0.00           H
ATOM   2391  CD1 LEU A 151      49.910  63.270  63.820  1.00  0.00           C
ATOM   2392 HD11 LEU A 151      50.820  63.440  64.440  1.00  0.00           H
ATOM   2393 HD12 LEU A 151      49.820  62.220  63.480  1.00  0.00           H
ATOM   2394 HD13 LEU A 151      49.010  63.520  64.420  1.00  0.00           H
ATOM   2395  CD2 LEU A 151      51.310  64.080  61.920  1.00  0.00           C
ATOM   2396 HD21 LEU A 151      52.060  64.420  62.650  1.00  0.00           H
ATOM   2397 HD22 LEU A 151      51.410  64.740  61.030  1.00  0.00           H
ATOM   2398 HD23 LEU A 151      51.520  63.020  61.650  1.00  0.00           H
ATOM   2399  C   LEU A 151      47.970  64.080  59.180  1.00  0.00           C
ATOM   2400  O   LEU A 151      48.600  63.640  58.250  1.00  0.00           O
ATOM   2401  N   TRP A 152      46.620  64.070  59.320  1.00  0.00           N
ATOM   2402  HN  TRP A 152      46.230  64.410  60.170  1.00  0.00           H
ATOM   2403  CA  TRP A 152      45.720  63.860  58.230  1.00  0.00           C
ATOM   2404  HA  TRP A 152      45.880  62.890  57.790  1.00  0.00           H
ATOM   2405  CB  TRP A 152      44.230  63.960  58.800  1.00  0.00           C
ATOM   2406  HB1 TRP A 152      43.550  64.040  57.920  1.00  0.00           H
ATOM   2407  HB2 TRP A 152      44.000  64.810  59.460  1.00  0.00           H
ATOM   2408  CG  TRP A 152      43.780  62.730  59.490  1.00  0.00           C
ATOM   2409  CD1 TRP A 152      43.170  62.610  60.720  1.00  0.00           C
ATOM   2410  HD1 TRP A 152      42.890  63.440  61.350  1.00  0.00           H
ATOM   2411  NE1 TRP A 152      42.840  61.270  60.990  1.00  0.00           N
ATOM   2412  HE1 TRP A 152      42.560  61.020  61.880  1.00  0.00           H
ATOM   2413  CE2 TRP A 152      43.110  60.500  59.930  1.00  0.00           C
ATOM   2414  CD2 TRP A 152      43.680  61.390  58.940  1.00  0.00           C
ATOM   2415  CE3 TRP A 152      43.900  60.820  57.630  1.00  0.00           C
ATOM   2416  HE3 TRP A 152      44.240  61.430  56.800  1.00  0.00           H
ATOM   2417  CZ3 TRP A 152      43.600  59.490  57.480  1.00  0.00           C
ATOM   2418  HZ3 TRP A 152      43.750  59.060  56.490  1.00  0.00           H
ATOM   2419  CZ2 TRP A 152      42.870  59.170  59.720  1.00  0.00           C
ATOM   2420  HZ2 TRP A 152      42.380  58.610  60.500  1.00  0.00           H
ATOM   2421  CH2 TRP A 152      43.120  58.650  58.460  1.00  0.00           C
ATOM   2422  HH2 TRP A 152      42.840  57.620  58.300  1.00  0.00           H
ATOM   2423  C   TRP A 152      45.860  64.800  57.110  1.00  0.00           C
ATOM   2424  O   TRP A 152      45.800  64.180  56.030  1.00  0.00           O
ATOM   2425  N   GLY A 153      46.100  66.080  57.310  1.00  0.00           N
ATOM   2426  HN  GLY A 153      46.170  66.440  58.230  1.00  0.00           H
ATOM   2427  CA  GLY A 153      46.290  67.030  56.230  1.00  0.00           C
ATOM   2428  HA1 GLY A 153      46.220  67.970  56.730  1.00  0.00           H
ATOM   2429  HA2 GLY A 153      45.470  66.940  55.540  1.00  0.00           H
ATOM   2430  C   GLY A 153      47.640  66.800  55.490  1.00  0.00           C
ATOM   2431  O   GLY A 153      47.740  66.930  54.290  1.00  0.00           O
ATOM   2432  N   ILE A 154      48.740  66.450  56.260  1.00  0.00           N
ATOM   2433  HN  ILE A 154      48.690  66.480  57.250  1.00  0.00           H
ATOM   2434  CA  ILE A 154      50.020  66.130  55.650  1.00  0.00           C
ATOM   2435  HA  ILE A 154      50.270  66.900  54.930  1.00  0.00           H
ATOM   2436  CB  ILE A 154      51.180  66.030  56.620  1.00  0.00           C
ATOM   2437  HB  ILE A 154      50.940  65.140  57.250  1.00  0.00           H
ATOM   2438  CG2 ILE A 154      52.520  65.810  55.980  1.00  0.00           C
ATOM   2439 HG21 ILE A 154      53.360  65.750  56.720  1.00  0.00           H
ATOM   2440 HG22 ILE A 154      52.660  66.620  55.240  1.00  0.00           H
ATOM   2441 HG23 ILE A 154      52.550  64.890  55.360  1.00  0.00           H
ATOM   2442  CG1 ILE A 154      51.350  67.190  57.540  1.00  0.00           C
ATOM   2443 HG11 ILE A 154      50.340  67.610  57.740  1.00  0.00           H
ATOM   2444 HG12 ILE A 154      51.800  68.020  56.950  1.00  0.00           H
ATOM   2445  CD  ILE A 154      52.210  66.950  58.830  1.00  0.00           C
ATOM   2446  HD1 ILE A 154      51.990  65.970  59.290  1.00  0.00           H
ATOM   2447  HD2 ILE A 154      52.130  67.830  59.510  1.00  0.00           H
ATOM   2448  HD3 ILE A 154      53.250  66.870  58.440  1.00  0.00           H
ATOM   2449  C   ILE A 154      49.900  64.850  54.930  1.00  0.00           C
ATOM   2450  O   ILE A 154      50.470  64.740  53.840  1.00  0.00           O
ATOM   2451  N   THR A 155      49.190  63.840  55.420  1.00  0.00           N
ATOM   2452  HN  THR A 155      48.960  63.810  56.400  1.00  0.00           H
ATOM   2453  CA  THR A 155      48.970  62.610  54.580  1.00  0.00           C
ATOM   2454  HA  THR A 155      49.930  62.130  54.440  1.00  0.00           H
ATOM   2455  CB  THR A 155      48.200  61.620  55.420  1.00  0.00           C
ATOM   2456  HB  THR A 155      47.260  62.040  55.830  1.00  0.00           H
ATOM   2457  OG1 THR A 155      49.020  61.160  56.450  1.00  0.00           O
ATOM   2458  HG1 THR A 155      48.930  61.570  57.320  1.00  0.00           H
ATOM   2459  CG2 THR A 155      47.710  60.390  54.610  1.00  0.00           C
ATOM   2460 HG21 THR A 155      47.060  60.670  53.750  1.00  0.00           H
ATOM   2461 HG22 THR A 155      47.310  59.630  55.310  1.00  0.00           H
ATOM   2462 HG23 THR A 155      48.600  59.880  54.200  1.00  0.00           H
ATOM   2463  C   THR A 155      48.320  62.850  53.260  1.00  0.00           C
ATOM   2464  O   THR A 155      48.710  62.380  52.190  1.00  0.00           O
ATOM   2465  N   ILE A 156      47.300  63.780  53.260  1.00  0.00           N
ATOM   2466  HN  ILE A 156      46.870  64.080  54.110  1.00  0.00           H
ATOM   2467  CA  ILE A 156      46.840  64.390  52.000  1.00  0.00           C
ATOM   2468  HA  ILE A 156      46.520  63.530  51.440  1.00  0.00           H
ATOM   2469  CB  ILE A 156      45.640  65.300  52.240  1.00  0.00           C
ATOM   2470  HB  ILE A 156      45.810  66.080  52.990  1.00  0.00           H
ATOM   2471  CG2 ILE A 156      45.250  66.010  50.920  1.00  0.00           C
ATOM   2472 HG21 ILE A 156      45.920  66.850  50.670  1.00  0.00           H
ATOM   2473 HG22 ILE A 156      44.250  66.500  51.000  1.00  0.00           H
ATOM   2474 HG23 ILE A 156      45.250  65.270  50.100  1.00  0.00           H
ATOM   2475  CG1 ILE A 156      44.410  64.560  52.840  1.00  0.00           C
ATOM   2476 HG11 ILE A 156      44.680  63.870  53.670  1.00  0.00           H
ATOM   2477 HG12 ILE A 156      43.880  63.970  52.060  1.00  0.00           H
ATOM   2478  CD  ILE A 156      43.470  65.560  53.490  1.00  0.00           C
ATOM   2479  HD1 ILE A 156      42.700  65.750  52.710  1.00  0.00           H
ATOM   2480  HD2 ILE A 156      43.920  66.470  53.940  1.00  0.00           H
ATOM   2481  HD3 ILE A 156      42.840  65.020  54.210  1.00  0.00           H
ATOM   2482  C   ILE A 156      47.900  65.130  51.190  1.00  0.00           C
ATOM   2483  O   ILE A 156      47.880  64.940  49.970  1.00  0.00           O
ATOM   2484  N   GLY A 157      48.800  65.860  51.810  1.00  0.00           N
ATOM   2485  HN  GLY A 157      48.740  66.050  52.780  1.00  0.00           H
ATOM   2486  CA  GLY A 157      49.950  66.510  51.130  1.00  0.00           C
ATOM   2487  HA1 GLY A 157      50.530  66.840  51.980  1.00  0.00           H
ATOM   2488  HA2 GLY A 157      49.570  67.140  50.340  1.00  0.00           H
ATOM   2489  C   GLY A 157      50.900  65.550  50.420  1.00  0.00           C
ATOM   2490  O   GLY A 157      51.460  65.820  49.350  1.00  0.00           O
ATOM   2491  N   LEU A 158      51.170  64.400  51.000  1.00  0.00           N
ATOM   2492  HN  LEU A 158      50.780  64.180  51.900  1.00  0.00           H
ATOM   2493  CA  LEU A 158      51.990  63.330  50.490  1.00  0.00           C
ATOM   2494  HA  LEU A 158      52.900  63.870  50.270  1.00  0.00           H
ATOM   2495  CB  LEU A 158      52.390  62.420  51.730  1.00  0.00           C
ATOM   2496  HB1 LEU A 158      52.790  61.440  51.400  1.00  0.00           H
ATOM   2497  HB2 LEU A 158      51.500  62.150  52.350  1.00  0.00           H
ATOM   2498  CG  LEU A 158      53.420  63.090  52.700  1.00  0.00           C
ATOM   2499  HG  LEU A 158      52.980  64.000  53.140  1.00  0.00           H
ATOM   2500  CD1 LEU A 158      53.620  62.190  53.970  1.00  0.00           C
ATOM   2501 HD11 LEU A 158      54.150  62.720  54.780  1.00  0.00           H
ATOM   2502 HD12 LEU A 158      53.820  61.100  53.860  1.00  0.00           H
ATOM   2503 HD13 LEU A 158      52.640  62.310  54.470  1.00  0.00           H
ATOM   2504  CD2 LEU A 158      54.730  63.520  52.010  1.00  0.00           C
ATOM   2505 HD21 LEU A 158      55.200  62.570  51.680  1.00  0.00           H
ATOM   2506 HD22 LEU A 158      55.380  63.880  52.840  1.00  0.00           H
ATOM   2507 HD23 LEU A 158      54.670  64.190  51.130  1.00  0.00           H
ATOM   2508  C   LEU A 158      51.450  62.580  49.250  1.00  0.00           C
ATOM   2509  O   LEU A 158      52.180  61.960  48.500  1.00  0.00           O
ATOM   2510  N   THR A 159      50.050  62.530  49.180  1.00  0.00           N
ATOM   2511  HN  THR A 159      49.720  63.270  49.770  1.00  0.00           H
ATOM   2512  CA  THR A 159      49.300  61.780  48.210  1.00  0.00           C
ATOM   2513  HA  THR A 159      49.950  61.170  47.600  1.00  0.00           H
ATOM   2514  CB  THR A 159      48.200  60.910  48.900  1.00  0.00           C
ATOM   2515  HB  THR A 159      47.230  61.410  49.110  1.00  0.00           H
ATOM   2516  OG1 THR A 159      48.820  60.410  50.080  1.00  0.00           O
ATOM   2517  HG1 THR A 159      48.880  61.120  50.710  1.00  0.00           H
ATOM   2518  CG2 THR A 159      47.910  59.660  47.990  1.00  0.00           C
ATOM   2519 HG21 THR A 159      47.420  59.990  47.050  1.00  0.00           H
ATOM   2520 HG22 THR A 159      47.240  58.940  48.520  1.00  0.00           H
ATOM   2521 HG23 THR A 159      48.790  59.110  47.600  1.00  0.00           H
ATOM   2522  C   THR A 159      48.520  62.700  47.240  1.00  0.00           C
ATOM   2523  O   THR A 159      47.690  62.330  46.430  1.00  0.00           O
ATOM   2524  N   VAL A 160      48.830  64.010  47.320  1.00  0.00           N
ATOM   2525  HN  VAL A 160      49.320  64.320  48.140  1.00  0.00           H
ATOM   2526  CA  VAL A 160      48.590  65.050  46.260  1.00  0.00           C
ATOM   2527  HA  VAL A 160      47.530  65.120  46.090  1.00  0.00           H
ATOM   2528  CB  VAL A 160      48.970  66.480  46.620  1.00  0.00           C
ATOM   2529  HB  VAL A 160      49.990  66.560  47.050  1.00  0.00           H
ATOM   2530  CG1 VAL A 160      49.150  67.440  45.360  1.00  0.00           C
ATOM   2531 HG11 VAL A 160      48.230  67.530  44.740  1.00  0.00           H
ATOM   2532 HG12 VAL A 160      49.880  66.980  44.660  1.00  0.00           H
ATOM   2533 HG13 VAL A 160      49.510  68.460  45.620  1.00  0.00           H
ATOM   2534  CG2 VAL A 160      47.900  67.010  47.550  1.00  0.00           C
ATOM   2535 HG21 VAL A 160      47.330  66.230  48.090  1.00  0.00           H
ATOM   2536 HG22 VAL A 160      47.150  67.520  46.900  1.00  0.00           H
ATOM   2537 HG23 VAL A 160      48.390  67.760  48.220  1.00  0.00           H
ATOM   2538  C   VAL A 160      49.060  64.650  44.900  1.00  0.00           C
ATOM   2539  O   VAL A 160      48.310  64.680  43.920  1.00  0.00           O
ATOM   2540  N   HSD A 161      50.370  64.230  44.840  1.00  0.00           N
ATOM   2541  HN  HSD A 161      51.070  64.340  45.520  1.00  0.00           H
ATOM   2542  CA  HSD A 161      50.870  63.910  43.510  1.00  0.00           C
ATOM   2543  HA  HSD A 161      50.620  64.810  42.960  1.00  0.00           H
ATOM   2544  CB  HSD A 161      52.380  63.690  43.570  1.00  0.00           C
ATOM   2545  HB1 HSD A 161      52.770  64.580  44.130  1.00  0.00           H
ATOM   2546  HB2 HSD A 161      52.910  63.660  42.600  1.00  0.00           H
ATOM   2547  ND1 HSD A 161      52.960  62.460  45.690  1.00  0.00           N
ATOM   2548  HD1 HSD A 161      53.130  63.340  46.140  1.00  0.00           H
ATOM   2549  CG  HSD A 161      52.640  62.440  44.340  1.00  0.00           C
ATOM   2550  CE1 HSD A 161      53.340  61.240  46.030  1.00  0.00           C
ATOM   2551  HE1 HSD A 161      53.760  60.830  46.960  1.00  0.00           H
ATOM   2552  NE2 HSD A 161      53.290  60.400  45.030  1.00  0.00           N
ATOM   2553  CD2 HSD A 161      52.940  61.190  43.960  1.00  0.00           C
ATOM   2554  HD2 HSD A 161      52.870  60.770  42.960  1.00  0.00           H
ATOM   2555  C   HSD A 161      50.100  62.650  42.820  1.00  0.00           C
ATOM   2556  O   HSD A 161      49.720  62.700  41.670  1.00  0.00           O
ATOM   2557  N   LEU A 162      49.800  61.580  43.610  1.00  0.00           N
ATOM   2558  HN  LEU A 162      49.990  61.640  44.600  1.00  0.00           H
ATOM   2559  CA  LEU A 162      48.940  60.520  43.170  1.00  0.00           C
ATOM   2560  HA  LEU A 162      49.260  60.080  42.240  1.00  0.00           H
ATOM   2561  CB  LEU A 162      48.920  59.360  44.250  1.00  0.00           C
ATOM   2562  HB1 LEU A 162      48.530  59.720  45.230  1.00  0.00           H
ATOM   2563  HB2 LEU A 162      49.990  59.100  44.410  1.00  0.00           H
ATOM   2564  CG  LEU A 162      48.050  58.150  43.990  1.00  0.00           C
ATOM   2565  HG  LEU A 162      47.960  58.100  42.890  1.00  0.00           H
ATOM   2566  CD1 LEU A 162      48.820  56.890  44.580  1.00  0.00           C
ATOM   2567 HD11 LEU A 162      49.200  57.020  45.610  1.00  0.00           H
ATOM   2568 HD12 LEU A 162      49.630  56.660  43.840  1.00  0.00           H
ATOM   2569 HD13 LEU A 162      48.150  56.000  44.630  1.00  0.00           H
ATOM   2570  CD2 LEU A 162      46.660  58.270  44.650  1.00  0.00           C
ATOM   2571 HD21 LEU A 162      46.740  58.370  45.750  1.00  0.00           H
ATOM   2572 HD22 LEU A 162      46.100  57.390  44.270  1.00  0.00           H
ATOM   2573 HD23 LEU A 162      46.160  59.210  44.320  1.00  0.00           H
ATOM   2574  C   LEU A 162      47.530  60.930  42.820  1.00  0.00           C
ATOM   2575  O   LEU A 162      47.000  60.580  41.820  1.00  0.00           O
ATOM   2576  N   LEU A 163      47.000  61.780  43.630  1.00  0.00           N
ATOM   2577  HN  LEU A 163      47.390  61.950  44.530  1.00  0.00           H
ATOM   2578  CA  LEU A 163      45.650  62.400  43.310  1.00  0.00           C
ATOM   2579  HA  LEU A 163      44.950  61.600  43.110  1.00  0.00           H
ATOM   2580  CB  LEU A 163      45.250  63.200  44.560  1.00  0.00           C
ATOM   2581  HB1 LEU A 163      45.990  63.940  44.900  1.00  0.00           H
ATOM   2582  HB2 LEU A 163      45.250  62.400  45.340  1.00  0.00           H
ATOM   2583  CG  LEU A 163      43.930  63.970  44.530  1.00  0.00           C
ATOM   2584  HG  LEU A 163      44.030  64.770  43.770  1.00  0.00           H
ATOM   2585  CD1 LEU A 163      42.730  63.140  43.970  1.00  0.00           C
ATOM   2586 HD11 LEU A 163      41.850  63.790  43.830  1.00  0.00           H
ATOM   2587 HD12 LEU A 163      42.480  62.290  44.640  1.00  0.00           H
ATOM   2588 HD13 LEU A 163      42.900  62.720  42.950  1.00  0.00           H
ATOM   2589  CD2 LEU A 163      43.670  64.680  45.860  1.00  0.00           C
ATOM   2590 HD21 LEU A 163      44.520  65.120  46.410  1.00  0.00           H
ATOM   2591 HD22 LEU A 163      43.090  63.950  46.460  1.00  0.00           H
ATOM   2592 HD23 LEU A 163      43.030  65.580  45.750  1.00  0.00           H
ATOM   2593  C   LEU A 163      45.600  63.310  42.050  1.00  0.00           C
ATOM   2594  O   LEU A 163      44.690  63.220  41.250  1.00  0.00           O
ATOM   2595  N   LYS A 164      46.570  64.210  41.810  1.00  0.00           N
ATOM   2596  HN  LYS A 164      47.300  64.160  42.500  1.00  0.00           H
ATOM   2597  CA  LYS A 164      46.700  64.980  40.600  1.00  0.00           C
ATOM   2598  HA  LYS A 164      45.850  65.610  40.390  1.00  0.00           H
ATOM   2599  CB  LYS A 164      48.020  65.900  40.660  1.00  0.00           C
ATOM   2600  HB1 LYS A 164      48.810  65.260  41.090  1.00  0.00           H
ATOM   2601  HB2 LYS A 164      47.910  66.620  41.500  1.00  0.00           H
ATOM   2602  CG  LYS A 164      48.500  66.560  39.310  1.00  0.00           C
ATOM   2603  HG1 LYS A 164      48.740  65.790  38.560  1.00  0.00           H
ATOM   2604  HG2 LYS A 164      49.510  67.020  39.470  1.00  0.00           H
ATOM   2605  CD  LYS A 164      47.430  67.470  38.750  1.00  0.00           C
ATOM   2606  HD1 LYS A 164      46.470  66.960  38.540  1.00  0.00           H
ATOM   2607  HD2 LYS A 164      47.760  67.940  37.800  1.00  0.00           H
ATOM   2608  CE  LYS A 164      47.200  68.750  39.620  1.00  0.00           C
ATOM   2609  HE1 LYS A 164      48.130  69.350  39.700  1.00  0.00           H
ATOM   2610  HE2 LYS A 164      46.800  68.430  40.610  1.00  0.00           H
ATOM   2611  NZ  LYS A 164      46.230  69.620  38.910  1.00  0.00           N
ATOM   2612  HZ1 LYS A 164      45.920  70.410  39.500  1.00  0.00           H
ATOM   2613  HZ2 LYS A 164      45.350  69.150  38.580  1.00  0.00           H
ATOM   2614  HZ3 LYS A 164      46.690  69.960  38.040  1.00  0.00           H
ATOM   2615  C   LYS A 164      46.870  64.090  39.360  1.00  0.00           C
ATOM   2616  O   LYS A 164      46.370  64.350  38.270  1.00  0.00           O
ATOM   2617  N   LYS A 165      47.580  62.950  39.510  1.00  0.00           N
ATOM   2618  HN  LYS A 165      47.990  62.720  40.400  1.00  0.00           H
ATOM   2619  CA  LYS A 165      47.900  62.060  38.360  1.00  0.00           C
ATOM   2620  HA  LYS A 165      48.270  62.600  37.520  1.00  0.00           H
ATOM   2621  CB  LYS A 165      49.070  61.150  38.750  1.00  0.00           C
ATOM   2622  HB1 LYS A 165      48.700  60.420  39.510  1.00  0.00           H
ATOM   2623  HB2 LYS A 165      49.830  61.750  39.310  1.00  0.00           H
ATOM   2624  CG  LYS A 165      49.730  60.420  37.520  1.00  0.00           C
ATOM   2625  HG1 LYS A 165      50.130  61.220  36.860  1.00  0.00           H
ATOM   2626  HG2 LYS A 165      48.860  59.940  37.020  1.00  0.00           H
ATOM   2627  CD  LYS A 165      50.840  59.390  37.880  1.00  0.00           C
ATOM   2628  HD1 LYS A 165      50.490  58.770  38.740  1.00  0.00           H
ATOM   2629  HD2 LYS A 165      51.740  59.930  38.250  1.00  0.00           H
ATOM   2630  CE  LYS A 165      51.120  58.460  36.720  1.00  0.00           C
ATOM   2631  HE1 LYS A 165      50.150  58.090  36.300  1.00  0.00           H
ATOM   2632  HE2 LYS A 165      51.800  57.610  36.960  1.00  0.00           H
ATOM   2633  NZ  LYS A 165      51.740  59.250  35.590  1.00  0.00           N
ATOM   2634  HZ1 LYS A 165      51.930  60.210  35.970  1.00  0.00           H
ATOM   2635  HZ2 LYS A 165      51.080  59.370  34.790  1.00  0.00           H
ATOM   2636  HZ3 LYS A 165      52.650  58.820  35.350  1.00  0.00           H
ATOM   2637  C   LYS A 165      46.620  61.360  37.820  1.00  0.00           C
ATOM   2638  O   LYS A 165      45.580  61.170  38.490  1.00  0.00           O
ATOM   2639  N   LYS A 166      46.530  61.040  36.520  1.00  0.00           N
ATOM   2640  HN  LYS A 166      47.330  60.980  35.930  1.00  0.00           H
ATOM   2641  CA  LYS A 166      45.340  60.460  36.010  1.00  0.00           C
ATOM   2642  HA  LYS A 166      44.570  60.440  36.770  1.00  0.00           H
ATOM   2643  CB  LYS A 166      44.720  61.210  34.750  1.00  0.00           C
ATOM   2644  HB1 LYS A 166      43.670  60.850  34.680  1.00  0.00           H
ATOM   2645  HB2 LYS A 166      45.330  61.060  33.830  1.00  0.00           H
ATOM   2646  CG  LYS A 166      44.730  62.810  35.020  1.00  0.00           C
ATOM   2647  HG1 LYS A 166      44.340  63.190  34.060  1.00  0.00           H
ATOM   2648  HG2 LYS A 166      45.790  63.120  34.930  1.00  0.00           H
ATOM   2649  CD  LYS A 166      43.900  63.320  36.160  1.00  0.00           C
ATOM   2650  HD1 LYS A 166      44.310  63.150  37.180  1.00  0.00           H
ATOM   2651  HD2 LYS A 166      42.970  62.740  36.050  1.00  0.00           H
ATOM   2652  CE  LYS A 166      43.530  64.770  36.070  1.00  0.00           C
ATOM   2653  HE1 LYS A 166      42.780  65.020  36.850  1.00  0.00           H
ATOM   2654  HE2 LYS A 166      43.140  65.190  35.120  1.00  0.00           H
ATOM   2655  NZ  LYS A 166      44.760  65.500  36.300  1.00  0.00           N
ATOM   2656  HZ1 LYS A 166      45.380  65.350  35.480  1.00  0.00           H
ATOM   2657  HZ2 LYS A 166      45.290  65.070  37.070  1.00  0.00           H
ATOM   2658  HZ3 LYS A 166      44.700  66.540  36.390  1.00  0.00           H
ATOM   2659  C   LYS A 166      45.690  59.030  35.660  1.00  0.00           C
ATOM   2660  O   LYS A 166      46.160  58.730  34.590  1.00  0.00           O
ATOM   2661  N   MET A 167      45.660  58.130  36.640  1.00  0.00           N
ATOM   2662  HN  MET A 167      45.350  58.430  37.540  1.00  0.00           H
ATOM   2663  CA  MET A 167      46.120  56.720  36.540  1.00  0.00           C
ATOM   2664  HA  MET A 167      47.110  56.800  36.100  1.00  0.00           H
ATOM   2665  CB  MET A 167      46.390  56.070  37.950  1.00  0.00           C
ATOM   2666  HB1 MET A 167      46.730  55.030  37.730  1.00  0.00           H
ATOM   2667  HB2 MET A 167      45.460  55.940  38.530  1.00  0.00           H
ATOM   2668  CG  MET A 167      47.610  56.590  38.820  1.00  0.00           C
ATOM   2669  HG1 MET A 167      48.410  56.740  38.050  1.00  0.00           H
ATOM   2670  HG2 MET A 167      48.100  55.880  39.510  1.00  0.00           H
ATOM   2671  SD  MET A 167      47.070  58.120  39.590  1.00  0.00           S
ATOM   2672  CE  MET A 167      46.150  57.300  40.940  1.00  0.00           C
ATOM   2673  HE1 MET A 167      46.720  56.460  41.380  1.00  0.00           H
ATOM   2674  HE2 MET A 167      45.240  56.740  40.620  1.00  0.00           H
ATOM   2675  HE3 MET A 167      45.760  58.030  41.680  1.00  0.00           H
ATOM   2676  C   MET A 167      45.260  55.830  35.570  1.00  0.00           C
ATOM   2677  O   MET A 167      45.900  55.040  34.880  1.00  0.00           O
ATOM   2678  N   PRO A 168      43.910  55.950  35.570  1.00  0.00           N
ATOM   2679  CD  PRO A 168      43.070  56.490  36.710  1.00  0.00           C
ATOM   2680  HD1 PRO A 168      43.510  57.400  37.180  1.00  0.00           H
ATOM   2681  HD2 PRO A 168      43.000  55.670  37.460  1.00  0.00           H
ATOM   2682  CA  PRO A 168      43.060  55.190  34.670  1.00  0.00           C
ATOM   2683  HA  PRO A 168      43.120  54.120  34.750  1.00  0.00           H
ATOM   2684  CB  PRO A 168      41.580  55.460  35.270  1.00  0.00           C
ATOM   2685  HB1 PRO A 168      41.210  54.580  35.820  1.00  0.00           H
ATOM   2686  HB2 PRO A 168      40.830  55.630  34.460  1.00  0.00           H
ATOM   2687  CG  PRO A 168      41.750  56.670  36.130  1.00  0.00           C
ATOM   2688  HG1 PRO A 168      41.620  57.600  35.530  1.00  0.00           H
ATOM   2689  HG2 PRO A 168      40.980  56.790  36.920  1.00  0.00           H
ATOM   2690  C   PRO A 168      43.250  55.230  33.130  1.00  0.00           C
ATOM   2691  O   PRO A 168      43.320  56.260  32.520  1.00  0.00           O
ATOM   2692  N   ILE A 169      43.280  54.030  32.430  1.00  0.00           N
ATOM   2693  HN  ILE A 169      43.180  53.150  32.900  1.00  0.00           H
ATOM   2694  CA  ILE A 169      43.390  54.020  31.020  1.00  0.00           C
ATOM   2695  HA  ILE A 169      42.880  54.920  30.700  1.00  0.00           H
ATOM   2696  CB  ILE A 169      44.860  53.920  30.550  1.00  0.00           C
ATOM   2697  HB  ILE A 169      45.240  54.880  30.960  1.00  0.00           H
ATOM   2698  CG2 ILE A 169      45.620  52.730  31.240  1.00  0.00           C
ATOM   2699 HG21 ILE A 169      45.240  52.300  32.190  1.00  0.00           H
ATOM   2700 HG22 ILE A 169      46.680  52.970  31.450  1.00  0.00           H
ATOM   2701 HG23 ILE A 169      45.510  51.850  30.570  1.00  0.00           H
ATOM   2702  CG1 ILE A 169      45.180  53.970  29.030  1.00  0.00           C
ATOM   2703 HG11 ILE A 169      44.880  54.930  28.550  1.00  0.00           H
ATOM   2704 HG12 ILE A 169      44.690  53.110  28.550  1.00  0.00           H
ATOM   2705  CD  ILE A 169      46.720  53.680  28.660  1.00  0.00           C
ATOM   2706  HD1 ILE A 169      47.380  54.460  29.090  1.00  0.00           H
ATOM   2707  HD2 ILE A 169      46.860  53.870  27.570  1.00  0.00           H
ATOM   2708  HD3 ILE A 169      47.140  52.670  28.870  1.00  0.00           H
ATOM   2709  C   ILE A 169      42.470  52.870  30.460  1.00  0.00           C
ATOM   2710  O   ILE A 169      42.170  51.930  31.200  1.00  0.00           O
ATOM   2711  N   GLN A 170      42.000  52.880  29.230  1.00  0.00           N
ATOM   2712  HN  GLN A 170      42.240  53.620  28.610  1.00  0.00           H
ATOM   2713  CA  GLN A 170      41.210  51.790  28.700  1.00  0.00           C
ATOM   2714  HA  GLN A 170      40.510  51.590  29.490  1.00  0.00           H
ATOM   2715  CB  GLN A 170      40.340  52.110  27.480  1.00  0.00           C
ATOM   2716  HB1 GLN A 170      39.600  51.330  27.190  1.00  0.00           H
ATOM   2717  HB2 GLN A 170      41.040  52.290  26.630  1.00  0.00           H
ATOM   2718  CG  GLN A 170      39.470  53.310  27.910  1.00  0.00           C
ATOM   2719  HG1 GLN A 170      38.740  53.580  27.130  1.00  0.00           H
ATOM   2720  HG2 GLN A 170      40.060  54.220  28.100  1.00  0.00           H
ATOM   2721  CD  GLN A 170      38.560  52.840  29.120  1.00  0.00           C
ATOM   2722  OE1 GLN A 170      38.610  53.320  30.280  1.00  0.00           O
ATOM   2723  NE2 GLN A 170      37.490  52.090  28.860  1.00  0.00           N
ATOM   2724 HE21 GLN A 170      36.920  51.830  29.630  1.00  0.00           H
ATOM   2725 HE22 GLN A 170      37.210  51.790  27.950  1.00  0.00           H
ATOM   2726  C   GLN A 170      42.000  50.480  28.380  1.00  0.00           C
ATOM   2727  O   GLN A 170      43.190  50.560  28.080  1.00  0.00           O
ATOM   2728  N   ASN A 171      41.390  49.260  28.490  1.00  0.00           N
ATOM   2729  HN  ASN A 171      40.460  49.150  28.810  1.00  0.00           H
ATOM   2730  CA  ASN A 171      42.120  48.120  28.020  1.00  0.00           C
ATOM   2731  HA  ASN A 171      42.560  48.380  27.060  1.00  0.00           H
ATOM   2732  CB  ASN A 171      43.210  47.650  29.000  1.00  0.00           C
ATOM   2733  HB1 ASN A 171      42.760  47.490  30.010  1.00  0.00           H
ATOM   2734  HB2 ASN A 171      44.010  48.420  29.080  1.00  0.00           H
ATOM   2735  CG  ASN A 171      43.940  46.340  28.710  1.00  0.00           C
ATOM   2736  OD1 ASN A 171      44.220  45.510  29.560  1.00  0.00           O
ATOM   2737  ND2 ASN A 171      44.340  46.070  27.400  1.00  0.00           N
ATOM   2738 HD21 ASN A 171      44.930  45.270  27.270  1.00  0.00           H
ATOM   2739 HD22 ASN A 171      44.280  46.840  26.760  1.00  0.00           H
ATOM   2740  C   ASN A 171      41.100  46.990  27.650  1.00  0.00           C
ATOM   2741  O   ASN A 171      40.400  46.460  28.440  1.00  0.00           O
ATOM   2742  N   GLY A 172      41.020  46.590  26.320  1.00  0.00           N
ATOM   2743  HN  GLY A 172      41.610  46.940  25.590  1.00  0.00           H
ATOM   2744  CA  GLY A 172      40.130  45.490  25.970  1.00  0.00           C
ATOM   2745  HA1 GLY A 172      40.410  44.690  26.640  1.00  0.00           H
ATOM   2746  HA2 GLY A 172      40.300  45.310  24.920  1.00  0.00           H
ATOM   2747  C   GLY A 172      38.640  45.790  26.010  1.00  0.00           C
ATOM   2748  O   GLY A 172      37.810  44.860  25.910  1.00  0.00           O
ATOM   2749  N   GLY A 173      38.290  47.040  26.080  1.00  0.00           N
ATOM   2750  HN  GLY A 173      39.010  47.730  26.040  1.00  0.00           H
ATOM   2751  CA  GLY A 173      36.990  47.600  25.980  1.00  0.00           C
ATOM   2752  HA1 GLY A 173      36.350  46.830  25.590  1.00  0.00           H
ATOM   2753  HA2 GLY A 173      36.990  48.570  25.500  1.00  0.00           H
ATOM   2754  C   GLY A 173      36.440  47.850  27.330  1.00  0.00           C
ATOM   2755  O   GLY A 173      35.220  48.050  27.510  1.00  0.00           O
ATOM   2756  N   ALA A 174      37.290  47.910  28.310  1.00  0.00           N
ATOM   2757  HN  ALA A 174      38.250  47.660  28.210  1.00  0.00           H
ATOM   2758  CA  ALA A 174      36.820  48.210  29.670  1.00  0.00           C
ATOM   2759  HA  ALA A 174      35.890  48.770  29.680  1.00  0.00           H
ATOM   2760  CB  ALA A 174      36.720  46.880  30.480  1.00  0.00           C
ATOM   2761  HB1 ALA A 174      36.090  47.000  31.380  1.00  0.00           H
ATOM   2762  HB2 ALA A 174      37.730  46.510  30.760  1.00  0.00           H
ATOM   2763  HB3 ALA A 174      36.240  46.140  29.800  1.00  0.00           H
ATOM   2764  C   ALA A 174      37.820  49.180  30.360  1.00  0.00           C
ATOM   2765  O   ALA A 174      38.930  49.320  29.900  1.00  0.00           O
ATOM   2766  N   ASN A 175      37.620  49.830  31.540  1.00  0.00           N
ATOM   2767  HN  ASN A 175      36.740  49.990  32.000  1.00  0.00           H
ATOM   2768  CA  ASN A 175      38.720  50.590  32.160  1.00  0.00           C
ATOM   2769  HA  ASN A 175      39.310  51.070  31.390  1.00  0.00           H
ATOM   2770  CB  ASN A 175      38.090  51.650  33.190  1.00  0.00           C
ATOM   2771  HB1 ASN A 175      37.650  51.080  34.050  1.00  0.00           H
ATOM   2772  HB2 ASN A 175      37.230  52.140  32.710  1.00  0.00           H
ATOM   2773  CG  ASN A 175      38.980  52.730  33.840  1.00  0.00           C
ATOM   2774  OD1 ASN A 175      38.800  53.150  35.000  1.00  0.00           O
ATOM   2775  ND2 ASN A 175      39.970  53.180  33.080  1.00  0.00           N
ATOM   2776 HD21 ASN A 175      40.500  53.910  33.520  1.00  0.00           H
ATOM   2777 HD22 ASN A 175      40.140  52.930  32.120  1.00  0.00           H
ATOM   2778  C   ASN A 175      39.630  49.690  33.070  1.00  0.00           C
ATOM   2779  O   ASN A 175      39.240  48.700  33.690  1.00  0.00           O
ATOM   2780  N   LEU A 176      40.930  50.060  33.110  1.00  0.00           N
ATOM   2781  HN  LEU A 176      41.330  50.610  32.390  1.00  0.00           H
ATOM   2782  CA  LEU A 176      41.920  49.520  33.990  1.00  0.00           C
ATOM   2783  HA  LEU A 176      41.510  48.660  34.480  1.00  0.00           H
ATOM   2784  CB  LEU A 176      43.150  49.050  33.090  1.00  0.00           C
ATOM   2785  HB1 LEU A 176      43.440  49.820  32.340  1.00  0.00           H
ATOM   2786  HB2 LEU A 176      42.840  48.160  32.510  1.00  0.00           H
ATOM   2787  CG  LEU A 176      44.540  48.800  33.830  1.00  0.00           C
ATOM   2788  HG  LEU A 176      45.020  49.700  34.270  1.00  0.00           H
ATOM   2789  CD1 LEU A 176      44.410  47.770  34.980  1.00  0.00           C
ATOM   2790 HD11 LEU A 176      43.900  46.820  34.710  1.00  0.00           H
ATOM   2791 HD12 LEU A 176      43.800  48.230  35.800  1.00  0.00           H
ATOM   2792 HD13 LEU A 176      45.430  47.580  35.350  1.00  0.00           H
ATOM   2793  CD2 LEU A 176      45.620  48.220  32.840  1.00  0.00           C
ATOM   2794 HD21 LEU A 176      45.450  47.130  32.770  1.00  0.00           H
ATOM   2795 HD22 LEU A 176      46.660  48.410  33.240  1.00  0.00           H
ATOM   2796 HD23 LEU A 176      45.660  48.740  31.860  1.00  0.00           H
ATOM   2797  C   LEU A 176      42.230  50.580  35.060  1.00  0.00           C
ATOM   2798  O   LEU A 176      42.740  51.700  34.830  1.00  0.00           O
ATOM   2799  N   CYS A 177      42.010  50.060  36.260  1.00  0.00           N
ATOM   2800  HN  CYS A 177      41.650  49.150  36.380  1.00  0.00           H
ATOM   2801  CA  CYS A 177      42.270  50.820  37.490  1.00  0.00           C
ATOM   2802  HA  CYS A 177      42.450  51.840  37.200  1.00  0.00           H
ATOM   2803  CB  CYS A 177      41.020  50.730  38.370  1.00  0.00           C
ATOM   2804  HB1 CYS A 177      40.780  49.710  38.720  1.00  0.00           H
ATOM   2805  HB2 CYS A 177      40.140  51.120  37.820  1.00  0.00           H
ATOM   2806  SG  CYS A 177      40.980  51.800  39.820  1.00  0.00           S
ATOM   2807  C   CYS A 177      43.530  50.310  38.230  1.00  0.00           C
ATOM   2808  O   CYS A 177      43.400  49.230  38.870  1.00  0.00           O
ATOM   2809  N   SER A 178      44.660  51.040  38.250  1.00  0.00           N
ATOM   2810  HN  SER A 178      44.780  51.890  37.760  1.00  0.00           H
ATOM   2811  CA  SER A 178      45.830  50.540  39.030  1.00  0.00           C
ATOM   2812  HA  SER A 178      45.460  50.020  39.900  1.00  0.00           H
ATOM   2813  CB  SER A 178      46.660  49.520  38.120  1.00  0.00           C
ATOM   2814  HB1 SER A 178      46.850  50.030  37.160  1.00  0.00           H
ATOM   2815  HB2 SER A 178      45.900  48.750  37.880  1.00  0.00           H
ATOM   2816  OG  SER A 178      47.790  48.970  38.760  1.00  0.00           O
ATOM   2817  HG1 SER A 178      47.980  48.080  38.460  1.00  0.00           H
ATOM   2818  C   SER A 178      46.740  51.670  39.370  1.00  0.00           C
ATOM   2819  O   SER A 178      46.770  52.670  38.600  1.00  0.00           O
ATOM   2820  N   SER A 179      47.520  51.470  40.490  1.00  0.00           N
ATOM   2821  HN  SER A 179      47.470  50.620  40.990  1.00  0.00           H
ATOM   2822  CA  SER A 179      48.700  52.250  40.750  1.00  0.00           C
ATOM   2823  HA  SER A 179      48.880  52.890  39.900  1.00  0.00           H
ATOM   2824  CB  SER A 179      48.500  53.150  41.930  1.00  0.00           C
ATOM   2825  HB1 SER A 179      47.590  53.720  41.660  1.00  0.00           H
ATOM   2826  HB2 SER A 179      49.410  53.750  42.120  1.00  0.00           H
ATOM   2827  OG  SER A 179      48.080  52.530  43.170  1.00  0.00           O
ATOM   2828  HG1 SER A 179      48.780  52.060  43.630  1.00  0.00           H
ATOM   2829  C   SER A 179      49.970  51.380  40.910  1.00  0.00           C
ATOM   2830  O   SER A 179      50.940  51.860  41.440  1.00  0.00           O
ATOM   2831  N   PHE A 180      49.930  50.090  40.520  1.00  0.00           N
ATOM   2832  HN  PHE A 180      49.160  49.690  40.020  1.00  0.00           H
ATOM   2833  CA  PHE A 180      50.970  49.150  40.920  1.00  0.00           C
ATOM   2834  HA  PHE A 180      51.710  49.610  41.550  1.00  0.00           H
ATOM   2835  CB  PHE A 180      50.220  47.970  41.620  1.00  0.00           C
ATOM   2836  HB1 PHE A 180      51.020  47.260  41.900  1.00  0.00           H
ATOM   2837  HB2 PHE A 180      49.550  47.440  40.910  1.00  0.00           H
ATOM   2838  CG  PHE A 180      49.450  48.360  42.800  1.00  0.00           C
ATOM   2839  CD1 PHE A 180      48.050  48.400  42.700  1.00  0.00           C
ATOM   2840  HD1 PHE A 180      47.590  48.040  41.790  1.00  0.00           H
ATOM   2841  CE1 PHE A 180      47.380  48.890  43.750  1.00  0.00           C
ATOM   2842  HE1 PHE A 180      46.310  49.000  43.670  1.00  0.00           H
ATOM   2843  CZ  PHE A 180      47.910  49.340  44.930  1.00  0.00           C
ATOM   2844  HZ  PHE A 180      47.280  49.800  45.680  1.00  0.00           H
ATOM   2845  CD2 PHE A 180      50.110  48.780  43.980  1.00  0.00           C
ATOM   2846  HD2 PHE A 180      51.180  48.750  44.070  1.00  0.00           H
ATOM   2847  CE2 PHE A 180      49.290  49.400  45.040  1.00  0.00           C
ATOM   2848  HE2 PHE A 180      49.850  49.670  45.920  1.00  0.00           H
ATOM   2849  C   PHE A 180      51.830  48.550  39.800  1.00  0.00           C
ATOM   2850  O   PHE A 180      52.770  47.790  40.040  1.00  0.00           O
ATOM   2851  N   SER A 181      51.530  48.870  38.530  1.00  0.00           N
ATOM   2852  HN  SER A 181      50.940  49.620  38.250  1.00  0.00           H
ATOM   2853  CA  SER A 181      52.070  48.000  37.450  1.00  0.00           C
ATOM   2854  HA  SER A 181      51.950  46.960  37.720  1.00  0.00           H
ATOM   2855  CB  SER A 181      51.400  48.310  36.050  1.00  0.00           C
ATOM   2856  HB1 SER A 181      51.550  47.440  35.370  1.00  0.00           H
ATOM   2857  HB2 SER A 181      51.710  49.270  35.600  1.00  0.00           H
ATOM   2858  OG  SER A 181      50.040  48.370  36.300  1.00  0.00           O
ATOM   2859  HG1 SER A 181      49.720  49.190  35.930  1.00  0.00           H
ATOM   2860  C   SER A 181      53.540  48.090  37.220  1.00  0.00           C
ATOM   2861  O   SER A 181      54.080  49.190  37.300  1.00  0.00           O
ATOM   2862  N   ILE A 182      54.330  47.010  36.850  1.00  0.00           N
ATOM   2863  HN  ILE A 182      53.930  46.110  36.720  1.00  0.00           H
ATOM   2864  CA  ILE A 182      55.760  46.970  36.540  1.00  0.00           C
ATOM   2865  HA  ILE A 182      56.230  47.750  37.120  1.00  0.00           H
ATOM   2866  CB  ILE A 182      56.430  45.640  36.950  1.00  0.00           C
ATOM   2867  HB  ILE A 182      55.840  44.840  36.440  1.00  0.00           H
ATOM   2868  CG2 ILE A 182      57.860  45.550  36.490  1.00  0.00           C
ATOM   2869 HG21 ILE A 182      58.420  46.450  36.810  1.00  0.00           H
ATOM   2870 HG22 ILE A 182      57.830  45.490  35.380  1.00  0.00           H
ATOM   2871 HG23 ILE A 182      58.310  44.670  36.990  1.00  0.00           H
ATOM   2872  CG1 ILE A 182      56.180  45.370  38.460  1.00  0.00           C
ATOM   2873 HG11 ILE A 182      55.140  45.580  38.800  1.00  0.00           H
ATOM   2874 HG12 ILE A 182      56.780  46.080  39.080  1.00  0.00           H
ATOM   2875  CD  ILE A 182      56.470  43.930  38.860  1.00  0.00           C
ATOM   2876  HD1 ILE A 182      55.740  43.280  38.330  1.00  0.00           H
ATOM   2877  HD2 ILE A 182      56.370  43.670  39.940  1.00  0.00           H
ATOM   2878  HD3 ILE A 182      57.470  43.540  38.580  1.00  0.00           H
ATOM   2879  C   ILE A 182      55.810  47.260  35.100  1.00  0.00           C
ATOM   2880  O   ILE A 182      55.530  46.400  34.300  1.00  0.00           O
ATOM   2881  N   CYS A 183      56.260  48.480  34.770  1.00  0.00           N
ATOM   2882  HN  CYS A 183      56.520  49.160  35.450  1.00  0.00           H
ATOM   2883  CA  CYS A 183      56.330  48.840  33.390  1.00  0.00           C
ATOM   2884  HA  CYS A 183      56.180  47.980  32.740  1.00  0.00           H
ATOM   2885  CB  CYS A 183      55.330  49.940  33.050  1.00  0.00           C
ATOM   2886  HB1 CYS A 183      55.360  50.000  31.940  1.00  0.00           H
ATOM   2887  HB2 CYS A 183      55.710  50.830  33.590  1.00  0.00           H
ATOM   2888  SG  CYS A 183      53.590  49.500  33.460  1.00  0.00           S
ATOM   2889  C   CYS A 183      57.770  49.390  33.180  1.00  0.00           C
ATOM   2890  O   CYS A 183      58.480  49.650  34.180  1.00  0.00           O
ATOM   2891  N   HSD A 184      58.220  49.480  31.890  1.00  0.00           N
ATOM   2892  HN  HSD A 184      57.680  49.540  31.050  1.00  0.00           H
ATOM   2893  CA  HSD A 184      59.600  49.740  31.570  1.00  0.00           C
ATOM   2894  HA  HSD A 184      60.250  49.090  32.130  1.00  0.00           H
ATOM   2895  CB  HSD A 184      59.750  49.370  30.080  1.00  0.00           C
ATOM   2896  HB1 HSD A 184      60.650  49.740  29.550  1.00  0.00           H
ATOM   2897  HB2 HSD A 184      58.930  49.800  29.470  1.00  0.00           H
ATOM   2898  ND1 HSD A 184      59.810  47.210  28.770  1.00  0.00           N
ATOM   2899  HD1 HSD A 184      60.100  47.650  27.910  1.00  0.00           H
ATOM   2900  CG  HSD A 184      59.790  47.870  29.970  1.00  0.00           C
ATOM   2901  CE1 HSD A 184      59.950  45.910  28.990  1.00  0.00           C
ATOM   2902  HE1 HSD A 184      59.880  45.150  28.220  1.00  0.00           H
ATOM   2903  NE2 HSD A 184      60.060  45.660  30.250  1.00  0.00           N
ATOM   2904  CD2 HSD A 184      59.940  46.890  30.910  1.00  0.00           C
ATOM   2905  HD2 HSD A 184      59.840  46.900  32.000  1.00  0.00           H
ATOM   2906  C   HSD A 184      60.090  51.150  31.980  1.00  0.00           C
ATOM   2907  O   HSD A 184      59.310  52.080  31.970  1.00  0.00           O
ATOM   2908  N   THR A 185      61.410  51.190  32.330  1.00  0.00           N
ATOM   2909  HN  THR A 185      61.860  50.300  32.330  1.00  0.00           H
ATOM   2910  CA  THR A 185      62.210  52.460  32.680  1.00  0.00           C
ATOM   2911  HA  THR A 185      63.210  52.050  32.780  1.00  0.00           H
ATOM   2912  CB  THR A 185      62.270  53.610  31.630  1.00  0.00           C
ATOM   2913  HB  THR A 185      61.220  53.940  31.560  1.00  0.00           H
ATOM   2914  OG1 THR A 185      62.630  53.170  30.300  1.00  0.00           O
ATOM   2915  HG1 THR A 185      62.980  52.300  30.480  1.00  0.00           H
ATOM   2916  CG2 THR A 185      63.290  54.740  31.990  1.00  0.00           C
ATOM   2917 HG21 THR A 185      64.360  54.420  31.930  1.00  0.00           H
ATOM   2918 HG22 THR A 185      63.060  55.100  33.020  1.00  0.00           H
ATOM   2919 HG23 THR A 185      63.160  55.480  31.180  1.00  0.00           H
ATOM   2920  C   THR A 185      62.030  52.910  34.080  1.00  0.00           C
ATOM   2921  O   THR A 185      61.090  53.650  34.390  1.00  0.00           O
ATOM   2922  N   PHE A 186      63.070  52.520  34.890  1.00  0.00           N
ATOM   2923  HN  PHE A 186      63.880  52.000  34.660  1.00  0.00           H
ATOM   2924  CA  PHE A 186      63.280  52.910  36.280  1.00  0.00           C
ATOM   2925  HA  PHE A 186      62.530  52.410  36.870  1.00  0.00           H
ATOM   2926  CB  PHE A 186      64.760  52.490  36.680  1.00  0.00           C
ATOM   2927  HB1 PHE A 186      65.490  53.050  36.070  1.00  0.00           H
ATOM   2928  HB2 PHE A 186      65.000  51.410  36.630  1.00  0.00           H
ATOM   2929  CG  PHE A 186      65.130  52.840  38.100  1.00  0.00           C
ATOM   2930  CD1 PHE A 186      64.710  51.980  39.120  1.00  0.00           C
ATOM   2931  HD1 PHE A 186      64.050  51.140  38.950  1.00  0.00           H
ATOM   2932  CE1 PHE A 186      65.170  52.170  40.450  1.00  0.00           C
ATOM   2933  HE1 PHE A 186      64.840  51.530  41.250  1.00  0.00           H
ATOM   2934  CZ  PHE A 186      66.110  53.190  40.730  1.00  0.00           C
ATOM   2935  HZ  PHE A 186      66.360  53.230  41.790  1.00  0.00           H
ATOM   2936  CD2 PHE A 186      66.030  53.890  38.390  1.00  0.00           C
ATOM   2937  HD2 PHE A 186      66.370  54.470  37.550  1.00  0.00           H
ATOM   2938  CE2 PHE A 186      66.630  54.010  39.710  1.00  0.00           C
ATOM   2939  HE2 PHE A 186      67.400  54.730  39.940  1.00  0.00           H
ATOM   2940  C   PHE A 186      63.140  54.430  36.500  1.00  0.00           C
ATOM   2941  O   PHE A 186      63.880  55.220  35.950  1.00  0.00           O
ATOM   2942  N   GLN A 187      62.270  54.880  37.390  1.00  0.00           N
ATOM   2943  HN  GLN A 187      61.720  54.230  37.920  1.00  0.00           H
ATOM   2944  CA  GLN A 187      62.230  56.290  37.770  1.00  0.00           C
ATOM   2945  HA  GLN A 187      63.030  56.870  37.320  1.00  0.00           H
ATOM   2946  CB  GLN A 187      60.770  57.000  37.590  1.00  0.00           C
ATOM   2947  HB1 GLN A 187      60.860  58.040  37.960  1.00  0.00           H
ATOM   2948  HB2 GLN A 187      60.070  56.480  38.270  1.00  0.00           H
ATOM   2949  CG  GLN A 187      60.150  56.880  36.180  1.00  0.00           C
ATOM   2950  HG1 GLN A 187      59.110  57.280  36.270  1.00  0.00           H
ATOM   2951  HG2 GLN A 187      60.030  55.840  35.790  1.00  0.00           H
ATOM   2952  CD  GLN A 187      60.960  57.620  35.110  1.00  0.00           C
ATOM   2953  OE1 GLN A 187      60.450  58.620  34.590  1.00  0.00           O
ATOM   2954  NE2 GLN A 187      62.080  57.050  34.600  1.00  0.00           N
ATOM   2955 HE21 GLN A 187      62.400  56.180  34.980  1.00  0.00           H
ATOM   2956 HE22 GLN A 187      62.500  57.430  33.770  1.00  0.00           H
ATOM   2957  C   GLN A 187      62.690  56.400  39.250  1.00  0.00           C
ATOM   2958  O   GLN A 187      62.170  55.610  40.030  1.00  0.00           O
ATOM   2959  N   TRP A 188      63.580  57.320  39.660  1.00  0.00           N
ATOM   2960  HN  TRP A 188      63.960  58.030  39.060  1.00  0.00           H
ATOM   2961  CA  TRP A 188      64.220  57.340  40.980  1.00  0.00           C
ATOM   2962  HA  TRP A 188      64.380  56.300  41.240  1.00  0.00           H
ATOM   2963  CB  TRP A 188      65.590  58.150  40.960  1.00  0.00           C
ATOM   2964  HB1 TRP A 188      65.480  59.150  40.500  1.00  0.00           H
ATOM   2965  HB2 TRP A 188      66.200  57.540  40.250  1.00  0.00           H
ATOM   2966  CG  TRP A 188      66.320  58.290  42.250  1.00  0.00           C
ATOM   2967  CD1 TRP A 188      66.300  59.540  42.840  1.00  0.00           C
ATOM   2968  HD1 TRP A 188      65.760  60.380  42.410  1.00  0.00           H
ATOM   2969  NE1 TRP A 188      66.970  59.440  44.040  1.00  0.00           N
ATOM   2970  HE1 TRP A 188      67.020  60.060  44.800  1.00  0.00           H
ATOM   2971  CE2 TRP A 188      67.420  58.120  44.280  1.00  0.00           C
ATOM   2972  CD2 TRP A 188      67.040  57.390  43.180  1.00  0.00           C
ATOM   2973  CE3 TRP A 188      67.320  56.070  43.130  1.00  0.00           C
ATOM   2974  HE3 TRP A 188      66.920  55.450  42.330  1.00  0.00           H
ATOM   2975  CZ3 TRP A 188      68.010  55.540  44.160  1.00  0.00           C
ATOM   2976  HZ3 TRP A 188      68.380  54.530  44.190  1.00  0.00           H
ATOM   2977  CZ2 TRP A 188      68.170  57.570  45.380  1.00  0.00           C
ATOM   2978  HZ2 TRP A 188      68.470  58.150  46.250  1.00  0.00           H
ATOM   2979  CH2 TRP A 188      68.430  56.220  45.330  1.00  0.00           C
ATOM   2980  HH2 TRP A 188      68.980  55.770  46.130  1.00  0.00           H
ATOM   2981  C   TRP A 188      63.280  57.920  42.030  1.00  0.00           C
ATOM   2982  O   TRP A 188      63.480  57.680  43.170  1.00  0.00           O
ATOM   2983  N   HSE A 189      62.190  58.630  41.730  1.00  0.00           N
ATOM   2984  HN  HSE A 189      61.810  58.500  40.810  1.00  0.00           H
ATOM   2985  CA  HSE A 189      61.150  59.080  42.610  1.00  0.00           C
ATOM   2986  HA  HSE A 189      61.740  59.800  43.140  1.00  0.00           H
ATOM   2987  CB  HSE A 189      59.990  59.790  41.940  1.00  0.00           C
ATOM   2988  HB1 HSE A 189      60.320  60.470  41.120  1.00  0.00           H
ATOM   2989  HB2 HSE A 189      59.500  60.470  42.670  1.00  0.00           H
ATOM   2990  ND1 HSE A 189      59.320  58.080  40.300  1.00  0.00           N
ATOM   2991  CG  HSE A 189      58.930  58.990  41.280  1.00  0.00           C
ATOM   2992  CE1 HSE A 189      58.130  57.470  39.960  1.00  0.00           C
ATOM   2993  HE1 HSE A 189      58.000  56.590  39.340  1.00  0.00           H
ATOM   2994  NE2 HSE A 189      57.130  57.900  40.710  1.00  0.00           N
ATOM   2995  HE2 HSE A 189      56.170  57.630  40.680  1.00  0.00           H
ATOM   2996  CD2 HSE A 189      57.580  58.930  41.450  1.00  0.00           C
ATOM   2997  HD2 HSE A 189      57.020  59.420  42.230  1.00  0.00           H
ATOM   2998  C   HSE A 189      60.650  58.020  43.560  1.00  0.00           C
ATOM   2999  O   HSE A 189      60.740  58.200  44.730  1.00  0.00           O
ATOM   3000  N   GLU A 190      60.270  56.910  43.010  1.00  0.00           N
ATOM   3001  HN  GLU A 190      60.240  56.900  42.020  1.00  0.00           H
ATOM   3002  CA  GLU A 190      59.890  55.740  43.740  1.00  0.00           C
ATOM   3003  HA  GLU A 190      59.330  56.140  44.560  1.00  0.00           H
ATOM   3004  CB  GLU A 190      58.960  54.870  42.860  1.00  0.00           C
ATOM   3005  HB1 GLU A 190      58.020  55.440  42.630  1.00  0.00           H
ATOM   3006  HB2 GLU A 190      58.690  54.040  43.540  1.00  0.00           H
ATOM   3007  CG  GLU A 190      59.670  54.270  41.630  1.00  0.00           C
ATOM   3008  HG1 GLU A 190      60.590  53.780  42.010  1.00  0.00           H
ATOM   3009  HG2 GLU A 190      59.880  55.010  40.820  1.00  0.00           H
ATOM   3010  CD  GLU A 190      58.830  53.250  40.920  1.00  0.00           C
ATOM   3011  OE1 GLU A 190      58.790  53.210  39.650  1.00  0.00           O
ATOM   3012  OE2 GLU A 190      58.210  52.400  41.620  1.00  0.00           O
ATOM   3013  C   GLU A 190      61.060  54.950  44.320  1.00  0.00           C
ATOM   3014  O   GLU A 190      60.750  54.070  45.150  1.00  0.00           O
ATOM   3015  N   ALA A 191      62.350  55.060  43.990  1.00  0.00           N
ATOM   3016  HN  ALA A 191      62.630  55.640  43.230  1.00  0.00           H
ATOM   3017  CA  ALA A 191      63.480  54.460  44.790  1.00  0.00           C
ATOM   3018  HA  ALA A 191      63.210  53.460  45.060  1.00  0.00           H
ATOM   3019  CB  ALA A 191      64.720  54.420  43.920  1.00  0.00           C
ATOM   3020  HB1 ALA A 191      64.950  55.480  43.660  1.00  0.00           H
ATOM   3021  HB2 ALA A 191      64.430  53.900  42.980  1.00  0.00           H
ATOM   3022  HB3 ALA A 191      65.560  53.850  44.400  1.00  0.00           H
ATOM   3023  C   ALA A 191      63.680  55.250  46.030  1.00  0.00           C
ATOM   3024  O   ALA A 191      63.710  54.730  47.130  1.00  0.00           O
ATOM   3025  N   MET A 192      63.650  56.590  46.000  1.00  0.00           N
ATOM   3026  HN  MET A 192      63.660  57.060  45.120  1.00  0.00           H
ATOM   3027  CA  MET A 192      63.640  57.510  47.070  1.00  0.00           C
ATOM   3028  HA  MET A 192      64.530  57.420  47.680  1.00  0.00           H
ATOM   3029  CB  MET A 192      63.640  58.940  46.500  1.00  0.00           C
ATOM   3030  HB1 MET A 192      62.790  59.210  45.820  1.00  0.00           H
ATOM   3031  HB2 MET A 192      64.500  58.980  45.790  1.00  0.00           H
ATOM   3032  CG  MET A 192      63.820  60.000  47.470  1.00  0.00           C
ATOM   3033  HG1 MET A 192      63.000  59.840  48.220  1.00  0.00           H
ATOM   3034  HG2 MET A 192      63.680  60.980  46.980  1.00  0.00           H
ATOM   3035  SD  MET A 192      65.470  60.080  48.170  1.00  0.00           S
ATOM   3036  CE  MET A 192      65.080  61.190  49.550  1.00  0.00           C
ATOM   3037  HE1 MET A 192      64.260  60.730  50.140  1.00  0.00           H
ATOM   3038  HE2 MET A 192      64.740  62.200  49.230  1.00  0.00           H
ATOM   3039  HE3 MET A 192      66.040  61.180  50.110  1.00  0.00           H
ATOM   3040  C   MET A 192      62.370  57.280  47.940  1.00  0.00           C
ATOM   3041  O   MET A 192      62.360  57.380  49.170  1.00  0.00           O
ATOM   3042  N   PHE A 193      61.200  56.860  47.400  1.00  0.00           N
ATOM   3043  HN  PHE A 193      61.150  57.050  46.410  1.00  0.00           H
ATOM   3044  CA  PHE A 193      60.010  56.610  48.130  1.00  0.00           C
ATOM   3045  HA  PHE A 193      59.760  57.450  48.770  1.00  0.00           H
ATOM   3046  CB  PHE A 193      58.710  56.440  47.230  1.00  0.00           C
ATOM   3047  HB1 PHE A 193      58.630  55.470  46.720  1.00  0.00           H
ATOM   3048  HB2 PHE A 193      58.680  57.300  46.520  1.00  0.00           H
ATOM   3049  CG  PHE A 193      57.550  56.610  48.170  1.00  0.00           C
ATOM   3050  CD1 PHE A 193      56.720  55.480  48.260  1.00  0.00           C
ATOM   3051  HD1 PHE A 193      56.950  54.590  47.690  1.00  0.00           H
ATOM   3052  CE1 PHE A 193      55.570  55.510  49.030  1.00  0.00           C
ATOM   3053  HE1 PHE A 193      54.840  54.730  49.050  1.00  0.00           H
ATOM   3054  CZ  PHE A 193      55.320  56.720  49.820  1.00  0.00           C
ATOM   3055  HZ  PHE A 193      54.330  56.800  50.240  1.00  0.00           H
ATOM   3056  CD2 PHE A 193      57.300  57.770  48.900  1.00  0.00           C
ATOM   3057  HD2 PHE A 193      57.900  58.650  48.760  1.00  0.00           H
ATOM   3058  CE2 PHE A 193      56.190  57.840  49.760  1.00  0.00           C
ATOM   3059  HE2 PHE A 193      56.030  58.810  50.210  1.00  0.00           H
ATOM   3060  C   PHE A 193      60.200  55.360  49.030  1.00  0.00           C
ATOM   3061  O   PHE A 193      59.670  55.330  50.110  1.00  0.00           O
ATOM   3062  N   LEU A 194      60.930  54.320  48.570  1.00  0.00           N
ATOM   3063  HN  LEU A 194      61.400  54.400  47.690  1.00  0.00           H
ATOM   3064  CA  LEU A 194      61.150  53.070  49.280  1.00  0.00           C
ATOM   3065  HA  LEU A 194      60.220  52.710  49.690  1.00  0.00           H
ATOM   3066  CB  LEU A 194      62.010  52.090  48.340  1.00  0.00           C
ATOM   3067  HB1 LEU A 194      63.040  52.350  48.030  1.00  0.00           H
ATOM   3068  HB2 LEU A 194      61.440  52.150  47.380  1.00  0.00           H
ATOM   3069  CG  LEU A 194      61.910  50.600  48.850  1.00  0.00           C
ATOM   3070  HG  LEU A 194      62.230  50.460  49.910  1.00  0.00           H
ATOM   3071  CD1 LEU A 194      60.440  50.150  48.690  1.00  0.00           C
ATOM   3072 HD11 LEU A 194      60.270  49.140  49.100  1.00  0.00           H
ATOM   3073 HD12 LEU A 194      60.080  50.220  47.640  1.00  0.00           H
ATOM   3074 HD13 LEU A 194      59.800  50.810  49.310  1.00  0.00           H
ATOM   3075  CD2 LEU A 194      62.770  49.640  48.060  1.00  0.00           C
ATOM   3076 HD21 LEU A 194      62.790  48.580  48.430  1.00  0.00           H
ATOM   3077 HD22 LEU A 194      63.800  50.020  47.910  1.00  0.00           H
ATOM   3078 HD23 LEU A 194      62.350  49.580  47.030  1.00  0.00           H
ATOM   3079  C   LEU A 194      62.120  53.390  50.490  1.00  0.00           C
ATOM   3080  O   LEU A 194      62.000  52.840  51.570  1.00  0.00           O
ATOM   3081  N   LEU A 195      63.020  54.340  50.360  1.00  0.00           N
ATOM   3082  HN  LEU A 195      63.310  54.660  49.460  1.00  0.00           H
ATOM   3083  CA  LEU A 195      63.780  54.850  51.460  1.00  0.00           C
ATOM   3084  HA  LEU A 195      64.160  53.980  51.950  1.00  0.00           H
ATOM   3085  CB  LEU A 195      64.820  55.860  50.890  1.00  0.00           C
ATOM   3086  HB1 LEU A 195      65.010  56.520  51.760  1.00  0.00           H
ATOM   3087  HB2 LEU A 195      64.380  56.550  50.140  1.00  0.00           H
ATOM   3088  CG  LEU A 195      66.100  55.180  50.300  1.00  0.00           C
ATOM   3089  HG  LEU A 195      65.710  54.280  49.780  1.00  0.00           H
ATOM   3090  CD1 LEU A 195      66.820  56.170  49.360  1.00  0.00           C
ATOM   3091 HD11 LEU A 195      67.650  55.620  48.870  1.00  0.00           H
ATOM   3092 HD12 LEU A 195      67.180  56.980  50.030  1.00  0.00           H
ATOM   3093 HD13 LEU A 195      66.110  56.470  48.570  1.00  0.00           H
ATOM   3094  CD2 LEU A 195      67.030  54.700  51.450  1.00  0.00           C
ATOM   3095 HD21 LEU A 195      67.940  54.190  51.050  1.00  0.00           H
ATOM   3096 HD22 LEU A 195      66.410  54.090  52.140  1.00  0.00           H
ATOM   3097 HD23 LEU A 195      67.360  55.620  51.970  1.00  0.00           H
ATOM   3098  C   LEU A 195      62.960  55.610  52.550  1.00  0.00           C
ATOM   3099  O   LEU A 195      63.030  55.460  53.740  1.00  0.00           O
ATOM   3100  N   GLU A 196      62.110  56.490  52.030  1.00  0.00           N
ATOM   3101  HN  GLU A 196      62.190  56.720  51.070  1.00  0.00           H
ATOM   3102  CA  GLU A 196      61.240  57.260  52.810  1.00  0.00           C
ATOM   3103  HA  GLU A 196      61.820  57.800  53.550  1.00  0.00           H
ATOM   3104  CB  GLU A 196      60.490  58.270  51.900  1.00  0.00           C
ATOM   3105  HB1 GLU A 196      59.620  58.800  52.320  1.00  0.00           H
ATOM   3106  HB2 GLU A 196      60.180  57.850  50.920  1.00  0.00           H
ATOM   3107  CG  GLU A 196      61.450  59.400  51.450  1.00  0.00           C
ATOM   3108  HG1 GLU A 196      62.430  59.060  51.070  1.00  0.00           H
ATOM   3109  HG2 GLU A 196      61.730  59.980  52.350  1.00  0.00           H
ATOM   3110  CD  GLU A 196      60.850  60.370  50.430  1.00  0.00           C
ATOM   3111  OE1 GLU A 196      60.100  60.050  49.470  1.00  0.00           O
ATOM   3112  OE2 GLU A 196      61.230  61.600  50.710  1.00  0.00           O
ATOM   3113  HE2 GLU A 196      60.710  62.180  50.150  1.00  0.00           H
ATOM   3114  C   GLU A 196      60.230  56.430  53.630  1.00  0.00           C
ATOM   3115  O   GLU A 196      59.990  56.710  54.820  1.00  0.00           O
ATOM   3116  N   PHE A 197      59.730  55.340  53.030  1.00  0.00           N
ATOM   3117  HN  PHE A 197      60.000  54.950  52.140  1.00  0.00           H
ATOM   3118  CA  PHE A 197      58.720  54.540  53.670  1.00  0.00           C
ATOM   3119  HA  PHE A 197      57.890  55.120  54.040  1.00  0.00           H
ATOM   3120  CB  PHE A 197      57.970  53.650  52.630  1.00  0.00           C
ATOM   3121  HB1 PHE A 197      58.590  53.430  51.730  1.00  0.00           H
ATOM   3122  HB2 PHE A 197      57.130  54.270  52.240  1.00  0.00           H
ATOM   3123  CG  PHE A 197      57.350  52.480  53.250  1.00  0.00           C
ATOM   3124  CD1 PHE A 197      56.200  52.780  54.020  1.00  0.00           C
ATOM   3125  HD1 PHE A 197      55.910  53.800  54.220  1.00  0.00           H
ATOM   3126  CE1 PHE A 197      55.440  51.740  54.580  1.00  0.00           C
ATOM   3127  HE1 PHE A 197      54.560  52.040  55.140  1.00  0.00           H
ATOM   3128  CZ  PHE A 197      55.750  50.370  54.320  1.00  0.00           C
ATOM   3129  HZ  PHE A 197      55.110  49.580  54.670  1.00  0.00           H
ATOM   3130  CD2 PHE A 197      57.710  51.150  53.090  1.00  0.00           C
ATOM   3131  HD2 PHE A 197      58.470  50.900  52.360  1.00  0.00           H
ATOM   3132  CE2 PHE A 197      57.000  50.070  53.650  1.00  0.00           C
ATOM   3133  HE2 PHE A 197      57.460  49.080  53.600  1.00  0.00           H
ATOM   3134  C   PHE A 197      59.360  53.760  54.890  1.00  0.00           C
ATOM   3135  O   PHE A 197      58.690  53.330  55.830  1.00  0.00           O
ATOM   3136  N   PHE A 198      60.690  53.430  54.790  1.00  0.00           N
ATOM   3137  HN  PHE A 198      61.080  53.470  53.880  1.00  0.00           H
ATOM   3138  CA  PHE A 198      61.430  52.780  55.840  1.00  0.00           C
ATOM   3139  HA  PHE A 198      60.760  52.050  56.280  1.00  0.00           H
ATOM   3140  CB  PHE A 198      62.650  52.080  55.140  1.00  0.00           C
ATOM   3141  HB1 PHE A 198      63.150  52.920  54.620  1.00  0.00           H
ATOM   3142  HB2 PHE A 198      62.350  51.460  54.270  1.00  0.00           H
ATOM   3143  CG  PHE A 198      63.510  51.250  56.050  1.00  0.00           C
ATOM   3144  CD1 PHE A 198      62.950  50.490  57.090  1.00  0.00           C
ATOM   3145  HD1 PHE A 198      61.880  50.550  57.220  1.00  0.00           H
ATOM   3146  CE1 PHE A 198      63.770  49.670  57.910  1.00  0.00           C
ATOM   3147  HE1 PHE A 198      63.400  49.030  58.690  1.00  0.00           H
ATOM   3148  CZ  PHE A 198      65.200  49.830  57.840  1.00  0.00           C
ATOM   3149  HZ  PHE A 198      65.900  49.260  58.450  1.00  0.00           H
ATOM   3150  CD2 PHE A 198      64.920  51.240  55.930  1.00  0.00           C
ATOM   3151  HD2 PHE A 198      65.380  51.920  55.230  1.00  0.00           H
ATOM   3152  CE2 PHE A 198      65.750  50.540  56.790  1.00  0.00           C
ATOM   3153  HE2 PHE A 198      66.810  50.620  56.630  1.00  0.00           H
ATOM   3154  C   PHE A 198      61.910  53.700  56.980  1.00  0.00           C
ATOM   3155  O   PHE A 198      62.270  53.330  58.110  1.00  0.00           O
ATOM   3156  N   LEU A 199      61.900  55.030  56.710  1.00  0.00           N
ATOM   3157  HN  LEU A 199      61.910  55.190  55.720  1.00  0.00           H
ATOM   3158  CA  LEU A 199      62.100  56.070  57.780  1.00  0.00           C
ATOM   3159  HA  LEU A 199      63.120  55.850  58.040  1.00  0.00           H
ATOM   3160  CB  LEU A 199      62.240  57.460  57.210  1.00  0.00           C
ATOM   3161  HB1 LEU A 199      61.270  57.720  56.740  1.00  0.00           H
ATOM   3162  HB2 LEU A 199      63.110  57.380  56.520  1.00  0.00           H
ATOM   3163  CG  LEU A 199      62.580  58.620  58.080  1.00  0.00           C
ATOM   3164  HG  LEU A 199      61.700  58.950  58.670  1.00  0.00           H
ATOM   3165  CD1 LEU A 199      63.760  58.520  59.060  1.00  0.00           C
ATOM   3166 HD11 LEU A 199      64.690  58.170  58.570  1.00  0.00           H
ATOM   3167 HD12 LEU A 199      63.510  57.810  59.890  1.00  0.00           H
ATOM   3168 HD13 LEU A 199      64.000  59.530  59.450  1.00  0.00           H
ATOM   3169  CD2 LEU A 199      62.800  59.810  57.140  1.00  0.00           C
ATOM   3170 HD21 LEU A 199      63.640  59.640  56.420  1.00  0.00           H
ATOM   3171 HD22 LEU A 199      63.060  60.650  57.830  1.00  0.00           H
ATOM   3172 HD23 LEU A 199      61.840  60.060  56.640  1.00  0.00           H
ATOM   3173  C   LEU A 199      61.170  56.080  58.980  1.00  0.00           C
ATOM   3174  O   LEU A 199      61.630  55.880  60.130  1.00  0.00           O
ATOM   3175  N   PRO A 200      59.820  56.070  58.920  1.00  0.00           N
ATOM   3176  CD  PRO A 200      59.100  56.440  57.750  1.00  0.00           C
ATOM   3177  HD1 PRO A 200      59.440  55.770  56.930  1.00  0.00           H
ATOM   3178  HD2 PRO A 200      59.220  57.510  57.480  1.00  0.00           H
ATOM   3179  CA  PRO A 200      58.910  55.860  60.050  1.00  0.00           C
ATOM   3180  HA  PRO A 200      59.270  56.470  60.870  1.00  0.00           H
ATOM   3181  CB  PRO A 200      57.510  56.300  59.460  1.00  0.00           C
ATOM   3182  HB1 PRO A 200      57.400  57.340  59.790  1.00  0.00           H
ATOM   3183  HB2 PRO A 200      56.690  55.660  59.860  1.00  0.00           H
ATOM   3184  CG  PRO A 200      57.640  56.050  57.980  1.00  0.00           C
ATOM   3185  HG1 PRO A 200      57.590  54.950  57.840  1.00  0.00           H
ATOM   3186  HG2 PRO A 200      56.930  56.550  57.300  1.00  0.00           H
ATOM   3187  C   PRO A 200      58.950  54.460  60.540  1.00  0.00           C
ATOM   3188  O   PRO A 200      58.760  54.230  61.710  1.00  0.00           O
ATOM   3189  N   LEU A 201      59.160  53.530  59.590  1.00  0.00           N
ATOM   3190  HN  LEU A 201      59.300  53.700  58.610  1.00  0.00           H
ATOM   3191  CA  LEU A 201      59.330  52.100  60.090  1.00  0.00           C
ATOM   3192  HA  LEU A 201      58.550  51.830  60.780  1.00  0.00           H
ATOM   3193  CB  LEU A 201      59.390  51.110  58.940  1.00  0.00           C
ATOM   3194  HB1 LEU A 201      59.680  50.100  59.270  1.00  0.00           H
ATOM   3195  HB2 LEU A 201      60.220  51.420  58.260  1.00  0.00           H
ATOM   3196  CG  LEU A 201      58.140  50.930  58.140  1.00  0.00           C
ATOM   3197  HG  LEU A 201      57.780  51.910  57.750  1.00  0.00           H
ATOM   3198  CD1 LEU A 201      58.460  49.930  57.050  1.00  0.00           C
ATOM   3199 HD11 LEU A 201      59.080  50.460  56.290  1.00  0.00           H
ATOM   3200 HD12 LEU A 201      57.550  49.530  56.570  1.00  0.00           H
ATOM   3201 HD13 LEU A 201      59.010  49.060  57.480  1.00  0.00           H
ATOM   3202  CD2 LEU A 201      56.960  50.280  58.870  1.00  0.00           C
ATOM   3203 HD21 LEU A 201      56.080  50.080  58.220  1.00  0.00           H
ATOM   3204 HD22 LEU A 201      56.530  50.880  59.700  1.00  0.00           H
ATOM   3205 HD23 LEU A 201      57.390  49.290  59.130  1.00  0.00           H
ATOM   3206  C   LEU A 201      60.500  51.930  61.060  1.00  0.00           C
ATOM   3207  O   LEU A 201      60.520  51.200  62.080  1.00  0.00           O
ATOM   3208  N   GLY A 202      61.630  52.540  60.690  1.00  0.00           N
ATOM   3209  HN  GLY A 202      61.610  52.960  59.780  1.00  0.00           H
ATOM   3210  CA  GLY A 202      62.870  52.440  61.420  1.00  0.00           C
ATOM   3211  HA1 GLY A 202      63.600  52.950  60.790  1.00  0.00           H
ATOM   3212  HA2 GLY A 202      63.130  51.440  61.710  1.00  0.00           H
ATOM   3213  C   GLY A 202      62.750  53.200  62.680  1.00  0.00           C
ATOM   3214  O   GLY A 202      63.200  52.780  63.730  1.00  0.00           O
ATOM   3215  N   ILE A 203      62.120  54.400  62.690  1.00  0.00           N
ATOM   3216  HN  ILE A 203      61.940  54.830  61.810  1.00  0.00           H
ATOM   3217  CA  ILE A 203      61.670  55.060  63.940  1.00  0.00           C
ATOM   3218  HA  ILE A 203      62.590  55.340  64.430  1.00  0.00           H
ATOM   3219  CB  ILE A 203      61.050  56.370  63.570  1.00  0.00           C
ATOM   3220  HB  ILE A 203      60.230  56.010  62.930  1.00  0.00           H
ATOM   3221  CG2 ILE A 203      60.460  57.100  64.840  1.00  0.00           C
ATOM   3222 HG21 ILE A 203      59.590  56.520  65.250  1.00  0.00           H
ATOM   3223 HG22 ILE A 203      60.230  58.130  64.510  1.00  0.00           H
ATOM   3224 HG23 ILE A 203      61.320  57.080  65.540  1.00  0.00           H
ATOM   3225  CG1 ILE A 203      62.010  57.390  62.870  1.00  0.00           C
ATOM   3226 HG11 ILE A 203      61.500  58.210  62.330  1.00  0.00           H
ATOM   3227 HG12 ILE A 203      62.480  56.860  62.010  1.00  0.00           H
ATOM   3228  CD  ILE A 203      63.040  58.050  63.790  1.00  0.00           C
ATOM   3229  HD1 ILE A 203      62.550  58.730  64.510  1.00  0.00           H
ATOM   3230  HD2 ILE A 203      63.790  58.740  63.330  1.00  0.00           H
ATOM   3231  HD3 ILE A 203      63.520  57.320  64.480  1.00  0.00           H
ATOM   3232  C   ILE A 203      60.780  54.200  64.910  1.00  0.00           C
ATOM   3233  O   ILE A 203      61.010  54.230  66.120  1.00  0.00           O
ATOM   3234  N   ILE A 204      59.800  53.430  64.380  1.00  0.00           N
ATOM   3235  HN  ILE A 204      59.620  53.510  63.390  1.00  0.00           H
ATOM   3236  CA  ILE A 204      58.920  52.520  65.050  1.00  0.00           C
ATOM   3237  HA  ILE A 204      58.550  53.040  65.910  1.00  0.00           H
ATOM   3238  CB  ILE A 204      57.700  52.080  64.250  1.00  0.00           C
ATOM   3239  HB  ILE A 204      58.050  51.690  63.270  1.00  0.00           H
ATOM   3240  CG2 ILE A 204      57.000  50.940  65.070  1.00  0.00           C
ATOM   3241 HG21 ILE A 204      56.000  50.710  64.660  1.00  0.00           H
ATOM   3242 HG22 ILE A 204      56.960  51.180  66.150  1.00  0.00           H
ATOM   3243 HG23 ILE A 204      57.580  50.010  64.900  1.00  0.00           H
ATOM   3244  CG1 ILE A 204      56.780  53.260  63.880  1.00  0.00           C
ATOM   3245 HG11 ILE A 204      57.360  54.190  63.700  1.00  0.00           H
ATOM   3246 HG12 ILE A 204      56.180  53.540  64.780  1.00  0.00           H
ATOM   3247  CD  ILE A 204      55.880  52.910  62.720  1.00  0.00           C
ATOM   3248  HD1 ILE A 204      56.390  52.460  61.850  1.00  0.00           H
ATOM   3249  HD2 ILE A 204      55.490  53.850  62.260  1.00  0.00           H
ATOM   3250  HD3 ILE A 204      55.000  52.320  63.040  1.00  0.00           H
ATOM   3251  C   ILE A 204      59.710  51.360  65.600  1.00  0.00           C
ATOM   3252  O   ILE A 204      59.650  51.040  66.780  1.00  0.00           O
ATOM   3253  N   LEU A 205      60.530  50.610  64.870  1.00  0.00           N
ATOM   3254  HN  LEU A 205      60.610  50.790  63.890  1.00  0.00           H
ATOM   3255  CA  LEU A 205      61.480  49.670  65.360  1.00  0.00           C
ATOM   3256  HA  LEU A 205      60.880  48.930  65.840  1.00  0.00           H
ATOM   3257  CB  LEU A 205      62.380  48.990  64.240  1.00  0.00           C
ATOM   3258  HB1 LEU A 205      63.290  48.530  64.690  1.00  0.00           H
ATOM   3259  HB2 LEU A 205      62.700  49.860  63.610  1.00  0.00           H
ATOM   3260  CG  LEU A 205      61.420  47.970  63.430  1.00  0.00           C
ATOM   3261  HG  LEU A 205      60.450  48.510  63.310  1.00  0.00           H
ATOM   3262  CD1 LEU A 205      62.050  47.620  62.030  1.00  0.00           C
ATOM   3263 HD11 LEU A 205      62.860  46.890  62.210  1.00  0.00           H
ATOM   3264 HD12 LEU A 205      62.440  48.580  61.600  1.00  0.00           H
ATOM   3265 HD13 LEU A 205      61.270  47.100  61.440  1.00  0.00           H
ATOM   3266  CD2 LEU A 205      61.040  46.700  64.170  1.00  0.00           C
ATOM   3267 HD21 LEU A 205      61.910  46.050  64.390  1.00  0.00           H
ATOM   3268 HD22 LEU A 205      60.360  46.140  63.480  1.00  0.00           H
ATOM   3269 HD23 LEU A 205      60.510  46.940  65.120  1.00  0.00           H
ATOM   3270  C   LEU A 205      62.490  50.150  66.380  1.00  0.00           C
ATOM   3271  O   LEU A 205      62.670  49.510  67.400  1.00  0.00           O
ATOM   3272  N   PHE A 206      63.090  51.370  66.240  1.00  0.00           N
ATOM   3273  HN  PHE A 206      63.030  51.860  65.380  1.00  0.00           H
ATOM   3274  CA  PHE A 206      63.940  51.950  67.190  1.00  0.00           C
ATOM   3275  HA  PHE A 206      64.760  51.270  67.380  1.00  0.00           H
ATOM   3276  CB  PHE A 206      64.560  53.280  66.610  1.00  0.00           C
ATOM   3277  HB1 PHE A 206      63.730  54.000  66.490  1.00  0.00           H
ATOM   3278  HB2 PHE A 206      65.080  53.010  65.670  1.00  0.00           H
ATOM   3279  CG  PHE A 206      65.580  53.850  67.550  1.00  0.00           C
ATOM   3280  CD1 PHE A 206      66.830  53.240  67.560  1.00  0.00           C
ATOM   3281  HD1 PHE A 206      66.960  52.370  66.950  1.00  0.00           H
ATOM   3282  CE1 PHE A 206      67.890  53.750  68.340  1.00  0.00           C
ATOM   3283  HE1 PHE A 206      68.850  53.270  68.380  1.00  0.00           H
ATOM   3284  CZ  PHE A 206      67.710  54.850  69.160  1.00  0.00           C
ATOM   3285  HZ  PHE A 206      68.400  55.380  69.790  1.00  0.00           H
ATOM   3286  CD2 PHE A 206      65.370  54.980  68.340  1.00  0.00           C
ATOM   3287  HD2 PHE A 206      64.420  55.490  68.380  1.00  0.00           H
ATOM   3288  CE2 PHE A 206      66.420  55.520  69.110  1.00  0.00           C
ATOM   3289  HE2 PHE A 206      66.290  56.460  69.620  1.00  0.00           H
ATOM   3290  C   PHE A 206      63.230  52.220  68.540  1.00  0.00           C
ATOM   3291  O   PHE A 206      63.630  51.790  69.610  1.00  0.00           O
ATOM   3292  N   CYS A 207      61.990  52.830  68.490  1.00  0.00           N
ATOM   3293  HN  CYS A 207      61.830  53.210  67.580  1.00  0.00           H
ATOM   3294  CA  CYS A 207      61.070  53.100  69.590  1.00  0.00           C
ATOM   3295  HA  CYS A 207      61.600  53.640  70.350  1.00  0.00           H
ATOM   3296  CB  CYS A 207      59.850  53.960  69.260  1.00  0.00           C
ATOM   3297  HB1 CYS A 207      59.010  53.990  69.980  1.00  0.00           H
ATOM   3298  HB2 CYS A 207      59.450  53.610  68.290  1.00  0.00           H
ATOM   3299  SG  CYS A 207      60.430  55.660  68.910  1.00  0.00           S
ATOM   3300  HG1 CYS A 207      60.650  55.420  67.630  1.00  0.00           H
ATOM   3301  C   CYS A 207      60.640  51.890  70.280  1.00  0.00           C
ATOM   3302  O   CYS A 207      60.750  51.790  71.440  1.00  0.00           O
ATOM   3303  N   SER A 208      60.310  50.850  69.550  1.00  0.00           N
ATOM   3304  HN  SER A 208      60.250  50.820  68.560  1.00  0.00           H
ATOM   3305  CA  SER A 208      60.140  49.490  70.130  1.00  0.00           C
ATOM   3306  HA  SER A 208      59.390  49.660  70.890  1.00  0.00           H
ATOM   3307  CB  SER A 208      59.630  48.440  69.150  1.00  0.00           C
ATOM   3308  HB1 SER A 208      59.560  47.460  69.680  1.00  0.00           H
ATOM   3309  HB2 SER A 208      60.230  48.400  68.220  1.00  0.00           H
ATOM   3310  OG  SER A 208      58.300  48.680  68.820  1.00  0.00           O
ATOM   3311  HG1 SER A 208      58.280  49.520  68.360  1.00  0.00           H
ATOM   3312  C   SER A 208      61.280  48.900  70.940  1.00  0.00           C
ATOM   3313  O   SER A 208      61.180  48.330  72.020  1.00  0.00           O
ATOM   3314  N   ALA A 209      62.480  49.020  70.470  1.00  0.00           N
ATOM   3315  HN  ALA A 209      62.540  49.670  69.710  1.00  0.00           H
ATOM   3316  CA  ALA A 209      63.630  48.530  71.050  1.00  0.00           C
ATOM   3317  HA  ALA A 209      63.490  47.470  71.210  1.00  0.00           H
ATOM   3318  CB  ALA A 209      64.800  48.560  70.050  1.00  0.00           C
ATOM   3319  HB1 ALA A 209      65.200  49.570  69.840  1.00  0.00           H
ATOM   3320  HB2 ALA A 209      64.460  48.200  69.050  1.00  0.00           H
ATOM   3321  HB3 ALA A 209      65.730  48.060  70.390  1.00  0.00           H
ATOM   3322  C   ALA A 209      64.050  49.330  72.290  1.00  0.00           C
ATOM   3323  O   ALA A 209      64.430  48.660  73.280  1.00  0.00           O
ATOM   3324  N   ARG A 210      63.890  50.660  72.320  1.00  0.00           N
ATOM   3325  HN  ARG A 210      63.650  51.140  71.490  1.00  0.00           H
ATOM   3326  CA  ARG A 210      64.010  51.450  73.540  1.00  0.00           C
ATOM   3327  HA  ARG A 210      65.000  51.290  73.950  1.00  0.00           H
ATOM   3328  CB  ARG A 210      63.980  52.940  73.260  1.00  0.00           C
ATOM   3329  HB1 ARG A 210      63.750  53.550  74.150  1.00  0.00           H
ATOM   3330  HB2 ARG A 210      63.080  53.160  72.630  1.00  0.00           H
ATOM   3331  CG  ARG A 210      65.190  53.450  72.420  1.00  0.00           C
ATOM   3332  HG1 ARG A 210      65.260  54.550  72.210  1.00  0.00           H
ATOM   3333  HG2 ARG A 210      65.120  52.970  71.430  1.00  0.00           H
ATOM   3334  CD  ARG A 210      66.690  53.220  72.840  1.00  0.00           C
ATOM   3335  HD1 ARG A 210      67.230  53.620  71.940  1.00  0.00           H
ATOM   3336  HD2 ARG A 210      66.740  52.140  73.080  1.00  0.00           H
ATOM   3337  NE  ARG A 210      66.970  54.180  73.900  1.00  0.00           N
ATOM   3338  HE  ARG A 210      66.520  55.070  73.890  1.00  0.00           H
ATOM   3339  CZ  ARG A 210      67.920  54.100  74.810  1.00  0.00           C
ATOM   3340  NH1 ARG A 210      68.760  53.070  74.800  1.00  0.00           N
ATOM   3341 HH11 ARG A 210      68.570  52.260  74.240  1.00  0.00           H
ATOM   3342 HH12 ARG A 210      69.700  53.210  75.090  1.00  0.00           H
ATOM   3343  NH2 ARG A 210      68.130  55.170  75.600  1.00  0.00           N
ATOM   3344 HH21 ARG A 210      67.360  55.800  75.750  1.00  0.00           H
ATOM   3345 HH22 ARG A 210      68.870  55.090  76.270  1.00  0.00           H
ATOM   3346  C   ARG A 210      62.980  51.170  74.640  1.00  0.00           C
ATOM   3347  O   ARG A 210      63.370  51.210  75.810  1.00  0.00           O
ATOM   3348  N   ILE A 211      61.760  50.880  74.270  1.00  0.00           N
ATOM   3349  HN  ILE A 211      61.700  50.940  73.270  1.00  0.00           H
ATOM   3350  CA  ILE A 211      60.710  50.310  75.180  1.00  0.00           C
ATOM   3351  HA  ILE A 211      60.650  51.000  76.010  1.00  0.00           H
ATOM   3352  CB  ILE A 211      59.330  50.320  74.510  1.00  0.00           C
ATOM   3353  HB  ILE A 211      59.390  49.750  73.550  1.00  0.00           H
ATOM   3354  CG2 ILE A 211      58.290  49.620  75.310  1.00  0.00           C
ATOM   3355 HG21 ILE A 211      57.390  49.350  74.710  1.00  0.00           H
ATOM   3356 HG22 ILE A 211      57.900  50.290  76.110  1.00  0.00           H
ATOM   3357 HG23 ILE A 211      58.730  48.710  75.770  1.00  0.00           H
ATOM   3358  CG1 ILE A 211      58.720  51.750  74.210  1.00  0.00           C
ATOM   3359 HG11 ILE A 211      59.530  52.450  73.900  1.00  0.00           H
ATOM   3360 HG12 ILE A 211      58.360  52.220  75.150  1.00  0.00           H
ATOM   3361  CD  ILE A 211      57.560  51.810  73.280  1.00  0.00           C
ATOM   3362  HD1 ILE A 211      57.310  52.860  73.020  1.00  0.00           H
ATOM   3363  HD2 ILE A 211      56.640  51.330  73.700  1.00  0.00           H
ATOM   3364  HD3 ILE A 211      57.750  51.300  72.310  1.00  0.00           H
ATOM   3365  C   ILE A 211      61.150  48.970  75.860  1.00  0.00           C
ATOM   3366  O   ILE A 211      61.110  48.890  77.060  1.00  0.00           O
ATOM   3367  N   ILE A 212      61.620  47.970  75.040  1.00  0.00           N
ATOM   3368  HN  ILE A 212      61.470  47.990  74.050  1.00  0.00           H
ATOM   3369  CA  ILE A 212      62.240  46.730  75.640  1.00  0.00           C
ATOM   3370  HA  ILE A 212      61.510  46.330  76.330  1.00  0.00           H
ATOM   3371  CB  ILE A 212      62.780  45.790  74.580  1.00  0.00           C
ATOM   3372  HB  ILE A 212      63.590  46.300  74.020  1.00  0.00           H
ATOM   3373  CG2 ILE A 212      63.480  44.490  75.240  1.00  0.00           C
ATOM   3374 HG21 ILE A 212      63.780  43.910  74.350  1.00  0.00           H
ATOM   3375 HG22 ILE A 212      62.840  43.860  75.900  1.00  0.00           H
ATOM   3376 HG23 ILE A 212      64.410  44.710  75.780  1.00  0.00           H
ATOM   3377  CG1 ILE A 212      61.800  45.260  73.480  1.00  0.00           C
ATOM   3378 HG11 ILE A 212      62.370  44.550  72.840  1.00  0.00           H
ATOM   3379 HG12 ILE A 212      61.580  46.220  72.950  1.00  0.00           H
ATOM   3380  CD  ILE A 212      60.530  44.650  74.140  1.00  0.00           C
ATOM   3381  HD1 ILE A 212      60.830  44.040  75.020  1.00  0.00           H
ATOM   3382  HD2 ILE A 212      60.090  43.940  73.410  1.00  0.00           H
ATOM   3383  HD3 ILE A 212      59.690  45.320  74.440  1.00  0.00           H
ATOM   3384  C   ILE A 212      63.420  47.080  76.580  1.00  0.00           C
ATOM   3385  O   ILE A 212      63.670  46.520  77.670  1.00  0.00           O
ATOM   3386  N   TRP A 213      64.240  48.050  76.200  1.00  0.00           N
ATOM   3387  HN  TRP A 213      64.220  48.510  75.310  1.00  0.00           H
ATOM   3388  CA  TRP A 213      65.310  48.580  77.030  1.00  0.00           C
ATOM   3389  HA  TRP A 213      65.900  47.730  77.310  1.00  0.00           H
ATOM   3390  CB  TRP A 213      66.270  49.580  76.290  1.00  0.00           C
ATOM   3391  HB1 TRP A 213      65.630  50.390  75.890  1.00  0.00           H
ATOM   3392  HB2 TRP A 213      66.860  48.950  75.590  1.00  0.00           H
ATOM   3393  CG  TRP A 213      67.320  50.310  77.110  1.00  0.00           C
ATOM   3394  CD1 TRP A 213      68.660  49.950  77.230  1.00  0.00           C
ATOM   3395  HD1 TRP A 213      69.120  49.200  76.590  1.00  0.00           H
ATOM   3396  NE1 TRP A 213      69.310  50.810  78.030  1.00  0.00           N
ATOM   3397  HE1 TRP A 213      70.270  50.970  78.060  1.00  0.00           H
ATOM   3398  CE2 TRP A 213      68.440  51.710  78.500  1.00  0.00           C
ATOM   3399  CD2 TRP A 213      67.170  51.500  77.950  1.00  0.00           C
ATOM   3400  CE3 TRP A 213      66.160  52.360  78.340  1.00  0.00           C
ATOM   3401  HE3 TRP A 213      65.210  52.250  77.840  1.00  0.00           H
ATOM   3402  CZ3 TRP A 213      66.390  53.410  79.230  1.00  0.00           C
ATOM   3403  HZ3 TRP A 213      65.670  54.180  79.470  1.00  0.00           H
ATOM   3404  CZ2 TRP A 213      68.700  52.720  79.390  1.00  0.00           C
ATOM   3405  HZ2 TRP A 213      69.630  52.810  79.940  1.00  0.00           H
ATOM   3406  CH2 TRP A 213      67.650  53.490  79.780  1.00  0.00           C
ATOM   3407  HH2 TRP A 213      67.790  54.360  80.420  1.00  0.00           H
ATOM   3408  C   TRP A 213      64.780  49.200  78.370  1.00  0.00           C
ATOM   3409  O   TRP A 213      65.360  49.050  79.460  1.00  0.00           O
ATOM   3410  N   SER A 214      63.690  49.950  78.380  1.00  0.00           N
ATOM   3411  HN  SER A 214      63.170  50.000  77.520  1.00  0.00           H
ATOM   3412  CA  SER A 214      63.140  50.520  79.540  1.00  0.00           C
ATOM   3413  HA  SER A 214      63.850  51.190  80.000  1.00  0.00           H
ATOM   3414  CB  SER A 214      61.970  51.490  79.160  1.00  0.00           C
ATOM   3415  HB1 SER A 214      61.240  50.880  78.580  1.00  0.00           H
ATOM   3416  HB2 SER A 214      62.330  52.230  78.420  1.00  0.00           H
ATOM   3417  OG  SER A 214      61.420  52.300  80.240  1.00  0.00           O
ATOM   3418  HG1 SER A 214      62.040  53.020  80.360  1.00  0.00           H
ATOM   3419  C   SER A 214      62.670  49.510  80.610  1.00  0.00           C
ATOM   3420  O   SER A 214      62.950  49.620  81.820  1.00  0.00           O
ATOM   3421  N   LEU A 215      62.050  48.400  80.180  1.00  0.00           N
ATOM   3422  HN  LEU A 215      62.030  48.180  79.210  1.00  0.00           H
ATOM   3423  CA  LEU A 215      61.410  47.370  81.010  1.00  0.00           C
ATOM   3424  HA  LEU A 215      60.720  47.800  81.720  1.00  0.00           H
ATOM   3425  CB  LEU A 215      60.490  46.420  80.160  1.00  0.00           C
ATOM   3426  HB1 LEU A 215      60.160  45.610  80.850  1.00  0.00           H
ATOM   3427  HB2 LEU A 215      61.040  45.860  79.370  1.00  0.00           H
ATOM   3428  CG  LEU A 215      59.280  47.220  79.530  1.00  0.00           C
ATOM   3429  HG  LEU A 215      59.720  48.140  79.080  1.00  0.00           H
ATOM   3430  CD1 LEU A 215      58.650  46.570  78.340  1.00  0.00           C
ATOM   3431 HD11 LEU A 215      59.470  46.070  77.770  1.00  0.00           H
ATOM   3432 HD12 LEU A 215      58.100  47.250  77.650  1.00  0.00           H
ATOM   3433 HD13 LEU A 215      57.850  45.880  78.680  1.00  0.00           H
ATOM   3434  CD2 LEU A 215      58.200  47.650  80.610  1.00  0.00           C
ATOM   3435 HD21 LEU A 215      57.450  48.400  80.290  1.00  0.00           H
ATOM   3436 HD22 LEU A 215      58.480  47.840  81.670  1.00  0.00           H
ATOM   3437 HD23 LEU A 215      57.550  46.760  80.760  1.00  0.00           H
ATOM   3438  C   LEU A 215      62.460  46.640  81.810  1.00  0.00           C
ATOM   3439  O   LEU A 215      62.100  46.330  82.920  1.00  0.00           O
ATOM   3440  N   ARG A 216      63.680  46.390  81.250  1.00  0.00           N
ATOM   3441  HN  ARG A 216      63.780  46.500  80.260  1.00  0.00           H
ATOM   3442  CA  ARG A 216      64.690  45.600  81.840  1.00  0.00           C
ATOM   3443  HA  ARG A 216      64.150  44.820  82.350  1.00  0.00           H
ATOM   3444  CB  ARG A 216      65.620  44.940  80.800  1.00  0.00           C
ATOM   3445  HB1 ARG A 216      64.940  44.270  80.210  1.00  0.00           H
ATOM   3446  HB2 ARG A 216      66.350  44.330  81.380  1.00  0.00           H
ATOM   3447  CG  ARG A 216      66.310  45.810  79.780  1.00  0.00           C
ATOM   3448  HG1 ARG A 216      66.960  46.540  80.310  1.00  0.00           H
ATOM   3449  HG2 ARG A 216      65.500  46.370  79.250  1.00  0.00           H
ATOM   3450  CD  ARG A 216      67.010  45.140  78.610  1.00  0.00           C
ATOM   3451  HD1 ARG A 216      67.320  45.910  77.870  1.00  0.00           H
ATOM   3452  HD2 ARG A 216      66.480  44.370  78.010  1.00  0.00           H
ATOM   3453  NE  ARG A 216      68.220  44.480  79.150  1.00  0.00           N
ATOM   3454  HE  ARG A 216      68.890  45.120  79.530  1.00  0.00           H
ATOM   3455  CZ  ARG A 216      68.710  43.310  78.920  1.00  0.00           C
ATOM   3456  NH1 ARG A 216      67.990  42.330  78.520  1.00  0.00           N
ATOM   3457 HH11 ARG A 216      67.010  42.430  78.330  1.00  0.00           H
ATOM   3458 HH12 ARG A 216      68.430  41.440  78.620  1.00  0.00           H
ATOM   3459  NH2 ARG A 216      69.920  43.010  79.310  1.00  0.00           N
ATOM   3460 HH21 ARG A 216      70.370  43.650  79.940  1.00  0.00           H
ATOM   3461 HH22 ARG A 216      70.270  42.090  79.180  1.00  0.00           H
ATOM   3462  C   ARG A 216      65.480  46.370  82.900  1.00  0.00           C
ATOM   3463  O   ARG A 216      66.130  45.770  83.750  1.00  0.00           O
ATOM   3464  N   GLN A 217      65.370  47.760  82.810  1.00  0.00           N
ATOM   3465  HN  GLN A 217      64.860  48.240  82.110  1.00  0.00           H
ATOM   3466  CA  GLN A 217      66.070  48.610  83.790  1.00  0.00           C
ATOM   3467  HA  GLN A 217      67.060  48.190  83.960  1.00  0.00           H
ATOM   3468  CB  GLN A 217      66.100  50.040  83.250  1.00  0.00           C
ATOM   3469  HB1 GLN A 217      66.510  50.620  84.110  1.00  0.00           H
ATOM   3470  HB2 GLN A 217      65.120  50.480  82.990  1.00  0.00           H
ATOM   3471  CG  GLN A 217      67.100  50.360  82.070  1.00  0.00           C
ATOM   3472  HG1 GLN A 217      67.500  51.390  82.130  1.00  0.00           H
ATOM   3473  HG2 GLN A 217      66.470  50.500  81.170  1.00  0.00           H
ATOM   3474  CD  GLN A 217      68.230  49.340  81.920  1.00  0.00           C
ATOM   3475  OE1 GLN A 217      69.040  49.080  82.840  1.00  0.00           O
ATOM   3476  NE2 GLN A 217      68.280  48.670  80.660  1.00  0.00           N
ATOM   3477 HE21 GLN A 217      69.040  48.030  80.460  1.00  0.00           H
ATOM   3478 HE22 GLN A 217      67.910  49.160  79.870  1.00  0.00           H
ATOM   3479  C   GLN A 217      65.420  48.810  85.160  1.00  0.00           C
ATOM   3480  O   GLN A 217      65.940  49.480  86.050  1.00  0.00           O
ATOM   3481  N   ARG A 218      64.200  48.200  85.350  1.00  0.00           N
ATOM   3482  HN  ARG A 218      63.840  47.630  84.620  1.00  0.00           H
ATOM   3483  CA  ARG A 218      63.360  48.550  86.480  1.00  0.00           C
ATOM   3484  HA  ARG A 218      63.830  49.240  87.160  1.00  0.00           H
ATOM   3485  CB  ARG A 218      62.230  49.500  85.990  1.00  0.00           C
ATOM   3486  HB1 ARG A 218      61.620  49.750  86.880  1.00  0.00           H
ATOM   3487  HB2 ARG A 218      61.690  48.880  85.240  1.00  0.00           H
ATOM   3488  CG  ARG A 218      62.700  50.860  85.500  1.00  0.00           C
ATOM   3489  HG1 ARG A 218      63.600  50.640  84.900  1.00  0.00           H
ATOM   3490  HG2 ARG A 218      63.010  51.360  86.440  1.00  0.00           H
ATOM   3491  CD  ARG A 218      61.530  51.680  84.890  1.00  0.00           C
ATOM   3492  HD1 ARG A 218      61.870  52.710  84.630  1.00  0.00           H
ATOM   3493  HD2 ARG A 218      60.760  51.750  85.690  1.00  0.00           H
ATOM   3494  NE  ARG A 218      61.000  51.060  83.640  1.00  0.00           N
ATOM   3495  HE  ARG A 218      61.660  50.670  83.000  1.00  0.00           H
ATOM   3496  CZ  ARG A 218      59.770  51.180  83.170  1.00  0.00           C
ATOM   3497  NH1 ARG A 218      58.800  51.320  84.040  1.00  0.00           N
ATOM   3498 HH11 ARG A 218      59.110  51.160  84.990  1.00  0.00           H
ATOM   3499 HH12 ARG A 218      57.850  51.160  83.790  1.00  0.00           H
ATOM   3500  NH2 ARG A 218      59.550  51.100  81.900  1.00  0.00           N
ATOM   3501 HH21 ARG A 218      60.300  51.510  81.370  1.00  0.00           H
ATOM   3502 HH22 ARG A 218      58.600  50.960  81.650  1.00  0.00           H
ATOM   3503  C   ARG A 218      62.810  47.390  87.240  1.00  0.00           C
ATOM   3504  O   ARG A 218      62.630  46.340  86.690  1.00  0.00           O
ATOM   3505  N   GLN A 219      62.570  47.600  88.580  1.00  0.00           N
ATOM   3506  HN  GLN A 219      62.540  48.550  88.890  1.00  0.00           H
ATOM   3507  CA  GLN A 219      62.140  46.460  89.410  1.00  0.00           C
ATOM   3508  HA  GLN A 219      62.810  45.630  89.230  1.00  0.00           H
ATOM   3509  CB  GLN A 219      62.070  46.660  90.930  1.00  0.00           C
ATOM   3510  HB1 GLN A 219      61.810  45.660  91.340  1.00  0.00           H
ATOM   3511  HB2 GLN A 219      61.230  47.340  91.200  1.00  0.00           H
ATOM   3512  CG  GLN A 219      63.410  46.940  91.610  1.00  0.00           C
ATOM   3513  HG1 GLN A 219      63.380  46.510  92.640  1.00  0.00           H
ATOM   3514  HG2 GLN A 219      63.570  48.030  91.670  1.00  0.00           H
ATOM   3515  CD  GLN A 219      64.570  46.300  90.930  1.00  0.00           C
ATOM   3516  OE1 GLN A 219      64.630  45.010  91.050  1.00  0.00           O
ATOM   3517  NE2 GLN A 219      65.430  47.010  90.190  1.00  0.00           N
ATOM   3518 HE21 GLN A 219      65.910  46.690  89.370  1.00  0.00           H
ATOM   3519 HE22 GLN A 219      65.410  47.990  90.340  1.00  0.00           H
ATOM   3520  C   GLN A 219      60.830  45.830  88.970  1.00  0.00           C
ATOM   3521  O   GLN A 219      59.950  46.530  88.450  1.00  0.00           O
ATOM   3522  N   MET A 220      60.660  44.480  89.140  1.00  0.00           N
ATOM   3523  HN  MET A 220      61.410  43.940  89.520  1.00  0.00           H
ATOM   3524  CA  MET A 220      59.480  43.810  88.620  1.00  0.00           C
ATOM   3525  HA  MET A 220      58.870  44.560  88.150  1.00  0.00           H
ATOM   3526  CB  MET A 220      59.840  42.700  87.550  1.00  0.00           C
ATOM   3527  HB1 MET A 220      58.900  42.220  87.220  1.00  0.00           H
ATOM   3528  HB2 MET A 220      60.590  42.080  88.090  1.00  0.00           H
ATOM   3529  CG  MET A 220      60.670  43.200  86.370  1.00  0.00           C
ATOM   3530  HG1 MET A 220      61.610  43.550  86.860  1.00  0.00           H
ATOM   3531  HG2 MET A 220      60.120  43.990  85.840  1.00  0.00           H
ATOM   3532  SD  MET A 220      61.050  42.040  85.010  1.00  0.00           S
ATOM   3533  CE  MET A 220      61.660  43.310  83.910  1.00  0.00           C
ATOM   3534  HE1 MET A 220      62.190  42.940  83.010  1.00  0.00           H
ATOM   3535  HE2 MET A 220      62.300  44.020  84.510  1.00  0.00           H
ATOM   3536  HE3 MET A 220      60.850  44.000  83.590  1.00  0.00           H
ATOM   3537  C   MET A 220      58.800  43.230  89.850  1.00  0.00           C
ATOM   3538  O   MET A 220      59.200  42.260  90.490  1.00  0.00           O
ATOM   3539  N   ASP A 221      57.580  43.740  90.010  1.00  0.00           N
ATOM   3540  HN  ASP A 221      57.290  44.410  89.330  1.00  0.00           H
ATOM   3541  CA  ASP A 221      56.540  43.200  90.870  1.00  0.00           C
ATOM   3542  HA  ASP A 221      56.970  43.330  91.860  1.00  0.00           H
ATOM   3543  CB  ASP A 221      55.310  44.040  90.800  1.00  0.00           C
ATOM   3544  HB1 ASP A 221      54.400  43.670  91.330  1.00  0.00           H
ATOM   3545  HB2 ASP A 221      55.040  44.020  89.730  1.00  0.00           H
ATOM   3546  CG  ASP A 221      55.630  45.440  91.200  1.00  0.00           C
ATOM   3547  OD1 ASP A 221      56.370  45.710  92.140  1.00  0.00           O
ATOM   3548  OD2 ASP A 221      55.040  46.320  90.510  1.00  0.00           O
ATOM   3549  C   ASP A 221      56.360  41.690  90.630  1.00  0.00           C
ATOM   3550  O   ASP A 221      56.470  41.270  89.510  1.00  0.00           O
ATOM   3551  N   ARG A 222      56.180  40.740  91.660  1.00  0.00           N
ATOM   3552  HN  ARG A 222      56.250  41.070  92.590  1.00  0.00           H
ATOM   3553  CA  ARG A 222      56.110  39.260  91.390  1.00  0.00           C
ATOM   3554  HA  ARG A 222      56.950  39.080  90.740  1.00  0.00           H
ATOM   3555  CB  ARG A 222      56.250  38.370  92.700  1.00  0.00           C
ATOM   3556  HB1 ARG A 222      55.660  37.450  92.520  1.00  0.00           H
ATOM   3557  HB2 ARG A 222      55.750  38.900  93.550  1.00  0.00           H
ATOM   3558  CG  ARG A 222      57.610  37.870  93.080  1.00  0.00           C
ATOM   3559  HG1 ARG A 222      57.580  37.260  94.000  1.00  0.00           H
ATOM   3560  HG2 ARG A 222      58.220  38.730  93.430  1.00  0.00           H
ATOM   3561  CD  ARG A 222      58.350  37.070  91.980  1.00  0.00           C
ATOM   3562  HD1 ARG A 222      58.790  37.700  91.170  1.00  0.00           H
ATOM   3563  HD2 ARG A 222      57.720  36.270  91.550  1.00  0.00           H
ATOM   3564  NE  ARG A 222      59.550  36.360  92.540  1.00  0.00           N
ATOM   3565  HE  ARG A 222      60.480  36.680  92.320  1.00  0.00           H
ATOM   3566  CZ  ARG A 222      59.510  35.190  93.170  1.00  0.00           C
ATOM   3567  NH1 ARG A 222      58.450  34.410  93.220  1.00  0.00           N
ATOM   3568 HH11 ARG A 222      57.540  34.760  93.020  1.00  0.00           H
ATOM   3569 HH12 ARG A 222      58.530  33.640  93.860  1.00  0.00           H
ATOM   3570  NH2 ARG A 222      60.510  34.730  93.810  1.00  0.00           N
ATOM   3571 HH21 ARG A 222      61.400  35.100  93.570  1.00  0.00           H
ATOM   3572 HH22 ARG A 222      60.550  33.840  94.270  1.00  0.00           H
ATOM   3573  C   ARG A 222      54.800  38.820  90.500  1.00  0.00           C
ATOM   3574  O   ARG A 222      54.920  37.900  89.700  1.00  0.00           O
ATOM   3575  N   HSD A 223      53.610  39.460  90.490  1.00  0.00           N
ATOM   3576  HN  HSD A 223      53.370  40.290  91.000  1.00  0.00           H
ATOM   3577  CA  HSD A 223      52.580  39.010  89.620  1.00  0.00           C
ATOM   3578  HA  HSD A 223      52.850  37.970  89.480  1.00  0.00           H
ATOM   3579  CB  HSD A 223      51.160  39.020  90.220  1.00  0.00           C
ATOM   3580  HB1 HSD A 223      50.460  38.780  89.400  1.00  0.00           H
ATOM   3581  HB2 HSD A 223      50.860  39.990  90.650  1.00  0.00           H
ATOM   3582  ND1 HSD A 223      50.420  36.770  91.020  1.00  0.00           N
ATOM   3583  HD1 HSD A 223      50.180  36.380  90.130  1.00  0.00           H
ATOM   3584  CG  HSD A 223      50.970  37.960  91.280  1.00  0.00           C
ATOM   3585  CE1 HSD A 223      50.130  36.090  92.150  1.00  0.00           C
ATOM   3586  HE1 HSD A 223      49.700  35.090  92.310  1.00  0.00           H
ATOM   3587  NE2 HSD A 223      50.530  36.840  93.200  1.00  0.00           N
ATOM   3588  CD2 HSD A 223      50.980  38.040  92.640  1.00  0.00           C
ATOM   3589  HD2 HSD A 223      51.190  38.920  93.250  1.00  0.00           H
ATOM   3590  C   HSD A 223      52.620  39.680  88.290  1.00  0.00           C
ATOM   3591  O   HSD A 223      51.830  39.410  87.430  1.00  0.00           O
ATOM   3592  N   ALA A 224      53.470  40.730  88.100  1.00  0.00           N
ATOM   3593  HN  ALA A 224      54.080  41.050  88.830  1.00  0.00           H
ATOM   3594  CA  ALA A 224      53.410  41.630  86.990  1.00  0.00           C
ATOM   3595  HA  ALA A 224      52.350  41.760  86.840  1.00  0.00           H
ATOM   3596  CB  ALA A 224      54.050  42.920  87.420  1.00  0.00           C
ATOM   3597  HB1 ALA A 224      53.770  43.670  86.650  1.00  0.00           H
ATOM   3598  HB2 ALA A 224      55.140  42.810  87.620  1.00  0.00           H
ATOM   3599  HB3 ALA A 224      53.530  43.180  88.360  1.00  0.00           H
ATOM   3600  C   ALA A 224      53.990  40.980  85.730  1.00  0.00           C
ATOM   3601  O   ALA A 224      55.170  40.460  85.720  1.00  0.00           O
ATOM   3602  N   LYS A 225      53.280  41.070  84.610  1.00  0.00           N
ATOM   3603  HN  LYS A 225      52.430  41.580  84.510  1.00  0.00           H
ATOM   3604  CA  LYS A 225      53.690  40.260  83.420  1.00  0.00           C
ATOM   3605  HA  LYS A 225      53.960  39.250  83.670  1.00  0.00           H
ATOM   3606  CB  LYS A 225      52.320  40.030  82.560  1.00  0.00           C
ATOM   3607  HB1 LYS A 225      52.560  40.050  81.480  1.00  0.00           H
ATOM   3608  HB2 LYS A 225      51.750  40.970  82.760  1.00  0.00           H
ATOM   3609  CG  LYS A 225      51.570  38.780  82.850  1.00  0.00           C
ATOM   3610  HG1 LYS A 225      52.110  37.870  82.500  1.00  0.00           H
ATOM   3611  HG2 LYS A 225      50.620  38.820  82.280  1.00  0.00           H
ATOM   3612  CD  LYS A 225      50.990  38.570  84.300  1.00  0.00           C
ATOM   3613  HD1 LYS A 225      51.840  38.490  85.020  1.00  0.00           H
ATOM   3614  HD2 LYS A 225      50.510  37.570  84.340  1.00  0.00           H
ATOM   3615  CE  LYS A 225      49.980  39.630  84.770  1.00  0.00           C
ATOM   3616  HE1 LYS A 225      49.120  39.650  84.060  1.00  0.00           H
ATOM   3617  HE2 LYS A 225      50.460  40.630  84.890  1.00  0.00           H
ATOM   3618  NZ  LYS A 225      49.460  39.300  86.130  1.00  0.00           N
ATOM   3619  HZ1 LYS A 225      48.980  38.380  86.010  1.00  0.00           H
ATOM   3620  HZ2 LYS A 225      48.690  39.940  86.430  1.00  0.00           H
ATOM   3621  HZ3 LYS A 225      50.240  39.290  86.820  1.00  0.00           H
ATOM   3622  C   LYS A 225      54.840  40.900  82.590  1.00  0.00           C
ATOM   3623  O   LYS A 225      54.890  40.740  81.390  1.00  0.00           O
ATOM   3624  N   ILE A 226      55.750  41.680  83.190  1.00  0.00           N
ATOM   3625  HN  ILE A 226      55.760  41.830  84.180  1.00  0.00           H
ATOM   3626  CA  ILE A 226      56.860  42.310  82.470  1.00  0.00           C
ATOM   3627  HA  ILE A 226      56.330  42.870  81.710  1.00  0.00           H
ATOM   3628  CB  ILE A 226      57.540  43.380  83.260  1.00  0.00           C
ATOM   3629  HB  ILE A 226      58.250  42.880  83.960  1.00  0.00           H
ATOM   3630  CG2 ILE A 226      58.240  44.360  82.340  1.00  0.00           C
ATOM   3631 HG21 ILE A 226      57.400  44.860  81.810  1.00  0.00           H
ATOM   3632 HG22 ILE A 226      58.950  43.850  81.660  1.00  0.00           H
ATOM   3633 HG23 ILE A 226      58.850  45.160  82.820  1.00  0.00           H
ATOM   3634  CG1 ILE A 226      56.450  44.220  84.100  1.00  0.00           C
ATOM   3635 HG11 ILE A 226      55.860  43.550  84.760  1.00  0.00           H
ATOM   3636 HG12 ILE A 226      55.830  44.810  83.380  1.00  0.00           H
ATOM   3637  CD  ILE A 226      57.200  45.220  85.020  1.00  0.00           C
ATOM   3638  HD1 ILE A 226      57.510  46.050  84.360  1.00  0.00           H
ATOM   3639  HD2 ILE A 226      58.070  44.810  85.580  1.00  0.00           H
ATOM   3640  HD3 ILE A 226      56.560  45.520  85.880  1.00  0.00           H
ATOM   3641  C   ILE A 226      57.790  41.450  81.560  1.00  0.00           C
ATOM   3642  O   ILE A 226      58.050  41.790  80.400  1.00  0.00           O
ATOM   3643  N   LYS A 227      58.170  40.200  81.930  1.00  0.00           N
ATOM   3644  HN  LYS A 227      58.030  39.820  82.850  1.00  0.00           H
ATOM   3645  CA  LYS A 227      58.890  39.240  81.030  1.00  0.00           C
ATOM   3646  HA  LYS A 227      59.690  39.810  80.590  1.00  0.00           H
ATOM   3647  CB  LYS A 227      59.480  38.100  81.830  1.00  0.00           C
ATOM   3648  HB1 LYS A 227      60.040  37.390  81.180  1.00  0.00           H
ATOM   3649  HB2 LYS A 227      58.680  37.420  82.210  1.00  0.00           H
ATOM   3650  CG  LYS A 227      60.470  38.350  82.990  1.00  0.00           C
ATOM   3651  HG1 LYS A 227      60.710  37.300  83.300  1.00  0.00           H
ATOM   3652  HG2 LYS A 227      59.980  38.890  83.830  1.00  0.00           H
ATOM   3653  CD  LYS A 227      61.700  39.120  82.460  1.00  0.00           C
ATOM   3654  HD1 LYS A 227      61.280  40.140  82.290  1.00  0.00           H
ATOM   3655  HD2 LYS A 227      62.090  38.600  81.560  1.00  0.00           H
ATOM   3656  CE  LYS A 227      62.800  39.200  83.610  1.00  0.00           C
ATOM   3657  HE1 LYS A 227      62.290  39.450  84.570  1.00  0.00           H
ATOM   3658  HE2 LYS A 227      63.510  39.990  83.270  1.00  0.00           H
ATOM   3659  NZ  LYS A 227      63.610  37.970  83.720  1.00  0.00           N
ATOM   3660  HZ1 LYS A 227      64.230  38.060  84.560  1.00  0.00           H
ATOM   3661  HZ2 LYS A 227      64.110  37.790  82.820  1.00  0.00           H
ATOM   3662  HZ3 LYS A 227      62.980  37.180  83.960  1.00  0.00           H
ATOM   3663  C   LYS A 227      58.090  38.650  79.800  1.00  0.00           C
ATOM   3664  O   LYS A 227      58.550  38.670  78.710  1.00  0.00           O
ATOM   3665  N   ARG A 228      56.830  38.330  79.960  1.00  0.00           N
ATOM   3666  HN  ARG A 228      56.500  38.170  80.890  1.00  0.00           H
ATOM   3667  CA  ARG A 228      55.900  38.160  78.870  1.00  0.00           C
ATOM   3668  HA  ARG A 228      56.330  37.380  78.260  1.00  0.00           H
ATOM   3669  CB  ARG A 228      54.550  37.610  79.460  1.00  0.00           C
ATOM   3670  HB1 ARG A 228      53.980  37.430  78.520  1.00  0.00           H
ATOM   3671  HB2 ARG A 228      54.040  38.450  79.980  1.00  0.00           H
ATOM   3672  CG  ARG A 228      54.650  36.410  80.360  1.00  0.00           C
ATOM   3673  HG1 ARG A 228      53.590  36.120  80.520  1.00  0.00           H
ATOM   3674  HG2 ARG A 228      55.040  36.700  81.350  1.00  0.00           H
ATOM   3675  CD  ARG A 228      55.560  35.290  79.840  1.00  0.00           C
ATOM   3676  HD1 ARG A 228      56.610  35.560  80.090  1.00  0.00           H
ATOM   3677  HD2 ARG A 228      55.410  35.080  78.760  1.00  0.00           H
ATOM   3678  NE  ARG A 228      55.370  34.030  80.630  1.00  0.00           N
ATOM   3679  HE  ARG A 228      54.870  34.100  81.490  1.00  0.00           H
ATOM   3680  CZ  ARG A 228      55.820  32.860  80.300  1.00  0.00           C
ATOM   3681  NH1 ARG A 228      56.570  32.710  79.210  1.00  0.00           N
ATOM   3682 HH11 ARG A 228      56.800  33.520  78.660  1.00  0.00           H
ATOM   3683 HH12 ARG A 228      57.060  31.840  79.170  1.00  0.00           H
ATOM   3684  NH2 ARG A 228      55.420  31.730  80.950  1.00  0.00           N
ATOM   3685 HH21 ARG A 228      54.600  31.750  81.500  1.00  0.00           H
ATOM   3686 HH22 ARG A 228      55.620  30.800  80.640  1.00  0.00           H
ATOM   3687  C   ARG A 228      55.570  39.410  78.020  1.00  0.00           C
ATOM   3688  O   ARG A 228      55.410  39.350  76.800  1.00  0.00           O
ATOM   3689  N   ALA A 229      55.350  40.580  78.620  1.00  0.00           N
ATOM   3690  HN  ALA A 229      55.490  40.540  79.610  1.00  0.00           H
ATOM   3691  CA  ALA A 229      55.320  41.880  77.960  1.00  0.00           C
ATOM   3692  HA  ALA A 229      54.510  41.740  77.260  1.00  0.00           H
ATOM   3693  CB  ALA A 229      54.860  42.970  78.880  1.00  0.00           C
ATOM   3694  HB1 ALA A 229      55.690  43.150  79.600  1.00  0.00           H
ATOM   3695  HB2 ALA A 229      54.010  42.670  79.520  1.00  0.00           H
ATOM   3696  HB3 ALA A 229      54.470  43.860  78.350  1.00  0.00           H
ATOM   3697  C   ALA A 229      56.530  42.180  77.060  1.00  0.00           C
ATOM   3698  O   ALA A 229      56.410  42.550  75.910  1.00  0.00           O
ATOM   3699  N   ILE A 230      57.790  41.950  77.510  1.00  0.00           N
ATOM   3700  HN  ILE A 230      57.940  41.600  78.440  1.00  0.00           H
ATOM   3701  CA  ILE A 230      59.020  42.040  76.670  1.00  0.00           C
ATOM   3702  HA  ILE A 230      59.010  43.010  76.200  1.00  0.00           H
ATOM   3703  CB  ILE A 230      60.380  41.840  77.410  1.00  0.00           C
ATOM   3704  HB  ILE A 230      60.310  40.970  78.110  1.00  0.00           H
ATOM   3705  CG2 ILE A 230      61.590  41.560  76.410  1.00  0.00           C
ATOM   3706 HG21 ILE A 230      61.550  40.480  76.130  1.00  0.00           H
ATOM   3707 HG22 ILE A 230      62.570  41.700  76.920  1.00  0.00           H
ATOM   3708 HG23 ILE A 230      61.600  42.130  75.450  1.00  0.00           H
ATOM   3709  CG1 ILE A 230      60.760  43.120  78.290  1.00  0.00           C
ATOM   3710 HG11 ILE A 230      59.820  43.470  78.770  1.00  0.00           H
ATOM   3711 HG12 ILE A 230      61.220  43.910  77.660  1.00  0.00           H
ATOM   3712  CD  ILE A 230      61.730  42.800  79.420  1.00  0.00           C
ATOM   3713  HD1 ILE A 230      61.410  41.870  79.930  1.00  0.00           H
ATOM   3714  HD2 ILE A 230      61.750  43.660  80.130  1.00  0.00           H
ATOM   3715  HD3 ILE A 230      62.700  42.600  78.920  1.00  0.00           H
ATOM   3716  C   ILE A 230      58.970  41.020  75.560  1.00  0.00           C
ATOM   3717  O   ILE A 230      59.150  41.370  74.380  1.00  0.00           O
ATOM   3718  N   THR A 231      58.560  39.760  75.840  1.00  0.00           N
ATOM   3719  HN  THR A 231      58.030  39.570  76.650  1.00  0.00           H
ATOM   3720  CA  THR A 231      58.380  38.700  74.800  1.00  0.00           C
ATOM   3721  HA  THR A 231      59.360  38.620  74.380  1.00  0.00           H
ATOM   3722  CB  THR A 231      58.020  37.370  75.450  1.00  0.00           C
ATOM   3723  HB  THR A 231      56.970  37.370  75.800  1.00  0.00           H
ATOM   3724  OG1 THR A 231      58.800  37.030  76.540  1.00  0.00           O
ATOM   3725  HG1 THR A 231      58.780  37.720  77.220  1.00  0.00           H
ATOM   3726  CG2 THR A 231      58.250  36.220  74.390  1.00  0.00           C
ATOM   3727 HG21 THR A 231      57.650  36.260  73.450  1.00  0.00           H
ATOM   3728 HG22 THR A 231      58.060  35.230  74.840  1.00  0.00           H
ATOM   3729 HG23 THR A 231      59.310  36.210  74.090  1.00  0.00           H
ATOM   3730  C   THR A 231      57.440  39.080  73.740  1.00  0.00           C
ATOM   3731  O   THR A 231      57.670  39.030  72.560  1.00  0.00           O
ATOM   3732  N   PHE A 232      56.330  39.740  74.150  1.00  0.00           N
ATOM   3733  HN  PHE A 232      56.130  40.020  75.090  1.00  0.00           H
ATOM   3734  CA  PHE A 232      55.210  40.180  73.410  1.00  0.00           C
ATOM   3735  HA  PHE A 232      55.020  39.370  72.720  1.00  0.00           H
ATOM   3736  CB  PHE A 232      53.930  40.390  74.360  1.00  0.00           C
ATOM   3737  HB1 PHE A 232      54.160  41.130  75.170  1.00  0.00           H
ATOM   3738  HB2 PHE A 232      53.660  39.400  74.790  1.00  0.00           H
ATOM   3739  CG  PHE A 232      52.620  40.900  73.720  1.00  0.00           C
ATOM   3740  CD1 PHE A 232      51.820  41.810  74.430  1.00  0.00           C
ATOM   3741  HD1 PHE A 232      52.160  42.110  75.410  1.00  0.00           H
ATOM   3742  CE1 PHE A 232      50.680  42.340  73.940  1.00  0.00           C
ATOM   3743  HE1 PHE A 232      50.170  43.090  74.540  1.00  0.00           H
ATOM   3744  CZ  PHE A 232      50.280  42.020  72.650  1.00  0.00           C
ATOM   3745  HZ  PHE A 232      49.400  42.520  72.240  1.00  0.00           H
ATOM   3746  CD2 PHE A 232      52.200  40.620  72.370  1.00  0.00           C
ATOM   3747  HD2 PHE A 232      52.700  39.960  71.670  1.00  0.00           H
ATOM   3748  CE2 PHE A 232      50.970  41.130  71.940  1.00  0.00           C
ATOM   3749  HE2 PHE A 232      50.760  40.970  70.890  1.00  0.00           H
ATOM   3750  C   PHE A 232      55.390  41.280  72.430  1.00  0.00           C
ATOM   3751  O   PHE A 232      55.230  41.140  71.220  1.00  0.00           O
ATOM   3752  N   ILE A 233      55.910  42.400  72.920  1.00  0.00           N
ATOM   3753  HN  ILE A 233      56.140  42.340  73.890  1.00  0.00           H
ATOM   3754  CA  ILE A 233      56.610  43.420  72.110  1.00  0.00           C
ATOM   3755  HA  ILE A 233      55.820  43.940  71.590  1.00  0.00           H
ATOM   3756  CB  ILE A 233      57.330  44.440  73.060  1.00  0.00           C
ATOM   3757  HB  ILE A 233      58.020  43.900  73.740  1.00  0.00           H
ATOM   3758  CG2 ILE A 233      58.000  45.470  72.150  1.00  0.00           C
ATOM   3759 HG21 ILE A 233      57.270  45.800  71.370  1.00  0.00           H
ATOM   3760 HG22 ILE A 233      58.940  45.070  71.700  1.00  0.00           H
ATOM   3761 HG23 ILE A 233      58.290  46.360  72.750  1.00  0.00           H
ATOM   3762  CG1 ILE A 233      56.130  45.040  73.840  1.00  0.00           C
ATOM   3763 HG11 ILE A 233      55.690  44.250  74.490  1.00  0.00           H
ATOM   3764 HG12 ILE A 233      55.250  45.370  73.240  1.00  0.00           H
ATOM   3765  CD  ILE A 233      56.560  46.230  74.770  1.00  0.00           C
ATOM   3766  HD1 ILE A 233      57.590  45.960  75.060  1.00  0.00           H
ATOM   3767  HD2 ILE A 233      55.890  46.300  75.650  1.00  0.00           H
ATOM   3768  HD3 ILE A 233      56.650  47.140  74.140  1.00  0.00           H
ATOM   3769  C   ILE A 233      57.630  42.840  71.080  1.00  0.00           C
ATOM   3770  O   ILE A 233      57.640  43.270  69.910  1.00  0.00           O
ATOM   3771  N   MET A 234      58.570  41.930  71.500  1.00  0.00           N
ATOM   3772  HN  MET A 234      58.550  41.640  72.450  1.00  0.00           H
ATOM   3773  CA  MET A 234      59.620  41.300  70.660  1.00  0.00           C
ATOM   3774  HA  MET A 234      60.100  42.210  70.330  1.00  0.00           H
ATOM   3775  CB  MET A 234      60.810  40.580  71.470  1.00  0.00           C
ATOM   3776  HB1 MET A 234      60.410  39.730  72.060  1.00  0.00           H
ATOM   3777  HB2 MET A 234      61.160  41.330  72.210  1.00  0.00           H
ATOM   3778  CG  MET A 234      61.980  39.970  70.690  1.00  0.00           C
ATOM   3779  HG1 MET A 234      61.680  39.390  69.790  1.00  0.00           H
ATOM   3780  HG2 MET A 234      62.480  39.260  71.380  1.00  0.00           H
ATOM   3781  SD  MET A 234      63.230  41.040  70.080  1.00  0.00           S
ATOM   3782  CE  MET A 234      63.760  41.940  71.530  1.00  0.00           C
ATOM   3783  HE1 MET A 234      64.150  41.280  72.330  1.00  0.00           H
ATOM   3784  HE2 MET A 234      62.940  42.480  72.060  1.00  0.00           H
ATOM   3785  HE3 MET A 234      64.530  42.700  71.320  1.00  0.00           H
ATOM   3786  C   MET A 234      59.030  40.500  69.480  1.00  0.00           C
ATOM   3787  O   MET A 234      59.380  40.710  68.320  1.00  0.00           O
ATOM   3788  N   VAL A 235      58.070  39.610  69.870  1.00  0.00           N
ATOM   3789  HN  VAL A 235      57.840  39.530  70.830  1.00  0.00           H
ATOM   3790  CA  VAL A 235      57.220  38.890  68.910  1.00  0.00           C
ATOM   3791  HA  VAL A 235      57.980  38.490  68.250  1.00  0.00           H
ATOM   3792  CB  VAL A 235      56.300  37.850  69.620  1.00  0.00           C
ATOM   3793  HB  VAL A 235      55.780  38.250  70.530  1.00  0.00           H
ATOM   3794  CG1 VAL A 235      55.260  37.320  68.630  1.00  0.00           C
ATOM   3795 HG11 VAL A 235      55.650  36.970  67.650  1.00  0.00           H
ATOM   3796 HG12 VAL A 235      54.470  38.050  68.300  1.00  0.00           H
ATOM   3797 HG13 VAL A 235      54.740  36.470  69.130  1.00  0.00           H
ATOM   3798  CG2 VAL A 235      57.140  36.630  70.300  1.00  0.00           C
ATOM   3799 HG21 VAL A 235      58.030  37.040  70.830  1.00  0.00           H
ATOM   3800 HG22 VAL A 235      57.500  35.960  69.490  1.00  0.00           H
ATOM   3801 HG23 VAL A 235      56.400  36.070  70.910  1.00  0.00           H
ATOM   3802  C   VAL A 235      56.440  39.720  68.040  1.00  0.00           C
ATOM   3803  O   VAL A 235      56.380  39.500  66.800  1.00  0.00           O
ATOM   3804  N   VAL A 236      55.820  40.850  68.490  1.00  0.00           N
ATOM   3805  HN  VAL A 236      55.790  41.050  69.470  1.00  0.00           H
ATOM   3806  CA  VAL A 236      55.050  41.770  67.680  1.00  0.00           C
ATOM   3807  HA  VAL A 236      54.320  41.220  67.110  1.00  0.00           H
ATOM   3808  CB  VAL A 236      54.320  42.770  68.560  1.00  0.00           C
ATOM   3809  HB  VAL A 236      54.870  42.940  69.500  1.00  0.00           H
ATOM   3810  CG1 VAL A 236      54.060  44.200  67.940  1.00  0.00           C
ATOM   3811 HG11 VAL A 236      55.040  44.700  67.760  1.00  0.00           H
ATOM   3812 HG12 VAL A 236      53.440  44.850  68.580  1.00  0.00           H
ATOM   3813 HG13 VAL A 236      53.550  44.110  66.940  1.00  0.00           H
ATOM   3814  CG2 VAL A 236      52.940  42.040  68.940  1.00  0.00           C
ATOM   3815 HG21 VAL A 236      52.370  41.900  68.000  1.00  0.00           H
ATOM   3816 HG22 VAL A 236      52.420  42.750  69.620  1.00  0.00           H
ATOM   3817 HG23 VAL A 236      53.050  41.050  69.430  1.00  0.00           H
ATOM   3818  C   VAL A 236      55.880  42.320  66.550  1.00  0.00           C
ATOM   3819  O   VAL A 236      55.450  42.450  65.420  1.00  0.00           O
ATOM   3820  N   ALA A 237      57.150  42.660  66.830  1.00  0.00           N
ATOM   3821  HN  ALA A 237      57.410  42.290  67.720  1.00  0.00           H
ATOM   3822  CA  ALA A 237      58.130  43.320  65.960  1.00  0.00           C
ATOM   3823  HA  ALA A 237      57.600  44.180  65.590  1.00  0.00           H
ATOM   3824  CB  ALA A 237      59.340  43.850  66.720  1.00  0.00           C
ATOM   3825  HB1 ALA A 237      59.030  44.030  67.760  1.00  0.00           H
ATOM   3826  HB2 ALA A 237      59.820  44.770  66.300  1.00  0.00           H
ATOM   3827  HB3 ALA A 237      60.210  43.170  66.860  1.00  0.00           H
ATOM   3828  C   ALA A 237      58.650  42.470  64.870  1.00  0.00           C
ATOM   3829  O   ALA A 237      59.030  42.920  63.810  1.00  0.00           O
ATOM   3830  N   ILE A 238      58.670  41.110  65.140  1.00  0.00           N
ATOM   3831  HN  ILE A 238      58.400  40.750  66.040  1.00  0.00           H
ATOM   3832  CA  ILE A 238      59.050  40.190  64.040  1.00  0.00           C
ATOM   3833  HA  ILE A 238      59.930  40.550  63.520  1.00  0.00           H
ATOM   3834  CB  ILE A 238      59.450  38.790  64.630  1.00  0.00           C
ATOM   3835  HB  ILE A 238      58.580  38.450  65.230  1.00  0.00           H
ATOM   3836  CG2 ILE A 238      59.630  37.750  63.540  1.00  0.00           C
ATOM   3837 HG21 ILE A 238      59.040  37.860  62.610  1.00  0.00           H
ATOM   3838 HG22 ILE A 238      59.630  36.750  64.020  1.00  0.00           H
ATOM   3839 HG23 ILE A 238      60.680  37.940  63.240  1.00  0.00           H
ATOM   3840  CG1 ILE A 238      60.670  38.950  65.570  1.00  0.00           C
ATOM   3841 HG11 ILE A 238      60.930  37.900  65.800  1.00  0.00           H
ATOM   3842 HG12 ILE A 238      60.450  39.500  66.520  1.00  0.00           H
ATOM   3843  CD  ILE A 238      61.950  39.560  65.030  1.00  0.00           C
ATOM   3844  HD1 ILE A 238      61.950  39.590  63.930  1.00  0.00           H
ATOM   3845  HD2 ILE A 238      62.780  38.990  65.520  1.00  0.00           H
ATOM   3846  HD3 ILE A 238      62.050  40.600  65.390  1.00  0.00           H
ATOM   3847  C   ILE A 238      57.870  40.170  63.060  1.00  0.00           C
ATOM   3848  O   ILE A 238      58.080  40.360  61.860  1.00  0.00           O
ATOM   3849  N   VAL A 239      56.610  40.240  63.510  1.00  0.00           N
ATOM   3850  HN  VAL A 239      56.550  40.200  64.510  1.00  0.00           H
ATOM   3851  CA  VAL A 239      55.390  40.400  62.630  1.00  0.00           C
ATOM   3852  HA  VAL A 239      55.490  39.600  61.910  1.00  0.00           H
ATOM   3853  CB  VAL A 239      54.060  40.360  63.450  1.00  0.00           C
ATOM   3854  HB  VAL A 239      54.090  41.070  64.300  1.00  0.00           H
ATOM   3855  CG1 VAL A 239      52.850  40.470  62.550  1.00  0.00           C
ATOM   3856 HG11 VAL A 239      51.850  40.390  63.040  1.00  0.00           H
ATOM   3857 HG12 VAL A 239      52.860  39.600  61.860  1.00  0.00           H
ATOM   3858 HG13 VAL A 239      52.830  41.470  62.080  1.00  0.00           H
ATOM   3859  CG2 VAL A 239      53.920  38.890  64.090  1.00  0.00           C
ATOM   3860 HG21 VAL A 239      54.680  38.830  64.910  1.00  0.00           H
ATOM   3861 HG22 VAL A 239      54.130  38.120  63.310  1.00  0.00           H
ATOM   3862 HG23 VAL A 239      52.940  38.740  64.580  1.00  0.00           H
ATOM   3863  C   VAL A 239      55.380  41.730  61.840  1.00  0.00           C
ATOM   3864  O   VAL A 239      55.080  41.860  60.670  1.00  0.00           O
ATOM   3865  N   PHE A 240      55.730  42.800  62.550  1.00  0.00           N
ATOM   3866  HN  PHE A 240      55.800  42.610  63.530  1.00  0.00           H
ATOM   3867  CA  PHE A 240      55.710  44.120  61.960  1.00  0.00           C
ATOM   3868  HA  PHE A 240      54.770  44.220  61.430  1.00  0.00           H
ATOM   3869  CB  PHE A 240      56.020  45.060  63.170  1.00  0.00           C
ATOM   3870  HB1 PHE A 240      56.950  44.750  63.690  1.00  0.00           H
ATOM   3871  HB2 PHE A 240      55.100  45.050  63.780  1.00  0.00           H
ATOM   3872  CG  PHE A 240      56.190  46.540  62.740  1.00  0.00           C
ATOM   3873  CD1 PHE A 240      55.070  47.250  62.430  1.00  0.00           C
ATOM   3874  HD1 PHE A 240      54.100  46.770  62.510  1.00  0.00           H
ATOM   3875  CE1 PHE A 240      55.190  48.630  62.040  1.00  0.00           C
ATOM   3876  HE1 PHE A 240      54.330  49.210  61.770  1.00  0.00           H
ATOM   3877  CZ  PHE A 240      56.400  49.260  62.120  1.00  0.00           C
ATOM   3878  HZ  PHE A 240      56.580  50.220  61.660  1.00  0.00           H
ATOM   3879  CD2 PHE A 240      57.410  47.110  62.730  1.00  0.00           C
ATOM   3880  HD2 PHE A 240      58.190  46.520  63.200  1.00  0.00           H
ATOM   3881  CE2 PHE A 240      57.570  48.460  62.360  1.00  0.00           C
ATOM   3882  HE2 PHE A 240      58.560  48.880  62.320  1.00  0.00           H
ATOM   3883  C   PHE A 240      56.660  44.270  60.780  1.00  0.00           C
ATOM   3884  O   PHE A 240      56.360  44.940  59.820  1.00  0.00           O
ATOM   3885  N   VAL A 241      57.840  43.730  60.890  1.00  0.00           N
ATOM   3886  HN  VAL A 241      58.180  43.450  61.770  1.00  0.00           H
ATOM   3887  CA  VAL A 241      58.770  43.590  59.790  1.00  0.00           C
ATOM   3888  HA  VAL A 241      59.100  44.550  59.420  1.00  0.00           H
ATOM   3889  CB  VAL A 241      59.950  42.790  60.360  1.00  0.00           C
ATOM   3890  HB  VAL A 241      59.440  42.000  60.960  1.00  0.00           H
ATOM   3891  CG1 VAL A 241      60.910  41.990  59.410  1.00  0.00           C
ATOM   3892 HG11 VAL A 241      61.420  42.680  58.710  1.00  0.00           H
ATOM   3893 HG12 VAL A 241      60.400  41.310  58.690  1.00  0.00           H
ATOM   3894 HG13 VAL A 241      61.790  41.460  59.830  1.00  0.00           H
ATOM   3895  CG2 VAL A 241      60.700  43.770  61.270  1.00  0.00           C
ATOM   3896 HG21 VAL A 241      61.550  43.170  61.670  1.00  0.00           H
ATOM   3897 HG22 VAL A 241      60.200  44.290  62.120  1.00  0.00           H
ATOM   3898 HG23 VAL A 241      61.270  44.540  60.710  1.00  0.00           H
ATOM   3899  C   VAL A 241      58.220  42.810  58.580  1.00  0.00           C
ATOM   3900  O   VAL A 241      58.220  43.240  57.450  1.00  0.00           O
ATOM   3901  N   ILE A 242      57.610  41.590  58.870  1.00  0.00           N
ATOM   3902  HN  ILE A 242      57.510  41.260  59.810  1.00  0.00           H
ATOM   3903  CA  ILE A 242      57.010  40.680  57.840  1.00  0.00           C
ATOM   3904  HA  ILE A 242      57.790  40.430  57.130  1.00  0.00           H
ATOM   3905  CB  ILE A 242      56.660  39.210  58.430  1.00  0.00           C
ATOM   3906  HB  ILE A 242      55.900  39.310  59.240  1.00  0.00           H
ATOM   3907  CG2 ILE A 242      55.990  38.380  57.350  1.00  0.00           C
ATOM   3908 HG21 ILE A 242      55.000  38.820  57.130  1.00  0.00           H
ATOM   3909 HG22 ILE A 242      55.760  37.380  57.810  1.00  0.00           H
ATOM   3910 HG23 ILE A 242      56.590  38.130  56.440  1.00  0.00           H
ATOM   3911  CG1 ILE A 242      57.960  38.560  59.020  1.00  0.00           C
ATOM   3912 HG11 ILE A 242      58.600  39.320  59.510  1.00  0.00           H
ATOM   3913 HG12 ILE A 242      58.560  38.110  58.200  1.00  0.00           H
ATOM   3914  CD  ILE A 242      57.490  37.550  60.070  1.00  0.00           C
ATOM   3915  HD1 ILE A 242      56.780  36.800  59.660  1.00  0.00           H
ATOM   3916  HD2 ILE A 242      57.030  37.980  60.970  1.00  0.00           H
ATOM   3917  HD3 ILE A 242      58.330  36.930  60.440  1.00  0.00           H
ATOM   3918  C   ILE A 242      55.890  41.390  57.010  1.00  0.00           C
ATOM   3919  O   ILE A 242      55.920  41.300  55.810  1.00  0.00           O
ATOM   3920  N   CYS A 243      55.020  42.070  57.680  1.00  0.00           N
ATOM   3921  HN  CYS A 243      55.150  42.110  58.680  1.00  0.00           H
ATOM   3922  CA  CYS A 243      54.110  42.990  57.030  1.00  0.00           C
ATOM   3923  HA  CYS A 243      53.380  42.350  56.570  1.00  0.00           H
ATOM   3924  CB  CYS A 243      53.370  43.960  58.070  1.00  0.00           C
ATOM   3925  HB1 CYS A 243      52.930  44.920  57.730  1.00  0.00           H
ATOM   3926  HB2 CYS A 243      54.110  44.220  58.860  1.00  0.00           H
ATOM   3927  SG  CYS A 243      52.060  43.040  58.870  1.00  0.00           S
ATOM   3928  HG1 CYS A 243      51.870  42.330  57.770  1.00  0.00           H
ATOM   3929  C   CYS A 243      54.630  43.800  55.780  1.00  0.00           C
ATOM   3930  O   CYS A 243      53.950  43.950  54.780  1.00  0.00           O
ATOM   3931  N   PHE A 244      55.800  44.380  55.920  1.00  0.00           N
ATOM   3932  HN  PHE A 244      56.330  44.270  56.760  1.00  0.00           H
ATOM   3933  CA  PHE A 244      56.330  45.420  55.000  1.00  0.00           C
ATOM   3934  HA  PHE A 244      55.570  45.510  54.230  1.00  0.00           H
ATOM   3935  CB  PHE A 244      56.350  46.690  55.890  1.00  0.00           C
ATOM   3936  HB1 PHE A 244      56.670  47.520  55.210  1.00  0.00           H
ATOM   3937  HB2 PHE A 244      57.160  46.600  56.640  1.00  0.00           H
ATOM   3938  CG  PHE A 244      55.100  47.060  56.490  1.00  0.00           C
ATOM   3939  CD1 PHE A 244      55.040  47.300  57.870  1.00  0.00           C
ATOM   3940  HD1 PHE A 244      55.940  47.060  58.380  1.00  0.00           H
ATOM   3941  CE1 PHE A 244      53.870  47.650  58.570  1.00  0.00           C
ATOM   3942  HE1 PHE A 244      53.800  47.800  59.640  1.00  0.00           H
ATOM   3943  CZ  PHE A 244      52.690  47.880  57.820  1.00  0.00           C
ATOM   3944  HZ  PHE A 244      51.750  48.120  58.280  1.00  0.00           H
ATOM   3945  CD2 PHE A 244      53.850  47.250  55.810  1.00  0.00           C
ATOM   3946  HD2 PHE A 244      53.790  47.060  54.740  1.00  0.00           H
ATOM   3947  CE2 PHE A 244      52.770  47.850  56.420  1.00  0.00           C
ATOM   3948  HE2 PHE A 244      51.870  48.030  55.840  1.00  0.00           H
ATOM   3949  C   PHE A 244      57.770  45.190  54.430  1.00  0.00           C
ATOM   3950  O   PHE A 244      58.240  45.650  53.380  1.00  0.00           O
ATOM   3951  N   LEU A 245      58.600  44.460  55.170  1.00  0.00           N
ATOM   3952  HN  LEU A 245      58.370  44.110  56.070  1.00  0.00           H
ATOM   3953  CA  LEU A 245      60.020  44.360  54.740  1.00  0.00           C
ATOM   3954  HA  LEU A 245      60.400  45.290  54.340  1.00  0.00           H
ATOM   3955  CB  LEU A 245      60.980  44.230  55.930  1.00  0.00           C
ATOM   3956  HB1 LEU A 245      62.040  44.270  55.610  1.00  0.00           H
ATOM   3957  HB2 LEU A 245      60.910  43.230  56.430  1.00  0.00           H
ATOM   3958  CG  LEU A 245      60.880  45.390  56.970  1.00  0.00           C
ATOM   3959  HG  LEU A 245      59.980  45.100  57.550  1.00  0.00           H
ATOM   3960  CD1 LEU A 245      62.090  45.450  57.870  1.00  0.00           C
ATOM   3961 HD11 LEU A 245      62.050  46.320  58.550  1.00  0.00           H
ATOM   3962 HD12 LEU A 245      63.060  45.510  57.330  1.00  0.00           H
ATOM   3963 HD13 LEU A 245      62.210  44.570  58.540  1.00  0.00           H
ATOM   3964  CD2 LEU A 245      60.680  46.780  56.390  1.00  0.00           C
ATOM   3965 HD21 LEU A 245      60.360  47.420  57.240  1.00  0.00           H
ATOM   3966 HD22 LEU A 245      59.780  46.780  55.750  1.00  0.00           H
ATOM   3967 HD23 LEU A 245      61.640  47.020  55.900  1.00  0.00           H
ATOM   3968  C   LEU A 245      60.420  43.380  53.600  1.00  0.00           C
ATOM   3969  O   LEU A 245      61.260  43.730  52.780  1.00  0.00           O
ATOM   3970  N   PRO A 246      59.610  42.210  53.420  1.00  0.00           N
ATOM   3971  CD  PRO A 246      58.920  41.530  54.510  1.00  0.00           C
ATOM   3972  HD1 PRO A 246      57.910  41.990  54.520  1.00  0.00           H
ATOM   3973  HD2 PRO A 246      59.450  41.600  55.490  1.00  0.00           H
ATOM   3974  CA  PRO A 246      59.680  41.470  52.150  1.00  0.00           C
ATOM   3975  HA  PRO A 246      60.680  41.190  51.860  1.00  0.00           H
ATOM   3976  CB  PRO A 246      58.790  40.280  52.390  1.00  0.00           C
ATOM   3977  HB1 PRO A 246      59.170  39.430  51.790  1.00  0.00           H
ATOM   3978  HB2 PRO A 246      57.730  40.470  52.150  1.00  0.00           H
ATOM   3979  CG  PRO A 246      58.780  40.090  53.920  1.00  0.00           C
ATOM   3980  HG1 PRO A 246      57.840  39.640  54.290  1.00  0.00           H
ATOM   3981  HG2 PRO A 246      59.660  39.510  54.270  1.00  0.00           H
ATOM   3982  C   PRO A 246      59.140  42.330  51.050  1.00  0.00           C
ATOM   3983  O   PRO A 246      59.660  42.220  50.000  1.00  0.00           O
ATOM   3984  N   SER A 247      58.090  43.180  51.160  1.00  0.00           N
ATOM   3985  HN  SER A 247      57.580  43.130  52.010  1.00  0.00           H
ATOM   3986  CA  SER A 247      57.670  44.120  50.160  1.00  0.00           C
ATOM   3987  HA  SER A 247      57.380  43.490  49.340  1.00  0.00           H
ATOM   3988  CB  SER A 247      56.500  44.960  50.700  1.00  0.00           C
ATOM   3989  HB1 SER A 247      56.600  45.500  51.670  1.00  0.00           H
ATOM   3990  HB2 SER A 247      55.610  44.350  50.970  1.00  0.00           H
ATOM   3991  OG  SER A 247      56.060  46.000  49.850  1.00  0.00           O
ATOM   3992  HG1 SER A 247      55.610  45.480  49.180  1.00  0.00           H
ATOM   3993  C   SER A 247      58.790  45.020  49.690  1.00  0.00           C
ATOM   3994  O   SER A 247      59.030  45.230  48.470  1.00  0.00           O
ATOM   3995  N   VAL A 248      59.610  45.600  50.590  1.00  0.00           N
ATOM   3996  HN  VAL A 248      59.310  45.400  51.530  1.00  0.00           H
ATOM   3997  CA  VAL A 248      60.860  46.180  50.250  1.00  0.00           C
ATOM   3998  HA  VAL A 248      60.670  46.920  49.490  1.00  0.00           H
ATOM   3999  CB  VAL A 248      61.440  46.960  51.500  1.00  0.00           C
ATOM   4000  HB  VAL A 248      61.620  46.200  52.290  1.00  0.00           H
ATOM   4001  CG1 VAL A 248      62.720  47.730  51.210  1.00  0.00           C
ATOM   4002 HG11 VAL A 248      62.840  48.370  52.110  1.00  0.00           H
ATOM   4003 HG12 VAL A 248      62.620  48.390  50.320  1.00  0.00           H
ATOM   4004 HG13 VAL A 248      63.570  47.020  51.110  1.00  0.00           H
ATOM   4005  CG2 VAL A 248      60.410  47.950  52.090  1.00  0.00           C
ATOM   4006 HG21 VAL A 248      60.290  48.820  51.420  1.00  0.00           H
ATOM   4007 HG22 VAL A 248      60.630  48.330  53.120  1.00  0.00           H
ATOM   4008 HG23 VAL A 248      59.420  47.440  52.220  1.00  0.00           H
ATOM   4009  C   VAL A 248      61.910  45.270  49.640  1.00  0.00           C
ATOM   4010  O   VAL A 248      62.520  45.740  48.660  1.00  0.00           O
ATOM   4011  N   VAL A 249      62.160  44.030  50.150  1.00  0.00           N
ATOM   4012  HN  VAL A 249      61.700  43.710  50.990  1.00  0.00           H
ATOM   4013  CA  VAL A 249      63.150  43.100  49.500  1.00  0.00           C
ATOM   4014  HA  VAL A 249      64.090  43.620  49.460  1.00  0.00           H
ATOM   4015  CB  VAL A 249      63.580  41.910  50.350  1.00  0.00           C
ATOM   4016  HB  VAL A 249      62.670  41.340  50.640  1.00  0.00           H
ATOM   4017  CG1 VAL A 249      64.520  40.940  49.620  1.00  0.00           C
ATOM   4018 HG11 VAL A 249      63.930  40.520  48.770  1.00  0.00           H
ATOM   4019 HG12 VAL A 249      64.960  40.160  50.280  1.00  0.00           H
ATOM   4020 HG13 VAL A 249      65.360  41.440  49.100  1.00  0.00           H
ATOM   4021  CG2 VAL A 249      64.320  42.450  51.560  1.00  0.00           C
ATOM   4022 HG21 VAL A 249      65.000  43.300  51.350  1.00  0.00           H
ATOM   4023 HG22 VAL A 249      64.980  41.720  52.100  1.00  0.00           H
ATOM   4024 HG23 VAL A 249      63.680  42.580  52.450  1.00  0.00           H
ATOM   4025  C   VAL A 249      62.710  42.760  48.060  1.00  0.00           C
ATOM   4026  O   VAL A 249      63.520  42.710  47.100  1.00  0.00           O
ATOM   4027  N   VAL A 250      61.350  42.590  47.810  1.00  0.00           N
ATOM   4028  HN  VAL A 250      60.750  42.670  48.590  1.00  0.00           H
ATOM   4029  CA  VAL A 250      60.760  42.340  46.440  1.00  0.00           C
ATOM   4030  HA  VAL A 250      61.280  41.520  45.970  1.00  0.00           H
ATOM   4031  CB  VAL A 250      59.320  41.850  46.560  1.00  0.00           C
ATOM   4032  HB  VAL A 250      58.840  42.560  47.280  1.00  0.00           H
ATOM   4033  CG1 VAL A 250      58.400  41.660  45.320  1.00  0.00           C
ATOM   4034 HG11 VAL A 250      58.580  40.780  44.680  1.00  0.00           H
ATOM   4035 HG12 VAL A 250      58.510  42.510  44.620  1.00  0.00           H
ATOM   4036 HG13 VAL A 250      57.350  41.580  45.680  1.00  0.00           H
ATOM   4037  CG2 VAL A 250      59.400  40.530  47.420  1.00  0.00           C
ATOM   4038 HG21 VAL A 250      58.410  40.190  47.800  1.00  0.00           H
ATOM   4039 HG22 VAL A 250      60.080  40.570  48.310  1.00  0.00           H
ATOM   4040 HG23 VAL A 250      59.690  39.750  46.680  1.00  0.00           H
ATOM   4041  C   VAL A 250      60.900  43.570  45.590  1.00  0.00           C
ATOM   4042  O   VAL A 250      61.040  43.420  44.370  1.00  0.00           O
ATOM   4043  N   ARG A 251      60.770  44.800  46.140  1.00  0.00           N
ATOM   4044  HN  ARG A 251      60.530  44.920  47.100  1.00  0.00           H
ATOM   4045  CA  ARG A 251      60.790  46.030  45.300  1.00  0.00           C
ATOM   4046  HA  ARG A 251      60.230  45.870  44.400  1.00  0.00           H
ATOM   4047  CB  ARG A 251      60.150  47.170  46.110  1.00  0.00           C
ATOM   4048  HB1 ARG A 251      60.660  47.320  47.090  1.00  0.00           H
ATOM   4049  HB2 ARG A 251      59.100  46.920  46.360  1.00  0.00           H
ATOM   4050  CG  ARG A 251      59.960  48.530  45.380  1.00  0.00           C
ATOM   4051  HG1 ARG A 251      61.000  48.920  45.250  1.00  0.00           H
ATOM   4052  HG2 ARG A 251      59.440  49.340  45.930  1.00  0.00           H
ATOM   4053  CD  ARG A 251      59.450  48.620  43.910  1.00  0.00           C
ATOM   4054  HD1 ARG A 251      59.930  47.830  43.290  1.00  0.00           H
ATOM   4055  HD2 ARG A 251      59.780  49.560  43.400  1.00  0.00           H
ATOM   4056  NE  ARG A 251      57.930  48.480  43.930  1.00  0.00           N
ATOM   4057  HE  ARG A 251      57.540  48.310  44.830  1.00  0.00           H
ATOM   4058  CZ  ARG A 251      57.160  48.210  42.910  1.00  0.00           C
ATOM   4059  NH1 ARG A 251      57.680  48.220  41.700  1.00  0.00           N
ATOM   4060 HH11 ARG A 251      58.460  48.830  41.580  1.00  0.00           H
ATOM   4061 HH12 ARG A 251      56.980  48.340  40.980  1.00  0.00           H
ATOM   4062  NH2 ARG A 251      55.980  47.730  43.230  1.00  0.00           N
ATOM   4063 HH21 ARG A 251      55.630  47.880  44.150  1.00  0.00           H
ATOM   4064 HH22 ARG A 251      55.500  47.160  42.550  1.00  0.00           H
ATOM   4065  C   ARG A 251      62.250  46.340  44.860  1.00  0.00           C
ATOM   4066  O   ARG A 251      62.470  46.830  43.770  1.00  0.00           O
ATOM   4067  N   ILE A 252      63.320  46.020  45.670  1.00  0.00           N
ATOM   4068  HN  ILE A 252      63.230  45.750  46.620  1.00  0.00           H
ATOM   4069  CA  ILE A 252      64.690  45.980  45.270  1.00  0.00           C
ATOM   4070  HA  ILE A 252      64.810  46.910  44.750  1.00  0.00           H
ATOM   4071  CB  ILE A 252      65.790  45.840  46.390  1.00  0.00           C
ATOM   4072  HB  ILE A 252      65.680  44.940  47.030  1.00  0.00           H
ATOM   4073  CG2 ILE A 252      67.160  45.620  45.750  1.00  0.00           C
ATOM   4074 HG21 ILE A 252      67.950  45.770  46.520  1.00  0.00           H
ATOM   4075 HG22 ILE A 252      67.340  46.350  44.930  1.00  0.00           H
ATOM   4076 HG23 ILE A 252      67.240  44.580  45.380  1.00  0.00           H
ATOM   4077  CG1 ILE A 252      65.890  47.150  47.200  1.00  0.00           C
ATOM   4078 HG11 ILE A 252      64.850  47.530  47.250  1.00  0.00           H
ATOM   4079 HG12 ILE A 252      66.400  47.920  46.590  1.00  0.00           H
ATOM   4080  CD  ILE A 252      66.540  46.930  48.550  1.00  0.00           C
ATOM   4081  HD1 ILE A 252      67.480  46.340  48.520  1.00  0.00           H
ATOM   4082  HD2 ILE A 252      65.810  46.460  49.240  1.00  0.00           H
ATOM   4083  HD3 ILE A 252      66.920  47.880  48.980  1.00  0.00           H
ATOM   4084  C   ILE A 252      64.940  44.960  44.190  1.00  0.00           C
ATOM   4085  O   ILE A 252      65.630  45.290  43.240  1.00  0.00           O
ATOM   4086  N   ARG A 253      64.290  43.760  44.150  1.00  0.00           N
ATOM   4087  HN  ARG A 253      63.630  43.630  44.880  1.00  0.00           H
ATOM   4088  CA  ARG A 253      64.360  42.780  43.100  1.00  0.00           C
ATOM   4089  HA  ARG A 253      65.360  42.750  42.690  1.00  0.00           H
ATOM   4090  CB  ARG A 253      64.000  41.300  43.550  1.00  0.00           C
ATOM   4091  HB1 ARG A 253      62.940  41.420  43.890  1.00  0.00           H
ATOM   4092  HB2 ARG A 253      64.510  41.060  44.520  1.00  0.00           H
ATOM   4093  CG  ARG A 253      64.050  40.250  42.490  1.00  0.00           C
ATOM   4094  HG1 ARG A 253      63.270  40.490  41.740  1.00  0.00           H
ATOM   4095  HG2 ARG A 253      63.750  39.230  42.860  1.00  0.00           H
ATOM   4096  CD  ARG A 253      65.430  40.110  41.830  1.00  0.00           C
ATOM   4097  HD1 ARG A 253      66.290  39.880  42.500  1.00  0.00           H
ATOM   4098  HD2 ARG A 253      65.800  41.030  41.330  1.00  0.00           H
ATOM   4099  NE  ARG A 253      65.480  39.010  40.760  1.00  0.00           N
ATOM   4100  HE  ARG A 253      64.660  38.540  40.420  1.00  0.00           H
ATOM   4101  CZ  ARG A 253      66.590  38.470  40.320  1.00  0.00           C
ATOM   4102  NH1 ARG A 253      67.710  39.000  40.530  1.00  0.00           N
ATOM   4103 HH11 ARG A 253      67.810  39.740  41.190  1.00  0.00           H
ATOM   4104 HH12 ARG A 253      68.570  38.500  40.390  1.00  0.00           H
ATOM   4105  NH2 ARG A 253      66.550  37.480  39.420  1.00  0.00           N
ATOM   4106 HH21 ARG A 253      65.670  37.000  39.440  1.00  0.00           H
ATOM   4107 HH22 ARG A 253      67.370  37.090  38.980  1.00  0.00           H
ATOM   4108  C   ARG A 253      63.510  43.210  41.860  1.00  0.00           C
ATOM   4109  O   ARG A 253      63.960  43.070  40.750  1.00  0.00           O
ATOM   4110  N   ILE A 254      62.370  43.930  42.050  1.00  0.00           N
ATOM   4111  HN  ILE A 254      61.920  43.940  42.950  1.00  0.00           H
ATOM   4112  CA  ILE A 254      61.760  44.630  40.980  1.00  0.00           C
ATOM   4113  HA  ILE A 254      61.480  43.890  40.250  1.00  0.00           H
ATOM   4114  CB  ILE A 254      60.440  45.190  41.390  1.00  0.00           C
ATOM   4115  HB  ILE A 254      60.630  45.780  42.320  1.00  0.00           H
ATOM   4116  CG2 ILE A 254      59.810  46.130  40.390  1.00  0.00           C
ATOM   4117 HG21 ILE A 254      60.160  47.170  40.630  1.00  0.00           H
ATOM   4118 HG22 ILE A 254      58.710  46.120  40.480  1.00  0.00           H
ATOM   4119 HG23 ILE A 254      60.150  45.790  39.380  1.00  0.00           H
ATOM   4120  CG1 ILE A 254      59.400  44.080  41.640  1.00  0.00           C
ATOM   4121 HG11 ILE A 254      59.810  43.250  42.260  1.00  0.00           H
ATOM   4122 HG12 ILE A 254      59.170  43.640  40.650  1.00  0.00           H
ATOM   4123  CD  ILE A 254      58.160  44.550  42.340  1.00  0.00           C
ATOM   4124  HD1 ILE A 254      57.780  43.630  42.840  1.00  0.00           H
ATOM   4125  HD2 ILE A 254      57.410  44.920  41.600  1.00  0.00           H
ATOM   4126  HD3 ILE A 254      58.240  45.320  43.140  1.00  0.00           H
ATOM   4127  C   ILE A 254      62.620  45.660  40.260  1.00  0.00           C
ATOM   4128  O   ILE A 254      62.860  45.610  39.050  1.00  0.00           O
ATOM   4129  N   PHE A 255      63.390  46.440  41.070  1.00  0.00           N
ATOM   4130  HN  PHE A 255      63.220  46.530  42.050  1.00  0.00           H
ATOM   4131  CA  PHE A 255      64.460  47.300  40.550  1.00  0.00           C
ATOM   4132  HA  PHE A 255      63.970  47.970  39.860  1.00  0.00           H
ATOM   4133  CB  PHE A 255      65.100  48.220  41.600  1.00  0.00           C
ATOM   4134  HB1 PHE A 255      65.930  48.720  41.060  1.00  0.00           H
ATOM   4135  HB2 PHE A 255      65.520  47.660  42.460  1.00  0.00           H
ATOM   4136  CG  PHE A 255      64.230  49.230  42.260  1.00  0.00           C
ATOM   4137  CD1 PHE A 255      63.050  49.680  41.640  1.00  0.00           C
ATOM   4138  HD1 PHE A 255      62.730  49.200  40.710  1.00  0.00           H
ATOM   4139  CE1 PHE A 255      62.210  50.570  42.300  1.00  0.00           C
ATOM   4140  HE1 PHE A 255      61.360  50.990  41.780  1.00  0.00           H
ATOM   4141  CZ  PHE A 255      62.470  51.040  43.570  1.00  0.00           C
ATOM   4142  HZ  PHE A 255      61.800  51.750  44.050  1.00  0.00           H
ATOM   4143  CD2 PHE A 255      64.560  49.780  43.550  1.00  0.00           C
ATOM   4144  HD2 PHE A 255      65.420  49.400  44.080  1.00  0.00           H
ATOM   4145  CE2 PHE A 255      63.640  50.700  44.200  1.00  0.00           C
ATOM   4146  HE2 PHE A 255      63.910  51.050  45.190  1.00  0.00           H
ATOM   4147  C   PHE A 255      65.580  46.530  39.830  1.00  0.00           C
ATOM   4148  O   PHE A 255      65.890  46.860  38.680  1.00  0.00           O
ATOM   4149  N   TRP A 256      66.180  45.430  40.400  1.00  0.00           N
ATOM   4150  HN  TRP A 256      65.980  45.070  41.300  1.00  0.00           H
ATOM   4151  CA  TRP A 256      67.160  44.710  39.540  1.00  0.00           C
ATOM   4152  HA  TRP A 256      68.080  45.260  39.410  1.00  0.00           H
ATOM   4153  CB  TRP A 256      67.500  43.410  40.320  1.00  0.00           C
ATOM   4154  HB1 TRP A 256      66.680  42.660  40.360  1.00  0.00           H
ATOM   4155  HB2 TRP A 256      67.700  43.640  41.400  1.00  0.00           H
ATOM   4156  CG  TRP A 256      68.670  42.680  39.800  1.00  0.00           C
ATOM   4157  CD1 TRP A 256      68.560  41.700  38.770  1.00  0.00           C
ATOM   4158  HD1 TRP A 256      67.580  41.410  38.410  1.00  0.00           H
ATOM   4159  NE1 TRP A 256      69.800  41.200  38.560  1.00  0.00           N
ATOM   4160  HE1 TRP A 256      70.020  40.360  38.110  1.00  0.00           H
ATOM   4161  CE2 TRP A 256      70.730  41.800  39.330  1.00  0.00           C
ATOM   4162  CD2 TRP A 256      70.060  42.670  40.140  1.00  0.00           C
ATOM   4163  CE3 TRP A 256      70.830  43.480  40.910  1.00  0.00           C
ATOM   4164  HE3 TRP A 256      70.350  44.220  41.540  1.00  0.00           H
ATOM   4165  CZ3 TRP A 256      72.210  43.310  41.060  1.00  0.00           C
ATOM   4166  HZ3 TRP A 256      72.800  43.970  41.660  1.00  0.00           H
ATOM   4167  CZ2 TRP A 256      72.170  41.600  39.330  1.00  0.00           C
ATOM   4168  HZ2 TRP A 256      72.570  40.950  38.570  1.00  0.00           H
ATOM   4169  CH2 TRP A 256      72.860  42.370  40.240  1.00  0.00           C
ATOM   4170  HH2 TRP A 256      73.920  42.360  40.070  1.00  0.00           H
ATOM   4171  C   TRP A 256      66.680  44.270  38.180  1.00  0.00           C
ATOM   4172  O   TRP A 256      67.340  44.450  37.180  1.00  0.00           O
ATOM   4173  N   LEU A 257      65.390  43.820  38.130  1.00  0.00           N
ATOM   4174  HN  LEU A 257      64.860  43.780  38.980  1.00  0.00           H
ATOM   4175  CA  LEU A 257      64.840  43.220  36.950  1.00  0.00           C
ATOM   4176  HA  LEU A 257      65.540  42.490  36.570  1.00  0.00           H
ATOM   4177  CB  LEU A 257      63.480  42.570  37.320  1.00  0.00           C
ATOM   4178  HB1 LEU A 257      62.790  42.450  36.470  1.00  0.00           H
ATOM   4179  HB2 LEU A 257      62.930  43.280  37.990  1.00  0.00           H
ATOM   4180  CG  LEU A 257      63.560  41.170  37.990  1.00  0.00           C
ATOM   4181  HG  LEU A 257      64.330  41.230  38.790  1.00  0.00           H
ATOM   4182  CD1 LEU A 257      62.220  40.810  38.540  1.00  0.00           C
ATOM   4183 HD11 LEU A 257      61.430  41.230  37.870  1.00  0.00           H
ATOM   4184 HD12 LEU A 257      62.080  41.240  39.550  1.00  0.00           H
ATOM   4185 HD13 LEU A 257      62.110  39.710  38.600  1.00  0.00           H
ATOM   4186  CD2 LEU A 257      63.960  40.080  36.930  1.00  0.00           C
ATOM   4187 HD21 LEU A 257      64.330  39.120  37.370  1.00  0.00           H
ATOM   4188 HD22 LEU A 257      64.770  40.500  36.290  1.00  0.00           H
ATOM   4189 HD23 LEU A 257      63.020  40.040  36.350  1.00  0.00           H
ATOM   4190  C   LEU A 257      64.490  44.210  35.840  1.00  0.00           C
ATOM   4191  O   LEU A 257      64.610  43.840  34.680  1.00  0.00           O
ATOM   4192  N   LEU A 258      64.060  45.450  36.090  1.00  0.00           N
ATOM   4193  HN  LEU A 258      63.840  45.600  37.040  1.00  0.00           H
ATOM   4194  CA  LEU A 258      63.830  46.550  35.110  1.00  0.00           C
ATOM   4195  HA  LEU A 258      63.080  46.240  34.400  1.00  0.00           H
ATOM   4196  CB  LEU A 258      63.370  47.860  35.810  1.00  0.00           C
ATOM   4197  HB1 LEU A 258      63.350  48.610  34.990  1.00  0.00           H
ATOM   4198  HB2 LEU A 258      64.100  48.190  36.580  1.00  0.00           H
ATOM   4199  CG  LEU A 258      62.000  47.900  36.450  1.00  0.00           C
ATOM   4200  HG  LEU A 258      61.870  46.960  37.050  1.00  0.00           H
ATOM   4201  CD1 LEU A 258      61.870  49.010  37.600  1.00  0.00           C
ATOM   4202 HD11 LEU A 258      62.840  49.040  38.140  1.00  0.00           H
ATOM   4203 HD12 LEU A 258      61.090  48.650  38.310  1.00  0.00           H
ATOM   4204 HD13 LEU A 258      61.600  50.030  37.260  1.00  0.00           H
ATOM   4205  CD2 LEU A 258      60.840  47.980  35.430  1.00  0.00           C
ATOM   4206 HD21 LEU A 258      60.870  47.270  34.560  1.00  0.00           H
ATOM   4207 HD22 LEU A 258      60.850  48.980  34.950  1.00  0.00           H
ATOM   4208 HD23 LEU A 258      59.910  47.800  36.000  1.00  0.00           H
ATOM   4209  C   LEU A 258      65.090  46.820  34.360  1.00  0.00           C
ATOM   4210  O   LEU A 258      65.200  46.900  33.140  1.00  0.00           O
ATOM   4211  N   HSD A 259      66.210  47.020  35.150  1.00  0.00           N
ATOM   4212  HN  HSD A 259      66.190  46.980  36.140  1.00  0.00           H
ATOM   4213  CA  HSD A 259      67.470  47.200  34.570  1.00  0.00           C
ATOM   4214  HA  HSD A 259      67.460  48.040  33.900  1.00  0.00           H
ATOM   4215  CB  HSD A 259      68.500  47.710  35.650  1.00  0.00           C
ATOM   4216  HB1 HSD A 259      69.570  47.790  35.320  1.00  0.00           H
ATOM   4217  HB2 HSD A 259      68.540  46.920  36.440  1.00  0.00           H
ATOM   4218  ND1 HSD A 259      67.790  49.290  37.580  1.00  0.00           N
ATOM   4219  HD1 HSD A 259      67.680  48.660  38.360  1.00  0.00           H
ATOM   4220  CG  HSD A 259      68.250  49.050  36.310  1.00  0.00           C
ATOM   4221  CE1 HSD A 259      67.670  50.630  37.710  1.00  0.00           C
ATOM   4222  HE1 HSD A 259      67.310  51.100  38.630  1.00  0.00           H
ATOM   4223  NE2 HSD A 259      67.990  51.260  36.580  1.00  0.00           N
ATOM   4224  CD2 HSD A 259      68.330  50.230  35.680  1.00  0.00           C
ATOM   4225  HD2 HSD A 259      68.810  50.470  34.730  1.00  0.00           H
ATOM   4226  C   HSD A 259      68.040  46.030  33.780  1.00  0.00           C
ATOM   4227  O   HSD A 259      68.680  46.260  32.790  1.00  0.00           O
ATOM   4228  N   THR A 260      67.730  44.840  34.230  1.00  0.00           N
ATOM   4229  HN  THR A 260      67.150  44.660  35.010  1.00  0.00           H
ATOM   4230  CA  THR A 260      68.400  43.680  33.590  1.00  0.00           C
ATOM   4231  HA  THR A 260      69.330  44.030  33.130  1.00  0.00           H
ATOM   4232  CB  THR A 260      68.780  42.630  34.580  1.00  0.00           C
ATOM   4233  HB  THR A 260      68.980  41.640  34.130  1.00  0.00           H
ATOM   4234  OG1 THR A 260      67.820  42.400  35.590  1.00  0.00           O
ATOM   4235  HG1 THR A 260      67.810  43.240  36.050  1.00  0.00           H
ATOM   4236  CG2 THR A 260      70.050  43.140  35.190  1.00  0.00           C
ATOM   4237 HG21 THR A 260      69.870  44.140  35.640  1.00  0.00           H
ATOM   4238 HG22 THR A 260      70.880  43.270  34.460  1.00  0.00           H
ATOM   4239 HG23 THR A 260      70.400  42.440  35.970  1.00  0.00           H
ATOM   4240  C   THR A 260      67.530  42.930  32.610  1.00  0.00           C
ATOM   4241  O   THR A 260      68.080  42.260  31.770  1.00  0.00           O
ATOM   4242  N   SER A 261      66.200  43.150  32.560  1.00  0.00           N
ATOM   4243  HN  SER A 261      65.670  43.660  33.240  1.00  0.00           H
ATOM   4244  CA  SER A 261      65.480  42.590  31.430  1.00  0.00           C
ATOM   4245  HA  SER A 261      65.820  41.630  31.070  1.00  0.00           H
ATOM   4246  CB  SER A 261      64.010  42.330  31.770  1.00  0.00           C
ATOM   4247  HB1 SER A 261      63.370  42.090  30.890  1.00  0.00           H
ATOM   4248  HB2 SER A 261      63.470  43.160  32.270  1.00  0.00           H
ATOM   4249  OG  SER A 261      63.880  41.170  32.620  1.00  0.00           O
ATOM   4250  HG1 SER A 261      63.900  41.480  33.530  1.00  0.00           H
ATOM   4251  C   SER A 261      65.440  43.520  30.190  1.00  0.00           C
ATOM   4252  O   SER A 261      65.560  44.760  30.260  1.00  0.00           O
ATOM   4253  N   GLY A 262      65.230  42.850  29.030  1.00  0.00           N
ATOM   4254  HN  GLY A 262      65.400  41.870  29.130  1.00  0.00           H
ATOM   4255  CA  GLY A 262      64.930  43.380  27.700  1.00  0.00           C
ATOM   4256  HA1 GLY A 262      64.820  42.560  27.010  1.00  0.00           H
ATOM   4257  HA2 GLY A 262      65.680  44.070  27.340  1.00  0.00           H
ATOM   4258  C   GLY A 262      63.620  44.170  27.740  1.00  0.00           C
ATOM   4259  O   GLY A 262      62.840  44.040  28.660  1.00  0.00           O
ATOM   4260  N   THR A 263      63.460  45.100  26.740  1.00  0.00           N
ATOM   4261  HN  THR A 263      64.190  45.330  26.110  1.00  0.00           H
ATOM   4262  CA  THR A 263      62.190  45.860  26.620  1.00  0.00           C
ATOM   4263  HA  THR A 263      61.900  46.230  27.590  1.00  0.00           H
ATOM   4264  CB  THR A 263      62.390  47.180  25.790  1.00  0.00           C
ATOM   4265  HB  THR A 263      63.330  47.680  26.120  1.00  0.00           H
ATOM   4266  OG1 THR A 263      61.380  48.110  25.980  1.00  0.00           O
ATOM   4267  HG1 THR A 263      61.660  48.840  25.410  1.00  0.00           H
ATOM   4268  CG2 THR A 263      62.450  46.950  24.250  1.00  0.00           C
ATOM   4269 HG21 THR A 263      61.460  46.590  23.870  1.00  0.00           H
ATOM   4270 HG22 THR A 263      63.090  46.090  23.930  1.00  0.00           H
ATOM   4271 HG23 THR A 263      62.830  47.850  23.710  1.00  0.00           H
ATOM   4272  C   THR A 263      61.070  45.050  25.860  1.00  0.00           C
ATOM   4273  O   THR A 263      59.880  45.250  26.080  1.00  0.00           O
ATOM   4274  N   GLN A 264      61.540  44.050  25.110  1.00  0.00           N
ATOM   4275  HN  GLN A 264      62.540  43.990  25.050  1.00  0.00           H
ATOM   4276  CA  GLN A 264      60.660  43.070  24.490  1.00  0.00           C
ATOM   4277  HA  GLN A 264      59.650  43.480  24.460  1.00  0.00           H
ATOM   4278  CB  GLN A 264      61.100  42.670  23.020  1.00  0.00           C
ATOM   4279  HB1 GLN A 264      60.440  41.910  22.540  1.00  0.00           H
ATOM   4280  HB2 GLN A 264      62.090  42.180  23.150  1.00  0.00           H
ATOM   4281  CG  GLN A 264      61.110  43.940  22.120  1.00  0.00           C
ATOM   4282  HG1 GLN A 264      61.200  43.680  21.040  1.00  0.00           H
ATOM   4283  HG2 GLN A 264      62.030  44.520  22.310  1.00  0.00           H
ATOM   4284  CD  GLN A 264      59.890  44.810  22.100  1.00  0.00           C
ATOM   4285  OE1 GLN A 264      59.970  46.040  21.930  1.00  0.00           O
ATOM   4286  NE2 GLN A 264      58.630  44.280  22.180  1.00  0.00           N
ATOM   4287 HE21 GLN A 264      57.900  44.920  21.930  1.00  0.00           H
ATOM   4288 HE22 GLN A 264      58.580  43.330  22.470  1.00  0.00           H
ATOM   4289  C   GLN A 264      60.740  41.770  25.340  1.00  0.00           C
ATOM   4290  O   GLN A 264      61.670  41.540  26.110  1.00  0.00           O
ATOM   4291  N   ASN A 265      59.590  40.990  25.330  1.00  0.00           N
ATOM   4292  HN  ASN A 265      58.790  41.260  24.800  1.00  0.00           H
ATOM   4293  CA  ASN A 265      59.390  39.930  26.320  1.00  0.00           C
ATOM   4294  HA  ASN A 265      58.450  39.480  26.040  1.00  0.00           H
ATOM   4295  CB  ASN A 265      60.400  38.740  26.150  1.00  0.00           C
ATOM   4296  HB1 ASN A 265      61.380  39.070  26.540  1.00  0.00           H
ATOM   4297  HB2 ASN A 265      60.530  38.360  25.130  1.00  0.00           H
ATOM   4298  CG  ASN A 265      60.170  37.630  27.200  1.00  0.00           C
ATOM   4299  OD1 ASN A 265      59.070  37.610  27.800  1.00  0.00           O
ATOM   4300  ND2 ASN A 265      61.110  36.650  27.290  1.00  0.00           N
ATOM   4301 HD21 ASN A 265      60.920  35.760  27.700  1.00  0.00           H
ATOM   4302 HD22 ASN A 265      62.030  36.810  26.950  1.00  0.00           H
ATOM   4303  C   ASN A 265      59.110  40.500  27.780  1.00  0.00           C
ATOM   4304  O   ASN A 265      59.990  40.920  28.540  1.00  0.00           O
ATOM   4305  N   CYS A 266      57.820  40.490  28.190  1.00  0.00           N
ATOM   4306  HN  CYS A 266      57.130  40.060  27.600  1.00  0.00           H
ATOM   4307  CA  CYS A 266      57.280  40.870  29.500  1.00  0.00           C
ATOM   4308  HA  CYS A 266      58.020  41.480  30.010  1.00  0.00           H
ATOM   4309  CB  CYS A 266      56.040  41.820  29.200  1.00  0.00           C
ATOM   4310  HB1 CYS A 266      56.370  42.590  28.470  1.00  0.00           H
ATOM   4311  HB2 CYS A 266      55.730  42.220  30.190  1.00  0.00           H
ATOM   4312  SG  CYS A 266      54.520  41.080  28.530  1.00  0.00           S
ATOM   4313  C   CYS A 266      57.030  39.760  30.450  1.00  0.00           C
ATOM   4314  O   CYS A 266      56.680  39.950  31.630  1.00  0.00           O
ATOM   4315  N   GLU A 267      57.290  38.470  30.050  1.00  0.00           N
ATOM   4316  HN  GLU A 267      57.670  38.310  29.150  1.00  0.00           H
ATOM   4317  CA  GLU A 267      56.920  37.280  30.850  1.00  0.00           C
ATOM   4318  HA  GLU A 267      55.970  37.390  31.330  1.00  0.00           H
ATOM   4319  CB  GLU A 267      56.750  36.020  29.930  1.00  0.00           C
ATOM   4320  HB1 GLU A 267      56.840  35.170  30.620  1.00  0.00           H
ATOM   4321  HB2 GLU A 267      57.560  35.930  29.170  1.00  0.00           H
ATOM   4322  CG  GLU A 267      55.430  35.970  29.120  1.00  0.00           C
ATOM   4323  HG1 GLU A 267      55.560  36.790  28.380  1.00  0.00           H
ATOM   4324  HG2 GLU A 267      54.550  36.120  29.800  1.00  0.00           H
ATOM   4325  CD  GLU A 267      55.340  34.660  28.400  1.00  0.00           C
ATOM   4326  OE1 GLU A 267      55.500  34.540  27.120  1.00  0.00           O
ATOM   4327  OE2 GLU A 267      55.330  33.600  29.110  1.00  0.00           O
ATOM   4328  C   GLU A 267      57.990  37.010  31.920  1.00  0.00           C
ATOM   4329  O   GLU A 267      57.830  36.210  32.870  1.00  0.00           O
ATOM   4330  N   VAL A 268      59.090  37.700  31.840  1.00  0.00           N
ATOM   4331  HN  VAL A 268      59.120  38.210  30.990  1.00  0.00           H
ATOM   4332  CA  VAL A 268      60.180  37.830  32.810  1.00  0.00           C
ATOM   4333  HA  VAL A 268      60.710  36.920  33.020  1.00  0.00           H
ATOM   4334  CB  VAL A 268      61.340  38.700  32.200  1.00  0.00           C
ATOM   4335  HB  VAL A 268      62.240  38.750  32.860  1.00  0.00           H
ATOM   4336  CG1 VAL A 268      61.910  37.980  30.940  1.00  0.00           C
ATOM   4337 HG11 VAL A 268      62.810  38.510  30.600  1.00  0.00           H
ATOM   4338 HG12 VAL A 268      61.140  37.980  30.120  1.00  0.00           H
ATOM   4339 HG13 VAL A 268      62.240  36.960  31.230  1.00  0.00           H
ATOM   4340  CG2 VAL A 268      60.840  40.110  31.900  1.00  0.00           C
ATOM   4341 HG21 VAL A 268      61.540  40.830  31.430  1.00  0.00           H
ATOM   4342 HG22 VAL A 268      60.460  40.750  32.730  1.00  0.00           H
ATOM   4343 HG23 VAL A 268      59.900  40.110  31.310  1.00  0.00           H
ATOM   4344  C   VAL A 268      59.850  38.220  34.240  1.00  0.00           C
ATOM   4345  O   VAL A 268      60.550  37.930  35.190  1.00  0.00           O
ATOM   4346  N   TYR A 269      58.780  39.100  34.400  1.00  0.00           N
ATOM   4347  HN  TYR A 269      58.160  39.310  33.650  1.00  0.00           H
ATOM   4348  CA  TYR A 269      58.400  39.690  35.670  1.00  0.00           C
ATOM   4349  HA  TYR A 269      59.310  39.740  36.260  1.00  0.00           H
ATOM   4350  CB  TYR A 269      58.010  41.240  35.650  1.00  0.00           C
ATOM   4351  HB1 TYR A 269      58.020  41.600  36.700  1.00  0.00           H
ATOM   4352  HB2 TYR A 269      57.070  41.330  35.060  1.00  0.00           H
ATOM   4353  CG  TYR A 269      58.840  42.170  34.930  1.00  0.00           C
ATOM   4354  CD1 TYR A 269      60.090  42.570  35.410  1.00  0.00           C
ATOM   4355  HD1 TYR A 269      60.490  42.220  36.340  1.00  0.00           H
ATOM   4356  CE1 TYR A 269      60.930  43.400  34.590  1.00  0.00           C
ATOM   4357  HE1 TYR A 269      61.940  43.560  34.950  1.00  0.00           H
ATOM   4358  CZ  TYR A 269      60.560  43.850  33.410  1.00  0.00           C
ATOM   4359  OH  TYR A 269      61.430  44.770  32.700  1.00  0.00           O
ATOM   4360  HH  TYR A 269      61.050  44.850  31.820  1.00  0.00           H
ATOM   4361  CD2 TYR A 269      58.480  42.630  33.660  1.00  0.00           C
ATOM   4362  HD2 TYR A 269      57.580  42.190  33.240  1.00  0.00           H
ATOM   4363  CE2 TYR A 269      59.270  43.490  32.930  1.00  0.00           C
ATOM   4364  HE2 TYR A 269      58.970  43.740  31.930  1.00  0.00           H
ATOM   4365  C   TYR A 269      57.300  38.990  36.430  1.00  0.00           C
ATOM   4366  O   TYR A 269      56.970  39.390  37.530  1.00  0.00           O
ATOM   4367  N   ARG A 270      56.820  37.900  35.880  1.00  0.00           N
ATOM   4368  HN  ARG A 270      57.230  37.410  35.110  1.00  0.00           H
ATOM   4369  CA  ARG A 270      55.670  37.240  36.540  1.00  0.00           C
ATOM   4370  HA  ARG A 270      54.940  38.020  36.720  1.00  0.00           H
ATOM   4371  CB  ARG A 270      54.900  36.250  35.650  1.00  0.00           C
ATOM   4372  HB1 ARG A 270      54.200  35.590  36.210  1.00  0.00           H
ATOM   4373  HB2 ARG A 270      55.740  35.600  35.340  1.00  0.00           H
ATOM   4374  CG  ARG A 270      54.240  36.960  34.480  1.00  0.00           C
ATOM   4375  HG1 ARG A 270      55.050  37.570  34.010  1.00  0.00           H
ATOM   4376  HG2 ARG A 270      53.410  37.650  34.740  1.00  0.00           H
ATOM   4377  CD  ARG A 270      53.620  35.960  33.540  1.00  0.00           C
ATOM   4378  HD1 ARG A 270      54.190  35.010  33.450  1.00  0.00           H
ATOM   4379  HD2 ARG A 270      53.430  36.480  32.590  1.00  0.00           H
ATOM   4380  NE  ARG A 270      52.200  35.590  33.990  1.00  0.00           N
ATOM   4381  HE  ARG A 270      51.890  35.900  34.880  1.00  0.00           H
ATOM   4382  CZ  ARG A 270      51.170  35.200  33.240  1.00  0.00           C
ATOM   4383  NH1 ARG A 270      51.340  34.890  31.980  1.00  0.00           N
ATOM   4384 HH11 ARG A 270      52.250  34.590  31.690  1.00  0.00           H
ATOM   4385 HH12 ARG A 270      50.540  34.700  31.400  1.00  0.00           H
ATOM   4386  NH2 ARG A 270      50.000  35.460  33.760  1.00  0.00           N
ATOM   4387 HH21 ARG A 270      49.240  35.560  33.130  1.00  0.00           H
ATOM   4388 HH22 ARG A 270      49.870  35.650  34.720  1.00  0.00           H
ATOM   4389  C   ARG A 270      55.780  36.770  37.970  1.00  0.00           C
ATOM   4390  O   ARG A 270      54.870  36.920  38.770  1.00  0.00           O
ATOM   4391  N   SER A 271      56.880  36.110  38.330  1.00  0.00           N
ATOM   4392  HN  SER A 271      57.450  35.750  37.600  1.00  0.00           H
ATOM   4393  CA  SER A 271      56.880  35.600  39.690  1.00  0.00           C
ATOM   4394  HA  SER A 271      55.920  35.180  39.960  1.00  0.00           H
ATOM   4395  CB  SER A 271      57.990  34.480  39.930  1.00  0.00           C
ATOM   4396  HB1 SER A 271      58.170  34.360  41.020  1.00  0.00           H
ATOM   4397  HB2 SER A 271      58.960  34.830  39.510  1.00  0.00           H
ATOM   4398  OG  SER A 271      57.590  33.230  39.400  1.00  0.00           O
ATOM   4399  HG1 SER A 271      58.320  32.600  39.390  1.00  0.00           H
ATOM   4400  C   SER A 271      57.310  36.740  40.700  1.00  0.00           C
ATOM   4401  O   SER A 271      56.930  36.670  41.920  1.00  0.00           O
ATOM   4402  N   VAL A 272      57.970  37.780  40.250  1.00  0.00           N
ATOM   4403  HN  VAL A 272      58.220  37.930  39.290  1.00  0.00           H
ATOM   4404  CA  VAL A 272      58.170  38.990  41.100  1.00  0.00           C
ATOM   4405  HA  VAL A 272      58.450  38.500  42.020  1.00  0.00           H
ATOM   4406  CB  VAL A 272      59.380  39.890  40.690  1.00  0.00           C
ATOM   4407  HB  VAL A 272      60.270  39.360  40.310  1.00  0.00           H
ATOM   4408  CG1 VAL A 272      59.030  41.010  39.670  1.00  0.00           C
ATOM   4409 HG11 VAL A 272      59.840  41.780  39.640  1.00  0.00           H
ATOM   4410 HG12 VAL A 272      58.150  41.520  40.110  1.00  0.00           H
ATOM   4411 HG13 VAL A 272      58.750  40.730  38.630  1.00  0.00           H
ATOM   4412  CG2 VAL A 272      59.930  40.580  41.980  1.00  0.00           C
ATOM   4413 HG21 VAL A 272      60.040  39.730  42.680  1.00  0.00           H
ATOM   4414 HG22 VAL A 272      59.110  41.210  42.380  1.00  0.00           H
ATOM   4415 HG23 VAL A 272      60.830  41.210  41.920  1.00  0.00           H
ATOM   4416  C   VAL A 272      56.800  39.680  41.280  1.00  0.00           C
ATOM   4417  O   VAL A 272      56.470  40.150  42.380  1.00  0.00           O
ATOM   4418  N   ASP A 273      55.910  39.790  40.230  1.00  0.00           N
ATOM   4419  HN  ASP A 273      56.080  39.540  39.280  1.00  0.00           H
ATOM   4420  CA  ASP A 273      54.530  40.170  40.410  1.00  0.00           C
ATOM   4421  HA  ASP A 273      54.480  41.170  40.820  1.00  0.00           H
ATOM   4422  CB  ASP A 273      53.940  40.220  39.030  1.00  0.00           C
ATOM   4423  HB1 ASP A 273      53.850  39.280  38.450  1.00  0.00           H
ATOM   4424  HB2 ASP A 273      54.550  40.870  38.350  1.00  0.00           H
ATOM   4425  CG  ASP A 273      52.680  41.010  38.910  1.00  0.00           C
ATOM   4426  OD1 ASP A 273      51.590  40.360  39.080  1.00  0.00           O
ATOM   4427  OD2 ASP A 273      52.730  42.200  38.510  1.00  0.00           O
ATOM   4428  C   ASP A 273      53.710  39.390  41.400  1.00  0.00           C
ATOM   4429  O   ASP A 273      53.040  39.960  42.240  1.00  0.00           O
ATOM   4430  N   LEU A 274      53.830  38.070  41.440  1.00  0.00           N
ATOM   4431  HN  LEU A 274      54.450  37.680  40.770  1.00  0.00           H
ATOM   4432  CA  LEU A 274      53.180  37.180  42.420  1.00  0.00           C
ATOM   4433  HA  LEU A 274      52.120  37.390  42.380  1.00  0.00           H
ATOM   4434  CB  LEU A 274      53.430  35.700  41.960  1.00  0.00           C
ATOM   4435  HB1 LEU A 274      54.490  35.630  41.640  1.00  0.00           H
ATOM   4436  HB2 LEU A 274      52.730  35.520  41.110  1.00  0.00           H
ATOM   4437  CG  LEU A 274      53.170  34.600  43.030  1.00  0.00           C
ATOM   4438  HG  LEU A 274      53.800  34.830  43.920  1.00  0.00           H
ATOM   4439  CD1 LEU A 274      51.730  34.710  43.540  1.00  0.00           C
ATOM   4440 HD11 LEU A 274      51.540  33.750  44.090  1.00  0.00           H
ATOM   4441 HD12 LEU A 274      51.050  34.980  42.710  1.00  0.00           H
ATOM   4442 HD13 LEU A 274      51.570  35.430  44.380  1.00  0.00           H
ATOM   4443  CD2 LEU A 274      53.680  33.240  42.550  1.00  0.00           C
ATOM   4444 HD21 LEU A 274      53.470  32.420  43.270  1.00  0.00           H
ATOM   4445 HD22 LEU A 274      54.760  33.320  42.310  1.00  0.00           H
ATOM   4446 HD23 LEU A 274      53.010  33.040  41.680  1.00  0.00           H
ATOM   4447  C   LEU A 274      53.830  37.540  43.820  1.00  0.00           C
ATOM   4448  O   LEU A 274      53.050  37.560  44.780  1.00  0.00           O
ATOM   4449  N   ALA A 275      55.140  37.770  43.910  1.00  0.00           N
ATOM   4450  HN  ALA A 275      55.740  37.690  43.120  1.00  0.00           H
ATOM   4451  CA  ALA A 275      55.740  38.210  45.170  1.00  0.00           C
ATOM   4452  HA  ALA A 275      55.500  37.470  45.920  1.00  0.00           H
ATOM   4453  CB  ALA A 275      57.280  38.210  45.010  1.00  0.00           C
ATOM   4454  HB1 ALA A 275      57.600  38.840  44.140  1.00  0.00           H
ATOM   4455  HB2 ALA A 275      57.710  37.190  44.940  1.00  0.00           H
ATOM   4456  HB3 ALA A 275      57.740  38.740  45.860  1.00  0.00           H
ATOM   4457  C   ALA A 275      55.130  39.490  45.710  1.00  0.00           C
ATOM   4458  O   ALA A 275      54.900  39.520  46.950  1.00  0.00           O
ATOM   4459  N   PHE A 276      54.920  40.490  44.830  1.00  0.00           N
ATOM   4460  HN  PHE A 276      55.150  40.470  43.860  1.00  0.00           H
ATOM   4461  CA  PHE A 276      54.350  41.760  45.250  1.00  0.00           C
ATOM   4462  HA  PHE A 276      54.890  42.140  46.100  1.00  0.00           H
ATOM   4463  CB  PHE A 276      54.310  42.930  44.180  1.00  0.00           C
ATOM   4464  HB1 PHE A 276      53.820  42.600  43.240  1.00  0.00           H
ATOM   4465  HB2 PHE A 276      55.350  43.120  43.830  1.00  0.00           H
ATOM   4466  CG  PHE A 276      53.710  44.270  44.620  1.00  0.00           C
ATOM   4467  CD1 PHE A 276      54.500  45.270  45.260  1.00  0.00           C
ATOM   4468  HD1 PHE A 276      55.570  45.120  45.300  1.00  0.00           H
ATOM   4469  CE1 PHE A 276      53.820  46.450  45.670  1.00  0.00           C
ATOM   4470  HE1 PHE A 276      54.390  47.260  46.090  1.00  0.00           H
ATOM   4471  CZ  PHE A 276      52.410  46.630  45.490  1.00  0.00           C
ATOM   4472  HZ  PHE A 276      51.940  47.520  45.880  1.00  0.00           H
ATOM   4473  CD2 PHE A 276      52.350  44.420  44.410  1.00  0.00           C
ATOM   4474  HD2 PHE A 276      51.810  43.610  43.940  1.00  0.00           H
ATOM   4475  CE2 PHE A 276      51.690  45.630  44.790  1.00  0.00           C
ATOM   4476  HE2 PHE A 276      50.610  45.640  44.810  1.00  0.00           H
ATOM   4477  C   PHE A 276      52.940  41.500  45.750  1.00  0.00           C
ATOM   4478  O   PHE A 276      52.560  41.870  46.870  1.00  0.00           O
ATOM   4479  N   PHE A 277      52.130  40.790  44.980  1.00  0.00           N
ATOM   4480  HN  PHE A 277      52.520  40.400  44.150  1.00  0.00           H
ATOM   4481  CA  PHE A 277      50.720  40.540  45.440  1.00  0.00           C
ATOM   4482  HA  PHE A 277      50.260  41.420  45.830  1.00  0.00           H
ATOM   4483  CB  PHE A 277      49.840  40.070  44.300  1.00  0.00           C
ATOM   4484  HB1 PHE A 277      48.950  39.600  44.750  1.00  0.00           H
ATOM   4485  HB2 PHE A 277      50.320  39.290  43.680  1.00  0.00           H
ATOM   4486  CG  PHE A 277      49.490  41.270  43.450  1.00  0.00           C
ATOM   4487  CD1 PHE A 277      48.590  42.210  43.950  1.00  0.00           C
ATOM   4488  HD1 PHE A 277      48.050  42.000  44.860  1.00  0.00           H
ATOM   4489  CE1 PHE A 277      48.460  43.470  43.290  1.00  0.00           C
ATOM   4490  HE1 PHE A 277      47.800  44.250  43.640  1.00  0.00           H
ATOM   4491  CZ  PHE A 277      49.090  43.640  42.060  1.00  0.00           C
ATOM   4492  HZ  PHE A 277      48.780  44.490  41.460  1.00  0.00           H
ATOM   4493  CD2 PHE A 277      50.170  41.550  42.250  1.00  0.00           C
ATOM   4494  HD2 PHE A 277      50.850  40.780  41.950  1.00  0.00           H
ATOM   4495  CE2 PHE A 277      49.930  42.650  41.470  1.00  0.00           C
ATOM   4496  HE2 PHE A 277      50.360  42.870  40.500  1.00  0.00           H
ATOM   4497  C   PHE A 277      50.610  39.640  46.780  1.00  0.00           C
ATOM   4498  O   PHE A 277      49.770  39.890  47.630  1.00  0.00           O
ATOM   4499  N   ILE A 278      51.540  38.610  47.020  1.00  0.00           N
ATOM   4500  HN  ILE A 278      52.170  38.220  46.340  1.00  0.00           H
ATOM   4501  CA  ILE A 278      51.640  37.900  48.270  1.00  0.00           C
ATOM   4502  HA  ILE A 278      50.650  37.650  48.630  1.00  0.00           H
ATOM   4503  CB  ILE A 278      52.620  36.710  48.270  1.00  0.00           C
ATOM   4504  HB  ILE A 278      53.620  37.050  47.920  1.00  0.00           H
ATOM   4505  CG2 ILE A 278      52.830  36.160  49.730  1.00  0.00           C
ATOM   4506 HG21 ILE A 278      51.880  36.260  50.320  1.00  0.00           H
ATOM   4507 HG22 ILE A 278      53.660  36.730  50.190  1.00  0.00           H
ATOM   4508 HG23 ILE A 278      53.160  35.110  49.620  1.00  0.00           H
ATOM   4509  CG1 ILE A 278      52.140  35.630  47.240  1.00  0.00           C
ATOM   4510 HG11 ILE A 278      52.980  34.910  47.080  1.00  0.00           H
ATOM   4511 HG12 ILE A 278      51.980  36.090  46.240  1.00  0.00           H
ATOM   4512  CD  ILE A 278      50.960  34.830  47.800  1.00  0.00           C
ATOM   4513  HD1 ILE A 278      50.110  35.540  47.870  1.00  0.00           H
ATOM   4514  HD2 ILE A 278      51.240  34.370  48.780  1.00  0.00           H
ATOM   4515  HD3 ILE A 278      50.720  34.040  47.060  1.00  0.00           H
ATOM   4516  C   ILE A 278      52.090  38.790  49.440  1.00  0.00           C
ATOM   4517  O   ILE A 278      51.460  38.930  50.470  1.00  0.00           O
ATOM   4518  N   THR A 279      53.140  39.620  49.190  1.00  0.00           N
ATOM   4519  HN  THR A 279      53.550  39.630  48.280  1.00  0.00           H
ATOM   4520  CA  THR A 279      53.720  40.460  50.230  1.00  0.00           C
ATOM   4521  HA  THR A 279      53.980  39.900  51.110  1.00  0.00           H
ATOM   4522  CB  THR A 279      55.130  41.030  49.940  1.00  0.00           C
ATOM   4523  HB  THR A 279      55.470  41.830  50.620  1.00  0.00           H
ATOM   4524  OG1 THR A 279      55.250  41.480  48.600  1.00  0.00           O
ATOM   4525  HG1 THR A 279      55.240  40.700  48.040  1.00  0.00           H
ATOM   4526  CG2 THR A 279      56.100  39.850  50.040  1.00  0.00           C
ATOM   4527 HG21 THR A 279      55.840  38.940  49.450  1.00  0.00           H
ATOM   4528 HG22 THR A 279      56.190  39.410  51.060  1.00  0.00           H
ATOM   4529 HG23 THR A 279      57.120  40.120  49.710  1.00  0.00           H
ATOM   4530  C   THR A 279      52.800  41.660  50.560  1.00  0.00           C
ATOM   4531  O   THR A 279      52.680  42.140  51.650  1.00  0.00           O
ATOM   4532  N   LEU A 280      52.030  42.170  49.560  1.00  0.00           N
ATOM   4533  HN  LEU A 280      52.240  41.970  48.610  1.00  0.00           H
ATOM   4534  CA  LEU A 280      50.740  42.860  49.820  1.00  0.00           C
ATOM   4535  HA  LEU A 280      50.940  43.750  50.400  1.00  0.00           H
ATOM   4536  CB  LEU A 280      50.180  43.280  48.410  1.00  0.00           C
ATOM   4537  HB1 LEU A 280      49.890  42.370  47.840  1.00  0.00           H
ATOM   4538  HB2 LEU A 280      51.060  43.640  47.830  1.00  0.00           H
ATOM   4539  CG  LEU A 280      48.980  44.320  48.380  1.00  0.00           C
ATOM   4540  HG  LEU A 280      48.150  43.900  49.000  1.00  0.00           H
ATOM   4541  CD1 LEU A 280      49.490  45.710  48.790  1.00  0.00           C
ATOM   4542 HD11 LEU A 280      48.710  46.510  48.800  1.00  0.00           H
ATOM   4543 HD12 LEU A 280      49.980  46.090  47.870  1.00  0.00           H
ATOM   4544 HD13 LEU A 280      50.200  45.790  49.630  1.00  0.00           H
ATOM   4545  CD2 LEU A 280      48.390  44.420  46.950  1.00  0.00           C
ATOM   4546 HD21 LEU A 280      49.110  44.690  46.160  1.00  0.00           H
ATOM   4547 HD22 LEU A 280      47.630  45.230  46.950  1.00  0.00           H
ATOM   4548 HD23 LEU A 280      47.890  43.440  46.760  1.00  0.00           H
ATOM   4549  C   LEU A 280      49.600  42.240  50.650  1.00  0.00           C
ATOM   4550  O   LEU A 280      49.080  42.960  51.590  1.00  0.00           O
ATOM   4551  N   SER A 281      49.390  40.920  50.460  1.00  0.00           N
ATOM   4552  HN  SER A 281      49.840  40.470  49.700  1.00  0.00           H
ATOM   4553  CA  SER A 281      48.460  40.150  51.440  1.00  0.00           C
ATOM   4554  HA  SER A 281      47.580  40.770  51.490  1.00  0.00           H
ATOM   4555  CB  SER A 281      47.970  38.770  50.920  1.00  0.00           C
ATOM   4556  HB1 SER A 281      47.640  38.860  49.870  1.00  0.00           H
ATOM   4557  HB2 SER A 281      47.060  38.470  51.480  1.00  0.00           H
ATOM   4558  OG  SER A 281      48.950  37.740  50.900  1.00  0.00           O
ATOM   4559  HG1 SER A 281      49.690  38.120  50.410  1.00  0.00           H
ATOM   4560  C   SER A 281      49.020  40.160  52.840  1.00  0.00           C
ATOM   4561  O   SER A 281      48.260  40.080  53.770  1.00  0.00           O
ATOM   4562  N   PHE A 282      50.350  40.170  53.020  1.00  0.00           N
ATOM   4563  HN  PHE A 282      51.030  40.110  52.310  1.00  0.00           H
ATOM   4564  CA  PHE A 282      51.040  40.380  54.300  1.00  0.00           C
ATOM   4565  HA  PHE A 282      50.590  39.650  54.970  1.00  0.00           H
ATOM   4566  CB  PHE A 282      52.620  40.230  54.330  1.00  0.00           C
ATOM   4567  HB1 PHE A 282      53.030  40.350  55.360  1.00  0.00           H
ATOM   4568  HB2 PHE A 282      53.100  41.040  53.750  1.00  0.00           H
ATOM   4569  CG  PHE A 282      53.210  39.000  53.920  1.00  0.00           C
ATOM   4570  CD1 PHE A 282      52.460  37.890  53.570  1.00  0.00           C
ATOM   4571  HD1 PHE A 282      51.440  37.830  53.920  1.00  0.00           H
ATOM   4572  CE1 PHE A 282      53.040  36.720  53.110  1.00  0.00           C
ATOM   4573  HE1 PHE A 282      52.440  35.830  53.060  1.00  0.00           H
ATOM   4574  CZ  PHE A 282      54.420  36.730  52.860  1.00  0.00           C
ATOM   4575  HZ  PHE A 282      54.850  35.900  52.320  1.00  0.00           H
ATOM   4576  CD2 PHE A 282      54.610  38.960  53.790  1.00  0.00           C
ATOM   4577  HD2 PHE A 282      55.210  39.800  54.120  1.00  0.00           H
ATOM   4578  CE2 PHE A 282      55.240  37.870  53.160  1.00  0.00           C
ATOM   4579  HE2 PHE A 282      56.310  37.750  53.050  1.00  0.00           H
ATOM   4580  C   PHE A 282      50.810  41.820  54.940  1.00  0.00           C
ATOM   4581  O   PHE A 282      50.520  41.990  56.110  1.00  0.00           O
ATOM   4582  N   THR A 283      50.820  42.990  54.150  1.00  0.00           N
ATOM   4583  HN  THR A 283      51.140  42.840  53.220  1.00  0.00           H
ATOM   4584  CA  THR A 283      50.540  44.400  54.540  1.00  0.00           C
ATOM   4585  HA  THR A 283      51.190  44.670  55.360  1.00  0.00           H
ATOM   4586  CB  THR A 283      50.910  45.300  53.370  1.00  0.00           C
ATOM   4587  HB  THR A 283      50.540  44.730  52.490  1.00  0.00           H
ATOM   4588  OG1 THR A 283      52.290  45.530  53.140  1.00  0.00           O
ATOM   4589  HG1 THR A 283      52.770  44.790  53.530  1.00  0.00           H
ATOM   4590  CG2 THR A 283      50.370  46.760  53.510  1.00  0.00           C
ATOM   4591 HG21 THR A 283      49.270  46.810  53.580  1.00  0.00           H
ATOM   4592 HG22 THR A 283      50.630  47.290  52.560  1.00  0.00           H
ATOM   4593 HG23 THR A 283      50.760  47.300  54.400  1.00  0.00           H
ATOM   4594  C   THR A 283      49.090  44.510  55.010  1.00  0.00           C
ATOM   4595  O   THR A 283      48.840  45.110  56.030  1.00  0.00           O
ATOM   4596  N   TYR A 284      48.050  43.970  54.350  1.00  0.00           N
ATOM   4597  HN  TYR A 284      48.220  43.560  53.450  1.00  0.00           H
ATOM   4598  CA  TYR A 284      46.680  44.080  54.820  1.00  0.00           C
ATOM   4599  HA  TYR A 284      46.530  44.980  55.390  1.00  0.00           H
ATOM   4600  CB  TYR A 284      45.680  44.050  53.710  1.00  0.00           C
ATOM   4601  HB1 TYR A 284      44.700  44.260  54.200  1.00  0.00           H
ATOM   4602  HB2 TYR A 284      45.490  43.090  53.170  1.00  0.00           H
ATOM   4603  CG  TYR A 284      45.950  45.140  52.730  1.00  0.00           C
ATOM   4604  CD1 TYR A 284      46.060  44.860  51.340  1.00  0.00           C
ATOM   4605  HD1 TYR A 284      45.980  43.820  51.060  1.00  0.00           H
ATOM   4606  CE1 TYR A 284      46.050  45.870  50.360  1.00  0.00           C
ATOM   4607  HE1 TYR A 284      45.870  45.630  49.320  1.00  0.00           H
ATOM   4608  CZ  TYR A 284      46.340  47.120  50.780  1.00  0.00           C
ATOM   4609  OH  TYR A 284      46.670  48.160  49.890  1.00  0.00           O
ATOM   4610  HH  TYR A 284      46.410  47.740  49.060  1.00  0.00           H
ATOM   4611  CD2 TYR A 284      46.220  46.460  53.130  1.00  0.00           C
ATOM   4612  HD2 TYR A 284      46.160  46.710  54.180  1.00  0.00           H
ATOM   4613  CE2 TYR A 284      46.490  47.460  52.170  1.00  0.00           C
ATOM   4614  HE2 TYR A 284      46.670  48.460  52.530  1.00  0.00           H
ATOM   4615  C   TYR A 284      46.280  43.130  55.980  1.00  0.00           C
ATOM   4616  O   TYR A 284      45.160  43.120  56.490  1.00  0.00           O
ATOM   4617  N   MET A 285      47.190  42.400  56.610  1.00  0.00           N
ATOM   4618  HN  MET A 285      47.940  42.080  56.030  1.00  0.00           H
ATOM   4619  CA  MET A 285      47.230  41.980  57.990  1.00  0.00           C
ATOM   4620  HA  MET A 285      46.340  41.380  58.110  1.00  0.00           H
ATOM   4621  CB  MET A 285      48.420  41.010  58.230  1.00  0.00           C
ATOM   4622  HB1 MET A 285      49.400  41.500  58.170  1.00  0.00           H
ATOM   4623  HB2 MET A 285      48.340  40.110  57.570  1.00  0.00           H
ATOM   4624  CG  MET A 285      48.560  40.510  59.680  1.00  0.00           C
ATOM   4625  HG1 MET A 285      48.970  41.370  60.240  1.00  0.00           H
ATOM   4626  HG2 MET A 285      49.310  39.690  59.810  1.00  0.00           H
ATOM   4627  SD  MET A 285      47.050  39.870  60.370  1.00  0.00           S
ATOM   4628  CE  MET A 285      46.850  38.450  59.240  1.00  0.00           C
ATOM   4629  HE1 MET A 285      46.790  38.900  58.230  1.00  0.00           H
ATOM   4630  HE2 MET A 285      45.940  37.880  59.530  1.00  0.00           H
ATOM   4631  HE3 MET A 285      47.780  37.860  59.360  1.00  0.00           H
ATOM   4632  C   MET A 285      47.300  43.120  59.000  1.00  0.00           C
ATOM   4633  O   MET A 285      46.690  43.030  60.050  1.00  0.00           O
ATOM   4634  N   ASN A 286      47.960  44.240  58.720  1.00  0.00           N
ATOM   4635  HN  ASN A 286      48.330  44.360  57.810  1.00  0.00           H
ATOM   4636  CA  ASN A 286      48.340  45.250  59.650  1.00  0.00           C
ATOM   4637  HA  ASN A 286      48.940  44.750  60.410  1.00  0.00           H
ATOM   4638  CB  ASN A 286      49.200  46.290  59.040  1.00  0.00           C
ATOM   4639  HB1 ASN A 286      48.740  46.770  58.150  1.00  0.00           H
ATOM   4640  HB2 ASN A 286      50.090  45.760  58.640  1.00  0.00           H
ATOM   4641  CG  ASN A 286      49.660  47.350  59.950  1.00  0.00           C
ATOM   4642  OD1 ASN A 286      50.520  47.090  60.790  1.00  0.00           O
ATOM   4643  ND2 ASN A 286      49.180  48.560  59.780  1.00  0.00           N
ATOM   4644 HD21 ASN A 286      48.750  48.750  58.890  1.00  0.00           H
ATOM   4645 HD22 ASN A 286      49.420  49.310  60.400  1.00  0.00           H
ATOM   4646  C   ASN A 286      47.100  45.810  60.290  1.00  0.00           C
ATOM   4647  O   ASN A 286      47.130  46.240  61.410  1.00  0.00           O
ATOM   4648  N   SER A 287      45.920  45.850  59.600  1.00  0.00           N
ATOM   4649  HN  SER A 287      45.790  45.440  58.700  1.00  0.00           H
ATOM   4650  CA  SER A 287      44.730  46.400  60.100  1.00  0.00           C
ATOM   4651  HA  SER A 287      45.020  47.340  60.550  1.00  0.00           H
ATOM   4652  CB  SER A 287      43.730  46.840  58.980  1.00  0.00           C
ATOM   4653  HB1 SER A 287      42.790  47.260  59.400  1.00  0.00           H
ATOM   4654  HB2 SER A 287      43.370  45.940  58.430  1.00  0.00           H
ATOM   4655  OG  SER A 287      44.250  47.810  58.070  1.00  0.00           O
ATOM   4656  HG1 SER A 287      45.040  47.500  57.610  1.00  0.00           H
ATOM   4657  C   SER A 287      44.010  45.510  61.010  1.00  0.00           C
ATOM   4658  O   SER A 287      43.210  45.940  61.830  1.00  0.00           O
ATOM   4659  N   MET A 288      44.320  44.170  60.980  1.00  0.00           N
ATOM   4660  HN  MET A 288      44.840  43.740  60.250  1.00  0.00           H
ATOM   4661  CA  MET A 288      43.940  43.250  62.050  1.00  0.00           C
ATOM   4662  HA  MET A 288      42.990  43.590  62.460  1.00  0.00           H
ATOM   4663  CB  MET A 288      43.770  41.790  61.470  1.00  0.00           C
ATOM   4664  HB1 MET A 288      44.450  41.740  60.590  1.00  0.00           H
ATOM   4665  HB2 MET A 288      42.730  41.870  61.090  1.00  0.00           H
ATOM   4666  CG  MET A 288      43.950  40.570  62.370  1.00  0.00           C
ATOM   4667  HG1 MET A 288      44.950  40.610  62.830  1.00  0.00           H
ATOM   4668  HG2 MET A 288      43.890  39.620  61.790  1.00  0.00           H
ATOM   4669  SD  MET A 288      42.690  40.530  63.680  1.00  0.00           S
ATOM   4670  CE  MET A 288      43.410  39.030  64.600  1.00  0.00           C
ATOM   4671  HE1 MET A 288      43.040  38.060  64.180  1.00  0.00           H
ATOM   4672  HE2 MET A 288      43.090  39.130  65.660  1.00  0.00           H
ATOM   4673  HE3 MET A 288      44.510  39.070  64.650  1.00  0.00           H
ATOM   4674  C   MET A 288      44.870  43.230  63.240  1.00  0.00           C
ATOM   4675  O   MET A 288      44.430  43.230  64.380  1.00  0.00           O
ATOM   4676  N   LEU A 289      46.200  43.470  63.010  1.00  0.00           N
ATOM   4677  HN  LEU A 289      46.420  43.560  62.040  1.00  0.00           H
ATOM   4678  CA  LEU A 289      47.250  43.460  63.970  1.00  0.00           C
ATOM   4679  HA  LEU A 289      47.210  42.590  64.610  1.00  0.00           H
ATOM   4680  CB  LEU A 289      48.600  43.420  63.260  1.00  0.00           C
ATOM   4681  HB1 LEU A 289      48.600  44.170  62.450  1.00  0.00           H
ATOM   4682  HB2 LEU A 289      48.550  42.490  62.630  1.00  0.00           H
ATOM   4683  CG  LEU A 289      49.910  43.760  64.150  1.00  0.00           C
ATOM   4684  HG  LEU A 289      49.740  44.760  64.600  1.00  0.00           H
ATOM   4685  CD1 LEU A 289      50.110  42.680  65.250  1.00  0.00           C
ATOM   4686 HD11 LEU A 289      51.040  42.920  65.790  1.00  0.00           H
ATOM   4687 HD12 LEU A 289      50.120  41.700  64.720  1.00  0.00           H
ATOM   4688 HD13 LEU A 289      49.220  42.750  65.910  1.00  0.00           H
ATOM   4689  CD2 LEU A 289      51.210  43.810  63.290  1.00  0.00           C
ATOM   4690 HD21 LEU A 289      51.250  42.850  62.730  1.00  0.00           H
ATOM   4691 HD22 LEU A 289      52.120  43.840  63.930  1.00  0.00           H
ATOM   4692 HD23 LEU A 289      51.190  44.620  62.540  1.00  0.00           H
ATOM   4693  C   LEU A 289      47.180  44.700  64.880  1.00  0.00           C
ATOM   4694  O   LEU A 289      47.100  44.510  66.050  1.00  0.00           O
ATOM   4695  N   ASP A 290      46.970  45.940  64.380  1.00  0.00           N
ATOM   4696  HN  ASP A 290      46.770  46.060  63.420  1.00  0.00           H
ATOM   4697  CA  ASP A 290      46.820  47.140  65.210  1.00  0.00           C
ATOM   4698  HA  ASP A 290      47.780  47.260  65.710  1.00  0.00           H
ATOM   4699  CB  ASP A 290      46.590  48.490  64.420  1.00  0.00           C
ATOM   4700  HB1 ASP A 290      46.410  49.350  65.080  1.00  0.00           H
ATOM   4701  HB2 ASP A 290      45.760  48.300  63.700  1.00  0.00           H
ATOM   4702  CG  ASP A 290      47.880  48.780  63.620  1.00  0.00           C
ATOM   4703  OD1 ASP A 290      49.060  48.500  63.950  1.00  0.00           O
ATOM   4704  OD2 ASP A 290      47.590  49.570  62.510  1.00  0.00           O
ATOM   4705  HD2 ASP A 290      48.390  49.920  62.120  1.00  0.00           H
ATOM   4706  C   ASP A 290      45.730  47.020  66.340  1.00  0.00           C
ATOM   4707  O   ASP A 290      45.900  47.450  67.470  1.00  0.00           O
ATOM   4708  N   PRO A 291      44.530  46.400  66.030  1.00  0.00           N
ATOM   4709  CD  PRO A 291      43.820  46.590  64.810  1.00  0.00           C
ATOM   4710  HD1 PRO A 291      44.540  46.310  64.010  1.00  0.00           H
ATOM   4711  HD2 PRO A 291      43.560  47.660  64.700  1.00  0.00           H
ATOM   4712  CA  PRO A 291      43.580  46.220  67.100  1.00  0.00           C
ATOM   4713  HA  PRO A 291      43.410  47.210  67.520  1.00  0.00           H
ATOM   4714  CB  PRO A 291      42.220  45.850  66.520  1.00  0.00           C
ATOM   4715  HB1 PRO A 291      41.530  46.720  66.590  1.00  0.00           H
ATOM   4716  HB2 PRO A 291      41.690  44.980  66.940  1.00  0.00           H
ATOM   4717  CG  PRO A 291      42.510  45.820  64.990  1.00  0.00           C
ATOM   4718  HG1 PRO A 291      42.690  44.830  64.530  1.00  0.00           H
ATOM   4719  HG2 PRO A 291      41.660  46.280  64.440  1.00  0.00           H
ATOM   4720  C   PRO A 291      43.990  45.200  68.230  1.00  0.00           C
ATOM   4721  O   PRO A 291      43.640  45.490  69.390  1.00  0.00           O
ATOM   4722  N   VAL A 292      44.570  44.010  67.940  1.00  0.00           N
ATOM   4723  HN  VAL A 292      44.800  43.710  67.020  1.00  0.00           H
ATOM   4724  CA  VAL A 292      44.750  43.030  68.980  1.00  0.00           C
ATOM   4725  HA  VAL A 292      43.870  42.970  69.610  1.00  0.00           H
ATOM   4726  CB  VAL A 292      44.940  41.630  68.370  1.00  0.00           C
ATOM   4727  HB  VAL A 292      45.100  40.900  69.200  1.00  0.00           H
ATOM   4728  CG1 VAL A 292      43.660  41.380  67.570  1.00  0.00           C
ATOM   4729 HG11 VAL A 292      43.810  40.440  67.000  1.00  0.00           H
ATOM   4730 HG12 VAL A 292      43.560  42.110  66.740  1.00  0.00           H
ATOM   4731 HG13 VAL A 292      42.740  41.300  68.200  1.00  0.00           H
ATOM   4732  CG2 VAL A 292      46.170  41.490  67.400  1.00  0.00           C
ATOM   4733 HG21 VAL A 292      45.870  42.120  66.530  1.00  0.00           H
ATOM   4734 HG22 VAL A 292      46.310  40.440  67.050  1.00  0.00           H
ATOM   4735 HG23 VAL A 292      47.060  41.920  67.920  1.00  0.00           H
ATOM   4736  C   VAL A 292      45.910  43.370  69.890  1.00  0.00           C
ATOM   4737  O   VAL A 292      45.930  42.930  70.990  1.00  0.00           O
ATOM   4738  N   VAL A 293      46.810  44.290  69.410  1.00  0.00           N
ATOM   4739  HN  VAL A 293      46.830  44.460  68.430  1.00  0.00           H
ATOM   4740  CA  VAL A 293      47.950  44.690  70.290  1.00  0.00           C
ATOM   4741  HA  VAL A 293      48.090  43.910  71.020  1.00  0.00           H
ATOM   4742  CB  VAL A 293      49.180  44.910  69.450  1.00  0.00           C
ATOM   4743  HB  VAL A 293      49.010  45.710  68.710  1.00  0.00           H
ATOM   4744  CG1 VAL A 293      50.450  45.200  70.250  1.00  0.00           C
ATOM   4745 HG11 VAL A 293      51.320  45.110  69.550  1.00  0.00           H
ATOM   4746 HG12 VAL A 293      50.600  44.490  71.090  1.00  0.00           H
ATOM   4747 HG13 VAL A 293      50.410  46.260  70.590  1.00  0.00           H
ATOM   4748  CG2 VAL A 293      49.600  43.680  68.620  1.00  0.00           C
ATOM   4749 HG21 VAL A 293      48.790  43.470  67.890  1.00  0.00           H
ATOM   4750 HG22 VAL A 293      49.710  42.770  69.250  1.00  0.00           H
ATOM   4751 HG23 VAL A 293      50.530  43.800  68.010  1.00  0.00           H
ATOM   4752  C   VAL A 293      47.660  45.880  71.140  1.00  0.00           C
ATOM   4753  O   VAL A 293      47.900  45.850  72.350  1.00  0.00           O
ATOM   4754  N   TYR A 294      47.140  46.980  70.530  1.00  0.00           N
ATOM   4755  HN  TYR A 294      46.840  46.830  69.600  1.00  0.00           H
ATOM   4756  CA  TYR A 294      47.080  48.270  71.150  1.00  0.00           C
ATOM   4757  HA  TYR A 294      47.730  48.310  72.020  1.00  0.00           H
ATOM   4758  CB  TYR A 294      47.540  49.370  70.080  1.00  0.00           C
ATOM   4759  HB1 TYR A 294      47.470  50.380  70.540  1.00  0.00           H
ATOM   4760  HB2 TYR A 294      46.870  49.240  69.200  1.00  0.00           H
ATOM   4761  CG  TYR A 294      48.930  49.170  69.580  1.00  0.00           C
ATOM   4762  CD1 TYR A 294      49.210  48.650  68.280  1.00  0.00           C
ATOM   4763  HD1 TYR A 294      48.420  48.420  67.580  1.00  0.00           H
ATOM   4764  CE1 TYR A 294      50.520  48.360  67.930  1.00  0.00           C
ATOM   4765  HE1 TYR A 294      50.660  47.960  66.940  1.00  0.00           H
ATOM   4766  CZ  TYR A 294      51.540  48.580  68.810  1.00  0.00           C
ATOM   4767  OH  TYR A 294      52.820  48.120  68.440  1.00  0.00           O
ATOM   4768  HH  TYR A 294      52.740  47.650  67.610  1.00  0.00           H
ATOM   4769  CD2 TYR A 294      49.910  49.450  70.450  1.00  0.00           C
ATOM   4770  HD2 TYR A 294      49.830  49.830  71.460  1.00  0.00           H
ATOM   4771  CE2 TYR A 294      51.240  49.180  70.070  1.00  0.00           C
ATOM   4772  HE2 TYR A 294      51.930  49.310  70.870  1.00  0.00           H
ATOM   4773  C   TYR A 294      45.850  48.680  71.890  1.00  0.00           C
ATOM   4774  O   TYR A 294      45.950  49.260  72.960  1.00  0.00           O
ATOM   4775  N   TYR A 295      44.670  48.370  71.270  1.00  0.00           N
ATOM   4776  HN  TYR A 295      44.520  47.890  70.410  1.00  0.00           H
ATOM   4777  CA  TYR A 295      43.510  49.120  71.610  1.00  0.00           C
ATOM   4778  HA  TYR A 295      43.750  50.150  71.780  1.00  0.00           H
ATOM   4779  CB  TYR A 295      42.350  48.990  70.530  1.00  0.00           C
ATOM   4780  HB1 TYR A 295      41.440  49.530  70.880  1.00  0.00           H
ATOM   4781  HB2 TYR A 295      42.160  47.910  70.310  1.00  0.00           H
ATOM   4782  CG  TYR A 295      42.650  49.530  69.130  1.00  0.00           C
ATOM   4783  CD1 TYR A 295      43.840  50.120  68.680  1.00  0.00           C
ATOM   4784  HD1 TYR A 295      44.600  50.340  69.410  1.00  0.00           H
ATOM   4785  CE1 TYR A 295      44.090  50.400  67.310  1.00  0.00           C
ATOM   4786  HE1 TYR A 295      45.060  50.780  67.010  1.00  0.00           H
ATOM   4787  CZ  TYR A 295      43.120  50.010  66.390  1.00  0.00           C
ATOM   4788  OH  TYR A 295      43.390  50.140  65.060  1.00  0.00           O
ATOM   4789  HH  TYR A 295      42.790  49.620  64.520  1.00  0.00           H
ATOM   4790  CD2 TYR A 295      41.630  49.260  68.140  1.00  0.00           C
ATOM   4791  HD2 TYR A 295      40.800  48.590  68.350  1.00  0.00           H
ATOM   4792  CE2 TYR A 295      41.880  49.470  66.770  1.00  0.00           C
ATOM   4793  HE2 TYR A 295      41.190  49.080  66.030  1.00  0.00           H
ATOM   4794  C   TYR A 295      42.770  48.590  72.820  1.00  0.00           C
ATOM   4795  O   TYR A 295      41.920  49.370  73.260  1.00  0.00           O
ATOM   4796  N   PHE A 296      43.050  47.360  73.370  1.00  0.00           N
ATOM   4797  HN  PHE A 296      43.650  46.710  72.940  1.00  0.00           H
ATOM   4798  CA  PHE A 296      42.130  46.720  74.300  1.00  0.00           C
ATOM   4799  HA  PHE A 296      41.520  47.450  74.820  1.00  0.00           H
ATOM   4800  CB  PHE A 296      41.410  45.560  73.580  1.00  0.00           C
ATOM   4801  HB1 PHE A 296      40.750  45.080  74.350  1.00  0.00           H
ATOM   4802  HB2 PHE A 296      42.150  44.800  73.220  1.00  0.00           H
ATOM   4803  CG  PHE A 296      40.700  46.050  72.320  1.00  0.00           C
ATOM   4804  CD1 PHE A 296      40.960  45.490  71.020  1.00  0.00           C
ATOM   4805  HD1 PHE A 296      41.770  44.800  70.830  1.00  0.00           H
ATOM   4806  CE1 PHE A 296      40.240  45.970  69.900  1.00  0.00           C
ATOM   4807  HE1 PHE A 296      40.530  45.470  68.980  1.00  0.00           H
ATOM   4808  CZ  PHE A 296      39.120  46.690  70.120  1.00  0.00           C
ATOM   4809  HZ  PHE A 296      38.570  47.130  69.310  1.00  0.00           H
ATOM   4810  CD2 PHE A 296      39.550  46.720  72.520  1.00  0.00           C
ATOM   4811  HD2 PHE A 296      39.390  47.050  73.530  1.00  0.00           H
ATOM   4812  CE2 PHE A 296      38.750  47.150  71.440  1.00  0.00           C
ATOM   4813  HE2 PHE A 296      37.830  47.690  71.510  1.00  0.00           H
ATOM   4814  C   PHE A 296      42.870  46.090  75.430  1.00  0.00           C
ATOM   4815  O   PHE A 296      42.210  45.440  76.240  1.00  0.00           O
ATOM   4816  N   SER A 297      44.210  46.260  75.560  1.00  0.00           N
ATOM   4817  HN  SER A 297      44.640  46.850  74.890  1.00  0.00           H
ATOM   4818  CA  SER A 297      45.050  45.580  76.520  1.00  0.00           C
ATOM   4819  HA  SER A 297      44.410  45.080  77.210  1.00  0.00           H
ATOM   4820  CB  SER A 297      46.080  44.560  75.880  1.00  0.00           C
ATOM   4821  HB1 SER A 297      46.510  45.190  75.070  1.00  0.00           H
ATOM   4822  HB2 SER A 297      45.510  43.740  75.400  1.00  0.00           H
ATOM   4823  OG  SER A 297      47.080  44.010  76.710  1.00  0.00           O
ATOM   4824  HG1 SER A 297      46.700  43.610  77.500  1.00  0.00           H
ATOM   4825  C   SER A 297      45.730  46.650  77.430  1.00  0.00           C
ATOM   4826  O   SER A 297      46.430  47.510  76.930  1.00  0.00           O
ATOM   4827  N   SER A 298      45.630  46.490  78.720  1.00  0.00           N
ATOM   4828  HN  SER A 298      45.220  45.660  79.100  1.00  0.00           H
ATOM   4829  CA  SER A 298      46.240  47.390  79.670  1.00  0.00           C
ATOM   4830  HA  SER A 298      45.930  48.390  79.390  1.00  0.00           H
ATOM   4831  CB  SER A 298      45.650  47.030  81.120  1.00  0.00           C
ATOM   4832  HB1 SER A 298      46.130  46.060  81.350  1.00  0.00           H
ATOM   4833  HB2 SER A 298      44.550  46.920  81.030  1.00  0.00           H
ATOM   4834  OG  SER A 298      46.020  47.950  82.130  1.00  0.00           O
ATOM   4835  HG1 SER A 298      45.620  48.800  81.930  1.00  0.00           H
ATOM   4836  C   SER A 298      47.790  47.380  79.690  1.00  0.00           C
ATOM   4837  O   SER A 298      48.340  46.400  79.180  1.00  0.00           O
ATOM   4838  N   PRO A 299      48.550  48.430  80.030  1.00  0.00           N
ATOM   4839  CD  PRO A 299      48.110  49.820  80.140  1.00  0.00           C
ATOM   4840  HD1 PRO A 299      47.700  49.940  81.170  1.00  0.00           H
ATOM   4841  HD2 PRO A 299      47.320  50.020  79.390  1.00  0.00           H
ATOM   4842  CA  PRO A 299      50.000  48.290  80.300  1.00  0.00           C
ATOM   4843  HA  PRO A 299      50.440  47.840  79.430  1.00  0.00           H
ATOM   4844  CB  PRO A 299      50.450  49.740  80.600  1.00  0.00           C
ATOM   4845  HB1 PRO A 299      51.430  49.960  80.120  1.00  0.00           H
ATOM   4846  HB2 PRO A 299      50.540  50.050  81.660  1.00  0.00           H
ATOM   4847  CG  PRO A 299      49.410  50.600  79.870  1.00  0.00           C
ATOM   4848  HG1 PRO A 299      49.190  51.650  80.130  1.00  0.00           H
ATOM   4849  HG2 PRO A 299      49.560  50.450  78.780  1.00  0.00           H
ATOM   4850  C   PRO A 299      50.290  47.300  81.420  1.00  0.00           C
ATOM   4851  O   PRO A 299      49.790  47.420  82.590  1.00  0.00           O
ATOM   4852  N   SER A 300      51.240  46.350  81.200  1.00  0.00           N
ATOM   4853  HN  SER A 300      51.660  46.300  80.300  1.00  0.00           H
ATOM   4854  CA  SER A 300      51.820  45.450  82.210  1.00  0.00           C
ATOM   4855  HA  SER A 300      50.990  44.910  82.650  1.00  0.00           H
ATOM   4856  CB  SER A 300      52.840  44.530  81.600  1.00  0.00           C
ATOM   4857  HB1 SER A 300      53.590  44.230  82.340  1.00  0.00           H
ATOM   4858  HB2 SER A 300      53.370  45.030  80.760  1.00  0.00           H
ATOM   4859  OG  SER A 300      52.220  43.330  81.130  1.00  0.00           O
ATOM   4860  HG1 SER A 300      51.660  43.640  80.420  1.00  0.00           H
ATOM   4861  C   SER A 300      52.520  46.230  83.290  1.00  0.00           C
ATOM   4862  O   SER A 300      53.140  47.220  82.950  1.00  0.00           O
ATOM   4863  NT  SER A 300      52.500  45.800  84.540  1.00  0.00           N
ATOM   4864  HNT SER A 300      52.110  44.920  84.800  1.00  0.00           H
ATOM   4865  CAT SER A 300      53.140  46.620  85.520  1.00  0.00           C
ATOM   4866  HT1 SER A 300      54.240  46.510  85.490  1.00  0.00           H
ATOM   4867  HT2 SER A 300      52.750  46.380  86.540  1.00  0.00           H
ATOM   4868  HT3 SER A 300      52.860  47.680  85.330  1.00  0.00           H
TER
ENDMDL
