# Supplementary material for: Structural basis of hydroxycarboxylic acid receptor signaling mechanisms through ligand binding
Source: Nat Commun. 2023 Sep 22;14:5899. doi: 10.1038/s41467-023-41650-7 (PMC10516952; doi:10.1038/s41467-023-41650-7)
Supplement: Supplementary file 4 — Source Data [file 41467_2023_41650_MOESM4_ESM.zip › source file/molecular dynamics simulations trajectories/without_gsk_run3/without_gsk_run3_600ns.pdb]

REMARK    GENERATED BY TRJCONV
TITLE     Title t= 600000.00000 step= 300000000
REMARK    THIS IS A SIMULATION BOX
CRYST1   95.884   95.884  112.251  90.00  90.00  90.00 P 1           1
MODEL        1
ATOM      1  CAY HSD A   9      51.850  39.740  28.460  1.00  0.00           C
ATOM      2  HY1 HSD A   9      51.330  38.760  28.380  1.00  0.00           H
ATOM      3  HY2 HSD A   9      51.860  40.220  29.460  1.00  0.00           H
ATOM      4  HY3 HSD A   9      52.880  39.500  28.090  1.00  0.00           H
ATOM      5  CY  HSD A   9      51.270  40.740  27.460  1.00  0.00           C
ATOM      6  OY  HSD A   9      51.590  40.780  26.260  1.00  0.00           O
ATOM      7  N   HSD A   9      50.460  41.630  28.040  1.00  0.00           N
ATOM      8  HN  HSD A   9      50.210  41.630  29.000  1.00  0.00           H
ATOM      9  CA  HSD A   9      49.800  42.630  27.230  1.00  0.00           C
ATOM     10  HA  HSD A   9      49.690  42.180  26.240  1.00  0.00           H
ATOM     11  CB  HSD A   9      48.460  43.140  27.670  1.00  0.00           C
ATOM     12  HB1 HSD A   9      48.040  43.870  26.930  1.00  0.00           H
ATOM     13  HB2 HSD A   9      48.660  43.560  28.680  1.00  0.00           H
ATOM     14  ND1 HSD A   9      46.740  41.510  26.810  1.00  0.00           N
ATOM     15  HD1 HSD A   9      46.810  41.650  25.820  1.00  0.00           H
ATOM     16  CG  HSD A   9      47.510  42.070  27.850  1.00  0.00           C
ATOM     17  CE1 HSD A   9      45.920  40.580  27.360  1.00  0.00           C
ATOM     18  HE1 HSD A   9      45.250  39.930  26.810  1.00  0.00           H
ATOM     19  NE2 HSD A   9      46.100  40.520  28.680  1.00  0.00           N
ATOM     20  CD2 HSD A   9      47.080  41.490  29.000  1.00  0.00           C
ATOM     21  HD2 HSD A   9      47.480  41.520  30.000  1.00  0.00           H
ATOM     22  C   HSD A   9      50.720  43.750  27.160  1.00  0.00           C
ATOM     23  O   HSD A   9      51.170  44.260  28.140  1.00  0.00           O
ATOM     24  N   PHE A  10      51.100  44.190  25.940  1.00  0.00           N
ATOM     25  HN  PHE A  10      50.590  43.860  25.160  1.00  0.00           H
ATOM     26  CA  PHE A  10      52.140  45.280  25.850  1.00  0.00           C
ATOM     27  HA  PHE A  10      52.830  45.150  26.670  1.00  0.00           H
ATOM     28  CB  PHE A  10      53.000  45.170  24.530  1.00  0.00           C
ATOM     29  HB1 PHE A  10      52.390  45.530  23.670  1.00  0.00           H
ATOM     30  HB2 PHE A  10      53.340  44.160  24.240  1.00  0.00           H
ATOM     31  CG  PHE A  10      54.250  45.900  24.590  1.00  0.00           C
ATOM     32  CD1 PHE A  10      54.610  46.780  23.550  1.00  0.00           C
ATOM     33  HD1 PHE A  10      53.980  46.910  22.690  1.00  0.00           H
ATOM     34  CE1 PHE A  10      55.860  47.480  23.620  1.00  0.00           C
ATOM     35  HE1 PHE A  10      56.280  48.080  22.830  1.00  0.00           H
ATOM     36  CZ  PHE A  10      56.670  47.380  24.810  1.00  0.00           C
ATOM     37  HZ  PHE A  10      57.560  47.970  24.940  1.00  0.00           H
ATOM     38  CD2 PHE A  10      55.090  45.740  25.760  1.00  0.00           C
ATOM     39  HD2 PHE A  10      54.810  45.060  26.550  1.00  0.00           H
ATOM     40  CE2 PHE A  10      56.260  46.510  25.840  1.00  0.00           C
ATOM     41  HE2 PHE A  10      56.890  46.460  26.720  1.00  0.00           H
ATOM     42  C   PHE A  10      51.400  46.600  25.860  1.00  0.00           C
ATOM     43  O   PHE A  10      50.450  46.850  25.080  1.00  0.00           O
ATOM     44  N   LEU A  11      51.690  47.500  26.900  1.00  0.00           N
ATOM     45  HN  LEU A  11      52.370  47.250  27.590  1.00  0.00           H
ATOM     46  CA  LEU A  11      50.960  48.770  27.010  1.00  0.00           C
ATOM     47  HA  LEU A  11      50.540  49.140  26.100  1.00  0.00           H
ATOM     48  CB  LEU A  11      49.880  48.670  28.150  1.00  0.00           C
ATOM     49  HB1 LEU A  11      49.570  49.680  28.500  1.00  0.00           H
ATOM     50  HB2 LEU A  11      50.310  48.200  29.060  1.00  0.00           H
ATOM     51  CG  LEU A  11      48.660  47.780  27.750  1.00  0.00           C
ATOM     52  HG  LEU A  11      49.060  46.820  27.350  1.00  0.00           H
ATOM     53  CD1 LEU A  11      47.690  47.670  28.920  1.00  0.00           C
ATOM     54 HD11 LEU A  11      46.910  46.950  28.580  1.00  0.00           H
ATOM     55 HD12 LEU A  11      47.320  48.680  29.170  1.00  0.00           H
ATOM     56 HD13 LEU A  11      48.060  47.380  29.930  1.00  0.00           H
ATOM     57  CD2 LEU A  11      47.820  48.430  26.600  1.00  0.00           C
ATOM     58 HD21 LEU A  11      47.400  49.360  27.050  1.00  0.00           H
ATOM     59 HD22 LEU A  11      46.880  47.880  26.410  1.00  0.00           H
ATOM     60 HD23 LEU A  11      48.320  48.730  25.660  1.00  0.00           H
ATOM     61  C   LEU A  11      51.860  49.890  27.320  1.00  0.00           C
ATOM     62  O   LEU A  11      53.010  49.750  27.740  1.00  0.00           O
ATOM     63  N   GLU A  12      51.350  51.070  27.200  1.00  0.00           N
ATOM     64  HN  GLU A  12      50.400  51.160  26.890  1.00  0.00           H
ATOM     65  CA  GLU A  12      52.010  52.280  27.690  1.00  0.00           C
ATOM     66  HA  GLU A  12      53.040  52.040  27.850  1.00  0.00           H
ATOM     67  CB  GLU A  12      51.950  53.350  26.530  1.00  0.00           C
ATOM     68  HB1 GLU A  12      50.890  53.600  26.290  1.00  0.00           H
ATOM     69  HB2 GLU A  12      52.410  52.800  25.670  1.00  0.00           H
ATOM     70  CG  GLU A  12      52.930  54.540  26.740  1.00  0.00           C
ATOM     71  HG1 GLU A  12      53.980  54.200  26.880  1.00  0.00           H
ATOM     72  HG2 GLU A  12      52.680  55.050  27.710  1.00  0.00           H
ATOM     73  CD  GLU A  12      52.840  55.540  25.640  1.00  0.00           C
ATOM     74  OE1 GLU A  12      52.020  56.540  25.750  1.00  0.00           O
ATOM     75  OE2 GLU A  12      53.590  55.330  24.660  1.00  0.00           O
ATOM     76  C   GLU A  12      51.500  52.780  29.030  1.00  0.00           C
ATOM     77  O   GLU A  12      50.410  53.340  29.130  1.00  0.00           O
ATOM     78  N   ILE A  13      52.330  52.560  30.050  1.00  0.00           N
ATOM     79  HN  ILE A  13      53.250  52.190  29.880  1.00  0.00           H
ATOM     80  CA  ILE A  13      52.070  53.100  31.380  1.00  0.00           C
ATOM     81  HA  ILE A  13      51.140  53.650  31.340  1.00  0.00           H
ATOM     82  CB  ILE A  13      51.950  51.970  32.380  1.00  0.00           C
ATOM     83  HB  ILE A  13      52.840  51.290  32.400  1.00  0.00           H
ATOM     84  CG2 ILE A  13      52.010  52.600  33.720  1.00  0.00           C
ATOM     85 HG21 ILE A  13      51.210  53.340  33.920  1.00  0.00           H
ATOM     86 HG22 ILE A  13      52.980  53.050  34.040  1.00  0.00           H
ATOM     87 HG23 ILE A  13      51.860  51.920  34.590  1.00  0.00           H
ATOM     88  CG1 ILE A  13      50.660  51.190  32.100  1.00  0.00           C
ATOM     89 HG11 ILE A  13      49.990  51.840  31.470  1.00  0.00           H
ATOM     90 HG12 ILE A  13      50.100  51.100  33.060  1.00  0.00           H
ATOM     91  CD  ILE A  13      50.730  49.800  31.570  1.00  0.00           C
ATOM     92  HD1 ILE A  13      49.790  49.210  31.600  1.00  0.00           H
ATOM     93  HD2 ILE A  13      51.480  49.250  32.170  1.00  0.00           H
ATOM     94  HD3 ILE A  13      51.100  49.760  30.520  1.00  0.00           H
ATOM     95  C   ILE A  13      53.110  54.170  31.710  1.00  0.00           C
ATOM     96  O   ILE A  13      54.330  53.950  31.890  1.00  0.00           O
ATOM     97  N   ASP A  14      52.690  55.460  31.670  1.00  0.00           N
ATOM     98  HN  ASP A  14      51.720  55.670  31.530  1.00  0.00           H
ATOM     99  CA  ASP A  14      53.320  56.650  32.110  1.00  0.00           C
ATOM    100  HA  ASP A  14      52.520  57.370  32.240  1.00  0.00           H
ATOM    101  CB  ASP A  14      53.940  56.570  33.520  1.00  0.00           C
ATOM    102  HB1 ASP A  14      54.140  57.560  33.990  1.00  0.00           H
ATOM    103  HB2 ASP A  14      54.910  56.050  33.470  1.00  0.00           H
ATOM    104  CG  ASP A  14      53.170  55.710  34.500  1.00  0.00           C
ATOM    105  OD1 ASP A  14      51.880  55.860  34.510  1.00  0.00           O
ATOM    106  OD2 ASP A  14      53.810  55.030  35.330  1.00  0.00           O
ATOM    107  C   ASP A  14      54.290  57.190  31.030  1.00  0.00           C
ATOM    108  O   ASP A  14      55.270  57.850  31.380  1.00  0.00           O
ATOM    109  N   LYS A  15      53.880  56.950  29.730  1.00  0.00           N
ATOM    110  HN  LYS A  15      53.000  56.630  29.400  1.00  0.00           H
ATOM    111  CA  LYS A  15      54.520  57.620  28.590  1.00  0.00           C
ATOM    112  HA  LYS A  15      53.880  57.340  27.760  1.00  0.00           H
ATOM    113  CB  LYS A  15      54.710  59.170  28.610  1.00  0.00           C
ATOM    114  HB1 LYS A  15      55.170  59.540  27.660  1.00  0.00           H
ATOM    115  HB2 LYS A  15      55.450  59.390  29.400  1.00  0.00           H
ATOM    116  CG  LYS A  15      53.430  60.050  28.840  1.00  0.00           C
ATOM    117  HG1 LYS A  15      52.880  59.730  29.760  1.00  0.00           H
ATOM    118  HG2 LYS A  15      52.770  59.680  28.020  1.00  0.00           H
ATOM    119  CD  LYS A  15      53.750  61.510  28.710  1.00  0.00           C
ATOM    120  HD1 LYS A  15      54.340  61.650  27.790  1.00  0.00           H
ATOM    121  HD2 LYS A  15      54.480  61.780  29.500  1.00  0.00           H
ATOM    122  CE  LYS A  15      52.500  62.410  28.890  1.00  0.00           C
ATOM    123  HE1 LYS A  15      52.030  62.250  29.880  1.00  0.00           H
ATOM    124  HE2 LYS A  15      51.800  62.140  28.080  1.00  0.00           H
ATOM    125  NZ  LYS A  15      52.900  63.840  28.660  1.00  0.00           N
ATOM    126  HZ1 LYS A  15      53.450  64.180  29.460  1.00  0.00           H
ATOM    127  HZ2 LYS A  15      51.970  64.330  28.560  1.00  0.00           H
ATOM    128  HZ3 LYS A  15      53.340  63.980  27.730  1.00  0.00           H
ATOM    129  C   LYS A  15      55.790  56.810  28.150  1.00  0.00           C
ATOM    130  O   LYS A  15      56.600  57.280  27.370  1.00  0.00           O
ATOM    131  N   LYS A  16      56.020  55.610  28.720  1.00  0.00           N
ATOM    132  HN  LYS A  16      55.420  55.240  29.420  1.00  0.00           H
ATOM    133  CA  LYS A  16      57.010  54.700  28.240  1.00  0.00           C
ATOM    134  HA  LYS A  16      57.280  54.920  27.220  1.00  0.00           H
ATOM    135  CB  LYS A  16      58.350  54.690  29.150  1.00  0.00           C
ATOM    136  HB1 LYS A  16      58.820  55.690  29.120  1.00  0.00           H
ATOM    137  HB2 LYS A  16      59.070  54.080  28.580  1.00  0.00           H
ATOM    138  CG  LYS A  16      58.140  54.210  30.570  1.00  0.00           C
ATOM    139  HG1 LYS A  16      57.690  53.200  30.510  1.00  0.00           H
ATOM    140  HG2 LYS A  16      57.630  54.930  31.250  1.00  0.00           H
ATOM    141  CD  LYS A  16      59.510  53.810  31.200  1.00  0.00           C
ATOM    142  HD1 LYS A  16      59.940  52.920  30.700  1.00  0.00           H
ATOM    143  HD2 LYS A  16      59.330  53.380  32.210  1.00  0.00           H
ATOM    144  CE  LYS A  16      60.580  54.960  31.310  1.00  0.00           C
ATOM    145  HE1 LYS A  16      61.000  55.140  30.300  1.00  0.00           H
ATOM    146  HE2 LYS A  16      61.390  54.570  31.960  1.00  0.00           H
ATOM    147  NZ  LYS A  16      60.090  56.180  31.950  1.00  0.00           N
ATOM    148  HZ1 LYS A  16      60.780  56.950  31.990  1.00  0.00           H
ATOM    149  HZ2 LYS A  16      59.820  55.880  32.910  1.00  0.00           H
ATOM    150  HZ3 LYS A  16      59.310  56.590  31.400  1.00  0.00           H
ATOM    151  C   LYS A  16      56.300  53.420  28.270  1.00  0.00           C
ATOM    152  O   LYS A  16      55.180  53.270  28.730  1.00  0.00           O
ATOM    153  N   ASN A  17      56.910  52.310  27.720  1.00  0.00           N
ATOM    154  HN  ASN A  17      57.800  52.410  27.270  1.00  0.00           H
ATOM    155  CA  ASN A  17      56.190  51.120  27.530  1.00  0.00           C
ATOM    156  HA  ASN A  17      55.130  51.320  27.550  1.00  0.00           H
ATOM    157  CB  ASN A  17      56.560  50.380  26.210  1.00  0.00           C
ATOM    158  HB1 ASN A  17      55.860  49.520  26.140  1.00  0.00           H
ATOM    159  HB2 ASN A  17      57.650  50.190  26.220  1.00  0.00           H
ATOM    160  CG  ASN A  17      56.170  51.400  25.060  1.00  0.00           C
ATOM    161  OD1 ASN A  17      56.980  52.190  24.530  1.00  0.00           O
ATOM    162  ND2 ASN A  17      54.940  51.230  24.620  1.00  0.00           N
ATOM    163 HD21 ASN A  17      54.450  51.780  23.940  1.00  0.00           H
ATOM    164 HD22 ASN A  17      54.400  50.500  25.050  1.00  0.00           H
ATOM    165  C   ASN A  17      56.450  50.190  28.640  1.00  0.00           C
ATOM    166  O   ASN A  17      57.420  50.210  29.400  1.00  0.00           O
ATOM    167  N   CYS A  18      55.430  49.270  28.910  1.00  0.00           N
ATOM    168  HN  CYS A  18      54.580  49.310  28.400  1.00  0.00           H
ATOM    169  CA  CYS A  18      55.250  48.380  30.070  1.00  0.00           C
ATOM    170  HA  CYS A  18      56.270  48.110  30.330  1.00  0.00           H
ATOM    171  CB  CYS A  18      54.510  49.130  31.240  1.00  0.00           C
ATOM    172  HB1 CYS A  18      53.450  49.310  30.920  1.00  0.00           H
ATOM    173  HB2 CYS A  18      55.170  50.020  31.350  1.00  0.00           H
ATOM    174  SG  CYS A  18      54.490  48.370  32.870  1.00  0.00           S
ATOM    175  C   CYS A  18      54.410  47.080  29.690  1.00  0.00           C
ATOM    176  O   CYS A  18      53.620  47.050  28.740  1.00  0.00           O
ATOM    177  N   CYS A  19      54.580  46.010  30.480  1.00  0.00           N
ATOM    178  HN  CYS A  19      55.380  45.970  31.080  1.00  0.00           H
ATOM    179  CA  CYS A  19      53.800  44.790  30.330  1.00  0.00           C
ATOM    180  HA  CYS A  19      53.170  44.990  29.460  1.00  0.00           H
ATOM    181  CB  CYS A  19      54.670  43.510  30.140  1.00  0.00           C
ATOM    182  HB1 CYS A  19      54.060  42.600  29.950  1.00  0.00           H
ATOM    183  HB2 CYS A  19      55.140  43.270  31.120  1.00  0.00           H
ATOM    184  SG  CYS A  19      55.910  43.580  28.820  1.00  0.00           S
ATOM    185  C   CYS A  19      52.800  44.480  31.430  1.00  0.00           C
ATOM    186  O   CYS A  19      53.240  44.390  32.600  1.00  0.00           O
ATOM    187  N   VAL A  20      51.540  44.260  31.110  1.00  0.00           N
ATOM    188  HN  VAL A  20      51.260  44.370  30.160  1.00  0.00           H
ATOM    189  CA  VAL A  20      50.650  43.780  32.180  1.00  0.00           C
ATOM    190  HA  VAL A  20      51.130  43.860  33.140  1.00  0.00           H
ATOM    191  CB  VAL A  20      49.370  44.630  32.280  1.00  0.00           C
ATOM    192  HB  VAL A  20      48.880  44.800  31.310  1.00  0.00           H
ATOM    193  CG1 VAL A  20      48.310  43.900  33.120  1.00  0.00           C
ATOM    194 HG11 VAL A  20      48.670  43.450  34.090  1.00  0.00           H
ATOM    195 HG12 VAL A  20      47.990  43.010  32.530  1.00  0.00           H
ATOM    196 HG13 VAL A  20      47.390  44.500  33.290  1.00  0.00           H
ATOM    197  CG2 VAL A  20      49.800  45.950  33.070  1.00  0.00           C
ATOM    198 HG21 VAL A  20      49.820  45.830  34.170  1.00  0.00           H
ATOM    199 HG22 VAL A  20      49.090  46.750  32.770  1.00  0.00           H
ATOM    200 HG23 VAL A  20      50.800  46.320  32.790  1.00  0.00           H
ATOM    201  C   VAL A  20      50.390  42.280  31.830  1.00  0.00           C
ATOM    202  O   VAL A  20      49.890  41.990  30.780  1.00  0.00           O
ATOM    203  N   PHE A  21      50.740  41.380  32.770  1.00  0.00           N
ATOM    204  HN  PHE A  21      51.130  41.670  33.650  1.00  0.00           H
ATOM    205  CA  PHE A  21      50.590  39.870  32.570  1.00  0.00           C
ATOM    206  HA  PHE A  21      50.800  39.680  31.540  1.00  0.00           H
ATOM    207  CB  PHE A  21      51.560  39.090  33.480  1.00  0.00           C
ATOM    208  HB1 PHE A  21      51.680  38.020  33.200  1.00  0.00           H
ATOM    209  HB2 PHE A  21      51.220  39.210  34.520  1.00  0.00           H
ATOM    210  CG  PHE A  21      52.910  39.730  33.430  1.00  0.00           C
ATOM    211  CD1 PHE A  21      53.680  39.590  32.240  1.00  0.00           C
ATOM    212  HD1 PHE A  21      53.350  39.010  31.390  1.00  0.00           H
ATOM    213  CE1 PHE A  21      54.850  40.320  32.040  1.00  0.00           C
ATOM    214  HE1 PHE A  21      55.390  40.240  31.100  1.00  0.00           H
ATOM    215  CZ  PHE A  21      55.330  41.080  33.100  1.00  0.00           C
ATOM    216  HZ  PHE A  21      56.290  41.580  33.050  1.00  0.00           H
ATOM    217  CD2 PHE A  21      53.420  40.550  34.460  1.00  0.00           C
ATOM    218  HD2 PHE A  21      52.840  40.750  35.350  1.00  0.00           H
ATOM    219  CE2 PHE A  21      54.670  41.190  34.300  1.00  0.00           C
ATOM    220  HE2 PHE A  21      55.010  41.910  35.020  1.00  0.00           H
ATOM    221  C   PHE A  21      49.250  39.370  32.900  1.00  0.00           C
ATOM    222  O   PHE A  21      48.740  38.510  32.160  1.00  0.00           O
ATOM    223  N   ARG A  22      48.620  39.900  33.950  1.00  0.00           N
ATOM    224  HN  ARG A  22      49.100  40.510  34.580  1.00  0.00           H
ATOM    225  CA  ARG A  22      47.410  39.370  34.530  1.00  0.00           C
ATOM    226  HA  ARG A  22      47.430  39.560  35.580  1.00  0.00           H
ATOM    227  CB  ARG A  22      46.170  40.130  34.030  1.00  0.00           C
ATOM    228  HB1 ARG A  22      45.250  39.520  34.160  1.00  0.00           H
ATOM    229  HB2 ARG A  22      46.370  40.260  32.940  1.00  0.00           H
ATOM    230  CG  ARG A  22      45.970  41.600  34.620  1.00  0.00           C
ATOM    231  HG1 ARG A  22      46.810  42.280  34.370  1.00  0.00           H
ATOM    232  HG2 ARG A  22      45.940  41.380  35.710  1.00  0.00           H
ATOM    233  CD  ARG A  22      44.660  42.300  34.200  1.00  0.00           C
ATOM    234  HD1 ARG A  22      43.840  41.590  34.000  1.00  0.00           H
ATOM    235  HD2 ARG A  22      44.830  42.850  33.240  1.00  0.00           H
ATOM    236  NE  ARG A  22      44.360  43.330  35.280  1.00  0.00           N
ATOM    237  HE  ARG A  22      44.660  43.180  36.220  1.00  0.00           H
ATOM    238  CZ  ARG A  22      43.500  44.300  35.030  1.00  0.00           C
ATOM    239  NH1 ARG A  22      42.960  44.530  33.800  1.00  0.00           N
ATOM    240 HH11 ARG A  22      42.360  45.300  33.570  1.00  0.00           H
ATOM    241 HH12 ARG A  22      42.880  43.760  33.170  1.00  0.00           H
ATOM    242  NH2 ARG A  22      43.160  45.150  35.970  1.00  0.00           N
ATOM    243 HH21 ARG A  22      43.570  45.050  36.870  1.00  0.00           H
ATOM    244 HH22 ARG A  22      42.450  45.820  35.730  1.00  0.00           H
ATOM    245  C   ARG A  22      47.200  37.830  34.590  1.00  0.00           C
ATOM    246  O   ARG A  22      46.320  37.260  34.000  1.00  0.00           O
ATOM    247  N   ASP A  23      48.080  37.110  35.250  1.00  0.00           N
ATOM    248  HN  ASP A  23      48.830  37.640  35.640  1.00  0.00           H
ATOM    249  CA  ASP A  23      47.990  35.680  35.480  1.00  0.00           C
ATOM    250  HA  ASP A  23      47.710  35.230  34.530  1.00  0.00           H
ATOM    251  CB  ASP A  23      49.430  35.000  35.720  1.00  0.00           C
ATOM    252  HB1 ASP A  23      49.200  33.920  35.890  1.00  0.00           H
ATOM    253  HB2 ASP A  23      49.870  35.540  36.590  1.00  0.00           H
ATOM    254  CG  ASP A  23      50.430  35.100  34.580  1.00  0.00           C
ATOM    255  OD1 ASP A  23      51.640  35.070  34.850  1.00  0.00           O
ATOM    256  OD2 ASP A  23      49.980  35.010  33.420  1.00  0.00           O
ATOM    257  C   ASP A  23      47.000  35.320  36.570  1.00  0.00           C
ATOM    258  O   ASP A  23      46.960  36.030  37.560  1.00  0.00           O
ATOM    259  N   ASP A  24      46.150  34.270  36.380  1.00  0.00           N
ATOM    260  HN  ASP A  24      46.420  33.680  35.620  1.00  0.00           H
ATOM    261  CA  ASP A  24      44.960  33.870  37.100  1.00  0.00           C
ATOM    262  HA  ASP A  24      44.310  34.710  36.920  1.00  0.00           H
ATOM    263  CB  ASP A  24      44.330  32.570  36.470  1.00  0.00           C
ATOM    264  HB1 ASP A  24      43.500  32.230  37.110  1.00  0.00           H
ATOM    265  HB2 ASP A  24      45.020  31.740  36.230  1.00  0.00           H
ATOM    266  CG  ASP A  24      43.810  32.920  35.070  1.00  0.00           C
ATOM    267  OD1 ASP A  24      43.230  32.020  34.460  1.00  0.00           O
ATOM    268  OD2 ASP A  24      44.000  34.030  34.600  1.00  0.00           O
ATOM    269  C   ASP A  24      45.010  33.680  38.580  1.00  0.00           C
ATOM    270  O   ASP A  24      43.910  33.790  39.160  1.00  0.00           O
ATOM    271  N   PHE A  25      46.210  33.530  39.250  1.00  0.00           N
ATOM    272  HN  PHE A  25      47.030  33.340  38.710  1.00  0.00           H
ATOM    273  CA  PHE A  25      46.300  33.340  40.690  1.00  0.00           C
ATOM    274  HA  PHE A  25      45.720  32.490  41.000  1.00  0.00           H
ATOM    275  CB  PHE A  25      47.840  33.100  40.950  1.00  0.00           C
ATOM    276  HB1 PHE A  25      48.380  33.840  40.310  1.00  0.00           H
ATOM    277  HB2 PHE A  25      48.100  32.080  40.580  1.00  0.00           H
ATOM    278  CG  PHE A  25      48.310  33.220  42.350  1.00  0.00           C
ATOM    279  CD1 PHE A  25      48.460  32.010  43.100  1.00  0.00           C
ATOM    280  HD1 PHE A  25      48.350  31.090  42.540  1.00  0.00           H
ATOM    281  CE1 PHE A  25      48.760  32.000  44.490  1.00  0.00           C
ATOM    282  HE1 PHE A  25      48.870  31.040  44.980  1.00  0.00           H
ATOM    283  CZ  PHE A  25      48.980  33.170  45.130  1.00  0.00           C
ATOM    284  HZ  PHE A  25      49.210  33.270  46.170  1.00  0.00           H
ATOM    285  CD2 PHE A  25      48.510  34.440  43.050  1.00  0.00           C
ATOM    286  HD2 PHE A  25      48.390  35.410  42.610  1.00  0.00           H
ATOM    287  CE2 PHE A  25      48.850  34.370  44.430  1.00  0.00           C
ATOM    288  HE2 PHE A  25      48.920  35.290  44.990  1.00  0.00           H
ATOM    289  C   PHE A  25      45.710  34.500  41.470  1.00  0.00           C
ATOM    290  O   PHE A  25      45.040  34.330  42.500  1.00  0.00           O
ATOM    291  N   ILE A  26      45.990  35.740  41.040  1.00  0.00           N
ATOM    292  HN  ILE A  26      46.340  35.860  40.120  1.00  0.00           H
ATOM    293  CA  ILE A  26      45.480  36.880  41.740  1.00  0.00           C
ATOM    294  HA  ILE A  26      45.890  36.830  42.740  1.00  0.00           H
ATOM    295  CB  ILE A  26      45.970  38.340  41.170  1.00  0.00           C
ATOM    296  HB  ILE A  26      45.650  38.460  40.110  1.00  0.00           H
ATOM    297  CG2 ILE A  26      45.190  39.520  41.860  1.00  0.00           C
ATOM    298 HG21 ILE A  26      44.080  39.390  41.920  1.00  0.00           H
ATOM    299 HG22 ILE A  26      45.410  40.510  41.420  1.00  0.00           H
ATOM    300 HG23 ILE A  26      45.560  39.650  42.900  1.00  0.00           H
ATOM    301  CG1 ILE A  26      47.490  38.490  41.150  1.00  0.00           C
ATOM    302 HG11 ILE A  26      47.590  39.480  40.670  1.00  0.00           H
ATOM    303 HG12 ILE A  26      47.840  37.690  40.460  1.00  0.00           H
ATOM    304  CD  ILE A  26      48.220  38.560  42.510  1.00  0.00           C
ATOM    305  HD1 ILE A  26      49.320  38.510  42.330  1.00  0.00           H
ATOM    306  HD2 ILE A  26      47.840  37.760  43.160  1.00  0.00           H
ATOM    307  HD3 ILE A  26      47.890  39.470  43.040  1.00  0.00           H
ATOM    308  C   ILE A  26      43.940  36.850  42.000  1.00  0.00           C
ATOM    309  O   ILE A  26      43.520  37.000  43.120  1.00  0.00           O
ATOM    310  N   VAL A  27      43.090  36.550  40.960  1.00  0.00           N
ATOM    311  HN  VAL A  27      43.450  36.340  40.060  1.00  0.00           H
ATOM    312  CA  VAL A  27      41.660  36.540  41.130  1.00  0.00           C
ATOM    313  HA  VAL A  27      41.440  37.440  41.700  1.00  0.00           H
ATOM    314  CB  VAL A  27      41.000  36.830  39.780  1.00  0.00           C
ATOM    315  HB  VAL A  27      39.900  36.850  39.870  1.00  0.00           H
ATOM    316  CG1 VAL A  27      41.450  38.190  39.240  1.00  0.00           C
ATOM    317 HG11 VAL A  27      41.370  38.930  40.070  1.00  0.00           H
ATOM    318 HG12 VAL A  27      40.810  38.430  38.370  1.00  0.00           H
ATOM    319 HG13 VAL A  27      42.470  38.120  38.800  1.00  0.00           H
ATOM    320  CG2 VAL A  27      41.410  35.710  38.740  1.00  0.00           C
ATOM    321 HG21 VAL A  27      41.420  34.670  39.130  1.00  0.00           H
ATOM    322 HG22 VAL A  27      42.470  35.820  38.420  1.00  0.00           H
ATOM    323 HG23 VAL A  27      40.650  35.740  37.940  1.00  0.00           H
ATOM    324  C   VAL A  27      41.160  35.320  41.860  1.00  0.00           C
ATOM    325  O   VAL A  27      40.070  35.240  42.370  1.00  0.00           O
ATOM    326  N   LYS A  28      42.020  34.290  41.970  1.00  0.00           N
ATOM    327  HN  LYS A  28      42.910  34.270  41.510  1.00  0.00           H
ATOM    328  CA  LYS A  28      41.630  33.110  42.760  1.00  0.00           C
ATOM    329  HA  LYS A  28      40.580  32.920  42.700  1.00  0.00           H
ATOM    330  CB  LYS A  28      42.350  31.800  42.250  1.00  0.00           C
ATOM    331  HB1 LYS A  28      42.080  31.010  42.970  1.00  0.00           H
ATOM    332  HB2 LYS A  28      43.440  31.940  42.150  1.00  0.00           H
ATOM    333  CG  LYS A  28      41.890  31.490  40.880  1.00  0.00           C
ATOM    334  HG1 LYS A  28      41.840  32.370  40.200  1.00  0.00           H
ATOM    335  HG2 LYS A  28      40.850  31.120  40.920  1.00  0.00           H
ATOM    336  CD  LYS A  28      42.830  30.410  40.270  1.00  0.00           C
ATOM    337  HD1 LYS A  28      42.850  29.560  40.980  1.00  0.00           H
ATOM    338  HD2 LYS A  28      43.890  30.760  40.200  1.00  0.00           H
ATOM    339  CE  LYS A  28      42.390  29.970  38.960  1.00  0.00           C
ATOM    340  HE1 LYS A  28      42.120  30.750  38.220  1.00  0.00           H
ATOM    341  HE2 LYS A  28      41.540  29.270  39.130  1.00  0.00           H
ATOM    342  NZ  LYS A  28      43.380  29.070  38.400  1.00  0.00           N
ATOM    343  HZ1 LYS A  28      43.410  28.200  38.970  1.00  0.00           H
ATOM    344  HZ2 LYS A  28      44.310  29.500  38.440  1.00  0.00           H
ATOM    345  HZ3 LYS A  28      43.130  28.790  37.420  1.00  0.00           H
ATOM    346  C   LYS A  28      42.060  33.070  44.170  1.00  0.00           C
ATOM    347  O   LYS A  28      41.340  32.490  45.010  1.00  0.00           O
ATOM    348  N   VAL A  29      43.220  33.690  44.530  1.00  0.00           N
ATOM    349  HN  VAL A  29      43.800  34.120  43.840  1.00  0.00           H
ATOM    350  CA  VAL A  29      43.780  33.510  45.870  1.00  0.00           C
ATOM    351  HA  VAL A  29      43.360  32.710  46.470  1.00  0.00           H
ATOM    352  CB  VAL A  29      45.300  33.130  45.850  1.00  0.00           C
ATOM    353  HB  VAL A  29      45.780  33.830  45.120  1.00  0.00           H
ATOM    354  CG1 VAL A  29      46.000  33.390  47.220  1.00  0.00           C
ATOM    355 HG11 VAL A  29      45.470  32.860  48.040  1.00  0.00           H
ATOM    356 HG12 VAL A  29      45.920  34.490  47.330  1.00  0.00           H
ATOM    357 HG13 VAL A  29      47.070  33.080  47.270  1.00  0.00           H
ATOM    358  CG2 VAL A  29      45.420  31.640  45.610  1.00  0.00           C
ATOM    359 HG21 VAL A  29      44.820  31.220  44.780  1.00  0.00           H
ATOM    360 HG22 VAL A  29      45.180  31.030  46.500  1.00  0.00           H
ATOM    361 HG23 VAL A  29      46.460  31.460  45.260  1.00  0.00           H
ATOM    362  C   VAL A  29      43.410  34.740  46.730  1.00  0.00           C
ATOM    363  O   VAL A  29      43.210  34.650  47.950  1.00  0.00           O
ATOM    364  N   LEU A  30      43.380  35.980  46.150  1.00  0.00           N
ATOM    365  HN  LEU A  30      43.460  36.130  45.170  1.00  0.00           H
ATOM    366  CA  LEU A  30      43.210  37.180  46.900  1.00  0.00           C
ATOM    367  HA  LEU A  30      43.830  37.060  47.770  1.00  0.00           H
ATOM    368  CB  LEU A  30      43.610  38.540  46.210  1.00  0.00           C
ATOM    369  HB1 LEU A  30      43.410  39.500  46.730  1.00  0.00           H
ATOM    370  HB2 LEU A  30      43.220  38.570  45.170  1.00  0.00           H
ATOM    371  CG  LEU A  30      45.170  38.760  46.010  1.00  0.00           C
ATOM    372  HG  LEU A  30      45.410  38.100  45.150  1.00  0.00           H
ATOM    373  CD1 LEU A  30      45.450  40.230  45.760  1.00  0.00           C
ATOM    374 HD11 LEU A  30      44.700  40.720  45.110  1.00  0.00           H
ATOM    375 HD12 LEU A  30      46.460  40.370  45.310  1.00  0.00           H
ATOM    376 HD13 LEU A  30      45.360  40.810  46.700  1.00  0.00           H
ATOM    377  CD2 LEU A  30      45.990  38.430  47.330  1.00  0.00           C
ATOM    378 HD21 LEU A  30      45.550  39.160  48.050  1.00  0.00           H
ATOM    379 HD22 LEU A  30      47.060  38.550  47.090  1.00  0.00           H
ATOM    380 HD23 LEU A  30      45.920  37.350  47.610  1.00  0.00           H
ATOM    381  C   LEU A  30      41.800  37.470  47.480  1.00  0.00           C
ATOM    382  O   LEU A  30      41.800  37.850  48.680  1.00  0.00           O
ATOM    383  N   PRO A  31      40.680  37.220  46.750  1.00  0.00           N
ATOM    384  CD  PRO A  31      40.600  36.810  45.320  1.00  0.00           C
ATOM    385  HD1 PRO A  31      40.790  35.720  45.170  1.00  0.00           H
ATOM    386  HD2 PRO A  31      41.370  37.360  44.730  1.00  0.00           H
ATOM    387  CA  PRO A  31      39.310  37.370  47.300  1.00  0.00           C
ATOM    388  HA  PRO A  31      39.220  38.330  47.760  1.00  0.00           H
ATOM    389  CB  PRO A  31      38.330  37.060  46.220  1.00  0.00           C
ATOM    390  HB1 PRO A  31      37.380  37.630  46.290  1.00  0.00           H
ATOM    391  HB2 PRO A  31      37.940  36.010  46.270  1.00  0.00           H
ATOM    392  CG  PRO A  31      39.150  37.150  44.960  1.00  0.00           C
ATOM    393  HG1 PRO A  31      38.690  36.380  44.310  1.00  0.00           H
ATOM    394  HG2 PRO A  31      39.010  38.160  44.540  1.00  0.00           H
ATOM    395  C   PRO A  31      38.950  36.500  48.560  1.00  0.00           C
ATOM    396  O   PRO A  31      38.400  37.190  49.450  1.00  0.00           O
ATOM    397  N   PRO A  32      39.390  35.270  48.700  1.00  0.00           N
ATOM    398  CD  PRO A  32      39.730  34.300  47.720  1.00  0.00           C
ATOM    399  HD1 PRO A  32      40.670  34.580  47.210  1.00  0.00           H
ATOM    400  HD2 PRO A  32      38.810  34.170  47.100  1.00  0.00           H
ATOM    401  CA  PRO A  32      39.220  34.680  50.070  1.00  0.00           C
ATOM    402  HA  PRO A  32      38.230  34.860  50.460  1.00  0.00           H
ATOM    403  CB  PRO A  32      39.370  33.220  49.810  1.00  0.00           C
ATOM    404  HB1 PRO A  32      38.280  32.970  49.740  1.00  0.00           H
ATOM    405  HB2 PRO A  32      39.640  32.580  50.680  1.00  0.00           H
ATOM    406  CG  PRO A  32      40.060  32.970  48.530  1.00  0.00           C
ATOM    407  HG1 PRO A  32      41.130  32.740  48.730  1.00  0.00           H
ATOM    408  HG2 PRO A  32      39.680  32.120  47.910  1.00  0.00           H
ATOM    409  C   PRO A  32      40.320  35.280  51.040  1.00  0.00           C
ATOM    410  O   PRO A  32      39.980  35.720  52.130  1.00  0.00           O
ATOM    411  N   VAL A  33      41.570  35.370  50.670  1.00  0.00           N
ATOM    412  HN  VAL A  33      41.870  34.900  49.850  1.00  0.00           H
ATOM    413  CA  VAL A  33      42.590  36.060  51.510  1.00  0.00           C
ATOM    414  HA  VAL A  33      42.600  35.480  52.410  1.00  0.00           H
ATOM    415  CB  VAL A  33      43.950  36.100  50.830  1.00  0.00           C
ATOM    416  HB  VAL A  33      43.780  36.460  49.800  1.00  0.00           H
ATOM    417  CG1 VAL A  33      44.940  37.150  51.570  1.00  0.00           C
ATOM    418 HG11 VAL A  33      44.540  38.160  51.330  1.00  0.00           H
ATOM    419 HG12 VAL A  33      45.930  37.010  51.070  1.00  0.00           H
ATOM    420 HG13 VAL A  33      45.020  37.060  52.670  1.00  0.00           H
ATOM    421  CG2 VAL A  33      44.620  34.730  50.970  1.00  0.00           C
ATOM    422 HG21 VAL A  33      44.550  34.380  52.020  1.00  0.00           H
ATOM    423 HG22 VAL A  33      45.640  34.670  50.550  1.00  0.00           H
ATOM    424 HG23 VAL A  33      44.000  34.050  50.350  1.00  0.00           H
ATOM    425  C   VAL A  33      42.260  37.520  52.060  1.00  0.00           C
ATOM    426  O   VAL A  33      42.200  37.790  53.240  1.00  0.00           O
ATOM    427  N   LEU A  34      41.880  38.470  51.210  1.00  0.00           N
ATOM    428  HN  LEU A  34      41.970  38.190  50.260  1.00  0.00           H
ATOM    429  CA  LEU A  34      41.520  39.800  51.610  1.00  0.00           C
ATOM    430  HA  LEU A  34      42.290  40.100  52.310  1.00  0.00           H
ATOM    431  CB  LEU A  34      41.370  40.760  50.410  1.00  0.00           C
ATOM    432  HB1 LEU A  34      41.040  41.720  50.850  1.00  0.00           H
ATOM    433  HB2 LEU A  34      40.630  40.320  49.700  1.00  0.00           H
ATOM    434  CG  LEU A  34      42.560  41.070  49.530  1.00  0.00           C
ATOM    435  HG  LEU A  34      43.160  40.170  49.280  1.00  0.00           H
ATOM    436  CD1 LEU A  34      41.930  41.750  48.270  1.00  0.00           C
ATOM    437 HD11 LEU A  34      42.690  42.200  47.580  1.00  0.00           H
ATOM    438 HD12 LEU A  34      41.230  42.540  48.610  1.00  0.00           H
ATOM    439 HD13 LEU A  34      41.330  41.000  47.730  1.00  0.00           H
ATOM    440  CD2 LEU A  34      43.400  42.100  50.260  1.00  0.00           C
ATOM    441 HD21 LEU A  34      44.480  42.260  50.080  1.00  0.00           H
ATOM    442 HD22 LEU A  34      43.270  41.820  51.330  1.00  0.00           H
ATOM    443 HD23 LEU A  34      42.940  43.110  50.180  1.00  0.00           H
ATOM    444  C   LEU A  34      40.250  39.880  52.450  1.00  0.00           C
ATOM    445  O   LEU A  34      40.040  40.700  53.350  1.00  0.00           O
ATOM    446  N   GLY A  35      39.250  39.040  52.090  1.00  0.00           N
ATOM    447  HN  GLY A  35      39.380  38.420  51.320  1.00  0.00           H
ATOM    448  CA  GLY A  35      38.010  38.910  52.760  1.00  0.00           C
ATOM    449  HA1 GLY A  35      37.280  38.280  52.280  1.00  0.00           H
ATOM    450  HA2 GLY A  35      37.640  39.930  52.840  1.00  0.00           H
ATOM    451  C   GLY A  35      38.100  38.380  54.150  1.00  0.00           C
ATOM    452  O   GLY A  35      37.390  38.860  55.100  1.00  0.00           O
ATOM    453  N   LEU A  36      38.990  37.440  54.410  1.00  0.00           N
ATOM    454  HN  LEU A  36      39.490  36.910  53.730  1.00  0.00           H
ATOM    455  CA  LEU A  36      39.150  36.920  55.750  1.00  0.00           C
ATOM    456  HA  LEU A  36      38.150  36.700  56.070  1.00  0.00           H
ATOM    457  CB  LEU A  36      39.980  35.650  55.700  1.00  0.00           C
ATOM    458  HB1 LEU A  36      41.070  35.780  55.460  1.00  0.00           H
ATOM    459  HB2 LEU A  36      39.550  35.090  54.840  1.00  0.00           H
ATOM    460  CG  LEU A  36      39.840  34.740  57.000  1.00  0.00           C
ATOM    461  HG  LEU A  36      40.500  35.240  57.730  1.00  0.00           H
ATOM    462  CD1 LEU A  36      38.460  34.460  57.430  1.00  0.00           C
ATOM    463 HD11 LEU A  36      38.490  33.740  58.270  1.00  0.00           H
ATOM    464 HD12 LEU A  36      37.890  33.960  56.620  1.00  0.00           H
ATOM    465 HD13 LEU A  36      37.850  35.360  57.680  1.00  0.00           H
ATOM    466  CD2 LEU A  36      40.640  33.510  56.580  1.00  0.00           C
ATOM    467 HD21 LEU A  36      40.410  32.650  57.250  1.00  0.00           H
ATOM    468 HD22 LEU A  36      41.730  33.750  56.600  1.00  0.00           H
ATOM    469 HD23 LEU A  36      40.450  33.160  55.550  1.00  0.00           H
ATOM    470  C   LEU A  36      39.830  37.960  56.660  1.00  0.00           C
ATOM    471  O   LEU A  36      39.410  38.100  57.830  1.00  0.00           O
ATOM    472  N   GLU A  37      40.880  38.720  56.110  1.00  0.00           N
ATOM    473  HN  GLU A  37      41.070  38.580  55.140  1.00  0.00           H
ATOM    474  CA  GLU A  37      41.460  39.940  56.690  1.00  0.00           C
ATOM    475  HA  GLU A  37      41.880  39.780  57.660  1.00  0.00           H
ATOM    476  CB  GLU A  37      42.540  40.510  55.700  1.00  0.00           C
ATOM    477  HB1 GLU A  37      42.950  41.470  56.090  1.00  0.00           H
ATOM    478  HB2 GLU A  37      42.050  40.720  54.720  1.00  0.00           H
ATOM    479  CG  GLU A  37      43.750  39.490  55.540  1.00  0.00           C
ATOM    480  HG1 GLU A  37      43.430  38.460  55.240  1.00  0.00           H
ATOM    481  HG2 GLU A  37      44.090  39.340  56.590  1.00  0.00           H
ATOM    482  CD  GLU A  37      44.820  40.030  54.620  1.00  0.00           C
ATOM    483  OE1 GLU A  37      44.780  40.030  53.420  1.00  0.00           O
ATOM    484  OE2 GLU A  37      46.030  40.340  55.300  1.00  0.00           O
ATOM    485  HE2 GLU A  37      46.690  40.810  54.790  1.00  0.00           H
ATOM    486  C   GLU A  37      40.350  40.920  57.010  1.00  0.00           C
ATOM    487  O   GLU A  37      40.200  41.460  58.120  1.00  0.00           O
ATOM    488  N   PHE A  38      39.440  41.260  56.070  1.00  0.00           N
ATOM    489  HN  PHE A  38      39.390  40.770  55.190  1.00  0.00           H
ATOM    490  CA  PHE A  38      38.410  42.270  56.260  1.00  0.00           C
ATOM    491  HA  PHE A  38      38.780  43.260  56.500  1.00  0.00           H
ATOM    492  CB  PHE A  38      37.700  42.430  54.870  1.00  0.00           C
ATOM    493  HB1 PHE A  38      37.740  41.470  54.330  1.00  0.00           H
ATOM    494  HB2 PHE A  38      38.310  43.130  54.260  1.00  0.00           H
ATOM    495  CG  PHE A  38      36.240  42.970  54.850  1.00  0.00           C
ATOM    496  CD1 PHE A  38      36.010  44.300  55.210  1.00  0.00           C
ATOM    497  HD1 PHE A  38      36.780  45.040  55.370  1.00  0.00           H
ATOM    498  CE1 PHE A  38      34.710  44.750  55.460  1.00  0.00           C
ATOM    499  HE1 PHE A  38      34.530  45.820  55.470  1.00  0.00           H
ATOM    500  CZ  PHE A  38      33.590  43.930  55.190  1.00  0.00           C
ATOM    501  HZ  PHE A  38      32.580  44.290  55.330  1.00  0.00           H
ATOM    502  CD2 PHE A  38      35.150  42.130  54.750  1.00  0.00           C
ATOM    503  HD2 PHE A  38      35.380  41.100  54.480  1.00  0.00           H
ATOM    504  CE2 PHE A  38      33.810  42.600  54.840  1.00  0.00           C
ATOM    505  HE2 PHE A  38      33.060  41.840  54.670  1.00  0.00           H
ATOM    506  C   PHE A  38      37.430  42.110  57.400  1.00  0.00           C
ATOM    507  O   PHE A  38      37.130  43.090  58.100  1.00  0.00           O
ATOM    508  N   ILE A  39      36.830  40.880  57.640  1.00  0.00           N
ATOM    509  HN  ILE A  39      37.060  40.060  57.140  1.00  0.00           H
ATOM    510  CA  ILE A  39      35.730  40.700  58.550  1.00  0.00           C
ATOM    511  HA  ILE A  39      34.950  41.410  58.360  1.00  0.00           H
ATOM    512  CB  ILE A  39      35.080  39.330  58.360  1.00  0.00           C
ATOM    513  HB  ILE A  39      34.990  39.100  57.290  1.00  0.00           H
ATOM    514  CG2 ILE A  39      36.000  38.160  58.860  1.00  0.00           C
ATOM    515 HG21 ILE A  39      37.050  38.390  58.590  1.00  0.00           H
ATOM    516 HG22 ILE A  39      35.620  37.260  58.310  1.00  0.00           H
ATOM    517 HG23 ILE A  39      35.870  37.990  59.960  1.00  0.00           H
ATOM    518  CG1 ILE A  39      33.660  39.280  58.910  1.00  0.00           C
ATOM    519 HG11 ILE A  39      33.600  39.240  60.020  1.00  0.00           H
ATOM    520 HG12 ILE A  39      33.240  38.290  58.660  1.00  0.00           H
ATOM    521  CD  ILE A  39      32.670  40.380  58.480  1.00  0.00           C
ATOM    522  HD1 ILE A  39      32.640  40.460  57.370  1.00  0.00           H
ATOM    523  HD2 ILE A  39      32.920  41.380  58.900  1.00  0.00           H
ATOM    524  HD3 ILE A  39      31.630  40.220  58.840  1.00  0.00           H
ATOM    525  C   ILE A  39      36.120  40.930  59.960  1.00  0.00           C
ATOM    526  O   ILE A  39      35.370  41.450  60.780  1.00  0.00           O
ATOM    527  N   PHE A  40      37.390  40.540  60.390  1.00  0.00           N
ATOM    528  HN  PHE A  40      37.880  40.030  59.690  1.00  0.00           H
ATOM    529  CA  PHE A  40      37.980  40.770  61.710  1.00  0.00           C
ATOM    530  HA  PHE A  40      37.270  40.600  62.500  1.00  0.00           H
ATOM    531  CB  PHE A  40      39.250  39.920  61.840  1.00  0.00           C
ATOM    532  HB1 PHE A  40      39.790  40.220  62.760  1.00  0.00           H
ATOM    533  HB2 PHE A  40      39.950  40.070  60.970  1.00  0.00           H
ATOM    534  CG  PHE A  40      38.900  38.450  61.860  1.00  0.00           C
ATOM    535  CD1 PHE A  40      39.370  37.550  60.900  1.00  0.00           C
ATOM    536  HD1 PHE A  40      39.980  38.010  60.120  1.00  0.00           H
ATOM    537  CE1 PHE A  40      39.130  36.180  60.920  1.00  0.00           C
ATOM    538  HE1 PHE A  40      39.500  35.550  60.120  1.00  0.00           H
ATOM    539  CZ  PHE A  40      38.430  35.650  61.950  1.00  0.00           C
ATOM    540  HZ  PHE A  40      38.280  34.570  62.020  1.00  0.00           H
ATOM    541  CD2 PHE A  40      38.110  37.920  62.900  1.00  0.00           C
ATOM    542  HD2 PHE A  40      37.760  38.520  63.730  1.00  0.00           H
ATOM    543  CE2 PHE A  40      37.940  36.530  62.970  1.00  0.00           C
ATOM    544  HE2 PHE A  40      37.390  36.100  63.790  1.00  0.00           H
ATOM    545  C   PHE A  40      38.370  42.290  61.840  1.00  0.00           C
ATOM    546  O   PHE A  40      38.230  42.830  62.850  1.00  0.00           O
ATOM    547  N   GLY A  41      38.830  42.870  60.720  1.00  0.00           N
ATOM    548  HN  GLY A  41      38.610  42.480  59.840  1.00  0.00           H
ATOM    549  CA  GLY A  41      39.130  44.270  60.780  1.00  0.00           C
ATOM    550  HA1 GLY A  41      39.560  44.480  59.800  1.00  0.00           H
ATOM    551  HA2 GLY A  41      39.920  44.550  61.470  1.00  0.00           H
ATOM    552  C   GLY A  41      38.000  45.170  60.950  1.00  0.00           C
ATOM    553  O   GLY A  41      38.140  46.140  61.690  1.00  0.00           O
ATOM    554  N   LEU A  42      36.880  44.900  60.320  1.00  0.00           N
ATOM    555  HN  LEU A  42      36.880  44.170  59.640  1.00  0.00           H
ATOM    556  CA  LEU A  42      35.680  45.650  60.240  1.00  0.00           C
ATOM    557  HA  LEU A  42      35.960  46.620  59.860  1.00  0.00           H
ATOM    558  CB  LEU A  42      34.650  45.180  59.230  1.00  0.00           C
ATOM    559  HB1 LEU A  42      34.280  44.160  59.480  1.00  0.00           H
ATOM    560  HB2 LEU A  42      35.130  45.310  58.240  1.00  0.00           H
ATOM    561  CG  LEU A  42      33.400  46.080  59.180  1.00  0.00           C
ATOM    562  HG  LEU A  42      32.960  46.110  60.200  1.00  0.00           H
ATOM    563  CD1 LEU A  42      33.600  47.510  58.690  1.00  0.00           C
ATOM    564 HD11 LEU A  42      33.990  47.480  57.650  1.00  0.00           H
ATOM    565 HD12 LEU A  42      34.370  47.970  59.350  1.00  0.00           H
ATOM    566 HD13 LEU A  42      32.630  48.040  58.810  1.00  0.00           H
ATOM    567  CD2 LEU A  42      32.220  45.470  58.380  1.00  0.00           C
ATOM    568 HD21 LEU A  42      32.480  45.400  57.300  1.00  0.00           H
ATOM    569 HD22 LEU A  42      31.300  46.070  58.550  1.00  0.00           H
ATOM    570 HD23 LEU A  42      31.910  44.470  58.770  1.00  0.00           H
ATOM    571  C   LEU A  42      35.100  45.730  61.630  1.00  0.00           C
ATOM    572  O   LEU A  42      34.680  46.740  62.160  1.00  0.00           O
ATOM    573  N   LEU A  43      35.090  44.650  62.310  1.00  0.00           N
ATOM    574  HN  LEU A  43      35.400  43.780  61.920  1.00  0.00           H
ATOM    575  CA  LEU A  43      34.480  44.490  63.590  1.00  0.00           C
ATOM    576  HA  LEU A  43      33.480  44.880  63.580  1.00  0.00           H
ATOM    577  CB  LEU A  43      34.310  42.950  63.980  1.00  0.00           C
ATOM    578  HB1 LEU A  43      34.050  42.810  65.050  1.00  0.00           H
ATOM    579  HB2 LEU A  43      35.280  42.410  63.940  1.00  0.00           H
ATOM    580  CG  LEU A  43      33.310  42.210  63.140  1.00  0.00           C
ATOM    581  HG  LEU A  43      33.460  42.300  62.040  1.00  0.00           H
ATOM    582  CD1 LEU A  43      33.440  40.750  63.470  1.00  0.00           C
ATOM    583 HD11 LEU A  43      33.310  40.540  64.560  1.00  0.00           H
ATOM    584 HD12 LEU A  43      34.370  40.270  63.120  1.00  0.00           H
ATOM    585 HD13 LEU A  43      32.700  40.120  62.930  1.00  0.00           H
ATOM    586  CD2 LEU A  43      31.800  42.440  63.440  1.00  0.00           C
ATOM    587 HD21 LEU A  43      31.540  43.450  63.100  1.00  0.00           H
ATOM    588 HD22 LEU A  43      31.600  42.380  64.530  1.00  0.00           H
ATOM    589 HD23 LEU A  43      31.220  41.670  62.870  1.00  0.00           H
ATOM    590  C   LEU A  43      35.280  45.250  64.650  1.00  0.00           C
ATOM    591  O   LEU A  43      34.730  45.920  65.530  1.00  0.00           O
ATOM    592  N   GLY A  44      36.590  45.060  64.720  1.00  0.00           N
ATOM    593  HN  GLY A  44      36.960  44.420  64.050  1.00  0.00           H
ATOM    594  CA  GLY A  44      37.420  45.730  65.720  1.00  0.00           C
ATOM    595  HA1 GLY A  44      38.410  45.420  65.400  1.00  0.00           H
ATOM    596  HA2 GLY A  44      37.330  45.410  66.760  1.00  0.00           H
ATOM    597  C   GLY A  44      37.410  47.240  65.680  1.00  0.00           C
ATOM    598  O   GLY A  44      37.150  47.890  66.670  1.00  0.00           O
ATOM    599  N   ASN A  45      37.550  47.750  64.490  1.00  0.00           N
ATOM    600  HN  ASN A  45      37.670  47.150  63.710  1.00  0.00           H
ATOM    601  CA  ASN A  45      37.660  49.170  64.360  1.00  0.00           C
ATOM    602  HA  ASN A  45      38.110  49.540  65.280  1.00  0.00           H
ATOM    603  CB  ASN A  45      38.580  49.610  63.090  1.00  0.00           C
ATOM    604  HB1 ASN A  45      38.580  50.730  63.020  1.00  0.00           H
ATOM    605  HB2 ASN A  45      38.180  49.340  62.100  1.00  0.00           H
ATOM    606  CG  ASN A  45      40.060  49.150  63.280  1.00  0.00           C
ATOM    607  OD1 ASN A  45      40.810  49.810  63.930  1.00  0.00           O
ATOM    608  ND2 ASN A  45      40.360  47.930  62.890  1.00  0.00           N
ATOM    609 HD21 ASN A  45      41.330  47.700  63.040  1.00  0.00           H
ATOM    610 HD22 ASN A  45      39.660  47.350  62.480  1.00  0.00           H
ATOM    611  C   ASN A  45      36.330  49.830  64.370  1.00  0.00           C
ATOM    612  O   ASN A  45      36.100  50.940  64.840  1.00  0.00           O
ATOM    613  N   GLY A  46      35.290  49.060  64.020  1.00  0.00           N
ATOM    614  HN  GLY A  46      35.580  48.210  63.580  1.00  0.00           H
ATOM    615  CA  GLY A  46      33.880  49.340  64.250  1.00  0.00           C
ATOM    616  HA1 GLY A  46      33.370  48.410  64.040  1.00  0.00           H
ATOM    617  HA2 GLY A  46      33.510  50.150  63.640  1.00  0.00           H
ATOM    618  C   GLY A  46      33.570  49.620  65.690  1.00  0.00           C
ATOM    619  O   GLY A  46      33.050  50.670  66.050  1.00  0.00           O
ATOM    620  N   LEU A  47      34.010  48.640  66.510  1.00  0.00           N
ATOM    621  HN  LEU A  47      34.350  47.740  66.220  1.00  0.00           H
ATOM    622  CA  LEU A  47      33.950  48.630  67.980  1.00  0.00           C
ATOM    623  HA  LEU A  47      32.890  48.670  68.200  1.00  0.00           H
ATOM    624  CB  LEU A  47      34.440  47.240  68.560  1.00  0.00           C
ATOM    625  HB1 LEU A  47      35.440  47.020  68.130  1.00  0.00           H
ATOM    626  HB2 LEU A  47      33.720  46.560  68.070  1.00  0.00           H
ATOM    627  CG  LEU A  47      34.500  47.090  70.060  1.00  0.00           C
ATOM    628  HG  LEU A  47      35.200  47.850  70.470  1.00  0.00           H
ATOM    629  CD1 LEU A  47      33.130  47.210  70.750  1.00  0.00           C
ATOM    630 HD11 LEU A  47      32.430  46.430  70.360  1.00  0.00           H
ATOM    631 HD12 LEU A  47      32.710  48.220  70.520  1.00  0.00           H
ATOM    632 HD13 LEU A  47      33.220  47.300  71.850  1.00  0.00           H
ATOM    633  CD2 LEU A  47      35.290  45.800  70.480  1.00  0.00           C
ATOM    634 HD21 LEU A  47      34.590  44.970  70.250  1.00  0.00           H
ATOM    635 HD22 LEU A  47      35.490  45.840  71.570  1.00  0.00           H
ATOM    636 HD23 LEU A  47      36.260  45.690  69.930  1.00  0.00           H
ATOM    637  C   LEU A  47      34.620  49.830  68.600  1.00  0.00           C
ATOM    638  O   LEU A  47      34.150  50.520  69.480  1.00  0.00           O
ATOM    639  N   ALA A  48      35.830  50.110  68.100  1.00  0.00           N
ATOM    640  HN  ALA A  48      36.210  49.540  67.370  1.00  0.00           H
ATOM    641  CA  ALA A  48      36.690  51.140  68.680  1.00  0.00           C
ATOM    642  HA  ALA A  48      36.750  51.000  69.760  1.00  0.00           H
ATOM    643  CB  ALA A  48      38.130  51.210  68.080  1.00  0.00           C
ATOM    644  HB1 ALA A  48      38.170  51.560  67.020  1.00  0.00           H
ATOM    645  HB2 ALA A  48      38.540  50.180  68.220  1.00  0.00           H
ATOM    646  HB3 ALA A  48      38.750  51.920  68.670  1.00  0.00           H
ATOM    647  C   ALA A  48      36.090  52.530  68.490  1.00  0.00           C
ATOM    648  O   ALA A  48      36.110  53.440  69.310  1.00  0.00           O
ATOM    649  N   LEU A  49      35.450  52.790  67.380  1.00  0.00           N
ATOM    650  HN  LEU A  49      35.450  52.220  66.570  1.00  0.00           H
ATOM    651  CA  LEU A  49      34.760  54.030  67.060  1.00  0.00           C
ATOM    652  HA  LEU A  49      35.510  54.770  67.260  1.00  0.00           H
ATOM    653  CB  LEU A  49      34.310  54.110  65.550  1.00  0.00           C
ATOM    654  HB1 LEU A  49      33.670  55.020  65.430  1.00  0.00           H
ATOM    655  HB2 LEU A  49      33.770  53.190  65.270  1.00  0.00           H
ATOM    656  CG  LEU A  49      35.490  54.070  64.470  1.00  0.00           C
ATOM    657  HG  LEU A  49      36.240  53.310  64.790  1.00  0.00           H
ATOM    658  CD1 LEU A  49      34.990  53.730  63.140  1.00  0.00           C
ATOM    659 HD11 LEU A  49      35.860  53.320  62.590  1.00  0.00           H
ATOM    660 HD12 LEU A  49      34.440  54.540  62.610  1.00  0.00           H
ATOM    661 HD13 LEU A  49      34.290  52.890  63.320  1.00  0.00           H
ATOM    662  CD2 LEU A  49      36.310  55.360  64.430  1.00  0.00           C
ATOM    663 HD21 LEU A  49      35.570  56.130  64.150  1.00  0.00           H
ATOM    664 HD22 LEU A  49      36.970  55.320  63.530  1.00  0.00           H
ATOM    665 HD23 LEU A  49      36.960  55.680  65.270  1.00  0.00           H
ATOM    666  C   LEU A  49      33.570  54.160  67.980  1.00  0.00           C
ATOM    667  O   LEU A  49      33.360  55.230  68.520  1.00  0.00           O
ATOM    668  N   TRP A  50      32.810  53.120  68.240  1.00  0.00           N
ATOM    669  HN  TRP A  50      32.960  52.360  67.610  1.00  0.00           H
ATOM    670  CA  TRP A  50      31.800  53.010  69.370  1.00  0.00           C
ATOM    671  HA  TRP A  50      31.150  53.870  69.300  1.00  0.00           H
ATOM    672  CB  TRP A  50      31.020  51.700  69.490  1.00  0.00           C
ATOM    673  HB1 TRP A  50      31.690  50.840  69.680  1.00  0.00           H
ATOM    674  HB2 TRP A  50      30.540  51.450  68.520  1.00  0.00           H
ATOM    675  CG  TRP A  50      29.920  51.710  70.460  1.00  0.00           C
ATOM    676  CD1 TRP A  50      30.040  51.260  71.770  1.00  0.00           C
ATOM    677  HD1 TRP A  50      30.970  50.860  72.160  1.00  0.00           H
ATOM    678  NE1 TRP A  50      28.810  51.350  72.390  1.00  0.00           N
ATOM    679  HE1 TRP A  50      28.580  51.180  73.320  1.00  0.00           H
ATOM    680  CE2 TRP A  50      27.950  51.980  71.540  1.00  0.00           C
ATOM    681  CD2 TRP A  50      28.610  52.290  70.320  1.00  0.00           C
ATOM    682  CE3 TRP A  50      27.950  52.920  69.250  1.00  0.00           C
ATOM    683  HE3 TRP A  50      28.500  53.000  68.330  1.00  0.00           H
ATOM    684  CZ3 TRP A  50      26.680  53.400  69.430  1.00  0.00           C
ATOM    685  HZ3 TRP A  50      26.240  54.030  68.660  1.00  0.00           H
ATOM    686  CZ2 TRP A  50      26.630  52.470  71.730  1.00  0.00           C
ATOM    687  HZ2 TRP A  50      26.080  52.190  72.630  1.00  0.00           H
ATOM    688  CH2 TRP A  50      26.070  53.260  70.680  1.00  0.00           C
ATOM    689  HH2 TRP A  50      25.040  53.580  70.800  1.00  0.00           H
ATOM    690  C   TRP A  50      32.370  53.320  70.740  1.00  0.00           C
ATOM    691  O   TRP A  50      31.920  54.210  71.420  1.00  0.00           O
ATOM    692  N   ILE A  51      33.440  52.610  71.120  1.00  0.00           N
ATOM    693  HN  ILE A  51      33.820  51.900  70.510  1.00  0.00           H
ATOM    694  CA  ILE A  51      33.970  52.740  72.520  1.00  0.00           C
ATOM    695  HA  ILE A  51      33.120  52.520  73.150  1.00  0.00           H
ATOM    696  CB  ILE A  51      35.130  51.690  72.730  1.00  0.00           C
ATOM    697  HB  ILE A  51      35.720  51.770  71.800  1.00  0.00           H
ATOM    698  CG2 ILE A  51      35.920  52.050  74.040  1.00  0.00           C
ATOM    699 HG21 ILE A  51      35.220  52.150  74.900  1.00  0.00           H
ATOM    700 HG22 ILE A  51      36.480  53.010  73.920  1.00  0.00           H
ATOM    701 HG23 ILE A  51      36.680  51.280  74.290  1.00  0.00           H
ATOM    702  CG1 ILE A  51      34.490  50.290  72.830  1.00  0.00           C
ATOM    703 HG11 ILE A  51      33.860  50.070  71.950  1.00  0.00           H
ATOM    704 HG12 ILE A  51      33.790  50.200  73.690  1.00  0.00           H
ATOM    705  CD  ILE A  51      35.530  49.130  72.970  1.00  0.00           C
ATOM    706  HD1 ILE A  51      36.130  49.210  73.900  1.00  0.00           H
ATOM    707  HD2 ILE A  51      36.260  49.080  72.120  1.00  0.00           H
ATOM    708  HD3 ILE A  51      35.000  48.160  72.980  1.00  0.00           H
ATOM    709  C   ILE A  51      34.470  54.160  72.830  1.00  0.00           C
ATOM    710  O   ILE A  51      34.050  54.770  73.860  1.00  0.00           O
ATOM    711  N   PHE A  52      35.340  54.700  71.940  1.00  0.00           N
ATOM    712  HN  PHE A  52      35.730  54.140  71.220  1.00  0.00           H
ATOM    713  CA  PHE A  52      35.830  56.090  72.080  1.00  0.00           C
ATOM    714  HA  PHE A  52      36.430  56.160  72.980  1.00  0.00           H
ATOM    715  CB  PHE A  52      36.930  56.430  71.040  1.00  0.00           C
ATOM    716  HB1 PHE A  52      37.410  57.420  71.180  1.00  0.00           H
ATOM    717  HB2 PHE A  52      36.500  56.360  70.030  1.00  0.00           H
ATOM    718  CG  PHE A  52      38.190  55.570  71.150  1.00  0.00           C
ATOM    719  CD1 PHE A  52      38.970  55.520  72.330  1.00  0.00           C
ATOM    720  HD1 PHE A  52      38.620  55.930  73.260  1.00  0.00           H
ATOM    721  CE1 PHE A  52      40.090  54.680  72.390  1.00  0.00           C
ATOM    722  HE1 PHE A  52      40.800  54.550  73.210  1.00  0.00           H
ATOM    723  CZ  PHE A  52      40.530  54.040  71.200  1.00  0.00           C
ATOM    724  HZ  PHE A  52      41.350  53.340  71.220  1.00  0.00           H
ATOM    725  CD2 PHE A  52      38.740  55.060  69.980  1.00  0.00           C
ATOM    726  HD2 PHE A  52      38.180  55.110  69.050  1.00  0.00           H
ATOM    727  CE2 PHE A  52      39.870  54.250  69.960  1.00  0.00           C
ATOM    728  HE2 PHE A  52      40.240  53.740  69.090  1.00  0.00           H
ATOM    729  C   PHE A  52      34.690  57.100  72.150  1.00  0.00           C
ATOM    730  O   PHE A  52      34.610  57.920  73.060  1.00  0.00           O
ATOM    731  N   CYS A  53      33.680  57.120  71.230  1.00  0.00           N
ATOM    732  HN  CYS A  53      33.780  56.640  70.370  1.00  0.00           H
ATOM    733  CA  CYS A  53      32.510  58.000  71.310  1.00  0.00           C
ATOM    734  HA  CYS A  53      32.840  59.030  71.300  1.00  0.00           H
ATOM    735  CB  CYS A  53      31.650  57.840  70.020  1.00  0.00           C
ATOM    736  HB1 CYS A  53      30.780  58.520  70.060  1.00  0.00           H
ATOM    737  HB2 CYS A  53      31.290  56.810  69.840  1.00  0.00           H
ATOM    738  SG  CYS A  53      32.780  58.240  68.570  1.00  0.00           S
ATOM    739  HG1 CYS A  53      33.100  57.010  68.200  1.00  0.00           H
ATOM    740  C   CYS A  53      31.610  57.890  72.560  1.00  0.00           C
ATOM    741  O   CYS A  53      31.220  58.890  73.190  1.00  0.00           O
ATOM    742  N   PHE A  54      31.300  56.620  72.930  1.00  0.00           N
ATOM    743  HN  PHE A  54      31.690  55.860  72.400  1.00  0.00           H
ATOM    744  CA  PHE A  54      30.290  56.320  73.900  1.00  0.00           C
ATOM    745  HA  PHE A  54      29.870  57.210  74.340  1.00  0.00           H
ATOM    746  CB  PHE A  54      29.140  55.440  73.180  1.00  0.00           C
ATOM    747  HB1 PHE A  54      28.400  55.210  73.960  1.00  0.00           H
ATOM    748  HB2 PHE A  54      29.520  54.530  72.670  1.00  0.00           H
ATOM    749  CG  PHE A  54      28.370  56.290  72.210  1.00  0.00           C
ATOM    750  CD1 PHE A  54      27.660  57.400  72.640  1.00  0.00           C
ATOM    751  HD1 PHE A  54      27.500  57.690  73.670  1.00  0.00           H
ATOM    752  CE1 PHE A  54      27.000  58.190  71.770  1.00  0.00           C
ATOM    753  HE1 PHE A  54      26.370  58.990  72.150  1.00  0.00           H
ATOM    754  CZ  PHE A  54      27.220  58.040  70.400  1.00  0.00           C
ATOM    755  HZ  PHE A  54      26.850  58.800  69.720  1.00  0.00           H
ATOM    756  CD2 PHE A  54      28.580  56.110  70.840  1.00  0.00           C
ATOM    757  HD2 PHE A  54      29.120  55.260  70.450  1.00  0.00           H
ATOM    758  CE2 PHE A  54      28.090  57.050  69.940  1.00  0.00           C
ATOM    759  HE2 PHE A  54      28.150  56.880  68.870  1.00  0.00           H
ATOM    760  C   PHE A  54      30.870  55.650  75.150  1.00  0.00           C
ATOM    761  O   PHE A  54      30.980  56.340  76.170  1.00  0.00           O
ATOM    762  N   HSD A  55      31.290  54.380  75.210  1.00  0.00           N
ATOM    763  HN  HSD A  55      31.250  53.830  74.390  1.00  0.00           H
ATOM    764  CA  HSD A  55      31.800  53.640  76.380  1.00  0.00           C
ATOM    765  HA  HSD A  55      30.980  53.430  77.050  1.00  0.00           H
ATOM    766  CB  HSD A  55      32.130  52.110  76.080  1.00  0.00           C
ATOM    767  HB1 HSD A  55      32.570  51.580  76.950  1.00  0.00           H
ATOM    768  HB2 HSD A  55      32.940  52.120  75.320  1.00  0.00           H
ATOM    769  ND1 HSD A  55      30.790  50.030  75.820  1.00  0.00           N
ATOM    770  HD1 HSD A  55      31.570  49.460  76.060  1.00  0.00           H
ATOM    771  CG  HSD A  55      30.810  51.440  75.780  1.00  0.00           C
ATOM    772  CE1 HSD A  55      29.470  49.630  75.740  1.00  0.00           C
ATOM    773  HE1 HSD A  55      29.100  48.650  76.020  1.00  0.00           H
ATOM    774  NE2 HSD A  55      28.670  50.710  75.600  1.00  0.00           N
ATOM    775  CD2 HSD A  55      29.480  51.860  75.650  1.00  0.00           C
ATOM    776  HD2 HSD A  55      29.040  52.850  75.620  1.00  0.00           H
ATOM    777  C   HSD A  55      32.940  54.130  77.270  1.00  0.00           C
ATOM    778  O   HSD A  55      32.990  53.920  78.490  1.00  0.00           O
ATOM    779  N   LEU A  56      33.830  54.940  76.720  1.00  0.00           N
ATOM    780  HN  LEU A  56      33.740  55.130  75.750  1.00  0.00           H
ATOM    781  CA  LEU A  56      34.830  55.630  77.460  1.00  0.00           C
ATOM    782  HA  LEU A  56      34.870  55.190  78.450  1.00  0.00           H
ATOM    783  CB  LEU A  56      36.230  55.600  76.810  1.00  0.00           C
ATOM    784  HB1 LEU A  56      36.980  56.310  77.220  1.00  0.00           H
ATOM    785  HB2 LEU A  56      36.120  55.990  75.780  1.00  0.00           H
ATOM    786  CG  LEU A  56      37.020  54.270  76.800  1.00  0.00           C
ATOM    787  HG  LEU A  56      36.500  53.570  76.090  1.00  0.00           H
ATOM    788  CD1 LEU A  56      38.460  54.460  76.150  1.00  0.00           C
ATOM    789 HD11 LEU A  56      39.050  53.520  76.080  1.00  0.00           H
ATOM    790 HD12 LEU A  56      39.040  55.160  76.800  1.00  0.00           H
ATOM    791 HD13 LEU A  56      38.400  54.760  75.090  1.00  0.00           H
ATOM    792  CD2 LEU A  56      37.200  53.480  78.180  1.00  0.00           C
ATOM    793 HD21 LEU A  56      37.500  52.440  77.950  1.00  0.00           H
ATOM    794 HD22 LEU A  56      36.280  53.580  78.810  1.00  0.00           H
ATOM    795 HD23 LEU A  56      38.050  53.870  78.770  1.00  0.00           H
ATOM    796  C   LEU A  56      34.560  57.100  77.770  1.00  0.00           C
ATOM    797  O   LEU A  56      35.380  57.810  78.310  1.00  0.00           O
ATOM    798  N   LYS A  57      33.330  57.550  77.300  1.00  0.00           N
ATOM    799  HN  LYS A  57      32.660  56.900  76.970  1.00  0.00           H
ATOM    800  CA  LYS A  57      32.780  58.860  77.540  1.00  0.00           C
ATOM    801  HA  LYS A  57      32.000  58.870  76.790  1.00  0.00           H
ATOM    802  CB  LYS A  57      32.240  59.020  78.930  1.00  0.00           C
ATOM    803  HB1 LYS A  57      31.880  60.050  79.140  1.00  0.00           H
ATOM    804  HB2 LYS A  57      33.020  58.740  79.670  1.00  0.00           H
ATOM    805  CG  LYS A  57      31.010  58.140  79.120  1.00  0.00           C
ATOM    806  HG1 LYS A  57      31.350  57.090  79.080  1.00  0.00           H
ATOM    807  HG2 LYS A  57      30.310  58.420  78.310  1.00  0.00           H
ATOM    808  CD  LYS A  57      30.470  58.330  80.570  1.00  0.00           C
ATOM    809  HD1 LYS A  57      30.180  59.400  80.700  1.00  0.00           H
ATOM    810  HD2 LYS A  57      31.250  58.240  81.350  1.00  0.00           H
ATOM    811  CE  LYS A  57      29.230  57.540  80.930  1.00  0.00           C
ATOM    812  HE1 LYS A  57      28.900  57.840  81.950  1.00  0.00           H
ATOM    813  HE2 LYS A  57      29.420  56.440  80.970  1.00  0.00           H
ATOM    814  NZ  LYS A  57      28.110  57.780  79.940  1.00  0.00           N
ATOM    815  HZ1 LYS A  57      27.220  57.310  80.200  1.00  0.00           H
ATOM    816  HZ2 LYS A  57      28.350  57.540  78.960  1.00  0.00           H
ATOM    817  HZ3 LYS A  57      27.740  58.760  79.940  1.00  0.00           H
ATOM    818  C   LYS A  57      33.570  60.090  77.120  1.00  0.00           C
ATOM    819  O   LYS A  57      33.640  60.470  75.960  1.00  0.00           O
ATOM    820  N   SER A  58      34.100  60.940  78.080  1.00  0.00           N
ATOM    821  HN  SER A  58      33.970  60.860  79.080  1.00  0.00           H
ATOM    822  CA  SER A  58      34.910  62.090  77.830  1.00  0.00           C
ATOM    823  HA  SER A  58      34.490  62.610  76.970  1.00  0.00           H
ATOM    824  CB  SER A  58      34.910  62.950  79.090  1.00  0.00           C
ATOM    825  HB1 SER A  58      35.370  62.330  79.880  1.00  0.00           H
ATOM    826  HB2 SER A  58      33.820  63.130  79.190  1.00  0.00           H
ATOM    827  OG  SER A  58      35.520  64.240  79.000  1.00  0.00           O
ATOM    828  HG1 SER A  58      36.400  64.150  79.380  1.00  0.00           H
ATOM    829  C   SER A  58      36.320  61.750  77.500  1.00  0.00           C
ATOM    830  O   SER A  58      36.950  60.840  77.980  1.00  0.00           O
ATOM    831  N   TRP A  59      36.780  62.550  76.460  1.00  0.00           N
ATOM    832  HN  TRP A  59      36.280  63.410  76.320  1.00  0.00           H
ATOM    833  CA  TRP A  59      37.970  62.490  75.720  1.00  0.00           C
ATOM    834  HA  TRP A  59      38.100  61.430  75.510  1.00  0.00           H
ATOM    835  CB  TRP A  59      37.880  63.300  74.430  1.00  0.00           C
ATOM    836  HB1 TRP A  59      38.810  63.050  73.880  1.00  0.00           H
ATOM    837  HB2 TRP A  59      37.740  64.380  74.630  1.00  0.00           H
ATOM    838  CG  TRP A  59      36.820  62.820  73.530  1.00  0.00           C
ATOM    839  CD1 TRP A  59      35.470  63.180  73.420  1.00  0.00           C
ATOM    840  HD1 TRP A  59      34.980  63.910  74.050  1.00  0.00           H
ATOM    841  NE1 TRP A  59      34.780  62.410  72.560  1.00  0.00           N
ATOM    842  HE1 TRP A  59      33.940  61.990  72.820  1.00  0.00           H
ATOM    843  CE2 TRP A  59      35.710  61.490  72.050  1.00  0.00           C
ATOM    844  CD2 TRP A  59      37.010  61.800  72.600  1.00  0.00           C
ATOM    845  CE3 TRP A  59      38.100  60.960  72.270  1.00  0.00           C
ATOM    846  HE3 TRP A  59      39.090  61.170  72.620  1.00  0.00           H
ATOM    847  CZ3 TRP A  59      37.980  60.050  71.270  1.00  0.00           C
ATOM    848  HZ3 TRP A  59      38.780  59.420  70.900  1.00  0.00           H
ATOM    849  CZ2 TRP A  59      35.560  60.500  71.140  1.00  0.00           C
ATOM    850  HZ2 TRP A  59      34.640  60.340  70.600  1.00  0.00           H
ATOM    851  CH2 TRP A  59      36.720  59.820  70.640  1.00  0.00           C
ATOM    852  HH2 TRP A  59      36.610  59.060  69.870  1.00  0.00           H
ATOM    853  C   TRP A  59      39.210  62.970  76.400  1.00  0.00           C
ATOM    854  O   TRP A  59      39.270  64.060  76.990  1.00  0.00           O
ATOM    855  N   LYS A  60      40.280  62.170  76.220  1.00  0.00           N
ATOM    856  HN  LYS A  60      40.240  61.270  75.800  1.00  0.00           H
ATOM    857  CA  LYS A  60      41.630  62.410  76.670  1.00  0.00           C
ATOM    858  HA  LYS A  60      41.690  63.390  77.120  1.00  0.00           H
ATOM    859  CB  LYS A  60      42.080  61.220  77.630  1.00  0.00           C
ATOM    860  HB1 LYS A  60      42.920  61.630  78.250  1.00  0.00           H
ATOM    861  HB2 LYS A  60      42.470  60.330  77.110  1.00  0.00           H
ATOM    862  CG  LYS A  60      40.950  60.700  78.640  1.00  0.00           C
ATOM    863  HG1 LYS A  60      41.340  59.870  79.260  1.00  0.00           H
ATOM    864  HG2 LYS A  60      40.120  60.150  78.170  1.00  0.00           H
ATOM    865  CD  LYS A  60      40.360  61.770  79.540  1.00  0.00           C
ATOM    866  HD1 LYS A  60      39.540  61.360  80.150  1.00  0.00           H
ATOM    867  HD2 LYS A  60      39.980  62.630  78.940  1.00  0.00           H
ATOM    868  CE  LYS A  60      41.460  62.310  80.410  1.00  0.00           C
ATOM    869  HE1 LYS A  60      42.370  62.670  79.870  1.00  0.00           H
ATOM    870  HE2 LYS A  60      41.810  61.560  81.150  1.00  0.00           H
ATOM    871  NZ  LYS A  60      40.990  63.530  81.180  1.00  0.00           N
ATOM    872  HZ1 LYS A  60      41.440  63.610  82.110  1.00  0.00           H
ATOM    873  HZ2 LYS A  60      39.960  63.610  81.300  1.00  0.00           H
ATOM    874  HZ3 LYS A  60      41.200  64.410  80.680  1.00  0.00           H
ATOM    875  C   LYS A  60      42.530  62.300  75.400  1.00  0.00           C
ATOM    876  O   LYS A  60      42.150  61.740  74.370  1.00  0.00           O
ATOM    877  N   SER A  61      43.670  63.020  75.530  1.00  0.00           N
ATOM    878  HN  SER A  61      43.680  63.720  76.240  1.00  0.00           H
ATOM    879  CA  SER A  61      44.500  63.410  74.310  1.00  0.00           C
ATOM    880  HA  SER A  61      43.810  63.900  73.640  1.00  0.00           H
ATOM    881  CB  SER A  61      45.660  64.380  74.630  1.00  0.00           C
ATOM    882  HB1 SER A  61      45.220  65.360  74.920  1.00  0.00           H
ATOM    883  HB2 SER A  61      46.240  64.550  73.700  1.00  0.00           H
ATOM    884  OG  SER A  61      46.500  63.860  75.660  1.00  0.00           O
ATOM    885  HG1 SER A  61      46.850  64.650  76.070  1.00  0.00           H
ATOM    886  C   SER A  61      44.990  62.260  73.460  1.00  0.00           C
ATOM    887  O   SER A  61      44.960  62.280  72.210  1.00  0.00           O
ATOM    888  N   SER A  62      45.520  61.110  74.070  1.00  0.00           N
ATOM    889  HN  SER A  62      45.620  61.120  75.070  1.00  0.00           H
ATOM    890  CA  SER A  62      46.040  59.910  73.400  1.00  0.00           C
ATOM    891  HA  SER A  62      46.680  60.260  72.590  1.00  0.00           H
ATOM    892  CB  SER A  62      46.940  58.930  74.250  1.00  0.00           C
ATOM    893  HB1 SER A  62      47.880  59.500  74.460  1.00  0.00           H
ATOM    894  HB2 SER A  62      47.300  58.130  73.550  1.00  0.00           H
ATOM    895  OG  SER A  62      46.350  58.500  75.450  1.00  0.00           O
ATOM    896  HG1 SER A  62      46.190  59.280  75.970  1.00  0.00           H
ATOM    897  C   SER A  62      44.910  59.270  72.670  1.00  0.00           C
ATOM    898  O   SER A  62      45.110  58.670  71.640  1.00  0.00           O
ATOM    899  N   ARG A  63      43.730  59.210  73.240  1.00  0.00           N
ATOM    900  HN  ARG A  63      43.520  59.640  74.110  1.00  0.00           H
ATOM    901  CA  ARG A  63      42.580  58.510  72.660  1.00  0.00           C
ATOM    902  HA  ARG A  63      42.770  57.470  72.470  1.00  0.00           H
ATOM    903  CB  ARG A  63      41.610  58.500  73.810  1.00  0.00           C
ATOM    904  HB1 ARG A  63      40.720  57.980  73.400  1.00  0.00           H
ATOM    905  HB2 ARG A  63      41.330  59.530  74.140  1.00  0.00           H
ATOM    906  CG  ARG A  63      42.130  57.720  75.090  1.00  0.00           C
ATOM    907  HG1 ARG A  63      43.010  58.210  75.560  1.00  0.00           H
ATOM    908  HG2 ARG A  63      42.550  56.730  74.820  1.00  0.00           H
ATOM    909  CD  ARG A  63      41.120  57.670  76.170  1.00  0.00           C
ATOM    910  HD1 ARG A  63      40.300  56.980  75.880  1.00  0.00           H
ATOM    911  HD2 ARG A  63      40.710  58.690  76.290  1.00  0.00           H
ATOM    912  NE  ARG A  63      41.710  57.260  77.480  1.00  0.00           N
ATOM    913  HE  ARG A  63      42.690  57.170  77.590  1.00  0.00           H
ATOM    914  CZ  ARG A  63      40.980  57.050  78.530  1.00  0.00           C
ATOM    915  NH1 ARG A  63      39.660  56.990  78.470  1.00  0.00           N
ATOM    916 HH11 ARG A  63      39.220  57.310  77.630  1.00  0.00           H
ATOM    917 HH12 ARG A  63      39.160  56.920  79.330  1.00  0.00           H
ATOM    918  NH2 ARG A  63      41.500  56.730  79.750  1.00  0.00           N
ATOM    919 HH21 ARG A  63      42.470  56.570  79.920  1.00  0.00           H
ATOM    920 HH22 ARG A  63      40.830  56.490  80.460  1.00  0.00           H
ATOM    921  C   ARG A  63      41.980  59.250  71.420  1.00  0.00           C
ATOM    922  O   ARG A  63      41.460  58.570  70.580  1.00  0.00           O
ATOM    923  N   ILE A  64      42.160  60.530  71.300  1.00  0.00           N
ATOM    924  HN  ILE A  64      42.530  61.210  71.930  1.00  0.00           H
ATOM    925  CA  ILE A  64      41.970  61.200  69.980  1.00  0.00           C
ATOM    926  HA  ILE A  64      41.010  60.870  69.630  1.00  0.00           H
ATOM    927  CB  ILE A  64      42.050  62.710  70.190  1.00  0.00           C
ATOM    928  HB  ILE A  64      43.100  62.910  70.460  1.00  0.00           H
ATOM    929  CG2 ILE A  64      41.900  63.410  68.800  1.00  0.00           C
ATOM    930 HG21 ILE A  64      42.760  63.350  68.090  1.00  0.00           H
ATOM    931 HG22 ILE A  64      41.760  64.520  68.850  1.00  0.00           H
ATOM    932 HG23 ILE A  64      41.000  62.970  68.320  1.00  0.00           H
ATOM    933  CG1 ILE A  64      41.060  63.210  71.310  1.00  0.00           C
ATOM    934 HG11 ILE A  64      41.150  62.610  72.240  1.00  0.00           H
ATOM    935 HG12 ILE A  64      40.040  62.980  70.940  1.00  0.00           H
ATOM    936  CD  ILE A  64      41.210  64.650  71.610  1.00  0.00           C
ATOM    937  HD1 ILE A  64      41.010  65.310  70.730  1.00  0.00           H
ATOM    938  HD2 ILE A  64      42.260  64.740  71.960  1.00  0.00           H
ATOM    939  HD3 ILE A  64      40.560  64.930  72.460  1.00  0.00           H
ATOM    940  C   ILE A  64      42.930  60.740  68.880  1.00  0.00           C
ATOM    941  O   ILE A  64      42.530  60.470  67.760  1.00  0.00           O
ATOM    942  N   PHE A  65      44.260  60.560  69.200  1.00  0.00           N
ATOM    943  HN  PHE A  65      44.700  60.850  70.040  1.00  0.00           H
ATOM    944  CA  PHE A  65      45.170  59.840  68.290  1.00  0.00           C
ATOM    945  HA  PHE A  65      45.180  60.370  67.350  1.00  0.00           H
ATOM    946  CB  PHE A  65      46.600  59.930  68.910  1.00  0.00           C
ATOM    947  HB1 PHE A  65      47.230  59.190  68.380  1.00  0.00           H
ATOM    948  HB2 PHE A  65      46.500  59.490  69.920  1.00  0.00           H
ATOM    949  CG  PHE A  65      47.250  61.260  68.960  1.00  0.00           C
ATOM    950  CD1 PHE A  65      48.020  61.560  70.170  1.00  0.00           C
ATOM    951  HD1 PHE A  65      47.970  60.890  71.010  1.00  0.00           H
ATOM    952  CE1 PHE A  65      48.630  62.860  70.350  1.00  0.00           C
ATOM    953  HE1 PHE A  65      49.130  63.130  71.280  1.00  0.00           H
ATOM    954  CZ  PHE A  65      48.500  63.830  69.370  1.00  0.00           C
ATOM    955  HZ  PHE A  65      48.870  64.830  69.520  1.00  0.00           H
ATOM    956  CD2 PHE A  65      47.310  62.230  67.910  1.00  0.00           C
ATOM    957  HD2 PHE A  65      46.860  62.030  66.950  1.00  0.00           H
ATOM    958  CE2 PHE A  65      47.910  63.500  68.180  1.00  0.00           C
ATOM    959  HE2 PHE A  65      47.930  64.300  67.460  1.00  0.00           H
ATOM    960  C   PHE A  65      44.790  58.400  67.950  1.00  0.00           C
ATOM    961  O   PHE A  65      44.800  58.020  66.780  1.00  0.00           O
ATOM    962  N   LEU A  66      44.390  57.640  68.990  1.00  0.00           N
ATOM    963  HN  LEU A  66      44.470  58.000  69.920  1.00  0.00           H
ATOM    964  CA  LEU A  66      43.950  56.260  68.790  1.00  0.00           C
ATOM    965  HA  LEU A  66      44.750  55.730  68.300  1.00  0.00           H
ATOM    966  CB  LEU A  66      43.720  55.590  70.170  1.00  0.00           C
ATOM    967  HB1 LEU A  66      43.000  54.750  70.130  1.00  0.00           H
ATOM    968  HB2 LEU A  66      43.160  56.370  70.730  1.00  0.00           H
ATOM    969  CG  LEU A  66      45.110  55.310  70.850  1.00  0.00           C
ATOM    970  HG  LEU A  66      45.800  56.190  70.740  1.00  0.00           H
ATOM    971  CD1 LEU A  66      44.930  54.990  72.390  1.00  0.00           C
ATOM    972 HD11 LEU A  66      44.420  55.860  72.860  1.00  0.00           H
ATOM    973 HD12 LEU A  66      45.950  54.840  72.800  1.00  0.00           H
ATOM    974 HD13 LEU A  66      44.380  54.020  72.450  1.00  0.00           H
ATOM    975  CD2 LEU A  66      45.780  54.050  70.200  1.00  0.00           C
ATOM    976 HD21 LEU A  66      46.830  54.030  70.580  1.00  0.00           H
ATOM    977 HD22 LEU A  66      45.820  54.160  69.090  1.00  0.00           H
ATOM    978 HD23 LEU A  66      45.240  53.140  70.490  1.00  0.00           H
ATOM    979  C   LEU A  66      42.660  56.150  68.010  1.00  0.00           C
ATOM    980  O   LEU A  66      42.360  55.260  67.270  1.00  0.00           O
ATOM    981  N   PHE A  67      41.770  57.160  68.170  1.00  0.00           N
ATOM    982  HN  PHE A  67      41.820  57.800  68.940  1.00  0.00           H
ATOM    983  CA  PHE A  67      40.620  57.330  67.350  1.00  0.00           C
ATOM    984  HA  PHE A  67      40.060  56.410  67.390  1.00  0.00           H
ATOM    985  CB  PHE A  67      39.780  58.490  67.960  1.00  0.00           C
ATOM    986  HB1 PHE A  67      40.300  59.450  68.170  1.00  0.00           H
ATOM    987  HB2 PHE A  67      39.540  58.310  69.030  1.00  0.00           H
ATOM    988  CG  PHE A  67      38.460  58.630  67.230  1.00  0.00           C
ATOM    989  CD1 PHE A  67      37.340  57.910  67.590  1.00  0.00           C
ATOM    990  HD1 PHE A  67      37.510  57.110  68.300  1.00  0.00           H
ATOM    991  CE1 PHE A  67      36.190  58.050  66.930  1.00  0.00           C
ATOM    992  HE1 PHE A  67      35.310  57.500  67.260  1.00  0.00           H
ATOM    993  CZ  PHE A  67      36.020  58.910  65.810  1.00  0.00           C
ATOM    994  HZ  PHE A  67      35.030  59.190  65.490  1.00  0.00           H
ATOM    995  CD2 PHE A  67      38.340  59.530  66.060  1.00  0.00           C
ATOM    996  HD2 PHE A  67      39.240  60.060  65.780  1.00  0.00           H
ATOM    997  CE2 PHE A  67      37.160  59.560  65.310  1.00  0.00           C
ATOM    998  HE2 PHE A  67      37.040  60.290  64.520  1.00  0.00           H
ATOM    999  C   PHE A  67      40.860  57.580  65.920  1.00  0.00           C
ATOM   1000  O   PHE A  67      40.140  56.970  65.150  1.00  0.00           O
ATOM   1001  N   ASN A  68      41.830  58.410  65.620  1.00  0.00           N
ATOM   1002  HN  ASN A  68      42.370  58.890  66.310  1.00  0.00           H
ATOM   1003  CA  ASN A  68      42.130  58.740  64.190  1.00  0.00           C
ATOM   1004  HA  ASN A  68      41.190  58.880  63.660  1.00  0.00           H
ATOM   1005  CB  ASN A  68      43.100  59.950  64.030  1.00  0.00           C
ATOM   1006  HB1 ASN A  68      43.510  59.990  62.990  1.00  0.00           H
ATOM   1007  HB2 ASN A  68      43.920  59.800  64.760  1.00  0.00           H
ATOM   1008  CG  ASN A  68      42.470  61.320  64.140  1.00  0.00           C
ATOM   1009  OD1 ASN A  68      42.640  62.210  63.310  1.00  0.00           O
ATOM   1010  ND2 ASN A  68      41.820  61.530  65.300  1.00  0.00           N
ATOM   1011 HD21 ASN A  68      41.390  62.440  65.290  1.00  0.00           H
ATOM   1012 HD22 ASN A  68      42.000  60.930  66.080  1.00  0.00           H
ATOM   1013  C   ASN A  68      42.680  57.510  63.450  1.00  0.00           C
ATOM   1014  O   ASN A  68      42.430  57.340  62.250  1.00  0.00           O
ATOM   1015  N   LEU A  69      43.480  56.690  64.150  1.00  0.00           N
ATOM   1016  HN  LEU A  69      43.550  56.910  65.120  1.00  0.00           H
ATOM   1017  CA  LEU A  69      44.020  55.390  63.680  1.00  0.00           C
ATOM   1018  HA  LEU A  69      44.580  55.520  62.760  1.00  0.00           H
ATOM   1019  CB  LEU A  69      45.050  54.820  64.730  1.00  0.00           C
ATOM   1020  HB1 LEU A  69      44.540  54.770  65.720  1.00  0.00           H
ATOM   1021  HB2 LEU A  69      45.850  55.590  64.810  1.00  0.00           H
ATOM   1022  CG  LEU A  69      45.790  53.520  64.580  1.00  0.00           C
ATOM   1023  HG  LEU A  69      45.050  52.690  64.620  1.00  0.00           H
ATOM   1024  CD1 LEU A  69      46.490  53.350  63.240  1.00  0.00           C
ATOM   1025 HD11 LEU A  69      45.840  52.990  62.410  1.00  0.00           H
ATOM   1026 HD12 LEU A  69      47.370  52.670  63.250  1.00  0.00           H
ATOM   1027 HD13 LEU A  69      47.020  54.270  62.920  1.00  0.00           H
ATOM   1028  CD2 LEU A  69      46.730  53.370  65.750  1.00  0.00           C
ATOM   1029 HD21 LEU A  69      47.090  52.310  65.770  1.00  0.00           H
ATOM   1030 HD22 LEU A  69      46.320  53.450  66.780  1.00  0.00           H
ATOM   1031 HD23 LEU A  69      47.620  54.010  65.590  1.00  0.00           H
ATOM   1032  C   LEU A  69      42.930  54.330  63.380  1.00  0.00           C
ATOM   1033  O   LEU A  69      43.020  53.700  62.400  1.00  0.00           O
ATOM   1034  N   ALA A  70      41.980  54.280  64.290  1.00  0.00           N
ATOM   1035  HN  ALA A  70      42.090  54.700  65.180  1.00  0.00           H
ATOM   1036  CA  ALA A  70      40.720  53.610  63.910  1.00  0.00           C
ATOM   1037  HA  ALA A  70      40.960  52.580  63.680  1.00  0.00           H
ATOM   1038  CB  ALA A  70      39.800  53.660  65.130  1.00  0.00           C
ATOM   1039  HB1 ALA A  70      40.390  53.200  65.950  1.00  0.00           H
ATOM   1040  HB2 ALA A  70      38.920  53.010  64.950  1.00  0.00           H
ATOM   1041  HB3 ALA A  70      39.460  54.670  65.460  1.00  0.00           H
ATOM   1042  C   ALA A  70      39.940  54.080  62.730  1.00  0.00           C
ATOM   1043  O   ALA A  70      39.620  53.200  61.890  1.00  0.00           O
ATOM   1044  N   VAL A  71      39.820  55.390  62.510  1.00  0.00           N
ATOM   1045  HN  VAL A  71      39.990  56.090  63.210  1.00  0.00           H
ATOM   1046  CA  VAL A  71      39.290  55.930  61.300  1.00  0.00           C
ATOM   1047  HA  VAL A  71      38.320  55.460  61.160  1.00  0.00           H
ATOM   1048  CB  VAL A  71      39.080  57.390  61.410  1.00  0.00           C
ATOM   1049  HB  VAL A  71      39.990  57.960  61.710  1.00  0.00           H
ATOM   1050  CG1 VAL A  71      38.670  58.040  60.070  1.00  0.00           C
ATOM   1051 HG11 VAL A  71      39.470  57.870  59.320  1.00  0.00           H
ATOM   1052 HG12 VAL A  71      38.480  59.120  60.250  1.00  0.00           H
ATOM   1053 HG13 VAL A  71      37.800  57.560  59.580  1.00  0.00           H
ATOM   1054  CG2 VAL A  71      37.940  57.670  62.460  1.00  0.00           C
ATOM   1055 HG21 VAL A  71      38.190  57.320  63.490  1.00  0.00           H
ATOM   1056 HG22 VAL A  71      37.070  57.070  62.120  1.00  0.00           H
ATOM   1057 HG23 VAL A  71      37.650  58.740  62.330  1.00  0.00           H
ATOM   1058  C   VAL A  71      40.110  55.510  60.030  1.00  0.00           C
ATOM   1059  O   VAL A  71      39.490  55.060  59.050  1.00  0.00           O
ATOM   1060  N   ALA A  72      41.430  55.560  60.080  1.00  0.00           N
ATOM   1061  HN  ALA A  72      41.950  56.080  60.760  1.00  0.00           H
ATOM   1062  CA  ALA A  72      42.210  55.100  58.890  1.00  0.00           C
ATOM   1063  HA  ALA A  72      41.930  55.690  58.030  1.00  0.00           H
ATOM   1064  CB  ALA A  72      43.700  55.490  59.290  1.00  0.00           C
ATOM   1065  HB1 ALA A  72      43.750  56.560  59.610  1.00  0.00           H
ATOM   1066  HB2 ALA A  72      44.410  55.170  58.500  1.00  0.00           H
ATOM   1067  HB3 ALA A  72      43.930  54.750  60.080  1.00  0.00           H
ATOM   1068  C   ALA A  72      42.040  53.640  58.570  1.00  0.00           C
ATOM   1069  O   ALA A  72      41.960  53.240  57.400  1.00  0.00           O
ATOM   1070  N   ASP A  73      42.020  52.790  59.670  1.00  0.00           N
ATOM   1071  HN  ASP A  73      42.190  53.160  60.590  1.00  0.00           H
ATOM   1072  CA  ASP A  73      41.870  51.330  59.560  1.00  0.00           C
ATOM   1073  HA  ASP A  73      42.600  50.940  58.850  1.00  0.00           H
ATOM   1074  CB  ASP A  73      42.040  50.770  61.030  1.00  0.00           C
ATOM   1075  HB1 ASP A  73      41.780  49.690  61.020  1.00  0.00           H
ATOM   1076  HB2 ASP A  73      41.410  51.310  61.760  1.00  0.00           H
ATOM   1077  CG  ASP A  73      43.550  50.850  61.340  1.00  0.00           C
ATOM   1078  OD1 ASP A  73      44.410  51.570  60.850  1.00  0.00           O
ATOM   1079  OD2 ASP A  73      43.900  49.850  62.240  1.00  0.00           O
ATOM   1080  HD2 ASP A  73      44.850  49.940  62.400  1.00  0.00           H
ATOM   1081  C   ASP A  73      40.640  50.830  58.990  1.00  0.00           C
ATOM   1082  O   ASP A  73      40.620  49.910  58.200  1.00  0.00           O
ATOM   1083  N   PHE A  74      39.580  51.470  59.470  1.00  0.00           N
ATOM   1084  HN  PHE A  74      39.720  52.150  60.170  1.00  0.00           H
ATOM   1085  CA  PHE A  74      38.180  51.290  59.030  1.00  0.00           C
ATOM   1086  HA  PHE A  74      38.000  50.220  59.060  1.00  0.00           H
ATOM   1087  CB  PHE A  74      37.250  52.050  60.020  1.00  0.00           C
ATOM   1088  HB1 PHE A  74      37.660  53.020  60.380  1.00  0.00           H
ATOM   1089  HB2 PHE A  74      37.100  51.390  60.900  1.00  0.00           H
ATOM   1090  CG  PHE A  74      35.790  52.250  59.640  1.00  0.00           C
ATOM   1091  CD1 PHE A  74      35.370  53.560  59.220  1.00  0.00           C
ATOM   1092  HD1 PHE A  74      36.130  54.340  59.140  1.00  0.00           H
ATOM   1093  CE1 PHE A  74      34.030  53.860  59.040  1.00  0.00           C
ATOM   1094  HE1 PHE A  74      33.660  54.810  58.710  1.00  0.00           H
ATOM   1095  CZ  PHE A  74      33.000  52.910  59.270  1.00  0.00           C
ATOM   1096  HZ  PHE A  74      31.970  53.230  59.190  1.00  0.00           H
ATOM   1097  CD2 PHE A  74      34.780  51.320  59.820  1.00  0.00           C
ATOM   1098  HD2 PHE A  74      34.890  50.280  60.100  1.00  0.00           H
ATOM   1099  CE2 PHE A  74      33.400  51.650  59.670  1.00  0.00           C
ATOM   1100  HE2 PHE A  74      32.760  50.830  59.950  1.00  0.00           H
ATOM   1101  C   PHE A  74      37.940  51.700  57.610  1.00  0.00           C
ATOM   1102  O   PHE A  74      37.370  50.880  56.920  1.00  0.00           O
ATOM   1103  N   LEU A  75      38.360  52.820  57.120  1.00  0.00           N
ATOM   1104  HN  LEU A  75      38.750  53.540  57.720  1.00  0.00           H
ATOM   1105  CA  LEU A  75      38.400  53.020  55.650  1.00  0.00           C
ATOM   1106  HA  LEU A  75      37.380  52.890  55.350  1.00  0.00           H
ATOM   1107  CB  LEU A  75      38.830  54.520  55.310  1.00  0.00           C
ATOM   1108  HB1 LEU A  75      39.210  54.520  54.270  1.00  0.00           H
ATOM   1109  HB2 LEU A  75      39.680  54.710  56.010  1.00  0.00           H
ATOM   1110  CG  LEU A  75      37.790  55.640  55.360  1.00  0.00           C
ATOM   1111  HG  LEU A  75      36.860  55.250  54.870  1.00  0.00           H
ATOM   1112  CD1 LEU A  75      37.230  55.970  56.770  1.00  0.00           C
ATOM   1113 HD11 LEU A  75      36.670  56.930  56.780  1.00  0.00           H
ATOM   1114 HD12 LEU A  75      38.010  56.270  57.510  1.00  0.00           H
ATOM   1115 HD13 LEU A  75      36.680  55.100  57.180  1.00  0.00           H
ATOM   1116  CD2 LEU A  75      38.430  56.900  54.810  1.00  0.00           C
ATOM   1117 HD21 LEU A  75      37.770  57.770  54.930  1.00  0.00           H
ATOM   1118 HD22 LEU A  75      38.610  56.840  53.710  1.00  0.00           H
ATOM   1119 HD23 LEU A  75      39.300  57.040  55.490  1.00  0.00           H
ATOM   1120  C   LEU A  75      39.250  52.040  54.790  1.00  0.00           C
ATOM   1121  O   LEU A  75      38.870  51.690  53.700  1.00  0.00           O
ATOM   1122  N   LEU A  76      40.470  51.640  55.220  1.00  0.00           N
ATOM   1123  HN  LEU A  76      40.890  52.020  56.040  1.00  0.00           H
ATOM   1124  CA  LEU A  76      41.350  50.780  54.580  1.00  0.00           C
ATOM   1125  HA  LEU A  76      41.540  51.160  53.600  1.00  0.00           H
ATOM   1126  CB  LEU A  76      42.690  50.720  55.310  1.00  0.00           C
ATOM   1127  HB1 LEU A  76      42.550  50.090  56.220  1.00  0.00           H
ATOM   1128  HB2 LEU A  76      43.080  51.730  55.600  1.00  0.00           H
ATOM   1129  CG  LEU A  76      43.820  50.000  54.430  1.00  0.00           C
ATOM   1130  HG  LEU A  76      43.430  49.020  54.090  1.00  0.00           H
ATOM   1131  CD1 LEU A  76      44.240  50.970  53.260  1.00  0.00           C
ATOM   1132 HD11 LEU A  76      44.780  51.770  53.780  1.00  0.00           H
ATOM   1133 HD12 LEU A  76      43.420  51.280  52.580  1.00  0.00           H
ATOM   1134 HD13 LEU A  76      44.920  50.470  52.530  1.00  0.00           H
ATOM   1135  CD2 LEU A  76      45.040  49.680  55.370  1.00  0.00           C
ATOM   1136 HD21 LEU A  76      45.580  50.590  55.740  1.00  0.00           H
ATOM   1137 HD22 LEU A  76      45.800  49.090  54.830  1.00  0.00           H
ATOM   1138 HD23 LEU A  76      44.680  48.990  56.160  1.00  0.00           H
ATOM   1139  C   LEU A  76      40.750  49.370  54.350  1.00  0.00           C
ATOM   1140  O   LEU A  76      40.850  48.710  53.340  1.00  0.00           O
ATOM   1141  N   ILE A  77      40.150  48.860  55.400  1.00  0.00           N
ATOM   1142  HN  ILE A  77      40.160  49.380  56.260  1.00  0.00           H
ATOM   1143  CA  ILE A  77      39.480  47.560  55.450  1.00  0.00           C
ATOM   1144  HA  ILE A  77      40.180  46.780  55.170  1.00  0.00           H
ATOM   1145  CB  ILE A  77      39.260  47.340  56.920  1.00  0.00           C
ATOM   1146  HB  ILE A  77      38.980  48.290  57.420  1.00  0.00           H
ATOM   1147  CG2 ILE A  77      38.080  46.460  57.400  1.00  0.00           C
ATOM   1148 HG21 ILE A  77      37.150  47.030  57.240  1.00  0.00           H
ATOM   1149 HG22 ILE A  77      38.190  46.300  58.490  1.00  0.00           H
ATOM   1150 HG23 ILE A  77      38.140  45.520  56.820  1.00  0.00           H
ATOM   1151  CG1 ILE A  77      40.590  46.890  57.570  1.00  0.00           C
ATOM   1152 HG11 ILE A  77      40.470  47.120  58.650  1.00  0.00           H
ATOM   1153 HG12 ILE A  77      41.430  47.490  57.160  1.00  0.00           H
ATOM   1154  CD  ILE A  77      41.000  45.430  57.400  1.00  0.00           C
ATOM   1155  HD1 ILE A  77      40.320  44.690  57.870  1.00  0.00           H
ATOM   1156  HD2 ILE A  77      42.030  45.320  57.810  1.00  0.00           H
ATOM   1157  HD3 ILE A  77      41.110  45.180  56.320  1.00  0.00           H
ATOM   1158  C   ILE A  77      38.190  47.500  54.550  1.00  0.00           C
ATOM   1159  O   ILE A  77      37.890  46.550  53.850  1.00  0.00           O
ATOM   1160  N   ILE A  78      37.470  48.660  54.490  1.00  0.00           N
ATOM   1161  HN  ILE A  78      37.770  49.360  55.130  1.00  0.00           H
ATOM   1162  CA  ILE A  78      36.300  48.880  53.670  1.00  0.00           C
ATOM   1163  HA  ILE A  78      35.670  48.000  53.700  1.00  0.00           H
ATOM   1164  CB  ILE A  78      35.510  50.130  54.220  1.00  0.00           C
ATOM   1165  HB  ILE A  78      36.310  50.870  54.470  1.00  0.00           H
ATOM   1166  CG2 ILE A  78      34.570  50.680  53.200  1.00  0.00           C
ATOM   1167 HG21 ILE A  78      35.130  51.050  52.310  1.00  0.00           H
ATOM   1168 HG22 ILE A  78      34.020  51.590  53.530  1.00  0.00           H
ATOM   1169 HG23 ILE A  78      33.860  49.870  52.940  1.00  0.00           H
ATOM   1170  CG1 ILE A  78      34.740  49.630  55.490  1.00  0.00           C
ATOM   1171 HG11 ILE A  78      35.400  49.210  56.290  1.00  0.00           H
ATOM   1172 HG12 ILE A  78      34.040  48.810  55.220  1.00  0.00           H
ATOM   1173  CD  ILE A  78      33.980  50.780  56.180  1.00  0.00           C
ATOM   1174  HD1 ILE A  78      33.000  50.920  55.660  1.00  0.00           H
ATOM   1175  HD2 ILE A  78      34.530  51.740  56.070  1.00  0.00           H
ATOM   1176  HD3 ILE A  78      33.720  50.620  57.240  1.00  0.00           H
ATOM   1177  C   ILE A  78      36.610  49.020  52.210  1.00  0.00           C
ATOM   1178  O   ILE A  78      35.800  48.630  51.420  1.00  0.00           O
ATOM   1179  N   CYS A  79      37.800  49.520  51.860  1.00  0.00           N
ATOM   1180  HN  CYS A  79      38.470  49.940  52.470  1.00  0.00           H
ATOM   1181  CA  CYS A  79      38.240  49.520  50.480  1.00  0.00           C
ATOM   1182  HA  CYS A  79      37.500  50.000  49.840  1.00  0.00           H
ATOM   1183  CB  CYS A  79      39.630  50.170  50.380  1.00  0.00           C
ATOM   1184  HB1 CYS A  79      39.980  50.110  49.320  1.00  0.00           H
ATOM   1185  HB2 CYS A  79      40.280  49.650  51.110  1.00  0.00           H
ATOM   1186  SG  CYS A  79      39.710  51.860  50.850  1.00  0.00           S
ATOM   1187  HG1 CYS A  79      39.190  51.970  52.070  1.00  0.00           H
ATOM   1188  C   CYS A  79      38.430  48.160  49.790  1.00  0.00           C
ATOM   1189  O   CYS A  79      38.300  48.020  48.550  1.00  0.00           O
ATOM   1190  N   LEU A  80      38.710  47.100  50.560  1.00  0.00           N
ATOM   1191  HN  LEU A  80      38.670  47.260  51.550  1.00  0.00           H
ATOM   1192  CA  LEU A  80      38.980  45.810  50.040  1.00  0.00           C
ATOM   1193  HA  LEU A  80      39.620  45.910  49.180  1.00  0.00           H
ATOM   1194  CB  LEU A  80      39.780  44.910  50.990  1.00  0.00           C
ATOM   1195  HB1 LEU A  80      40.030  43.940  50.500  1.00  0.00           H
ATOM   1196  HB2 LEU A  80      39.170  44.720  51.890  1.00  0.00           H
ATOM   1197  CG  LEU A  80      41.030  45.710  51.550  1.00  0.00           C
ATOM   1198  HG  LEU A  80      40.600  46.550  52.140  1.00  0.00           H
ATOM   1199  CD1 LEU A  80      41.700  44.840  52.610  1.00  0.00           C
ATOM   1200 HD11 LEU A  80      42.240  43.940  52.260  1.00  0.00           H
ATOM   1201 HD12 LEU A  80      40.940  44.370  53.280  1.00  0.00           H
ATOM   1202 HD13 LEU A  80      42.380  45.450  53.240  1.00  0.00           H
ATOM   1203  CD2 LEU A  80      42.000  46.130  50.530  1.00  0.00           C
ATOM   1204 HD21 LEU A  80      42.950  46.490  50.970  1.00  0.00           H
ATOM   1205 HD22 LEU A  80      41.580  46.890  49.830  1.00  0.00           H
ATOM   1206 HD23 LEU A  80      42.240  45.280  49.850  1.00  0.00           H
ATOM   1207  C   LEU A  80      37.760  45.150  49.360  1.00  0.00           C
ATOM   1208  O   LEU A  80      37.930  44.780  48.190  1.00  0.00           O
ATOM   1209  N   PRO A  81      36.540  45.060  49.880  1.00  0.00           N
ATOM   1210  CD  PRO A  81      36.310  44.940  51.300  1.00  0.00           C
ATOM   1211  HD1 PRO A  81      36.830  45.820  51.740  1.00  0.00           H
ATOM   1212  HD2 PRO A  81      36.780  44.020  51.680  1.00  0.00           H
ATOM   1213  CA  PRO A  81      35.290  44.700  49.130  1.00  0.00           C
ATOM   1214  HA  PRO A  81      35.230  43.630  49.110  1.00  0.00           H
ATOM   1215  CB  PRO A  81      34.210  45.280  50.070  1.00  0.00           C
ATOM   1216  HB1 PRO A  81      33.230  44.850  49.750  1.00  0.00           H
ATOM   1217  HB2 PRO A  81      34.350  46.370  50.010  1.00  0.00           H
ATOM   1218  CG  PRO A  81      34.690  44.850  51.420  1.00  0.00           C
ATOM   1219  HG1 PRO A  81      34.310  45.450  52.270  1.00  0.00           H
ATOM   1220  HG2 PRO A  81      34.590  43.750  51.610  1.00  0.00           H
ATOM   1221  C   PRO A  81      35.170  45.140  47.690  1.00  0.00           C
ATOM   1222  O   PRO A  81      34.750  44.320  46.820  1.00  0.00           O
ATOM   1223  N   PHE A  82      35.440  46.450  47.350  1.00  0.00           N
ATOM   1224  HN  PHE A  82      35.900  47.040  48.010  1.00  0.00           H
ATOM   1225  CA  PHE A  82      35.270  46.950  45.990  1.00  0.00           C
ATOM   1226  HA  PHE A  82      34.270  46.820  45.610  1.00  0.00           H
ATOM   1227  CB  PHE A  82      35.620  48.470  45.900  1.00  0.00           C
ATOM   1228  HB1 PHE A  82      35.660  48.770  44.830  1.00  0.00           H
ATOM   1229  HB2 PHE A  82      36.630  48.710  46.290  1.00  0.00           H
ATOM   1230  CG  PHE A  82      34.520  49.150  46.620  1.00  0.00           C
ATOM   1231  CD1 PHE A  82      33.190  49.310  46.110  1.00  0.00           C
ATOM   1232  HD1 PHE A  82      33.000  48.790  45.180  1.00  0.00           H
ATOM   1233  CE1 PHE A  82      32.160  49.770  46.930  1.00  0.00           C
ATOM   1234  HE1 PHE A  82      31.130  49.730  46.630  1.00  0.00           H
ATOM   1235  CZ  PHE A  82      32.470  50.400  48.140  1.00  0.00           C
ATOM   1236  HZ  PHE A  82      31.820  50.850  48.880  1.00  0.00           H
ATOM   1237  CD2 PHE A  82      34.730  49.670  47.890  1.00  0.00           C
ATOM   1238  HD2 PHE A  82      35.710  49.460  48.290  1.00  0.00           H
ATOM   1239  CE2 PHE A  82      33.770  50.400  48.580  1.00  0.00           C
ATOM   1240  HE2 PHE A  82      34.070  50.880  49.500  1.00  0.00           H
ATOM   1241  C   PHE A  82      36.160  46.160  45.010  1.00  0.00           C
ATOM   1242  O   PHE A  82      35.830  45.770  43.870  1.00  0.00           O
ATOM   1243  N   LEU A  83      37.360  45.860  45.460  1.00  0.00           N
ATOM   1244  HN  LEU A  83      37.560  46.150  46.400  1.00  0.00           H
ATOM   1245  CA  LEU A  83      38.410  45.080  44.810  1.00  0.00           C
ATOM   1246  HA  LEU A  83      38.480  45.420  43.780  1.00  0.00           H
ATOM   1247  CB  LEU A  83      39.720  45.280  45.530  1.00  0.00           C
ATOM   1248  HB1 LEU A  83      40.490  44.660  45.040  1.00  0.00           H
ATOM   1249  HB2 LEU A  83      39.590  44.830  46.540  1.00  0.00           H
ATOM   1250  CG  LEU A  83      40.240  46.750  45.640  1.00  0.00           C
ATOM   1251  HG  LEU A  83      39.380  47.340  46.020  1.00  0.00           H
ATOM   1252  CD1 LEU A  83      41.290  46.790  46.700  1.00  0.00           C
ATOM   1253 HD11 LEU A  83      41.970  45.920  46.610  1.00  0.00           H
ATOM   1254 HD12 LEU A  83      40.920  46.660  47.750  1.00  0.00           H
ATOM   1255 HD13 LEU A  83      41.940  47.680  46.760  1.00  0.00           H
ATOM   1256  CD2 LEU A  83      40.710  47.340  44.340  1.00  0.00           C
ATOM   1257 HD21 LEU A  83      39.980  47.200  43.510  1.00  0.00           H
ATOM   1258 HD22 LEU A  83      41.620  46.790  44.000  1.00  0.00           H
ATOM   1259 HD23 LEU A  83      40.900  48.430  44.410  1.00  0.00           H
ATOM   1260  C   LEU A  83      38.070  43.620  44.640  1.00  0.00           C
ATOM   1261  O   LEU A  83      38.420  42.980  43.690  1.00  0.00           O
ATOM   1262  N   MET A  84      37.390  43.020  45.650  1.00  0.00           N
ATOM   1263  HN  MET A  84      37.030  43.620  46.350  1.00  0.00           H
ATOM   1264  CA  MET A  84      36.850  41.720  45.700  1.00  0.00           C
ATOM   1265  HA  MET A  84      37.640  41.020  45.470  1.00  0.00           H
ATOM   1266  CB  MET A  84      36.320  41.270  47.100  1.00  0.00           C
ATOM   1267  HB1 MET A  84      35.930  40.220  47.110  1.00  0.00           H
ATOM   1268  HB2 MET A  84      35.500  41.960  47.440  1.00  0.00           H
ATOM   1269  CG  MET A  84      37.440  41.260  48.180  1.00  0.00           C
ATOM   1270  HG1 MET A  84      38.190  42.030  47.870  1.00  0.00           H
ATOM   1271  HG2 MET A  84      38.080  40.360  48.150  1.00  0.00           H
ATOM   1272  SD  MET A  84      37.060  41.460  49.940  1.00  0.00           S
ATOM   1273  CE  MET A  84      35.810  40.190  50.030  1.00  0.00           C
ATOM   1274  HE1 MET A  84      34.890  40.750  49.700  1.00  0.00           H
ATOM   1275  HE2 MET A  84      35.520  39.800  51.020  1.00  0.00           H
ATOM   1276  HE3 MET A  84      36.020  39.340  49.340  1.00  0.00           H
ATOM   1277  C   MET A  84      35.730  41.590  44.650  1.00  0.00           C
ATOM   1278  O   MET A  84      35.580  40.560  44.010  1.00  0.00           O
ATOM   1279  N   ASP A  85      34.900  42.600  44.410  1.00  0.00           N
ATOM   1280  HN  ASP A  85      34.840  43.400  45.000  1.00  0.00           H
ATOM   1281  CA  ASP A  85      33.930  42.600  43.300  1.00  0.00           C
ATOM   1282  HA  ASP A  85      33.420  41.650  43.400  1.00  0.00           H
ATOM   1283  CB  ASP A  85      32.780  43.620  43.510  1.00  0.00           C
ATOM   1284  HB1 ASP A  85      33.130  44.670  43.590  1.00  0.00           H
ATOM   1285  HB2 ASP A  85      32.340  43.360  44.500  1.00  0.00           H
ATOM   1286  CG  ASP A  85      31.710  43.700  42.400  1.00  0.00           C
ATOM   1287  OD1 ASP A  85      31.060  42.670  42.090  1.00  0.00           O
ATOM   1288  OD2 ASP A  85      31.440  44.830  41.960  1.00  0.00           O
ATOM   1289  C   ASP A  85      34.570  42.660  42.000  1.00  0.00           C
ATOM   1290  O   ASP A  85      34.330  41.810  41.140  1.00  0.00           O
ATOM   1291  N   ASN A  86      35.500  43.520  41.760  1.00  0.00           N
ATOM   1292  HN  ASN A  86      35.700  44.140  42.520  1.00  0.00           H
ATOM   1293  CA  ASN A  86      36.190  43.690  40.540  1.00  0.00           C
ATOM   1294  HA  ASN A  86      35.400  44.000  39.870  1.00  0.00           H
ATOM   1295  CB  ASN A  86      37.230  44.850  40.740  1.00  0.00           C
ATOM   1296  HB1 ASN A  86      37.880  44.640  41.620  1.00  0.00           H
ATOM   1297  HB2 ASN A  86      36.780  45.820  41.030  1.00  0.00           H
ATOM   1298  CG  ASN A  86      38.050  45.290  39.500  1.00  0.00           C
ATOM   1299  OD1 ASN A  86      39.240  45.000  39.450  1.00  0.00           O
ATOM   1300  ND2 ASN A  86      37.440  45.890  38.490  1.00  0.00           N
ATOM   1301 HD21 ASN A  86      37.950  46.140  37.680  1.00  0.00           H
ATOM   1302 HD22 ASN A  86      36.460  45.790  38.300  1.00  0.00           H
ATOM   1303  C   ASN A  86      36.900  42.380  40.030  1.00  0.00           C
ATOM   1304  O   ASN A  86      36.730  41.930  38.900  1.00  0.00           O
ATOM   1305  N   TYR A  87      37.570  41.740  40.960  1.00  0.00           N
ATOM   1306  HN  TYR A  87      37.580  42.160  41.850  1.00  0.00           H
ATOM   1307  CA  TYR A  87      38.230  40.400  40.820  1.00  0.00           C
ATOM   1308  HA  TYR A  87      38.770  40.560  39.900  1.00  0.00           H
ATOM   1309  CB  TYR A  87      39.130  39.890  42.010  1.00  0.00           C
ATOM   1310  HB1 TYR A  87      39.490  38.860  41.840  1.00  0.00           H
ATOM   1311  HB2 TYR A  87      38.580  39.760  42.980  1.00  0.00           H
ATOM   1312  CG  TYR A  87      40.350  40.690  42.450  1.00  0.00           C
ATOM   1313  CD1 TYR A  87      40.940  41.560  41.480  1.00  0.00           C
ATOM   1314  HD1 TYR A  87      40.810  41.520  40.400  1.00  0.00           H
ATOM   1315  CE1 TYR A  87      41.910  42.500  41.880  1.00  0.00           C
ATOM   1316  HE1 TYR A  87      42.280  43.080  41.060  1.00  0.00           H
ATOM   1317  CZ  TYR A  87      42.250  42.530  43.250  1.00  0.00           C
ATOM   1318  OH  TYR A  87      43.080  43.550  43.610  1.00  0.00           O
ATOM   1319  HH  TYR A  87      43.420  43.500  44.520  1.00  0.00           H
ATOM   1320  CD2 TYR A  87      40.780  40.630  43.780  1.00  0.00           C
ATOM   1321  HD2 TYR A  87      40.380  40.000  44.550  1.00  0.00           H
ATOM   1322  CE2 TYR A  87      41.710  41.570  44.160  1.00  0.00           C
ATOM   1323  HE2 TYR A  87      42.010  41.570  45.190  1.00  0.00           H
ATOM   1324  C   TYR A  87      37.270  39.300  40.450  1.00  0.00           C
ATOM   1325  O   TYR A  87      37.540  38.510  39.570  1.00  0.00           O
ATOM   1326  N   VAL A  88      36.040  39.290  40.980  1.00  0.00           N
ATOM   1327  HN  VAL A  88      35.790  40.030  41.600  1.00  0.00           H
ATOM   1328  CA  VAL A  88      35.170  38.110  40.640  1.00  0.00           C
ATOM   1329  HA  VAL A  88      35.680  37.170  40.710  1.00  0.00           H
ATOM   1330  CB  VAL A  88      34.030  38.070  41.710  1.00  0.00           C
ATOM   1331  HB  VAL A  88      33.520  39.060  41.720  1.00  0.00           H
ATOM   1332  CG1 VAL A  88      32.910  37.020  41.330  1.00  0.00           C
ATOM   1333 HG11 VAL A  88      33.380  36.050  41.060  1.00  0.00           H
ATOM   1334 HG12 VAL A  88      32.300  37.360  40.470  1.00  0.00           H
ATOM   1335 HG13 VAL A  88      32.270  36.850  42.220  1.00  0.00           H
ATOM   1336  CG2 VAL A  88      34.600  37.630  43.090  1.00  0.00           C
ATOM   1337 HG21 VAL A  88      33.790  37.700  43.850  1.00  0.00           H
ATOM   1338 HG22 VAL A  88      35.500  38.210  43.360  1.00  0.00           H
ATOM   1339 HG23 VAL A  88      35.000  36.600  43.010  1.00  0.00           H
ATOM   1340  C   VAL A  88      34.550  38.220  39.290  1.00  0.00           C
ATOM   1341  O   VAL A  88      34.370  37.250  38.590  1.00  0.00           O
ATOM   1342  N   ARG A  89      34.260  39.410  38.880  1.00  0.00           N
ATOM   1343  HN  ARG A  89      34.460  40.190  39.470  1.00  0.00           H
ATOM   1344  CA  ARG A  89      33.720  39.720  37.550  1.00  0.00           C
ATOM   1345  HA  ARG A  89      33.130  38.860  37.350  1.00  0.00           H
ATOM   1346  CB  ARG A  89      32.750  40.950  37.530  1.00  0.00           C
ATOM   1347  HB1 ARG A  89      31.820  40.710  38.080  1.00  0.00           H
ATOM   1348  HB2 ARG A  89      32.360  41.020  36.490  1.00  0.00           H
ATOM   1349  CG  ARG A  89      33.290  42.330  37.910  1.00  0.00           C
ATOM   1350  HG1 ARG A  89      34.170  42.700  37.340  1.00  0.00           H
ATOM   1351  HG2 ARG A  89      33.520  42.430  39.000  1.00  0.00           H
ATOM   1352  CD  ARG A  89      32.270  43.440  37.610  1.00  0.00           C
ATOM   1353  HD1 ARG A  89      31.750  43.340  36.630  1.00  0.00           H
ATOM   1354  HD2 ARG A  89      32.710  44.470  37.640  1.00  0.00           H
ATOM   1355  NE  ARG A  89      31.290  43.370  38.750  1.00  0.00           N
ATOM   1356  HE  ARG A  89      31.670  43.420  39.680  1.00  0.00           H
ATOM   1357  CZ  ARG A  89      29.960  43.270  38.720  1.00  0.00           C
ATOM   1358  NH1 ARG A  89      29.330  43.050  37.620  1.00  0.00           N
ATOM   1359 HH11 ARG A  89      29.800  43.090  36.740  1.00  0.00           H
ATOM   1360 HH12 ARG A  89      28.440  42.600  37.710  1.00  0.00           H
ATOM   1361  NH2 ARG A  89      29.280  43.050  39.870  1.00  0.00           N
ATOM   1362 HH21 ARG A  89      28.270  43.050  39.920  1.00  0.00           H
ATOM   1363 HH22 ARG A  89      29.750  43.310  40.710  1.00  0.00           H
ATOM   1364  C   ARG A  89      34.850  39.850  36.480  1.00  0.00           C
ATOM   1365  O   ARG A  89      34.600  40.250  35.340  1.00  0.00           O
ATOM   1366  N   ARG A  90      36.120  39.510  36.870  1.00  0.00           N
ATOM   1367  HN  ARG A  90      36.250  39.340  37.840  1.00  0.00           H
ATOM   1368  CA  ARG A  90      37.310  39.460  35.960  1.00  0.00           C
ATOM   1369  HA  ARG A  90      38.050  39.210  36.710  1.00  0.00           H
ATOM   1370  CB  ARG A  90      37.330  38.260  34.980  1.00  0.00           C
ATOM   1371  HB1 ARG A  90      38.190  38.280  34.280  1.00  0.00           H
ATOM   1372  HB2 ARG A  90      36.390  38.440  34.400  1.00  0.00           H
ATOM   1373  CG  ARG A  90      37.290  36.900  35.660  1.00  0.00           C
ATOM   1374  HG1 ARG A  90      37.350  36.160  34.830  1.00  0.00           H
ATOM   1375  HG2 ARG A  90      36.400  36.700  36.280  1.00  0.00           H
ATOM   1376  CD  ARG A  90      38.550  36.650  36.510  1.00  0.00           C
ATOM   1377  HD1 ARG A  90      38.790  37.280  37.400  1.00  0.00           H
ATOM   1378  HD2 ARG A  90      39.390  36.770  35.790  1.00  0.00           H
ATOM   1379  NE  ARG A  90      38.500  35.190  36.860  1.00  0.00           N
ATOM   1380  HE  ARG A  90      38.810  34.510  36.200  1.00  0.00           H
ATOM   1381  CZ  ARG A  90      37.980  34.680  37.920  1.00  0.00           C
ATOM   1382  NH1 ARG A  90      37.540  35.510  38.860  1.00  0.00           N
ATOM   1383 HH11 ARG A  90      37.360  35.190  39.790  1.00  0.00           H
ATOM   1384 HH12 ARG A  90      37.750  36.480  38.690  1.00  0.00           H
ATOM   1385  NH2 ARG A  90      37.840  33.360  38.100  1.00  0.00           N
ATOM   1386 HH21 ARG A  90      37.890  32.840  37.250  1.00  0.00           H
ATOM   1387 HH22 ARG A  90      37.220  33.020  38.800  1.00  0.00           H
ATOM   1388  C   ARG A  90      37.820  40.800  35.350  1.00  0.00           C
ATOM   1389  O   ARG A  90      37.760  41.000  34.110  1.00  0.00           O
ATOM   1390  N   TRP A  91      38.110  41.720  36.300  1.00  0.00           N
ATOM   1391  HN  TRP A  91      37.930  41.560  37.270  1.00  0.00           H
ATOM   1392  CA  TRP A  91      38.660  43.030  36.090  1.00  0.00           C
ATOM   1393  HA  TRP A  91      38.880  43.400  37.070  1.00  0.00           H
ATOM   1394  CB  TRP A  91      40.000  42.930  35.330  1.00  0.00           C
ATOM   1395  HB1 TRP A  91      40.450  43.940  35.210  1.00  0.00           H
ATOM   1396  HB2 TRP A  91      39.810  42.500  34.320  1.00  0.00           H
ATOM   1397  CG  TRP A  91      40.960  42.050  35.980  1.00  0.00           C
ATOM   1398  CD1 TRP A  91      41.490  42.530  37.130  1.00  0.00           C
ATOM   1399  HD1 TRP A  91      41.310  43.520  37.530  1.00  0.00           H
ATOM   1400  NE1 TRP A  91      42.370  41.560  37.640  1.00  0.00           N
ATOM   1401  HE1 TRP A  91      43.070  41.810  38.270  1.00  0.00           H
ATOM   1402  CE2 TRP A  91      42.570  40.590  36.670  1.00  0.00           C
ATOM   1403  CD2 TRP A  91      41.650  40.840  35.630  1.00  0.00           C
ATOM   1404  CE3 TRP A  91      41.760  40.120  34.470  1.00  0.00           C
ATOM   1405  HE3 TRP A  91      41.220  40.420  33.580  1.00  0.00           H
ATOM   1406  CZ3 TRP A  91      42.430  38.910  34.500  1.00  0.00           C
ATOM   1407  HZ3 TRP A  91      42.120  38.270  33.680  1.00  0.00           H
ATOM   1408  CZ2 TRP A  91      43.440  39.460  36.700  1.00  0.00           C
ATOM   1409  HZ2 TRP A  91      44.060  39.330  37.580  1.00  0.00           H
ATOM   1410  CH2 TRP A  91      43.200  38.590  35.650  1.00  0.00           C
ATOM   1411  HH2 TRP A  91      43.690  37.630  35.770  1.00  0.00           H
ATOM   1412  C   TRP A  91      37.700  44.060  35.500  1.00  0.00           C
ATOM   1413  O   TRP A  91      38.160  45.140  35.070  1.00  0.00           O
ATOM   1414  N   ASP A  92      36.390  43.730  35.450  1.00  0.00           N
ATOM   1415  HN  ASP A  92      36.050  42.790  35.570  1.00  0.00           H
ATOM   1416  CA  ASP A  92      35.260  44.570  34.970  1.00  0.00           C
ATOM   1417  HA  ASP A  92      35.630  45.210  34.190  1.00  0.00           H
ATOM   1418  CB  ASP A  92      34.100  43.830  34.260  1.00  0.00           C
ATOM   1419  HB1 ASP A  92      33.500  43.220  34.960  1.00  0.00           H
ATOM   1420  HB2 ASP A  92      34.520  43.080  33.560  1.00  0.00           H
ATOM   1421  CG  ASP A  92      33.230  44.750  33.430  1.00  0.00           C
ATOM   1422  OD1 ASP A  92      33.830  45.720  32.800  1.00  0.00           O
ATOM   1423  OD2 ASP A  92      32.010  44.570  33.510  1.00  0.00           O
ATOM   1424  C   ASP A  92      34.800  45.470  36.120  1.00  0.00           C
ATOM   1425  O   ASP A  92      35.150  45.230  37.280  1.00  0.00           O
ATOM   1426  N   TRP A  93      34.110  46.540  35.770  1.00  0.00           N
ATOM   1427  HN  TRP A  93      33.930  46.640  34.800  1.00  0.00           H
ATOM   1428  CA  TRP A  93      33.730  47.580  36.720  1.00  0.00           C
ATOM   1429  HA  TRP A  93      33.600  47.160  37.720  1.00  0.00           H
ATOM   1430  CB  TRP A  93      34.760  48.750  36.730  1.00  0.00           C
ATOM   1431  HB1 TRP A  93      34.940  49.110  35.690  1.00  0.00           H
ATOM   1432  HB2 TRP A  93      35.730  48.370  37.120  1.00  0.00           H
ATOM   1433  CG  TRP A  93      34.440  49.920  37.620  1.00  0.00           C
ATOM   1434  CD1 TRP A  93      34.200  51.200  37.280  1.00  0.00           C
ATOM   1435  HD1 TRP A  93      33.880  51.470  36.280  1.00  0.00           H
ATOM   1436  NE1 TRP A  93      34.020  51.910  38.450  1.00  0.00           N
ATOM   1437  HE1 TRP A  93      33.620  52.800  38.520  1.00  0.00           H
ATOM   1438  CE2 TRP A  93      34.240  51.140  39.490  1.00  0.00           C
ATOM   1439  CD2 TRP A  93      34.650  49.900  39.000  1.00  0.00           C
ATOM   1440  CE3 TRP A  93      34.850  48.850  39.890  1.00  0.00           C
ATOM   1441  HE3 TRP A  93      34.980  47.860  39.480  1.00  0.00           H
ATOM   1442  CZ3 TRP A  93      34.850  49.110  41.210  1.00  0.00           C
ATOM   1443  HZ3 TRP A  93      34.910  48.280  41.890  1.00  0.00           H
ATOM   1444  CZ2 TRP A  93      34.140  51.430  40.830  1.00  0.00           C
ATOM   1445  HZ2 TRP A  93      33.620  52.260  41.290  1.00  0.00           H
ATOM   1446  CH2 TRP A  93      34.440  50.340  41.700  1.00  0.00           C
ATOM   1447  HH2 TRP A  93      34.160  50.450  42.740  1.00  0.00           H
ATOM   1448  C   TRP A  93      32.360  48.150  36.410  1.00  0.00           C
ATOM   1449  O   TRP A  93      32.020  48.420  35.260  1.00  0.00           O
ATOM   1450  N   LYS A  94      31.500  48.230  37.440  1.00  0.00           N
ATOM   1451  HN  LYS A  94      31.710  47.680  38.230  1.00  0.00           H
ATOM   1452  CA  LYS A  94      30.120  48.620  37.290  1.00  0.00           C
ATOM   1453  HA  LYS A  94      29.670  48.020  36.500  1.00  0.00           H
ATOM   1454  CB  LYS A  94      29.370  48.380  38.630  1.00  0.00           C
ATOM   1455  HB1 LYS A  94      28.600  49.140  38.880  1.00  0.00           H
ATOM   1456  HB2 LYS A  94      30.060  48.520  39.490  1.00  0.00           H
ATOM   1457  CG  LYS A  94      28.900  46.920  38.750  1.00  0.00           C
ATOM   1458  HG1 LYS A  94      29.760  46.380  38.320  1.00  0.00           H
ATOM   1459  HG2 LYS A  94      28.110  46.810  37.970  1.00  0.00           H
ATOM   1460  CD  LYS A  94      28.490  46.480  40.150  1.00  0.00           C
ATOM   1461  HD1 LYS A  94      29.400  46.480  40.800  1.00  0.00           H
ATOM   1462  HD2 LYS A  94      28.120  45.430  40.160  1.00  0.00           H
ATOM   1463  CE  LYS A  94      27.420  47.460  40.800  1.00  0.00           C
ATOM   1464  HE1 LYS A  94      27.810  48.470  41.030  1.00  0.00           H
ATOM   1465  HE2 LYS A  94      27.000  46.970  41.710  1.00  0.00           H
ATOM   1466  NZ  LYS A  94      26.220  47.620  39.940  1.00  0.00           N
ATOM   1467  HZ1 LYS A  94      25.420  48.080  40.410  1.00  0.00           H
ATOM   1468  HZ2 LYS A  94      25.970  46.700  39.550  1.00  0.00           H
ATOM   1469  HZ3 LYS A  94      26.570  48.240  39.180  1.00  0.00           H
ATOM   1470  C   LYS A  94      29.840  50.080  36.920  1.00  0.00           C
ATOM   1471  O   LYS A  94      28.780  50.430  36.430  1.00  0.00           O
ATOM   1472  N   PHE A  95      30.780  51.010  37.210  1.00  0.00           N
ATOM   1473  HN  PHE A  95      31.660  50.780  37.620  1.00  0.00           H
ATOM   1474  CA  PHE A  95      30.570  52.440  37.160  1.00  0.00           C
ATOM   1475  HA  PHE A  95      29.580  52.650  36.750  1.00  0.00           H
ATOM   1476  CB  PHE A  95      30.690  53.030  38.550  1.00  0.00           C
ATOM   1477  HB1 PHE A  95      30.550  54.120  38.620  1.00  0.00           H
ATOM   1478  HB2 PHE A  95      31.760  52.840  38.810  1.00  0.00           H
ATOM   1479  CG  PHE A  95      29.730  52.300  39.510  1.00  0.00           C
ATOM   1480  CD1 PHE A  95      28.370  52.500  39.370  1.00  0.00           C
ATOM   1481  HD1 PHE A  95      28.010  53.120  38.550  1.00  0.00           H
ATOM   1482  CE1 PHE A  95      27.520  51.910  40.340  1.00  0.00           C
ATOM   1483  HE1 PHE A  95      26.450  52.050  40.260  1.00  0.00           H
ATOM   1484  CZ  PHE A  95      28.040  51.150  41.360  1.00  0.00           C
ATOM   1485  HZ  PHE A  95      27.380  50.530  41.950  1.00  0.00           H
ATOM   1486  CD2 PHE A  95      30.250  51.480  40.540  1.00  0.00           C
ATOM   1487  HD2 PHE A  95      31.320  51.430  40.650  1.00  0.00           H
ATOM   1488  CE2 PHE A  95      29.420  50.800  41.430  1.00  0.00           C
ATOM   1489  HE2 PHE A  95      29.850  50.280  42.270  1.00  0.00           H
ATOM   1490  C   PHE A  95      31.560  53.140  36.190  1.00  0.00           C
ATOM   1491  O   PHE A  95      32.050  52.520  35.270  1.00  0.00           O
ATOM   1492  N   GLY A  96      31.770  54.460  36.300  1.00  0.00           N
ATOM   1493  HN  GLY A  96      31.290  55.000  36.980  1.00  0.00           H
ATOM   1494  CA  GLY A  96      32.790  55.230  35.600  1.00  0.00           C
ATOM   1495  HA1 GLY A  96      32.440  56.200  35.940  1.00  0.00           H
ATOM   1496  HA2 GLY A  96      32.670  55.110  34.530  1.00  0.00           H
ATOM   1497  C   GLY A  96      34.240  55.040  35.930  1.00  0.00           C
ATOM   1498  O   GLY A  96      34.610  54.200  36.730  1.00  0.00           O
ATOM   1499  N   ASP A  97      35.140  55.870  35.330  1.00  0.00           N
ATOM   1500  HN  ASP A  97      34.680  56.460  34.660  1.00  0.00           H
ATOM   1501  CA  ASP A  97      36.490  56.220  35.790  1.00  0.00           C
ATOM   1502  HA  ASP A  97      37.040  55.300  35.760  1.00  0.00           H
ATOM   1503  CB  ASP A  97      37.200  57.220  34.820  1.00  0.00           C
ATOM   1504  HB1 ASP A  97      38.180  57.440  35.290  1.00  0.00           H
ATOM   1505  HB2 ASP A  97      36.480  58.070  34.750  1.00  0.00           H
ATOM   1506  CG  ASP A  97      37.340  56.680  33.410  1.00  0.00           C
ATOM   1507  OD1 ASP A  97      37.450  57.430  32.380  1.00  0.00           O
ATOM   1508  OD2 ASP A  97      37.470  55.460  33.390  1.00  0.00           O
ATOM   1509  C   ASP A  97      36.560  56.730  37.240  1.00  0.00           C
ATOM   1510  O   ASP A  97      37.320  56.240  38.110  1.00  0.00           O
ATOM   1511  N   ILE A  98      35.850  57.790  37.560  1.00  0.00           N
ATOM   1512  HN  ILE A  98      35.110  58.150  37.000  1.00  0.00           H
ATOM   1513  CA  ILE A  98      36.020  58.560  38.830  1.00  0.00           C
ATOM   1514  HA  ILE A  98      37.020  58.930  38.920  1.00  0.00           H
ATOM   1515  CB  ILE A  98      35.130  59.850  38.870  1.00  0.00           C
ATOM   1516  HB  ILE A  98      34.070  59.700  38.600  1.00  0.00           H
ATOM   1517  CG2 ILE A  98      35.140  60.490  40.280  1.00  0.00           C
ATOM   1518 HG21 ILE A  98      34.510  59.900  40.970  1.00  0.00           H
ATOM   1519 HG22 ILE A  98      34.860  61.560  40.260  1.00  0.00           H
ATOM   1520 HG23 ILE A  98      36.150  60.560  40.740  1.00  0.00           H
ATOM   1521  CG1 ILE A  98      35.730  60.800  37.800  1.00  0.00           C
ATOM   1522 HG11 ILE A  98      35.840  60.210  36.870  1.00  0.00           H
ATOM   1523 HG12 ILE A  98      36.770  61.080  38.060  1.00  0.00           H
ATOM   1524  CD  ILE A  98      34.940  62.090  37.600  1.00  0.00           C
ATOM   1525  HD1 ILE A  98      33.850  61.910  37.420  1.00  0.00           H
ATOM   1526  HD2 ILE A  98      35.250  62.620  36.690  1.00  0.00           H
ATOM   1527  HD3 ILE A  98      35.130  62.840  38.400  1.00  0.00           H
ATOM   1528  C   ILE A  98      35.850  57.640  40.100  1.00  0.00           C
ATOM   1529  O   ILE A  98      36.690  57.750  41.010  1.00  0.00           O
ATOM   1530  N   PRO A  99      34.930  56.740  40.100  1.00  0.00           N
ATOM   1531  CD  PRO A  99      33.630  56.950  39.460  1.00  0.00           C
ATOM   1532  HD1 PRO A  99      33.650  56.800  38.370  1.00  0.00           H
ATOM   1533  HD2 PRO A  99      33.290  57.980  39.650  1.00  0.00           H
ATOM   1534  CA  PRO A  99      34.780  55.740  41.110  1.00  0.00           C
ATOM   1535  HA  PRO A  99      34.710  56.300  42.040  1.00  0.00           H
ATOM   1536  CB  PRO A  99      33.530  54.970  40.890  1.00  0.00           C
ATOM   1537  HB1 PRO A  99      33.060  54.420  41.730  1.00  0.00           H
ATOM   1538  HB2 PRO A  99      33.770  54.280  40.040  1.00  0.00           H
ATOM   1539  CG  PRO A  99      32.680  56.090  40.300  1.00  0.00           C
ATOM   1540  HG1 PRO A  99      31.850  55.710  39.660  1.00  0.00           H
ATOM   1541  HG2 PRO A  99      32.270  56.820  41.030  1.00  0.00           H
ATOM   1542  C   PRO A  99      35.980  54.790  41.320  1.00  0.00           C
ATOM   1543  O   PRO A  99      36.260  54.440  42.460  1.00  0.00           O
ATOM   1544  N   CYS A 100      36.770  54.500  40.280  1.00  0.00           N
ATOM   1545  HN  CYS A 100      36.490  54.770  39.370  1.00  0.00           H
ATOM   1546  CA  CYS A 100      37.890  53.570  40.390  1.00  0.00           C
ATOM   1547  HA  CYS A 100      37.710  52.790  41.130  1.00  0.00           H
ATOM   1548  CB  CYS A 100      38.220  52.840  39.020  1.00  0.00           C
ATOM   1549  HB1 CYS A 100      37.350  52.280  38.620  1.00  0.00           H
ATOM   1550  HB2 CYS A 100      38.860  52.030  39.410  1.00  0.00           H
ATOM   1551  SG  CYS A 100      39.260  53.640  37.660  1.00  0.00           S
ATOM   1552  C   CYS A 100      39.040  54.360  40.890  1.00  0.00           C
ATOM   1553  O   CYS A 100      39.870  53.880  41.620  1.00  0.00           O
ATOM   1554  N   ARG A 101      39.150  55.630  40.420  1.00  0.00           N
ATOM   1555  HN  ARG A 101      38.480  55.970  39.780  1.00  0.00           H
ATOM   1556  CA  ARG A 101      40.080  56.600  40.990  1.00  0.00           C
ATOM   1557  HA  ARG A 101      41.020  56.070  40.960  1.00  0.00           H
ATOM   1558  CB  ARG A 101      39.990  57.970  40.270  1.00  0.00           C
ATOM   1559  HB1 ARG A 101      40.730  58.600  40.790  1.00  0.00           H
ATOM   1560  HB2 ARG A 101      38.940  58.330  40.410  1.00  0.00           H
ATOM   1561  CG  ARG A 101      40.390  57.960  38.780  1.00  0.00           C
ATOM   1562  HG1 ARG A 101      39.840  57.230  38.150  1.00  0.00           H
ATOM   1563  HG2 ARG A 101      41.450  57.660  38.820  1.00  0.00           H
ATOM   1564  CD  ARG A 101      40.210  59.230  37.880  1.00  0.00           C
ATOM   1565  HD1 ARG A 101      39.170  59.640  37.900  1.00  0.00           H
ATOM   1566  HD2 ARG A 101      40.540  59.040  36.820  1.00  0.00           H
ATOM   1567  NE  ARG A 101      41.150  60.280  38.490  1.00  0.00           N
ATOM   1568  HE  ARG A 101      41.930  60.010  39.050  1.00  0.00           H
ATOM   1569  CZ  ARG A 101      41.220  61.450  37.940  1.00  0.00           C
ATOM   1570  NH1 ARG A 101      40.460  61.990  37.000  1.00  0.00           N
ATOM   1571 HH11 ARG A 101      39.950  61.330  36.440  1.00  0.00           H
ATOM   1572 HH12 ARG A 101      40.700  62.820  36.490  1.00  0.00           H
ATOM   1573  NH2 ARG A 101      42.260  62.190  38.340  1.00  0.00           N
ATOM   1574 HH21 ARG A 101      42.470  63.140  38.080  1.00  0.00           H
ATOM   1575 HH22 ARG A 101      42.880  61.900  39.070  1.00  0.00           H
ATOM   1576  C   ARG A 101      39.860  56.800  42.530  1.00  0.00           C
ATOM   1577  O   ARG A 101      40.810  56.870  43.260  1.00  0.00           O
ATOM   1578  N   LEU A 102      38.580  57.020  43.040  1.00  0.00           N
ATOM   1579  HN  LEU A 102      37.770  57.110  42.480  1.00  0.00           H
ATOM   1580  CA  LEU A 102      38.210  57.150  44.470  1.00  0.00           C
ATOM   1581  HA  LEU A 102      38.810  57.940  44.930  1.00  0.00           H
ATOM   1582  CB  LEU A 102      36.690  57.340  44.590  1.00  0.00           C
ATOM   1583  HB1 LEU A 102      36.250  56.440  44.110  1.00  0.00           H
ATOM   1584  HB2 LEU A 102      36.400  58.190  43.930  1.00  0.00           H
ATOM   1585  CG  LEU A 102      36.040  57.520  46.010  1.00  0.00           C
ATOM   1586  HG  LEU A 102      36.240  56.610  46.620  1.00  0.00           H
ATOM   1587  CD1 LEU A 102      36.650  58.810  46.610  1.00  0.00           C
ATOM   1588 HD11 LEU A 102      36.040  58.990  47.510  1.00  0.00           H
ATOM   1589 HD12 LEU A 102      36.330  59.610  45.930  1.00  0.00           H
ATOM   1590 HD13 LEU A 102      37.730  58.750  46.880  1.00  0.00           H
ATOM   1591  CD2 LEU A 102      34.520  57.730  45.900  1.00  0.00           C
ATOM   1592 HD21 LEU A 102      34.270  58.560  45.210  1.00  0.00           H
ATOM   1593 HD22 LEU A 102      34.140  57.940  46.910  1.00  0.00           H
ATOM   1594 HD23 LEU A 102      34.160  56.760  45.500  1.00  0.00           H
ATOM   1595  C   LEU A 102      38.670  55.980  45.240  1.00  0.00           C
ATOM   1596  O   LEU A 102      39.220  56.030  46.340  1.00  0.00           O
ATOM   1597  N   MET A 103      38.520  54.750  44.740  1.00  0.00           N
ATOM   1598  HN  MET A 103      38.000  54.640  43.890  1.00  0.00           H
ATOM   1599  CA  MET A 103      38.870  53.410  45.220  1.00  0.00           C
ATOM   1600  HA  MET A 103      38.500  53.290  46.220  1.00  0.00           H
ATOM   1601  CB  MET A 103      38.270  52.270  44.330  1.00  0.00           C
ATOM   1602  HB1 MET A 103      38.420  52.560  43.270  1.00  0.00           H
ATOM   1603  HB2 MET A 103      37.190  52.280  44.560  1.00  0.00           H
ATOM   1604  CG  MET A 103      38.690  50.780  44.470  1.00  0.00           C
ATOM   1605  HG1 MET A 103      38.550  50.460  45.520  1.00  0.00           H
ATOM   1606  HG2 MET A 103      39.790  50.720  44.270  1.00  0.00           H
ATOM   1607  SD  MET A 103      37.820  49.670  43.260  1.00  0.00           S
ATOM   1608  CE  MET A 103      38.960  49.970  41.850  1.00  0.00           C
ATOM   1609  HE1 MET A 103      39.470  50.940  41.990  1.00  0.00           H
ATOM   1610  HE2 MET A 103      38.380  50.100  40.920  1.00  0.00           H
ATOM   1611  HE3 MET A 103      39.840  49.290  41.810  1.00  0.00           H
ATOM   1612  C   MET A 103      40.300  53.190  45.430  1.00  0.00           C
ATOM   1613  O   MET A 103      40.760  52.780  46.460  1.00  0.00           O
ATOM   1614  N   LEU A 104      41.180  53.610  44.440  1.00  0.00           N
ATOM   1615  HN  LEU A 104      40.790  53.930  43.580  1.00  0.00           H
ATOM   1616  CA  LEU A 104      42.600  53.530  44.600  1.00  0.00           C
ATOM   1617  HA  LEU A 104      42.740  52.630  45.180  1.00  0.00           H
ATOM   1618  CB  LEU A 104      43.270  53.590  43.200  1.00  0.00           C
ATOM   1619  HB1 LEU A 104      44.340  53.870  43.290  1.00  0.00           H
ATOM   1620  HB2 LEU A 104      42.780  54.510  42.800  1.00  0.00           H
ATOM   1621  CG  LEU A 104      43.070  52.340  42.330  1.00  0.00           C
ATOM   1622  HG  LEU A 104      41.990  52.090  42.420  1.00  0.00           H
ATOM   1623  CD1 LEU A 104      43.410  52.600  40.920  1.00  0.00           C
ATOM   1624 HD11 LEU A 104      42.810  53.430  40.500  1.00  0.00           H
ATOM   1625 HD12 LEU A 104      43.250  51.720  40.270  1.00  0.00           H
ATOM   1626 HD13 LEU A 104      44.430  53.040  40.890  1.00  0.00           H
ATOM   1627  CD2 LEU A 104      43.890  51.140  42.810  1.00  0.00           C
ATOM   1628 HD21 LEU A 104      43.350  50.240  42.420  1.00  0.00           H
ATOM   1629 HD22 LEU A 104      44.000  51.120  43.920  1.00  0.00           H
ATOM   1630 HD23 LEU A 104      44.900  51.210  42.360  1.00  0.00           H
ATOM   1631  C   LEU A 104      43.140  54.620  45.460  1.00  0.00           C
ATOM   1632  O   LEU A 104      43.950  54.350  46.310  1.00  0.00           O
ATOM   1633  N   PHE A 105      42.530  55.840  45.260  1.00  0.00           N
ATOM   1634  HN  PHE A 105      41.800  56.070  44.630  1.00  0.00           H
ATOM   1635  CA  PHE A 105      42.960  57.010  46.050  1.00  0.00           C
ATOM   1636  HA  PHE A 105      44.030  57.050  46.020  1.00  0.00           H
ATOM   1637  CB  PHE A 105      42.370  58.320  45.470  1.00  0.00           C
ATOM   1638  HB1 PHE A 105      41.280  58.170  45.280  1.00  0.00           H
ATOM   1639  HB2 PHE A 105      42.860  58.560  44.500  1.00  0.00           H
ATOM   1640  CG  PHE A 105      42.440  59.490  46.400  1.00  0.00           C
ATOM   1641  CD1 PHE A 105      41.470  59.640  47.460  1.00  0.00           C
ATOM   1642  HD1 PHE A 105      40.640  58.960  47.610  1.00  0.00           H
ATOM   1643  CE1 PHE A 105      41.550  60.720  48.310  1.00  0.00           C
ATOM   1644  HE1 PHE A 105      40.750  61.020  48.960  1.00  0.00           H
ATOM   1645  CZ  PHE A 105      42.630  61.630  48.160  1.00  0.00           C
ATOM   1646  HZ  PHE A 105      42.590  62.510  48.770  1.00  0.00           H
ATOM   1647  CD2 PHE A 105      43.450  60.410  46.300  1.00  0.00           C
ATOM   1648  HD2 PHE A 105      44.130  60.320  45.470  1.00  0.00           H
ATOM   1649  CE2 PHE A 105      43.630  61.470  47.200  1.00  0.00           C
ATOM   1650  HE2 PHE A 105      44.540  62.060  47.140  1.00  0.00           H
ATOM   1651  C   PHE A 105      42.750  56.790  47.550  1.00  0.00           C
ATOM   1652  O   PHE A 105      43.650  57.020  48.410  1.00  0.00           O
ATOM   1653  N   MET A 106      41.520  56.310  47.920  1.00  0.00           N
ATOM   1654  HN  MET A 106      40.760  56.160  47.280  1.00  0.00           H
ATOM   1655  CA  MET A 106      41.110  55.990  49.340  1.00  0.00           C
ATOM   1656  HA  MET A 106      41.200  56.850  50.000  1.00  0.00           H
ATOM   1657  CB  MET A 106      39.660  55.600  49.470  1.00  0.00           C
ATOM   1658  HB1 MET A 106      39.520  55.050  50.430  1.00  0.00           H
ATOM   1659  HB2 MET A 106      39.410  54.930  48.620  1.00  0.00           H
ATOM   1660  CG  MET A 106      38.700  56.840  49.450  1.00  0.00           C
ATOM   1661  HG1 MET A 106      37.680  56.400  49.490  1.00  0.00           H
ATOM   1662  HG2 MET A 106      38.930  57.420  48.540  1.00  0.00           H
ATOM   1663  SD  MET A 106      38.870  57.870  50.930  1.00  0.00           S
ATOM   1664  CE  MET A 106      38.230  59.450  50.250  1.00  0.00           C
ATOM   1665  HE1 MET A 106      38.540  59.520  49.190  1.00  0.00           H
ATOM   1666  HE2 MET A 106      38.690  60.320  50.780  1.00  0.00           H
ATOM   1667  HE3 MET A 106      37.130  59.540  50.250  1.00  0.00           H
ATOM   1668  C   MET A 106      42.070  54.960  50.030  1.00  0.00           C
ATOM   1669  O   MET A 106      42.580  55.230  51.110  1.00  0.00           O
ATOM   1670  N   LEU A 107      42.360  53.920  49.300  1.00  0.00           N
ATOM   1671  HN  LEU A 107      41.870  53.660  48.480  1.00  0.00           H
ATOM   1672  CA  LEU A 107      43.340  52.880  49.640  1.00  0.00           C
ATOM   1673  HA  LEU A 107      43.070  52.320  50.530  1.00  0.00           H
ATOM   1674  CB  LEU A 107      43.360  51.860  48.470  1.00  0.00           C
ATOM   1675  HB1 LEU A 107      43.790  52.280  47.540  1.00  0.00           H
ATOM   1676  HB2 LEU A 107      42.290  51.610  48.260  1.00  0.00           H
ATOM   1677  CG  LEU A 107      44.000  50.440  48.760  1.00  0.00           C
ATOM   1678  HG  LEU A 107      44.920  50.620  49.360  1.00  0.00           H
ATOM   1679  CD1 LEU A 107      43.020  49.580  49.560  1.00  0.00           C
ATOM   1680 HD11 LEU A 107      43.410  48.560  49.760  1.00  0.00           H
ATOM   1681 HD12 LEU A 107      42.060  49.470  49.010  1.00  0.00           H
ATOM   1682 HD13 LEU A 107      42.860  49.960  50.600  1.00  0.00           H
ATOM   1683  CD2 LEU A 107      44.320  49.830  47.430  1.00  0.00           C
ATOM   1684 HD21 LEU A 107      44.650  48.770  47.510  1.00  0.00           H
ATOM   1685 HD22 LEU A 107      45.170  50.350  46.950  1.00  0.00           H
ATOM   1686 HD23 LEU A 107      43.450  49.800  46.740  1.00  0.00           H
ATOM   1687  C   LEU A 107      44.810  53.470  49.880  1.00  0.00           C
ATOM   1688  O   LEU A 107      45.380  53.380  50.950  1.00  0.00           O
ATOM   1689  N   ALA A 108      45.290  54.250  48.930  1.00  0.00           N
ATOM   1690  HN  ALA A 108      44.720  54.400  48.130  1.00  0.00           H
ATOM   1691  CA  ALA A 108      46.610  54.960  49.000  1.00  0.00           C
ATOM   1692  HA  ALA A 108      47.330  54.170  49.100  1.00  0.00           H
ATOM   1693  CB  ALA A 108      46.770  55.630  47.640  1.00  0.00           C
ATOM   1694  HB1 ALA A 108      47.730  56.180  47.520  1.00  0.00           H
ATOM   1695  HB2 ALA A 108      45.950  56.340  47.420  1.00  0.00           H
ATOM   1696  HB3 ALA A 108      46.600  54.860  46.860  1.00  0.00           H
ATOM   1697  C   ALA A 108      46.760  55.930  50.110  1.00  0.00           C
ATOM   1698  O   ALA A 108      47.810  55.960  50.810  1.00  0.00           O
ATOM   1699  N   MET A 109      45.730  56.690  50.470  1.00  0.00           N
ATOM   1700  HN  MET A 109      44.930  56.670  49.870  1.00  0.00           H
ATOM   1701  CA  MET A 109      45.710  57.660  51.550  1.00  0.00           C
ATOM   1702  HA  MET A 109      46.670  58.170  51.590  1.00  0.00           H
ATOM   1703  CB  MET A 109      44.700  58.770  51.480  1.00  0.00           C
ATOM   1704  HB1 MET A 109      44.880  59.250  50.490  1.00  0.00           H
ATOM   1705  HB2 MET A 109      44.880  59.500  52.290  1.00  0.00           H
ATOM   1706  CG  MET A 109      43.220  58.420  51.540  1.00  0.00           C
ATOM   1707  HG1 MET A 109      43.080  57.650  52.340  1.00  0.00           H
ATOM   1708  HG2 MET A 109      42.930  57.780  50.680  1.00  0.00           H
ATOM   1709  SD  MET A 109      41.930  59.690  51.720  1.00  0.00           S
ATOM   1710  CE  MET A 109      41.950  59.920  53.540  1.00  0.00           C
ATOM   1711  HE1 MET A 109      41.690  58.950  54.010  1.00  0.00           H
ATOM   1712  HE2 MET A 109      41.220  60.710  53.750  1.00  0.00           H
ATOM   1713  HE3 MET A 109      42.970  60.190  53.880  1.00  0.00           H
ATOM   1714  C   MET A 109      45.700  56.790  52.840  1.00  0.00           C
ATOM   1715  O   MET A 109      46.460  57.140  53.770  1.00  0.00           O
ATOM   1716  N   ASN A 110      44.870  55.660  53.040  1.00  0.00           N
ATOM   1717  HN  ASN A 110      44.310  55.110  52.440  1.00  0.00           H
ATOM   1718  CA  ASN A 110      44.920  55.020  54.350  1.00  0.00           C
ATOM   1719  HA  ASN A 110      45.110  55.700  55.170  1.00  0.00           H
ATOM   1720  CB  ASN A 110      43.510  54.390  54.640  1.00  0.00           C
ATOM   1721  HB1 ASN A 110      43.500  53.810  55.580  1.00  0.00           H
ATOM   1722  HB2 ASN A 110      43.290  53.710  53.790  1.00  0.00           H
ATOM   1723  CG  ASN A 110      42.400  55.430  54.780  1.00  0.00           C
ATOM   1724  OD1 ASN A 110      42.080  56.020  55.820  1.00  0.00           O
ATOM   1725  ND2 ASN A 110      41.690  55.800  53.710  1.00  0.00           N
ATOM   1726 HD21 ASN A 110      42.050  55.670  52.790  1.00  0.00           H
ATOM   1727 HD22 ASN A 110      41.060  56.540  53.950  1.00  0.00           H
ATOM   1728  C   ASN A 110      46.100  54.060  54.460  1.00  0.00           C
ATOM   1729  O   ASN A 110      46.390  53.620  55.590  1.00  0.00           O
ATOM   1730  N   ARG A 111      46.740  53.760  53.360  1.00  0.00           N
ATOM   1731  HN  ARG A 111      46.510  54.180  52.480  1.00  0.00           H
ATOM   1732  CA  ARG A 111      48.020  53.090  53.450  1.00  0.00           C
ATOM   1733  HA  ARG A 111      47.860  52.180  54.000  1.00  0.00           H
ATOM   1734  CB  ARG A 111      48.490  52.710  51.990  1.00  0.00           C
ATOM   1735  HB1 ARG A 111      48.350  53.570  51.280  1.00  0.00           H
ATOM   1736  HB2 ARG A 111      47.880  51.850  51.650  1.00  0.00           H
ATOM   1737  CG  ARG A 111      49.970  52.230  51.800  1.00  0.00           C
ATOM   1738  HG1 ARG A 111      50.190  51.260  52.310  1.00  0.00           H
ATOM   1739  HG2 ARG A 111      50.710  52.910  52.270  1.00  0.00           H
ATOM   1740  CD  ARG A 111      50.320  52.140  50.280  1.00  0.00           C
ATOM   1741  HD1 ARG A 111      51.370  51.830  50.110  1.00  0.00           H
ATOM   1742  HD2 ARG A 111      50.090  53.160  49.900  1.00  0.00           H
ATOM   1743  NE  ARG A 111      49.460  51.060  49.780  1.00  0.00           N
ATOM   1744  HE  ARG A 111      48.930  50.580  50.500  1.00  0.00           H
ATOM   1745  CZ  ARG A 111      49.130  50.800  48.560  1.00  0.00           C
ATOM   1746  NH1 ARG A 111      49.620  51.450  47.490  1.00  0.00           N
ATOM   1747 HH11 ARG A 111      50.440  52.010  47.540  1.00  0.00           H
ATOM   1748 HH12 ARG A 111      49.030  51.490  46.680  1.00  0.00           H
ATOM   1749  NH2 ARG A 111      48.060  50.050  48.260  1.00  0.00           N
ATOM   1750 HH21 ARG A 111      47.640  49.580  49.040  1.00  0.00           H
ATOM   1751 HH22 ARG A 111      47.620  50.070  47.360  1.00  0.00           H
ATOM   1752  C   ARG A 111      49.050  53.900  54.240  1.00  0.00           C
ATOM   1753  O   ARG A 111      49.710  53.370  55.120  1.00  0.00           O
ATOM   1754  N   GLN A 112      49.140  55.160  53.940  1.00  0.00           N
ATOM   1755  HN  GLN A 112      48.680  55.540  53.140  1.00  0.00           H
ATOM   1756  CA  GLN A 112      50.060  56.010  54.670  1.00  0.00           C
ATOM   1757  HA  GLN A 112      50.930  55.400  54.880  1.00  0.00           H
ATOM   1758  CB  GLN A 112      50.560  57.230  53.800  1.00  0.00           C
ATOM   1759  HB1 GLN A 112      51.260  57.770  54.470  1.00  0.00           H
ATOM   1760  HB2 GLN A 112      49.630  57.800  53.560  1.00  0.00           H
ATOM   1761  CG  GLN A 112      51.240  56.880  52.440  1.00  0.00           C
ATOM   1762  HG1 GLN A 112      51.360  57.850  51.910  1.00  0.00           H
ATOM   1763  HG2 GLN A 112      50.510  56.310  51.820  1.00  0.00           H
ATOM   1764  CD  GLN A 112      52.470  56.020  52.490  1.00  0.00           C
ATOM   1765  OE1 GLN A 112      52.400  54.980  51.830  1.00  0.00           O
ATOM   1766  NE2 GLN A 112      53.500  56.360  53.170  1.00  0.00           N
ATOM   1767 HE21 GLN A 112      54.310  55.840  52.930  1.00  0.00           H
ATOM   1768 HE22 GLN A 112      53.540  57.140  53.790  1.00  0.00           H
ATOM   1769  C   GLN A 112      49.440  56.540  55.920  1.00  0.00           C
ATOM   1770  O   GLN A 112      49.910  56.290  57.010  1.00  0.00           O
ATOM   1771  N   GLY A 113      48.190  57.060  55.980  1.00  0.00           N
ATOM   1772  HN  GLY A 113      47.780  57.050  55.070  1.00  0.00           H
ATOM   1773  CA  GLY A 113      47.490  57.510  57.240  1.00  0.00           C
ATOM   1774  HA1 GLY A 113      46.470  57.820  57.050  1.00  0.00           H
ATOM   1775  HA2 GLY A 113      48.120  58.310  57.600  1.00  0.00           H
ATOM   1776  C   GLY A 113      47.470  56.540  58.350  1.00  0.00           C
ATOM   1777  O   GLY A 113      47.820  56.850  59.480  1.00  0.00           O
ATOM   1778  N   SER A 114      47.140  55.250  58.160  1.00  0.00           N
ATOM   1779  HN  SER A 114      46.970  54.940  57.220  1.00  0.00           H
ATOM   1780  CA  SER A 114      47.240  54.250  59.220  1.00  0.00           C
ATOM   1781  HA  SER A 114      46.550  54.660  59.940  1.00  0.00           H
ATOM   1782  CB  SER A 114      46.600  52.930  58.700  1.00  0.00           C
ATOM   1783  HB1 SER A 114      45.670  53.210  58.170  1.00  0.00           H
ATOM   1784  HB2 SER A 114      46.180  52.280  59.500  1.00  0.00           H
ATOM   1785  OG  SER A 114      47.350  52.160  57.740  1.00  0.00           O
ATOM   1786  HG1 SER A 114      47.360  52.570  56.870  1.00  0.00           H
ATOM   1787  C   SER A 114      48.540  54.090  59.890  1.00  0.00           C
ATOM   1788  O   SER A 114      48.640  54.050  61.150  1.00  0.00           O
ATOM   1789  N   ILE A 115      49.620  54.020  59.120  1.00  0.00           N
ATOM   1790  HN  ILE A 115      49.560  54.090  58.130  1.00  0.00           H
ATOM   1791  CA  ILE A 115      50.900  53.960  59.680  1.00  0.00           C
ATOM   1792  HA  ILE A 115      50.850  53.340  60.550  1.00  0.00           H
ATOM   1793  CB  ILE A 115      52.020  53.260  58.810  1.00  0.00           C
ATOM   1794  HB  ILE A 115      53.030  53.290  59.250  1.00  0.00           H
ATOM   1795  CG2 ILE A 115      51.540  51.840  58.590  1.00  0.00           C
ATOM   1796 HG21 ILE A 115      52.280  51.360  57.930  1.00  0.00           H
ATOM   1797 HG22 ILE A 115      50.470  51.790  58.300  1.00  0.00           H
ATOM   1798 HG23 ILE A 115      51.780  51.340  59.550  1.00  0.00           H
ATOM   1799  CG1 ILE A 115      52.220  53.890  57.340  1.00  0.00           C
ATOM   1800 HG11 ILE A 115      52.600  54.900  57.580  1.00  0.00           H
ATOM   1801 HG12 ILE A 115      51.260  54.030  56.790  1.00  0.00           H
ATOM   1802  CD  ILE A 115      53.220  53.200  56.450  1.00  0.00           C
ATOM   1803  HD1 ILE A 115      53.380  53.900  55.590  1.00  0.00           H
ATOM   1804  HD2 ILE A 115      52.800  52.270  56.040  1.00  0.00           H
ATOM   1805  HD3 ILE A 115      54.220  53.010  56.910  1.00  0.00           H
ATOM   1806  C   ILE A 115      51.290  55.280  60.350  1.00  0.00           C
ATOM   1807  O   ILE A 115      51.890  55.280  61.400  1.00  0.00           O
ATOM   1808  N   ILE A 116      50.970  56.470  59.800  1.00  0.00           N
ATOM   1809  HN  ILE A 116      50.380  56.560  59.000  1.00  0.00           H
ATOM   1810  CA  ILE A 116      51.160  57.830  60.310  1.00  0.00           C
ATOM   1811  HA  ILE A 116      52.240  57.890  60.360  1.00  0.00           H
ATOM   1812  CB  ILE A 116      50.520  58.940  59.350  1.00  0.00           C
ATOM   1813  HB  ILE A 116      49.560  58.540  58.980  1.00  0.00           H
ATOM   1814  CG2 ILE A 116      50.220  60.330  60.000  1.00  0.00           C
ATOM   1815 HG21 ILE A 116      49.670  60.980  59.290  1.00  0.00           H
ATOM   1816 HG22 ILE A 116      51.160  60.850  60.260  1.00  0.00           H
ATOM   1817 HG23 ILE A 116      49.650  60.220  60.950  1.00  0.00           H
ATOM   1818  CG1 ILE A 116      51.430  59.110  58.050  1.00  0.00           C
ATOM   1819 HG11 ILE A 116      51.620  58.070  57.750  1.00  0.00           H
ATOM   1820 HG12 ILE A 116      52.450  59.390  58.370  1.00  0.00           H
ATOM   1821  CD  ILE A 116      51.030  59.990  56.890  1.00  0.00           C
ATOM   1822  HD1 ILE A 116      51.980  60.320  56.390  1.00  0.00           H
ATOM   1823  HD2 ILE A 116      50.510  60.890  57.270  1.00  0.00           H
ATOM   1824  HD3 ILE A 116      50.340  59.500  56.180  1.00  0.00           H
ATOM   1825  C   ILE A 116      50.580  57.990  61.750  1.00  0.00           C
ATOM   1826  O   ILE A 116      51.310  58.450  62.640  1.00  0.00           O
ATOM   1827  N   PHE A 117      49.350  57.650  61.960  1.00  0.00           N
ATOM   1828  HN  PHE A 117      48.690  57.510  61.220  1.00  0.00           H
ATOM   1829  CA  PHE A 117      48.720  57.760  63.230  1.00  0.00           C
ATOM   1830  HA  PHE A 117      49.090  58.690  63.660  1.00  0.00           H
ATOM   1831  CB  PHE A 117      47.260  57.780  63.060  1.00  0.00           C
ATOM   1832  HB1 PHE A 117      46.730  57.380  63.960  1.00  0.00           H
ATOM   1833  HB2 PHE A 117      47.080  57.060  62.230  1.00  0.00           H
ATOM   1834  CG  PHE A 117      46.760  59.170  62.650  1.00  0.00           C
ATOM   1835  CD1 PHE A 117      46.550  60.230  63.520  1.00  0.00           C
ATOM   1836  HD1 PHE A 117      46.700  60.120  64.570  1.00  0.00           H
ATOM   1837  CE1 PHE A 117      46.090  61.510  63.160  1.00  0.00           C
ATOM   1838  HE1 PHE A 117      45.900  62.310  63.870  1.00  0.00           H
ATOM   1839  CZ  PHE A 117      45.850  61.740  61.760  1.00  0.00           C
ATOM   1840  HZ  PHE A 117      45.440  62.710  61.560  1.00  0.00           H
ATOM   1841  CD2 PHE A 117      46.430  59.410  61.300  1.00  0.00           C
ATOM   1842  HD2 PHE A 117      46.560  58.690  60.500  1.00  0.00           H
ATOM   1843  CE2 PHE A 117      46.020  60.690  60.890  1.00  0.00           C
ATOM   1844  HE2 PHE A 117      45.780  60.860  59.850  1.00  0.00           H
ATOM   1845  C   PHE A 117      49.200  56.730  64.250  1.00  0.00           C
ATOM   1846  O   PHE A 117      49.520  57.050  65.440  1.00  0.00           O
ATOM   1847  N   LEU A 118      49.540  55.470  63.730  1.00  0.00           N
ATOM   1848  HN  LEU A 118      49.380  55.160  62.800  1.00  0.00           H
ATOM   1849  CA  LEU A 118      50.260  54.510  64.490  1.00  0.00           C
ATOM   1850  HA  LEU A 118      49.810  54.370  65.450  1.00  0.00           H
ATOM   1851  CB  LEU A 118      50.270  53.190  63.730  1.00  0.00           C
ATOM   1852  HB1 LEU A 118      50.700  53.480  62.740  1.00  0.00           H
ATOM   1853  HB2 LEU A 118      49.250  53.020  63.340  1.00  0.00           H
ATOM   1854  CG  LEU A 118      50.960  52.000  64.460  1.00  0.00           C
ATOM   1855  HG  LEU A 118      52.030  52.290  64.470  1.00  0.00           H
ATOM   1856  CD1 LEU A 118      50.530  51.830  65.890  1.00  0.00           C
ATOM   1857 HD11 LEU A 118      49.430  51.980  65.980  1.00  0.00           H
ATOM   1858 HD12 LEU A 118      51.000  52.580  66.550  1.00  0.00           H
ATOM   1859 HD13 LEU A 118      50.670  50.820  66.350  1.00  0.00           H
ATOM   1860  CD2 LEU A 118      50.890  50.670  63.640  1.00  0.00           C
ATOM   1861 HD21 LEU A 118      51.190  50.850  62.590  1.00  0.00           H
ATOM   1862 HD22 LEU A 118      49.790  50.440  63.550  1.00  0.00           H
ATOM   1863 HD23 LEU A 118      51.300  49.730  64.060  1.00  0.00           H
ATOM   1864  C   LEU A 118      51.660  54.860  65.000  1.00  0.00           C
ATOM   1865  O   LEU A 118      51.960  54.630  66.140  1.00  0.00           O
ATOM   1866  N   THR A 119      52.390  55.600  64.190  1.00  0.00           N
ATOM   1867  HN  THR A 119      52.040  55.750  63.260  1.00  0.00           H
ATOM   1868  CA  THR A 119      53.650  56.240  64.600  1.00  0.00           C
ATOM   1869  HA  THR A 119      54.380  55.480  64.830  1.00  0.00           H
ATOM   1870  CB  THR A 119      54.380  57.080  63.570  1.00  0.00           C
ATOM   1871  HB  THR A 119      53.860  58.030  63.350  1.00  0.00           H
ATOM   1872  OG1 THR A 119      54.370  56.490  62.280  1.00  0.00           O
ATOM   1873  HG1 THR A 119      53.440  56.360  62.040  1.00  0.00           H
ATOM   1874  CG2 THR A 119      55.810  57.230  63.950  1.00  0.00           C
ATOM   1875 HG21 THR A 119      56.490  57.650  63.180  1.00  0.00           H
ATOM   1876 HG22 THR A 119      56.230  56.290  64.370  1.00  0.00           H
ATOM   1877 HG23 THR A 119      55.840  58.020  64.750  1.00  0.00           H
ATOM   1878  C   THR A 119      53.480  57.180  65.830  1.00  0.00           C
ATOM   1879  O   THR A 119      54.350  57.090  66.720  1.00  0.00           O
ATOM   1880  N   VAL A 120      52.440  58.080  65.870  1.00  0.00           N
ATOM   1881  HN  VAL A 120      51.800  58.190  65.120  1.00  0.00           H
ATOM   1882  CA  VAL A 120      52.310  58.840  67.120  1.00  0.00           C
ATOM   1883  HA  VAL A 120      53.220  59.400  67.270  1.00  0.00           H
ATOM   1884  CB  VAL A 120      51.170  59.730  67.040  1.00  0.00           C
ATOM   1885  HB  VAL A 120      50.250  59.170  67.290  1.00  0.00           H
ATOM   1886  CG1 VAL A 120      51.400  60.790  68.160  1.00  0.00           C
ATOM   1887 HG11 VAL A 120      50.400  61.210  68.460  1.00  0.00           H
ATOM   1888 HG12 VAL A 120      51.920  61.720  67.860  1.00  0.00           H
ATOM   1889 HG13 VAL A 120      51.970  60.400  69.030  1.00  0.00           H
ATOM   1890  CG2 VAL A 120      50.970  60.310  65.630  1.00  0.00           C
ATOM   1891 HG21 VAL A 120      50.790  59.540  64.850  1.00  0.00           H
ATOM   1892 HG22 VAL A 120      51.910  60.820  65.310  1.00  0.00           H
ATOM   1893 HG23 VAL A 120      50.180  61.090  65.600  1.00  0.00           H
ATOM   1894  C   VAL A 120      52.070  57.830  68.270  1.00  0.00           C
ATOM   1895  O   VAL A 120      52.750  57.870  69.310  1.00  0.00           O
ATOM   1896  N   VAL A 121      51.210  56.890  68.100  1.00  0.00           N
ATOM   1897  HN  VAL A 121      50.540  56.920  67.370  1.00  0.00           H
ATOM   1898  CA  VAL A 121      50.990  55.950  69.120  1.00  0.00           C
ATOM   1899  HA  VAL A 121      50.730  56.550  69.980  1.00  0.00           H
ATOM   1900  CB  VAL A 121      49.830  55.030  68.790  1.00  0.00           C
ATOM   1901  HB  VAL A 121      49.960  54.450  67.850  1.00  0.00           H
ATOM   1902  CG1 VAL A 121      49.700  53.910  69.870  1.00  0.00           C
ATOM   1903 HG11 VAL A 121      49.850  54.420  70.860  1.00  0.00           H
ATOM   1904 HG12 VAL A 121      50.380  53.040  69.790  1.00  0.00           H
ATOM   1905 HG13 VAL A 121      48.730  53.410  69.710  1.00  0.00           H
ATOM   1906  CG2 VAL A 121      48.500  55.820  68.710  1.00  0.00           C
ATOM   1907 HG21 VAL A 121      48.670  56.780  68.160  1.00  0.00           H
ATOM   1908 HG22 VAL A 121      48.130  56.120  69.710  1.00  0.00           H
ATOM   1909 HG23 VAL A 121      47.720  55.280  68.150  1.00  0.00           H
ATOM   1910  C   VAL A 121      52.200  55.090  69.530  1.00  0.00           C
ATOM   1911  O   VAL A 121      52.450  54.930  70.730  1.00  0.00           O
ATOM   1912  N   ALA A 122      53.070  54.670  68.520  1.00  0.00           N
ATOM   1913  HN  ALA A 122      52.890  54.840  67.550  1.00  0.00           H
ATOM   1914  CA  ALA A 122      54.310  54.030  68.920  1.00  0.00           C
ATOM   1915  HA  ALA A 122      54.100  53.170  69.540  1.00  0.00           H
ATOM   1916  CB  ALA A 122      54.970  53.510  67.710  1.00  0.00           C
ATOM   1917  HB1 ALA A 122      55.870  52.910  68.000  1.00  0.00           H
ATOM   1918  HB2 ALA A 122      55.230  54.320  66.990  1.00  0.00           H
ATOM   1919  HB3 ALA A 122      54.250  52.850  67.170  1.00  0.00           H
ATOM   1920  C   ALA A 122      55.310  54.860  69.730  1.00  0.00           C
ATOM   1921  O   ALA A 122      55.940  54.430  70.690  1.00  0.00           O
ATOM   1922  N   VAL A 123      55.440  56.190  69.300  1.00  0.00           N
ATOM   1923  HN  VAL A 123      54.880  56.510  68.550  1.00  0.00           H
ATOM   1924  CA  VAL A 123      56.330  57.100  69.920  1.00  0.00           C
ATOM   1925  HA  VAL A 123      57.310  56.640  69.940  1.00  0.00           H
ATOM   1926  CB  VAL A 123      56.420  58.340  68.980  1.00  0.00           C
ATOM   1927  HB  VAL A 123      55.340  58.510  68.780  1.00  0.00           H
ATOM   1928  CG1 VAL A 123      57.160  59.510  69.660  1.00  0.00           C
ATOM   1929 HG11 VAL A 123      56.590  59.810  70.560  1.00  0.00           H
ATOM   1930 HG12 VAL A 123      57.300  60.390  68.980  1.00  0.00           H
ATOM   1931 HG13 VAL A 123      58.110  59.200  70.130  1.00  0.00           H
ATOM   1932  CG2 VAL A 123      57.180  58.010  67.660  1.00  0.00           C
ATOM   1933 HG21 VAL A 123      57.160  58.840  66.920  1.00  0.00           H
ATOM   1934 HG22 VAL A 123      56.880  57.050  67.170  1.00  0.00           H
ATOM   1935 HG23 VAL A 123      58.240  57.880  67.980  1.00  0.00           H
ATOM   1936  C   VAL A 123      55.860  57.490  71.330  1.00  0.00           C
ATOM   1937  O   VAL A 123      56.680  57.560  72.260  1.00  0.00           O
ATOM   1938  N   ASP A 124      54.560  57.730  71.580  1.00  0.00           N
ATOM   1939  HN  ASP A 124      53.900  57.770  70.830  1.00  0.00           H
ATOM   1940  CA  ASP A 124      54.020  57.910  72.900  1.00  0.00           C
ATOM   1941  HA  ASP A 124      54.470  58.810  73.300  1.00  0.00           H
ATOM   1942  CB  ASP A 124      52.450  58.020  72.720  1.00  0.00           C
ATOM   1943  HB1 ASP A 124      52.100  57.080  72.240  1.00  0.00           H
ATOM   1944  HB2 ASP A 124      52.140  58.850  72.040  1.00  0.00           H
ATOM   1945  CG  ASP A 124      51.740  58.260  74.060  1.00  0.00           C
ATOM   1946  OD1 ASP A 124      51.460  59.420  74.540  1.00  0.00           O
ATOM   1947  OD2 ASP A 124      51.480  57.200  74.640  1.00  0.00           O
ATOM   1948  C   ASP A 124      54.260  56.660  73.840  1.00  0.00           C
ATOM   1949  O   ASP A 124      54.760  56.770  74.950  1.00  0.00           O
ATOM   1950  N   ARG A 125      53.980  55.450  73.380  1.00  0.00           N
ATOM   1951  HN  ARG A 125      53.690  55.450  72.420  1.00  0.00           H
ATOM   1952  CA  ARG A 125      54.190  54.180  74.060  1.00  0.00           C
ATOM   1953  HA  ARG A 125      53.700  54.130  75.030  1.00  0.00           H
ATOM   1954  CB  ARG A 125      53.560  53.050  73.210  1.00  0.00           C
ATOM   1955  HB1 ARG A 125      54.030  52.060  73.390  1.00  0.00           H
ATOM   1956  HB2 ARG A 125      53.690  53.230  72.120  1.00  0.00           H
ATOM   1957  CG  ARG A 125      52.080  52.800  73.630  1.00  0.00           C
ATOM   1958  HG1 ARG A 125      51.940  52.160  74.540  1.00  0.00           H
ATOM   1959  HG2 ARG A 125      51.650  52.150  72.840  1.00  0.00           H
ATOM   1960  CD  ARG A 125      51.220  54.160  73.810  1.00  0.00           C
ATOM   1961  HD1 ARG A 125      51.210  54.720  72.860  1.00  0.00           H
ATOM   1962  HD2 ARG A 125      51.580  54.800  74.640  1.00  0.00           H
ATOM   1963  NE  ARG A 125      49.840  53.700  74.180  1.00  0.00           N
ATOM   1964  HE  ARG A 125      49.610  52.750  74.010  1.00  0.00           H
ATOM   1965  CZ  ARG A 125      49.050  54.420  75.000  1.00  0.00           C
ATOM   1966  NH1 ARG A 125      49.290  55.620  75.380  1.00  0.00           N
ATOM   1967 HH11 ARG A 125      50.090  56.090  75.010  1.00  0.00           H
ATOM   1968 HH12 ARG A 125      48.750  55.990  76.140  1.00  0.00           H
ATOM   1969  NH2 ARG A 125      47.840  53.920  75.380  1.00  0.00           N
ATOM   1970 HH21 ARG A 125      47.590  53.010  75.060  1.00  0.00           H
ATOM   1971 HH22 ARG A 125      47.130  54.600  75.540  1.00  0.00           H
ATOM   1972  C   ARG A 125      55.600  53.870  74.490  1.00  0.00           C
ATOM   1973  O   ARG A 125      55.880  53.480  75.580  1.00  0.00           O
ATOM   1974  N   TYR A 126      56.530  54.160  73.570  1.00  0.00           N
ATOM   1975  HN  TYR A 126      56.280  54.410  72.630  1.00  0.00           H
ATOM   1976  CA  TYR A 126      57.890  54.100  73.910  1.00  0.00           C
ATOM   1977  HA  TYR A 126      58.060  53.100  74.260  1.00  0.00           H
ATOM   1978  CB  TYR A 126      58.800  54.320  72.570  1.00  0.00           C
ATOM   1979  HB1 TYR A 126      58.130  54.940  71.930  1.00  0.00           H
ATOM   1980  HB2 TYR A 126      58.950  53.330  72.070  1.00  0.00           H
ATOM   1981  CG  TYR A 126      60.050  54.910  72.980  1.00  0.00           C
ATOM   1982  CD1 TYR A 126      61.110  54.220  73.620  1.00  0.00           C
ATOM   1983  HD1 TYR A 126      60.940  53.160  73.630  1.00  0.00           H
ATOM   1984  CE1 TYR A 126      62.280  54.860  74.120  1.00  0.00           C
ATOM   1985  HE1 TYR A 126      63.090  54.260  74.500  1.00  0.00           H
ATOM   1986  CZ  TYR A 126      62.360  56.250  73.940  1.00  0.00           C
ATOM   1987  OH  TYR A 126      63.410  57.000  74.360  1.00  0.00           O
ATOM   1988  HH  TYR A 126      63.190  57.940  74.330  1.00  0.00           H
ATOM   1989  CD2 TYR A 126      60.250  56.310  72.770  1.00  0.00           C
ATOM   1990  HD2 TYR A 126      59.500  56.980  72.360  1.00  0.00           H
ATOM   1991  CE2 TYR A 126      61.360  56.930  73.230  1.00  0.00           C
ATOM   1992  HE2 TYR A 126      61.320  58.010  73.160  1.00  0.00           H
ATOM   1993  C   TYR A 126      58.240  55.050  75.140  1.00  0.00           C
ATOM   1994  O   TYR A 126      58.980  54.770  76.110  1.00  0.00           O
ATOM   1995  N   PHE A 127      57.660  56.280  74.990  1.00  0.00           N
ATOM   1996  HN  PHE A 127      57.040  56.370  74.200  1.00  0.00           H
ATOM   1997  CA  PHE A 127      57.650  57.350  76.020  1.00  0.00           C
ATOM   1998  HA  PHE A 127      58.710  57.410  76.210  1.00  0.00           H
ATOM   1999  CB  PHE A 127      57.030  58.800  75.690  1.00  0.00           C
ATOM   2000  HB1 PHE A 127      56.980  59.420  76.610  1.00  0.00           H
ATOM   2001  HB2 PHE A 127      56.010  58.520  75.360  1.00  0.00           H
ATOM   2002  CG  PHE A 127      57.710  59.570  74.610  1.00  0.00           C
ATOM   2003  CD1 PHE A 127      59.120  59.600  74.390  1.00  0.00           C
ATOM   2004  HD1 PHE A 127      59.740  58.920  74.940  1.00  0.00           H
ATOM   2005  CE1 PHE A 127      59.740  60.370  73.370  1.00  0.00           C
ATOM   2006  HE1 PHE A 127      60.820  60.320  73.290  1.00  0.00           H
ATOM   2007  CZ  PHE A 127      58.970  61.150  72.540  1.00  0.00           C
ATOM   2008  HZ  PHE A 127      59.470  61.810  71.850  1.00  0.00           H
ATOM   2009  CD2 PHE A 127      56.960  60.390  73.710  1.00  0.00           C
ATOM   2010  HD2 PHE A 127      55.950  60.680  73.890  1.00  0.00           H
ATOM   2011  CE2 PHE A 127      57.580  61.210  72.710  1.00  0.00           C
ATOM   2012  HE2 PHE A 127      56.990  61.780  72.000  1.00  0.00           H
ATOM   2013  C   PHE A 127      57.000  56.850  77.370  1.00  0.00           C
ATOM   2014  O   PHE A 127      57.490  57.110  78.450  1.00  0.00           O
ATOM   2015  N   ARG A 128      55.910  56.120  77.260  1.00  0.00           N
ATOM   2016  HN  ARG A 128      55.540  55.960  76.350  1.00  0.00           H
ATOM   2017  CA  ARG A 128      55.130  55.570  78.350  1.00  0.00           C
ATOM   2018  HA  ARG A 128      54.870  56.380  79.030  1.00  0.00           H
ATOM   2019  CB  ARG A 128      53.810  54.880  77.900  1.00  0.00           C
ATOM   2020  HB1 ARG A 128      53.410  54.480  78.870  1.00  0.00           H
ATOM   2021  HB2 ARG A 128      54.040  53.970  77.310  1.00  0.00           H
ATOM   2022  CG  ARG A 128      52.710  55.760  77.220  1.00  0.00           C
ATOM   2023  HG1 ARG A 128      51.890  55.140  76.790  1.00  0.00           H
ATOM   2024  HG2 ARG A 128      53.080  56.360  76.350  1.00  0.00           H
ATOM   2025  CD  ARG A 128      51.890  56.750  78.180  1.00  0.00           C
ATOM   2026  HD1 ARG A 128      52.790  57.190  78.670  1.00  0.00           H
ATOM   2027  HD2 ARG A 128      51.400  56.160  78.970  1.00  0.00           H
ATOM   2028  NE  ARG A 128      51.180  57.700  77.330  1.00  0.00           N
ATOM   2029  HE  ARG A 128      51.310  57.590  76.340  1.00  0.00           H
ATOM   2030  CZ  ARG A 128      50.330  58.670  77.670  1.00  0.00           C
ATOM   2031  NH1 ARG A 128      49.950  58.830  78.940  1.00  0.00           N
ATOM   2032 HH11 ARG A 128      50.340  58.160  79.580  1.00  0.00           H
ATOM   2033 HH12 ARG A 128      49.260  59.530  79.140  1.00  0.00           H
ATOM   2034  NH2 ARG A 128      49.870  59.430  76.700  1.00  0.00           N
ATOM   2035 HH21 ARG A 128      50.300  59.330  75.800  1.00  0.00           H
ATOM   2036 HH22 ARG A 128      49.400  60.280  76.930  1.00  0.00           H
ATOM   2037  C   ARG A 128      55.980  54.580  79.160  1.00  0.00           C
ATOM   2038  O   ARG A 128      56.100  54.650  80.380  1.00  0.00           O
ATOM   2039  N   VAL A 129      56.630  53.720  78.440  1.00  0.00           N
ATOM   2040  HN  VAL A 129      56.500  53.760  77.450  1.00  0.00           H
ATOM   2041  CA  VAL A 129      57.500  52.730  78.970  1.00  0.00           C
ATOM   2042  HA  VAL A 129      57.000  52.290  79.810  1.00  0.00           H
ATOM   2043  CB  VAL A 129      57.810  51.580  77.910  1.00  0.00           C
ATOM   2044  HB  VAL A 129      58.350  52.100  77.090  1.00  0.00           H
ATOM   2045  CG1 VAL A 129      58.760  50.500  78.530  1.00  0.00           C
ATOM   2046 HG11 VAL A 129      58.160  49.950  79.280  1.00  0.00           H
ATOM   2047 HG12 VAL A 129      59.670  50.910  79.020  1.00  0.00           H
ATOM   2048 HG13 VAL A 129      59.180  49.760  77.820  1.00  0.00           H
ATOM   2049  CG2 VAL A 129      56.560  50.770  77.570  1.00  0.00           C
ATOM   2050 HG21 VAL A 129      55.780  51.360  77.050  1.00  0.00           H
ATOM   2051 HG22 VAL A 129      56.130  50.310  78.490  1.00  0.00           H
ATOM   2052 HG23 VAL A 129      56.930  49.870  77.040  1.00  0.00           H
ATOM   2053  C   VAL A 129      58.780  53.160  79.560  1.00  0.00           C
ATOM   2054  O   VAL A 129      59.200  52.700  80.620  1.00  0.00           O
ATOM   2055  N   VAL A 130      59.550  54.200  79.010  1.00  0.00           N
ATOM   2056  HN  VAL A 130      59.210  54.570  78.150  1.00  0.00           H
ATOM   2057  CA  VAL A 130      60.700  54.790  79.670  1.00  0.00           C
ATOM   2058  HA  VAL A 130      61.370  53.970  79.870  1.00  0.00           H
ATOM   2059  CB  VAL A 130      61.630  55.650  78.780  1.00  0.00           C
ATOM   2060  HB  VAL A 130      62.510  56.010  79.360  1.00  0.00           H
ATOM   2061  CG1 VAL A 130      62.150  54.670  77.680  1.00  0.00           C
ATOM   2062 HG11 VAL A 130      61.370  54.140  77.080  1.00  0.00           H
ATOM   2063 HG12 VAL A 130      62.800  53.890  78.140  1.00  0.00           H
ATOM   2064 HG13 VAL A 130      62.800  55.350  77.080  1.00  0.00           H
ATOM   2065  CG2 VAL A 130      61.040  56.930  78.230  1.00  0.00           C
ATOM   2066 HG21 VAL A 130      60.070  56.750  77.730  1.00  0.00           H
ATOM   2067 HG22 VAL A 130      61.720  57.390  77.480  1.00  0.00           H
ATOM   2068 HG23 VAL A 130      60.780  57.640  79.050  1.00  0.00           H
ATOM   2069  C   VAL A 130      60.400  55.510  81.000  1.00  0.00           C
ATOM   2070  O   VAL A 130      61.040  55.110  82.020  1.00  0.00           O
ATOM   2071  N   HSD A 131      59.460  56.430  80.990  1.00  0.00           N
ATOM   2072  HN  HSD A 131      59.000  56.550  80.110  1.00  0.00           H
ATOM   2073  CA  HSD A 131      59.080  57.200  82.090  1.00  0.00           C
ATOM   2074  HA  HSD A 131      58.460  56.550  82.680  1.00  0.00           H
ATOM   2075  CB  HSD A 131      60.130  57.730  83.010  1.00  0.00           C
ATOM   2076  HB1 HSD A 131      60.890  58.400  82.580  1.00  0.00           H
ATOM   2077  HB2 HSD A 131      60.660  56.870  83.480  1.00  0.00           H
ATOM   2078  ND1 HSD A 131      58.670  58.030  85.160  1.00  0.00           N
ATOM   2079  HD1 HSD A 131      58.640  57.060  85.420  1.00  0.00           H
ATOM   2080  CG  HSD A 131      59.440  58.520  84.100  1.00  0.00           C
ATOM   2081  CE1 HSD A 131      58.200  59.140  85.840  1.00  0.00           C
ATOM   2082  HE1 HSD A 131      57.400  59.130  86.580  1.00  0.00           H
ATOM   2083  NE2 HSD A 131      58.610  60.310  85.220  1.00  0.00           N
ATOM   2084  CD2 HSD A 131      59.410  59.920  84.140  1.00  0.00           C
ATOM   2085  HD2 HSD A 131      59.930  60.590  83.460  1.00  0.00           H
ATOM   2086  C   HSD A 131      58.300  58.400  81.480  1.00  0.00           C
ATOM   2087  O   HSD A 131      58.930  59.210  80.730  1.00  0.00           O
ATOM   2088  N   PRO A 132      57.040  58.620  81.720  1.00  0.00           N
ATOM   2089  CD  PRO A 132      56.210  57.710  82.520  1.00  0.00           C
ATOM   2090  HD1 PRO A 132      56.760  57.610  83.480  1.00  0.00           H
ATOM   2091  HD2 PRO A 132      56.160  56.730  81.990  1.00  0.00           H
ATOM   2092  CA  PRO A 132      56.240  59.320  80.730  1.00  0.00           C
ATOM   2093  HA  PRO A 132      56.560  59.220  79.710  1.00  0.00           H
ATOM   2094  CB  PRO A 132      54.870  58.690  81.000  1.00  0.00           C
ATOM   2095  HB1 PRO A 132      54.810  57.670  80.550  1.00  0.00           H
ATOM   2096  HB2 PRO A 132      53.970  59.250  80.670  1.00  0.00           H
ATOM   2097  CG  PRO A 132      54.870  58.360  82.470  1.00  0.00           C
ATOM   2098  HG1 PRO A 132      54.810  59.340  82.980  1.00  0.00           H
ATOM   2099  HG2 PRO A 132      53.990  57.720  82.740  1.00  0.00           H
ATOM   2100  C   PRO A 132      56.320  60.800  81.030  1.00  0.00           C
ATOM   2101  O   PRO A 132      55.390  61.340  81.610  1.00  0.00           O
ATOM   2102  N   HSD A 133      57.430  61.460  80.650  1.00  0.00           N
ATOM   2103  HN  HSD A 133      58.160  60.940  80.210  1.00  0.00           H
ATOM   2104  CA  HSD A 133      57.640  62.910  81.050  1.00  0.00           C
ATOM   2105  HA  HSD A 133      56.890  63.290  81.720  1.00  0.00           H
ATOM   2106  CB  HSD A 133      59.000  63.090  81.830  1.00  0.00           C
ATOM   2107  HB1 HSD A 133      58.950  62.340  82.650  1.00  0.00           H
ATOM   2108  HB2 HSD A 133      58.920  64.100  82.260  1.00  0.00           H
ATOM   2109  ND1 HSD A 133      60.890  61.710  80.760  1.00  0.00           N
ATOM   2110  HD1 HSD A 133      60.400  60.840  80.790  1.00  0.00           H
ATOM   2111  CG  HSD A 133      60.320  62.900  81.160  1.00  0.00           C
ATOM   2112  CE1 HSD A 133      62.010  62.000  80.170  1.00  0.00           C
ATOM   2113  HE1 HSD A 133      62.680  61.210  79.820  1.00  0.00           H
ATOM   2114  NE2 HSD A 133      62.340  63.270  80.170  1.00  0.00           N
ATOM   2115  CD2 HSD A 133      61.230  63.850  80.780  1.00  0.00           C
ATOM   2116  HD2 HSD A 133      61.120  64.920  80.920  1.00  0.00           H
ATOM   2117  C   HSD A 133      57.590  63.720  79.810  1.00  0.00           C
ATOM   2118  O   HSD A 133      57.980  64.860  79.830  1.00  0.00           O
ATOM   2119  N   HSD A 134      57.190  63.150  78.670  1.00  0.00           N
ATOM   2120  HN  HSD A 134      56.740  62.260  78.660  1.00  0.00           H
ATOM   2121  CA  HSD A 134      57.580  63.730  77.390  1.00  0.00           C
ATOM   2122  HA  HSD A 134      58.360  64.470  77.500  1.00  0.00           H
ATOM   2123  CB  HSD A 134      57.990  62.650  76.400  1.00  0.00           C
ATOM   2124  HB1 HSD A 134      58.130  63.050  75.370  1.00  0.00           H
ATOM   2125  HB2 HSD A 134      57.150  61.920  76.340  1.00  0.00           H
ATOM   2126  ND1 HSD A 134      60.420  62.700  76.960  1.00  0.00           N
ATOM   2127  HD1 HSD A 134      60.620  63.650  76.730  1.00  0.00           H
ATOM   2128  CG  HSD A 134      59.320  61.980  76.810  1.00  0.00           C
ATOM   2129  CE1 HSD A 134      61.470  61.800  77.220  1.00  0.00           C
ATOM   2130  HE1 HSD A 134      62.500  62.140  77.150  1.00  0.00           H
ATOM   2131  NE2 HSD A 134      61.040  60.530  77.180  1.00  0.00           N
ATOM   2132  CD2 HSD A 134      59.690  60.640  77.030  1.00  0.00           C
ATOM   2133  HD2 HSD A 134      59.080  59.750  77.000  1.00  0.00           H
ATOM   2134  C   HSD A 134      56.370  64.500  76.880  1.00  0.00           C
ATOM   2135  O   HSD A 134      55.270  64.290  77.320  1.00  0.00           O
ATOM   2136  N   ALA A 135      56.510  65.460  75.940  1.00  0.00           N
ATOM   2137  HN  ALA A 135      57.320  65.540  75.370  1.00  0.00           H
ATOM   2138  CA  ALA A 135      55.500  66.460  75.610  1.00  0.00           C
ATOM   2139  HA  ALA A 135      55.110  66.960  76.490  1.00  0.00           H
ATOM   2140  CB  ALA A 135      55.940  67.630  74.660  1.00  0.00           C
ATOM   2141  HB1 ALA A 135      56.440  67.280  73.720  1.00  0.00           H
ATOM   2142  HB2 ALA A 135      56.510  68.490  75.060  1.00  0.00           H
ATOM   2143  HB3 ALA A 135      55.000  68.140  74.380  1.00  0.00           H
ATOM   2144  C   ALA A 135      54.200  65.750  75.130  1.00  0.00           C
ATOM   2145  O   ALA A 135      53.090  65.980  75.690  1.00  0.00           O
ATOM   2146  N   LEU A 136      54.310  64.850  74.160  1.00  0.00           N
ATOM   2147  HN  LEU A 136      55.130  64.490  73.730  1.00  0.00           H
ATOM   2148  CA  LEU A 136      53.250  63.960  73.700  1.00  0.00           C
ATOM   2149  HA  LEU A 136      52.560  64.540  73.100  1.00  0.00           H
ATOM   2150  CB  LEU A 136      53.960  63.020  72.690  1.00  0.00           C
ATOM   2151  HB1 LEU A 136      54.720  62.490  73.290  1.00  0.00           H
ATOM   2152  HB2 LEU A 136      54.430  63.670  71.910  1.00  0.00           H
ATOM   2153  CG  LEU A 136      53.130  61.920  71.990  1.00  0.00           C
ATOM   2154  HG  LEU A 136      52.560  61.370  72.750  1.00  0.00           H
ATOM   2155  CD1 LEU A 136      52.060  62.460  70.980  1.00  0.00           C
ATOM   2156 HD11 LEU A 136      51.240  61.710  70.830  1.00  0.00           H
ATOM   2157 HD12 LEU A 136      52.490  62.660  69.970  1.00  0.00           H
ATOM   2158 HD13 LEU A 136      51.460  63.310  71.330  1.00  0.00           H
ATOM   2159  CD2 LEU A 136      53.990  60.950  71.140  1.00  0.00           C
ATOM   2160 HD21 LEU A 136      53.400  60.090  70.740  1.00  0.00           H
ATOM   2161 HD22 LEU A 136      54.830  60.580  71.760  1.00  0.00           H
ATOM   2162 HD23 LEU A 136      54.460  61.590  70.370  1.00  0.00           H
ATOM   2163  C   LEU A 136      52.400  63.300  74.730  1.00  0.00           C
ATOM   2164  O   LEU A 136      51.190  63.050  74.590  1.00  0.00           O
ATOM   2165  N   ASN A 137      53.020  62.980  75.910  1.00  0.00           N
ATOM   2166  HN  ASN A 137      54.010  63.100  76.010  1.00  0.00           H
ATOM   2167  CA  ASN A 137      52.320  62.310  77.000  1.00  0.00           C
ATOM   2168  HA  ASN A 137      51.830  61.420  76.640  1.00  0.00           H
ATOM   2169  CB  ASN A 137      53.340  61.750  78.050  1.00  0.00           C
ATOM   2170  HB1 ASN A 137      52.700  61.210  78.790  1.00  0.00           H
ATOM   2171  HB2 ASN A 137      53.880  62.510  78.640  1.00  0.00           H
ATOM   2172  CG  ASN A 137      54.310  60.710  77.470  1.00  0.00           C
ATOM   2173  OD1 ASN A 137      55.490  60.820  77.800  1.00  0.00           O
ATOM   2174  ND2 ASN A 137      53.850  59.690  76.760  1.00  0.00           N
ATOM   2175 HD21 ASN A 137      54.380  58.850  76.600  1.00  0.00           H
ATOM   2176 HD22 ASN A 137      52.990  59.880  76.300  1.00  0.00           H
ATOM   2177  C   ASN A 137      51.490  63.270  77.740  1.00  0.00           C
ATOM   2178  O   ASN A 137      50.500  62.910  78.410  1.00  0.00           O
ATOM   2179  N   LYS A 138      51.740  64.600  77.680  1.00  0.00           N
ATOM   2180  HN  LYS A 138      52.490  65.110  77.280  1.00  0.00           H
ATOM   2181  CA  LYS A 138      50.980  65.560  78.440  1.00  0.00           C
ATOM   2182  HA  LYS A 138      50.140  65.170  79.000  1.00  0.00           H
ATOM   2183  CB  LYS A 138      51.840  66.530  79.320  1.00  0.00           C
ATOM   2184  HB1 LYS A 138      51.110  67.120  79.930  1.00  0.00           H
ATOM   2185  HB2 LYS A 138      52.350  67.240  78.630  1.00  0.00           H
ATOM   2186  CG  LYS A 138      52.850  65.830  80.210  1.00  0.00           C
ATOM   2187  HG1 LYS A 138      53.290  66.700  80.730  1.00  0.00           H
ATOM   2188  HG2 LYS A 138      53.720  65.460  79.610  1.00  0.00           H
ATOM   2189  CD  LYS A 138      52.370  64.740  81.190  1.00  0.00           C
ATOM   2190  HD1 LYS A 138      51.550  64.090  80.820  1.00  0.00           H
ATOM   2191  HD2 LYS A 138      51.950  65.260  82.070  1.00  0.00           H
ATOM   2192  CE  LYS A 138      53.520  63.800  81.590  1.00  0.00           C
ATOM   2193  HE1 LYS A 138      54.440  64.310  81.940  1.00  0.00           H
ATOM   2194  HE2 LYS A 138      53.920  63.170  80.760  1.00  0.00           H
ATOM   2195  NZ  LYS A 138      53.200  62.860  82.710  1.00  0.00           N
ATOM   2196  HZ1 LYS A 138      52.460  62.170  82.480  1.00  0.00           H
ATOM   2197  HZ2 LYS A 138      52.820  63.330  83.560  1.00  0.00           H
ATOM   2198  HZ3 LYS A 138      54.010  62.330  83.080  1.00  0.00           H
ATOM   2199  C   LYS A 138      50.170  66.510  77.480  1.00  0.00           C
ATOM   2200  O   LYS A 138      49.500  67.390  77.980  1.00  0.00           O
ATOM   2201  N   ILE A 139      50.210  66.200  76.210  1.00  0.00           N
ATOM   2202  HN  ILE A 139      50.670  65.330  75.990  1.00  0.00           H
ATOM   2203  CA  ILE A 139      49.640  67.040  75.120  1.00  0.00           C
ATOM   2204  HA  ILE A 139      50.140  67.990  75.240  1.00  0.00           H
ATOM   2205  CB  ILE A 139      50.030  66.500  73.700  1.00  0.00           C
ATOM   2206  HB  ILE A 139      51.000  65.990  73.850  1.00  0.00           H
ATOM   2207  CG2 ILE A 139      49.030  65.350  73.190  1.00  0.00           C
ATOM   2208 HG21 ILE A 139      49.080  64.490  73.880  1.00  0.00           H
ATOM   2209 HG22 ILE A 139      49.290  65.150  72.140  1.00  0.00           H
ATOM   2210 HG23 ILE A 139      48.050  65.860  73.160  1.00  0.00           H
ATOM   2211  CG1 ILE A 139      50.290  67.520  72.550  1.00  0.00           C
ATOM   2212 HG11 ILE A 139      49.830  68.460  72.930  1.00  0.00           H
ATOM   2213 HG12 ILE A 139      49.690  67.230  71.670  1.00  0.00           H
ATOM   2214  CD  ILE A 139      51.750  67.750  72.350  1.00  0.00           C
ATOM   2215  HD1 ILE A 139      51.860  68.580  71.620  1.00  0.00           H
ATOM   2216  HD2 ILE A 139      52.420  66.980  71.900  1.00  0.00           H
ATOM   2217  HD3 ILE A 139      52.240  67.890  73.330  1.00  0.00           H
ATOM   2218  C   ILE A 139      48.170  67.310  75.350  1.00  0.00           C
ATOM   2219  O   ILE A 139      47.450  66.510  76.020  1.00  0.00           O
ATOM   2220  N   SER A 140      47.610  68.460  75.030  1.00  0.00           N
ATOM   2221  HN  SER A 140      48.090  69.260  74.670  1.00  0.00           H
ATOM   2222  CA  SER A 140      46.240  68.760  75.240  1.00  0.00           C
ATOM   2223  HA  SER A 140      45.880  68.210  76.100  1.00  0.00           H
ATOM   2224  CB  SER A 140      45.910  70.310  75.410  1.00  0.00           C
ATOM   2225  HB1 SER A 140      46.640  70.700  76.180  1.00  0.00           H
ATOM   2226  HB2 SER A 140      44.850  70.500  75.650  1.00  0.00           H
ATOM   2227  OG  SER A 140      46.120  71.000  74.160  1.00  0.00           O
ATOM   2228  HG1 SER A 140      47.070  71.130  74.090  1.00  0.00           H
ATOM   2229  C   SER A 140      45.390  68.260  74.100  1.00  0.00           C
ATOM   2230  O   SER A 140      45.820  68.100  72.950  1.00  0.00           O
ATOM   2231  N   ASN A 141      44.050  68.090  74.300  1.00  0.00           N
ATOM   2232  HN  ASN A 141      43.660  68.340  75.170  1.00  0.00           H
ATOM   2233  CA  ASN A 141      43.100  67.640  73.340  1.00  0.00           C
ATOM   2234  HA  ASN A 141      43.400  66.640  73.080  1.00  0.00           H
ATOM   2235  CB  ASN A 141      41.680  67.510  73.820  1.00  0.00           C
ATOM   2236  HB1 ASN A 141      40.900  67.220  73.080  1.00  0.00           H
ATOM   2237  HB2 ASN A 141      41.440  68.490  74.300  1.00  0.00           H
ATOM   2238  CG  ASN A 141      41.570  66.420  74.930  1.00  0.00           C
ATOM   2239  OD1 ASN A 141      42.460  65.650  75.220  1.00  0.00           O
ATOM   2240  ND2 ASN A 141      40.390  66.400  75.550  1.00  0.00           N
ATOM   2241 HD21 ASN A 141      40.100  65.700  76.190  1.00  0.00           H
ATOM   2242 HD22 ASN A 141      39.710  66.960  75.070  1.00  0.00           H
ATOM   2243  C   ASN A 141      43.010  68.480  72.040  1.00  0.00           C
ATOM   2244  O   ASN A 141      42.890  67.920  70.970  1.00  0.00           O
ATOM   2245  N   ARG A 142      43.080  69.860  72.100  1.00  0.00           N
ATOM   2246  HN  ARG A 142      43.270  70.300  72.970  1.00  0.00           H
ATOM   2247  CA  ARG A 142      43.110  70.620  70.930  1.00  0.00           C
ATOM   2248  HA  ARG A 142      42.260  70.470  70.270  1.00  0.00           H
ATOM   2249  CB  ARG A 142      42.910  72.170  71.270  1.00  0.00           C
ATOM   2250  HB1 ARG A 142      41.830  72.240  71.520  1.00  0.00           H
ATOM   2251  HB2 ARG A 142      43.030  72.890  70.430  1.00  0.00           H
ATOM   2252  CG  ARG A 142      43.640  72.680  72.550  1.00  0.00           C
ATOM   2253  HG1 ARG A 142      44.700  72.470  72.310  1.00  0.00           H
ATOM   2254  HG2 ARG A 142      43.350  72.130  73.480  1.00  0.00           H
ATOM   2255  CD  ARG A 142      43.540  74.190  72.820  1.00  0.00           C
ATOM   2256  HD1 ARG A 142      44.130  74.610  71.990  1.00  0.00           H
ATOM   2257  HD2 ARG A 142      43.990  74.470  73.810  1.00  0.00           H
ATOM   2258  NE  ARG A 142      42.170  74.770  72.760  1.00  0.00           N
ATOM   2259  HE  ARG A 142      41.360  74.200  72.960  1.00  0.00           H
ATOM   2260  CZ  ARG A 142      42.050  76.100  72.900  1.00  0.00           C
ATOM   2261  NH1 ARG A 142      43.060  76.960  72.760  1.00  0.00           N
ATOM   2262 HH11 ARG A 142      44.000  76.650  72.590  1.00  0.00           H
ATOM   2263 HH12 ARG A 142      42.720  77.840  73.080  1.00  0.00           H
ATOM   2264  NH2 ARG A 142      40.890  76.700  73.070  1.00  0.00           N
ATOM   2265 HH21 ARG A 142      40.050  76.190  73.260  1.00  0.00           H
ATOM   2266 HH22 ARG A 142      40.880  77.700  73.130  1.00  0.00           H
ATOM   2267  C   ARG A 142      44.320  70.540  70.140  1.00  0.00           C
ATOM   2268  O   ARG A 142      44.360  70.930  68.950  1.00  0.00           O
ATOM   2269  N   THR A 143      45.440  70.260  70.800  1.00  0.00           N
ATOM   2270  HN  THR A 143      45.490  70.050  71.780  1.00  0.00           H
ATOM   2271  CA  THR A 143      46.750  70.130  70.240  1.00  0.00           C
ATOM   2272  HA  THR A 143      46.840  70.920  69.500  1.00  0.00           H
ATOM   2273  CB  THR A 143      47.930  70.360  71.170  1.00  0.00           C
ATOM   2274  HB  THR A 143      47.820  69.750  72.090  1.00  0.00           H
ATOM   2275  OG1 THR A 143      48.020  71.690  71.570  1.00  0.00           O
ATOM   2276  HG1 THR A 143      48.300  71.530  72.480  1.00  0.00           H
ATOM   2277  CG2 THR A 143      49.250  70.010  70.460  1.00  0.00           C
ATOM   2278 HG21 THR A 143      49.420  70.590  69.530  1.00  0.00           H
ATOM   2279 HG22 THR A 143      49.430  68.930  70.220  1.00  0.00           H
ATOM   2280 HG23 THR A 143      50.100  70.310  71.110  1.00  0.00           H
ATOM   2281  C   THR A 143      46.900  68.700  69.560  1.00  0.00           C
ATOM   2282  O   THR A 143      47.470  68.640  68.450  1.00  0.00           O
ATOM   2283  N   ALA A 144      46.240  67.660  70.170  1.00  0.00           N
ATOM   2284  HN  ALA A 144      46.130  67.670  71.160  1.00  0.00           H
ATOM   2285  CA  ALA A 144      46.070  66.380  69.520  1.00  0.00           C
ATOM   2286  HA  ALA A 144      47.020  66.050  69.150  1.00  0.00           H
ATOM   2287  CB  ALA A 144      45.490  65.360  70.540  1.00  0.00           C
ATOM   2288  HB1 ALA A 144      46.150  65.210  71.420  1.00  0.00           H
ATOM   2289  HB2 ALA A 144      45.310  64.350  70.110  1.00  0.00           H
ATOM   2290  HB3 ALA A 144      44.620  65.820  71.070  1.00  0.00           H
ATOM   2291  C   ALA A 144      45.170  66.470  68.280  1.00  0.00           C
ATOM   2292  O   ALA A 144      45.350  65.900  67.230  1.00  0.00           O
ATOM   2293  N   ALA A 145      44.100  67.280  68.390  1.00  0.00           N
ATOM   2294  HN  ALA A 145      43.810  67.620  69.280  1.00  0.00           H
ATOM   2295  CA  ALA A 145      43.290  67.740  67.270  1.00  0.00           C
ATOM   2296  HA  ALA A 145      42.800  66.860  66.890  1.00  0.00           H
ATOM   2297  CB  ALA A 145      42.100  68.610  67.770  1.00  0.00           C
ATOM   2298  HB1 ALA A 145      42.330  69.440  68.470  1.00  0.00           H
ATOM   2299  HB2 ALA A 145      41.360  68.110  68.410  1.00  0.00           H
ATOM   2300  HB3 ALA A 145      41.550  68.970  66.870  1.00  0.00           H
ATOM   2301  C   ALA A 145      43.980  68.450  66.180  1.00  0.00           C
ATOM   2302  O   ALA A 145      43.930  68.050  65.000  1.00  0.00           O
ATOM   2303  N   ILE A 146      44.770  69.430  66.470  1.00  0.00           N
ATOM   2304  HN  ILE A 146      44.780  69.760  67.420  1.00  0.00           H
ATOM   2305  CA  ILE A 146      45.650  70.170  65.530  1.00  0.00           C
ATOM   2306  HA  ILE A 146      44.970  70.470  64.740  1.00  0.00           H
ATOM   2307  CB  ILE A 146      46.170  71.430  66.210  1.00  0.00           C
ATOM   2308  HB  ILE A 146      46.180  71.380  67.320  1.00  0.00           H
ATOM   2309  CG2 ILE A 146      47.640  71.840  65.770  1.00  0.00           C
ATOM   2310 HG21 ILE A 146      48.260  70.940  66.020  1.00  0.00           H
ATOM   2311 HG22 ILE A 146      48.070  72.670  66.370  1.00  0.00           H
ATOM   2312 HG23 ILE A 146      47.700  72.030  64.680  1.00  0.00           H
ATOM   2313  CG1 ILE A 146      45.230  72.650  66.110  1.00  0.00           C
ATOM   2314 HG11 ILE A 146      45.530  73.410  66.870  1.00  0.00           H
ATOM   2315 HG12 ILE A 146      44.200  72.390  66.410  1.00  0.00           H
ATOM   2316  CD  ILE A 146      45.150  73.320  64.760  1.00  0.00           C
ATOM   2317  HD1 ILE A 146      44.350  74.080  64.850  1.00  0.00           H
ATOM   2318  HD2 ILE A 146      44.860  72.540  64.010  1.00  0.00           H
ATOM   2319  HD3 ILE A 146      46.020  73.920  64.390  1.00  0.00           H
ATOM   2320  C   ILE A 146      46.710  69.380  64.850  1.00  0.00           C
ATOM   2321  O   ILE A 146      46.850  69.400  63.610  1.00  0.00           O
ATOM   2322  N   ILE A 147      47.380  68.540  65.620  1.00  0.00           N
ATOM   2323  HN  ILE A 147      47.230  68.560  66.610  1.00  0.00           H
ATOM   2324  CA  ILE A 147      48.420  67.640  65.100  1.00  0.00           C
ATOM   2325  HA  ILE A 147      49.100  68.220  64.510  1.00  0.00           H
ATOM   2326  CB  ILE A 147      49.210  66.940  66.250  1.00  0.00           C
ATOM   2327  HB  ILE A 147      48.490  66.590  67.020  1.00  0.00           H
ATOM   2328  CG2 ILE A 147      49.910  65.670  65.710  1.00  0.00           C
ATOM   2329 HG21 ILE A 147      50.650  65.880  64.910  1.00  0.00           H
ATOM   2330 HG22 ILE A 147      49.210  64.880  65.340  1.00  0.00           H
ATOM   2331 HG23 ILE A 147      50.340  65.190  66.620  1.00  0.00           H
ATOM   2332  CG1 ILE A 147      50.290  67.860  66.870  1.00  0.00           C
ATOM   2333 HG11 ILE A 147      49.770  68.810  67.150  1.00  0.00           H
ATOM   2334 HG12 ILE A 147      51.060  68.080  66.100  1.00  0.00           H
ATOM   2335  CD  ILE A 147      51.130  67.330  68.050  1.00  0.00           C
ATOM   2336  HD1 ILE A 147      51.930  68.050  68.330  1.00  0.00           H
ATOM   2337  HD2 ILE A 147      51.660  66.410  67.770  1.00  0.00           H
ATOM   2338  HD3 ILE A 147      50.490  67.080  68.920  1.00  0.00           H
ATOM   2339  C   ILE A 147      47.800  66.700  64.080  1.00  0.00           C
ATOM   2340  O   ILE A 147      48.290  66.550  62.960  1.00  0.00           O
ATOM   2341  N   SER A 148      46.600  66.160  64.450  1.00  0.00           N
ATOM   2342  HN  SER A 148      46.210  66.370  65.340  1.00  0.00           H
ATOM   2343  CA  SER A 148      45.820  65.260  63.570  1.00  0.00           C
ATOM   2344  HA  SER A 148      46.470  64.410  63.350  1.00  0.00           H
ATOM   2345  CB  SER A 148      44.620  64.730  64.320  1.00  0.00           C
ATOM   2346  HB1 SER A 148      44.090  64.120  63.550  1.00  0.00           H
ATOM   2347  HB2 SER A 148      44.000  65.620  64.570  1.00  0.00           H
ATOM   2348  OG  SER A 148      44.930  63.890  65.460  1.00  0.00           O
ATOM   2349  HG1 SER A 148      45.180  64.500  66.150  1.00  0.00           H
ATOM   2350  C   SER A 148      45.490  65.850  62.210  1.00  0.00           C
ATOM   2351  O   SER A 148      45.710  65.160  61.180  1.00  0.00           O
ATOM   2352  N   CYS A 149      45.060  67.130  62.170  1.00  0.00           N
ATOM   2353  HN  CYS A 149      44.890  67.530  63.080  1.00  0.00           H
ATOM   2354  CA  CYS A 149      44.810  67.860  60.970  1.00  0.00           C
ATOM   2355  HA  CYS A 149      44.040  67.350  60.420  1.00  0.00           H
ATOM   2356  CB  CYS A 149      44.290  69.260  61.270  1.00  0.00           C
ATOM   2357  HB1 CYS A 149      44.200  69.750  60.270  1.00  0.00           H
ATOM   2358  HB2 CYS A 149      44.990  69.910  61.840  1.00  0.00           H
ATOM   2359  SG  CYS A 149      42.690  69.100  62.120  1.00  0.00           S
ATOM   2360  HG1 CYS A 149      43.210  68.580  63.220  1.00  0.00           H
ATOM   2361  C   CYS A 149      46.080  67.990  60.070  1.00  0.00           C
ATOM   2362  O   CYS A 149      45.950  67.760  58.870  1.00  0.00           O
ATOM   2363  N   LEU A 150      47.210  68.350  60.650  1.00  0.00           N
ATOM   2364  HN  LEU A 150      47.090  68.750  61.560  1.00  0.00           H
ATOM   2365  CA  LEU A 150      48.560  68.480  60.020  1.00  0.00           C
ATOM   2366  HA  LEU A 150      48.490  69.020  59.080  1.00  0.00           H
ATOM   2367  CB  LEU A 150      49.560  69.120  60.980  1.00  0.00           C
ATOM   2368  HB1 LEU A 150      50.570  69.070  60.500  1.00  0.00           H
ATOM   2369  HB2 LEU A 150      49.650  68.550  61.930  1.00  0.00           H
ATOM   2370  CG  LEU A 150      49.290  70.590  61.400  1.00  0.00           C
ATOM   2371  HG  LEU A 150      48.760  70.690  62.370  1.00  0.00           H
ATOM   2372  CD1 LEU A 150      50.660  71.130  61.730  1.00  0.00           C
ATOM   2373 HD11 LEU A 150      51.240  70.480  62.420  1.00  0.00           H
ATOM   2374 HD12 LEU A 150      50.510  72.150  62.160  1.00  0.00           H
ATOM   2375 HD13 LEU A 150      51.270  71.120  60.800  1.00  0.00           H
ATOM   2376  CD2 LEU A 150      48.600  71.390  60.250  1.00  0.00           C
ATOM   2377 HD21 LEU A 150      49.190  71.330  59.310  1.00  0.00           H
ATOM   2378 HD22 LEU A 150      48.650  72.420  60.670  1.00  0.00           H
ATOM   2379 HD23 LEU A 150      47.550  71.060  60.070  1.00  0.00           H
ATOM   2380  C   LEU A 150      49.060  67.150  59.480  1.00  0.00           C
ATOM   2381  O   LEU A 150      49.610  67.060  58.390  1.00  0.00           O
ATOM   2382  N   LEU A 151      48.800  66.030  60.240  1.00  0.00           N
ATOM   2383  HN  LEU A 151      48.350  66.090  61.130  1.00  0.00           H
ATOM   2384  CA  LEU A 151      49.100  64.630  59.790  1.00  0.00           C
ATOM   2385  HA  LEU A 151      50.140  64.490  59.540  1.00  0.00           H
ATOM   2386  CB  LEU A 151      48.980  63.670  61.010  1.00  0.00           C
ATOM   2387  HB1 LEU A 151      48.970  62.620  60.640  1.00  0.00           H
ATOM   2388  HB2 LEU A 151      48.040  63.860  61.590  1.00  0.00           H
ATOM   2389  CG  LEU A 151      50.140  63.780  62.040  1.00  0.00           C
ATOM   2390  HG  LEU A 151      50.060  64.780  62.510  1.00  0.00           H
ATOM   2391  CD1 LEU A 151      49.920  62.690  63.150  1.00  0.00           C
ATOM   2392 HD11 LEU A 151      50.130  61.700  62.680  1.00  0.00           H
ATOM   2393 HD12 LEU A 151      48.890  62.630  63.570  1.00  0.00           H
ATOM   2394 HD13 LEU A 151      50.550  62.980  64.010  1.00  0.00           H
ATOM   2395  CD2 LEU A 151      51.530  63.520  61.520  1.00  0.00           C
ATOM   2396 HD21 LEU A 151      51.750  64.060  60.580  1.00  0.00           H
ATOM   2397 HD22 LEU A 151      51.560  62.470  61.190  1.00  0.00           H
ATOM   2398 HD23 LEU A 151      52.320  63.740  62.260  1.00  0.00           H
ATOM   2399  C   LEU A 151      48.240  64.080  58.630  1.00  0.00           C
ATOM   2400  O   LEU A 151      48.830  63.530  57.720  1.00  0.00           O
ATOM   2401  N   TRP A 152      46.920  64.310  58.640  1.00  0.00           N
ATOM   2402  HN  TRP A 152      46.510  64.740  59.450  1.00  0.00           H
ATOM   2403  CA  TRP A 152      46.000  64.120  57.550  1.00  0.00           C
ATOM   2404  HA  TRP A 152      46.030  63.080  57.250  1.00  0.00           H
ATOM   2405  CB  TRP A 152      44.570  64.480  57.910  1.00  0.00           C
ATOM   2406  HB1 TRP A 152      43.980  64.650  56.980  1.00  0.00           H
ATOM   2407  HB2 TRP A 152      44.600  65.410  58.510  1.00  0.00           H
ATOM   2408  CG  TRP A 152      43.990  63.400  58.740  1.00  0.00           C
ATOM   2409  CD1 TRP A 152      43.380  63.580  60.010  1.00  0.00           C
ATOM   2410  HD1 TRP A 152      43.480  64.470  60.610  1.00  0.00           H
ATOM   2411  NE1 TRP A 152      42.880  62.340  60.420  1.00  0.00           N
ATOM   2412  HE1 TRP A 152      42.810  62.230  61.400  1.00  0.00           H
ATOM   2413  CE2 TRP A 152      43.020  61.420  59.430  1.00  0.00           C
ATOM   2414  CD2 TRP A 152      43.640  62.080  58.330  1.00  0.00           C
ATOM   2415  CE3 TRP A 152      43.820  61.400  57.120  1.00  0.00           C
ATOM   2416  HE3 TRP A 152      44.330  61.770  56.250  1.00  0.00           H
ATOM   2417  CZ3 TRP A 152      43.530  60.000  57.080  1.00  0.00           C
ATOM   2418  HZ3 TRP A 152      43.820  59.360  56.270  1.00  0.00           H
ATOM   2419  CZ2 TRP A 152      42.690  60.120  59.420  1.00  0.00           C
ATOM   2420  HZ2 TRP A 152      42.120  59.650  60.210  1.00  0.00           H
ATOM   2421  CH2 TRP A 152      42.940  59.400  58.240  1.00  0.00           C
ATOM   2422  HH2 TRP A 152      42.730  58.340  58.250  1.00  0.00           H
ATOM   2423  C   TRP A 152      46.430  64.960  56.320  1.00  0.00           C
ATOM   2424  O   TRP A 152      46.370  64.460  55.190  1.00  0.00           O
ATOM   2425  N   GLY A 153      46.870  66.280  56.520  1.00  0.00           N
ATOM   2426  HN  GLY A 153      46.680  66.620  57.440  1.00  0.00           H
ATOM   2427  CA  GLY A 153      47.540  67.170  55.560  1.00  0.00           C
ATOM   2428  HA1 GLY A 153      48.000  68.020  56.050  1.00  0.00           H
ATOM   2429  HA2 GLY A 153      46.830  67.250  54.740  1.00  0.00           H
ATOM   2430  C   GLY A 153      48.770  66.510  54.900  1.00  0.00           C
ATOM   2431  O   GLY A 153      48.860  66.480  53.630  1.00  0.00           O
ATOM   2432  N   ILE A 154      49.700  65.920  55.720  1.00  0.00           N
ATOM   2433  HN  ILE A 154      49.520  65.950  56.700  1.00  0.00           H
ATOM   2434  CA  ILE A 154      50.900  65.210  55.200  1.00  0.00           C
ATOM   2435  HA  ILE A 154      51.380  65.800  54.430  1.00  0.00           H
ATOM   2436  CB  ILE A 154      51.850  64.700  56.380  1.00  0.00           C
ATOM   2437  HB  ILE A 154      51.230  64.280  57.200  1.00  0.00           H
ATOM   2438  CG2 ILE A 154      52.900  63.620  55.950  1.00  0.00           C
ATOM   2439 HG21 ILE A 154      52.460  62.640  55.660  1.00  0.00           H
ATOM   2440 HG22 ILE A 154      53.610  63.500  56.800  1.00  0.00           H
ATOM   2441 HG23 ILE A 154      53.510  64.030  55.110  1.00  0.00           H
ATOM   2442  CG1 ILE A 154      52.500  65.860  57.150  1.00  0.00           C
ATOM   2443 HG11 ILE A 154      52.930  65.500  58.110  1.00  0.00           H
ATOM   2444 HG12 ILE A 154      51.780  66.670  57.390  1.00  0.00           H
ATOM   2445  CD  ILE A 154      53.620  66.550  56.330  1.00  0.00           C
ATOM   2446  HD1 ILE A 154      54.570  65.960  56.360  1.00  0.00           H
ATOM   2447  HD2 ILE A 154      53.820  67.530  56.810  1.00  0.00           H
ATOM   2448  HD3 ILE A 154      53.280  66.730  55.290  1.00  0.00           H
ATOM   2449  C   ILE A 154      50.450  63.950  54.450  1.00  0.00           C
ATOM   2450  O   ILE A 154      51.010  63.650  53.390  1.00  0.00           O
ATOM   2451  N   THR A 155      49.490  63.160  54.940  1.00  0.00           N
ATOM   2452  HN  THR A 155      49.040  63.400  55.800  1.00  0.00           H
ATOM   2453  CA  THR A 155      48.960  61.940  54.280  1.00  0.00           C
ATOM   2454  HA  THR A 155      49.700  61.160  54.160  1.00  0.00           H
ATOM   2455  CB  THR A 155      47.740  61.410  55.170  1.00  0.00           C
ATOM   2456  HB  THR A 155      46.970  62.200  55.060  1.00  0.00           H
ATOM   2457  OG1 THR A 155      48.060  61.190  56.550  1.00  0.00           O
ATOM   2458  HG1 THR A 155      48.610  61.960  56.750  1.00  0.00           H
ATOM   2459  CG2 THR A 155      47.120  60.060  54.650  1.00  0.00           C
ATOM   2460 HG21 THR A 155      46.320  59.690  55.330  1.00  0.00           H
ATOM   2461 HG22 THR A 155      47.860  59.240  54.690  1.00  0.00           H
ATOM   2462 HG23 THR A 155      46.770  60.020  53.590  1.00  0.00           H
ATOM   2463  C   THR A 155      48.400  62.250  52.860  1.00  0.00           C
ATOM   2464  O   THR A 155      48.740  61.640  51.870  1.00  0.00           O
ATOM   2465  N   ILE A 156      47.550  63.250  52.710  1.00  0.00           N
ATOM   2466  HN  ILE A 156      47.160  63.650  53.550  1.00  0.00           H
ATOM   2467  CA  ILE A 156      47.050  63.650  51.350  1.00  0.00           C
ATOM   2468  HA  ILE A 156      46.710  62.690  50.990  1.00  0.00           H
ATOM   2469  CB  ILE A 156      45.820  64.560  51.270  1.00  0.00           C
ATOM   2470  HB  ILE A 156      46.060  65.600  51.610  1.00  0.00           H
ATOM   2471  CG2 ILE A 156      45.290  64.690  49.740  1.00  0.00           C
ATOM   2472 HG21 ILE A 156      45.260  63.720  49.210  1.00  0.00           H
ATOM   2473 HG22 ILE A 156      45.920  65.410  49.170  1.00  0.00           H
ATOM   2474 HG23 ILE A 156      44.270  65.120  49.800  1.00  0.00           H
ATOM   2475  CG1 ILE A 156      44.660  64.140  52.200  1.00  0.00           C
ATOM   2476 HG11 ILE A 156      43.760  64.760  51.980  1.00  0.00           H
ATOM   2477 HG12 ILE A 156      45.030  64.350  53.230  1.00  0.00           H
ATOM   2478  CD  ILE A 156      44.170  62.640  52.210  1.00  0.00           C
ATOM   2479  HD1 ILE A 156      43.090  62.580  52.480  1.00  0.00           H
ATOM   2480  HD2 ILE A 156      44.700  61.920  52.880  1.00  0.00           H
ATOM   2481  HD3 ILE A 156      44.270  62.300  51.150  1.00  0.00           H
ATOM   2482  C   ILE A 156      48.190  64.100  50.440  1.00  0.00           C
ATOM   2483  O   ILE A 156      48.290  63.790  49.260  1.00  0.00           O
ATOM   2484  N   GLY A 157      49.140  64.810  51.080  1.00  0.00           N
ATOM   2485  HN  GLY A 157      48.850  65.110  51.980  1.00  0.00           H
ATOM   2486  CA  GLY A 157      50.410  65.160  50.490  1.00  0.00           C
ATOM   2487  HA1 GLY A 157      51.000  65.600  51.270  1.00  0.00           H
ATOM   2488  HA2 GLY A 157      50.330  65.850  49.670  1.00  0.00           H
ATOM   2489  C   GLY A 157      51.240  63.940  49.840  1.00  0.00           C
ATOM   2490  O   GLY A 157      51.970  64.100  48.840  1.00  0.00           O
ATOM   2491  N   LEU A 158      51.190  62.740  50.490  1.00  0.00           N
ATOM   2492  HN  LEU A 158      50.730  62.710  51.370  1.00  0.00           H
ATOM   2493  CA  LEU A 158      51.810  61.570  50.090  1.00  0.00           C
ATOM   2494  HA  LEU A 158      52.740  61.760  49.580  1.00  0.00           H
ATOM   2495  CB  LEU A 158      52.300  60.680  51.290  1.00  0.00           C
ATOM   2496  HB1 LEU A 158      52.850  59.750  51.030  1.00  0.00           H
ATOM   2497  HB2 LEU A 158      51.460  60.520  51.990  1.00  0.00           H
ATOM   2498  CG  LEU A 158      53.410  61.350  52.110  1.00  0.00           C
ATOM   2499  HG  LEU A 158      53.070  62.360  52.370  1.00  0.00           H
ATOM   2500  CD1 LEU A 158      53.670  60.520  53.370  1.00  0.00           C
ATOM   2501 HD11 LEU A 158      52.720  60.250  53.860  1.00  0.00           H
ATOM   2502 HD12 LEU A 158      54.160  61.270  54.030  1.00  0.00           H
ATOM   2503 HD13 LEU A 158      54.400  59.710  53.180  1.00  0.00           H
ATOM   2504  CD2 LEU A 158      54.750  61.560  51.420  1.00  0.00           C
ATOM   2505 HD21 LEU A 158      55.270  60.590  51.270  1.00  0.00           H
ATOM   2506 HD22 LEU A 158      55.450  62.170  52.040  1.00  0.00           H
ATOM   2507 HD23 LEU A 158      54.590  62.060  50.440  1.00  0.00           H
ATOM   2508  C   LEU A 158      50.920  60.720  49.190  1.00  0.00           C
ATOM   2509  O   LEU A 158      51.150  59.530  48.890  1.00  0.00           O
ATOM   2510  N   THR A 159      49.870  61.380  48.700  1.00  0.00           N
ATOM   2511  HN  THR A 159      49.780  62.340  48.950  1.00  0.00           H
ATOM   2512  CA  THR A 159      48.910  60.710  47.820  1.00  0.00           C
ATOM   2513  HA  THR A 159      49.160  59.680  47.580  1.00  0.00           H
ATOM   2514  CB  THR A 159      47.570  60.590  48.440  1.00  0.00           C
ATOM   2515  HB  THR A 159      47.100  61.600  48.500  1.00  0.00           H
ATOM   2516  OG1 THR A 159      47.670  59.970  49.710  1.00  0.00           O
ATOM   2517  HG1 THR A 159      48.100  60.620  50.270  1.00  0.00           H
ATOM   2518  CG2 THR A 159      46.760  59.590  47.580  1.00  0.00           C
ATOM   2519 HG21 THR A 159      46.270  60.050  46.690  1.00  0.00           H
ATOM   2520 HG22 THR A 159      46.030  59.050  48.210  1.00  0.00           H
ATOM   2521 HG23 THR A 159      47.420  58.750  47.260  1.00  0.00           H
ATOM   2522  C   THR A 159      48.970  61.610  46.610  1.00  0.00           C
ATOM   2523  O   THR A 159      48.230  61.360  45.640  1.00  0.00           O
ATOM   2524  N   VAL A 160      49.800  62.700  46.630  1.00  0.00           N
ATOM   2525  HN  VAL A 160      50.520  62.850  47.290  1.00  0.00           H
ATOM   2526  CA  VAL A 160      49.720  63.790  45.600  1.00  0.00           C
ATOM   2527  HA  VAL A 160      48.730  64.240  45.640  1.00  0.00           H
ATOM   2528  CB  VAL A 160      50.710  64.840  45.830  1.00  0.00           C
ATOM   2529  HB  VAL A 160      51.660  64.340  46.100  1.00  0.00           H
ATOM   2530  CG1 VAL A 160      51.000  65.720  44.660  1.00  0.00           C
ATOM   2531 HG11 VAL A 160      51.560  65.140  43.890  1.00  0.00           H
ATOM   2532 HG12 VAL A 160      51.570  66.650  44.890  1.00  0.00           H
ATOM   2533 HG13 VAL A 160      50.070  66.110  44.190  1.00  0.00           H
ATOM   2534  CG2 VAL A 160      50.120  65.770  46.960  1.00  0.00           C
ATOM   2535 HG21 VAL A 160      49.440  66.470  46.440  1.00  0.00           H
ATOM   2536 HG22 VAL A 160      50.920  66.340  47.470  1.00  0.00           H
ATOM   2537 HG23 VAL A 160      49.480  65.210  47.680  1.00  0.00           H
ATOM   2538  C   VAL A 160      49.950  63.300  44.210  1.00  0.00           C
ATOM   2539  O   VAL A 160      49.280  63.570  43.220  1.00  0.00           O
ATOM   2540  N   HSD A 161      50.930  62.320  44.130  1.00  0.00           N
ATOM   2541  HN  HSD A 161      51.390  61.940  44.920  1.00  0.00           H
ATOM   2542  CA  HSD A 161      51.240  61.690  42.840  1.00  0.00           C
ATOM   2543  HA  HSD A 161      51.600  62.470  42.190  1.00  0.00           H
ATOM   2544  CB  HSD A 161      52.330  60.510  42.950  1.00  0.00           C
ATOM   2545  HB1 HSD A 161      53.280  61.060  43.160  1.00  0.00           H
ATOM   2546  HB2 HSD A 161      52.330  60.070  41.930  1.00  0.00           H
ATOM   2547  ND1 HSD A 161      52.340  59.520  45.460  1.00  0.00           N
ATOM   2548  HD1 HSD A 161      52.500  60.360  45.990  1.00  0.00           H
ATOM   2549  CG  HSD A 161      52.250  59.400  44.090  1.00  0.00           C
ATOM   2550  CE1 HSD A 161      52.160  58.280  46.050  1.00  0.00           C
ATOM   2551  HE1 HSD A 161      52.060  58.120  47.120  1.00  0.00           H
ATOM   2552  NE2 HSD A 161      52.040  57.350  45.100  1.00  0.00           N
ATOM   2553  CD2 HSD A 161      52.000  58.070  43.860  1.00  0.00           C
ATOM   2554  HD2 HSD A 161      51.870  57.540  42.930  1.00  0.00           H
ATOM   2555  C   HSD A 161      50.060  61.040  42.120  1.00  0.00           C
ATOM   2556  O   HSD A 161      49.830  61.250  40.890  1.00  0.00           O
ATOM   2557  N   LEU A 162      49.260  60.230  42.810  1.00  0.00           N
ATOM   2558  HN  LEU A 162      49.310  60.210  43.810  1.00  0.00           H
ATOM   2559  CA  LEU A 162      48.240  59.480  42.180  1.00  0.00           C
ATOM   2560  HA  LEU A 162      48.660  58.940  41.340  1.00  0.00           H
ATOM   2561  CB  LEU A 162      47.680  58.390  43.160  1.00  0.00           C
ATOM   2562  HB1 LEU A 162      46.840  57.820  42.720  1.00  0.00           H
ATOM   2563  HB2 LEU A 162      47.270  58.910  44.060  1.00  0.00           H
ATOM   2564  CG  LEU A 162      48.690  57.320  43.480  1.00  0.00           C
ATOM   2565  HG  LEU A 162      49.470  57.810  44.100  1.00  0.00           H
ATOM   2566  CD1 LEU A 162      47.940  56.360  44.370  1.00  0.00           C
ATOM   2567 HD11 LEU A 162      46.960  56.100  43.930  1.00  0.00           H
ATOM   2568 HD12 LEU A 162      47.730  56.840  45.350  1.00  0.00           H
ATOM   2569 HD13 LEU A 162      48.450  55.380  44.470  1.00  0.00           H
ATOM   2570  CD2 LEU A 162      49.330  56.610  42.260  1.00  0.00           C
ATOM   2571 HD21 LEU A 162      48.560  56.000  41.740  1.00  0.00           H
ATOM   2572 HD22 LEU A 162      50.050  55.850  42.650  1.00  0.00           H
ATOM   2573 HD23 LEU A 162      49.990  57.180  41.580  1.00  0.00           H
ATOM   2574  C   LEU A 162      47.100  60.330  41.740  1.00  0.00           C
ATOM   2575  O   LEU A 162      46.300  60.050  40.870  1.00  0.00           O
ATOM   2576  N   LEU A 163      46.980  61.570  42.350  1.00  0.00           N
ATOM   2577  HN  LEU A 163      47.620  61.890  43.030  1.00  0.00           H
ATOM   2578  CA  LEU A 163      46.050  62.590  41.840  1.00  0.00           C
ATOM   2579  HA  LEU A 163      45.100  62.090  41.760  1.00  0.00           H
ATOM   2580  CB  LEU A 163      46.130  63.860  42.650  1.00  0.00           C
ATOM   2581  HB1 LEU A 163      45.530  64.700  42.230  1.00  0.00           H
ATOM   2582  HB2 LEU A 163      47.170  64.230  42.590  1.00  0.00           H
ATOM   2583  CG  LEU A 163      45.860  63.780  44.140  1.00  0.00           C
ATOM   2584  HG  LEU A 163      46.390  62.900  44.550  1.00  0.00           H
ATOM   2585  CD1 LEU A 163      46.310  65.030  44.800  1.00  0.00           C
ATOM   2586 HD11 LEU A 163      45.750  65.890  44.390  1.00  0.00           H
ATOM   2587 HD12 LEU A 163      47.400  65.230  44.630  1.00  0.00           H
ATOM   2588 HD13 LEU A 163      46.260  65.090  45.910  1.00  0.00           H
ATOM   2589  CD2 LEU A 163      44.390  63.660  44.410  1.00  0.00           C
ATOM   2590 HD21 LEU A 163      43.770  64.430  43.890  1.00  0.00           H
ATOM   2591 HD22 LEU A 163      44.180  63.930  45.480  1.00  0.00           H
ATOM   2592 HD23 LEU A 163      44.000  62.660  44.150  1.00  0.00           H
ATOM   2593  C   LEU A 163      46.330  62.970  40.410  1.00  0.00           C
ATOM   2594  O   LEU A 163      45.320  63.090  39.720  1.00  0.00           O
ATOM   2595  N   LYS A 164      47.630  63.100  39.980  1.00  0.00           N
ATOM   2596  HN  LYS A 164      48.380  62.940  40.610  1.00  0.00           H
ATOM   2597  CA  LYS A 164      47.900  63.620  38.610  1.00  0.00           C
ATOM   2598  HA  LYS A 164      47.080  64.050  38.060  1.00  0.00           H
ATOM   2599  CB  LYS A 164      49.140  64.550  38.680  1.00  0.00           C
ATOM   2600  HB1 LYS A 164      50.090  64.020  38.880  1.00  0.00           H
ATOM   2601  HB2 LYS A 164      48.970  65.200  39.560  1.00  0.00           H
ATOM   2602  CG  LYS A 164      49.290  65.520  37.540  1.00  0.00           C
ATOM   2603  HG1 LYS A 164      49.410  64.980  36.570  1.00  0.00           H
ATOM   2604  HG2 LYS A 164      50.240  66.050  37.760  1.00  0.00           H
ATOM   2605  CD  LYS A 164      48.110  66.580  37.440  1.00  0.00           C
ATOM   2606  HD1 LYS A 164      48.040  67.030  38.450  1.00  0.00           H
ATOM   2607  HD2 LYS A 164      47.160  66.010  37.340  1.00  0.00           H
ATOM   2608  CE  LYS A 164      48.300  67.560  36.280  1.00  0.00           C
ATOM   2609  HE1 LYS A 164      47.450  68.280  36.230  1.00  0.00           H
ATOM   2610  HE2 LYS A 164      48.450  67.100  35.290  1.00  0.00           H
ATOM   2611  NZ  LYS A 164      49.470  68.370  36.700  1.00  0.00           N
ATOM   2612  HZ1 LYS A 164      49.930  68.790  35.870  1.00  0.00           H
ATOM   2613  HZ2 LYS A 164      50.030  67.680  37.220  1.00  0.00           H
ATOM   2614  HZ3 LYS A 164      49.140  69.190  37.270  1.00  0.00           H
ATOM   2615  C   LYS A 164      48.310  62.430  37.710  1.00  0.00           C
ATOM   2616  O   LYS A 164      48.080  62.620  36.490  1.00  0.00           O
ATOM   2617  N   LYS A 165      48.720  61.230  38.190  1.00  0.00           N
ATOM   2618  HN  LYS A 165      48.910  61.180  39.170  1.00  0.00           H
ATOM   2619  CA  LYS A 165      49.140  60.100  37.430  1.00  0.00           C
ATOM   2620  HA  LYS A 165      49.870  60.360  36.680  1.00  0.00           H
ATOM   2621  CB  LYS A 165      49.830  58.970  38.380  1.00  0.00           C
ATOM   2622  HB1 LYS A 165      49.050  58.660  39.100  1.00  0.00           H
ATOM   2623  HB2 LYS A 165      50.670  59.570  38.790  1.00  0.00           H
ATOM   2624  CG  LYS A 165      50.430  57.620  37.760  1.00  0.00           C
ATOM   2625  HG1 LYS A 165      51.040  57.910  36.870  1.00  0.00           H
ATOM   2626  HG2 LYS A 165      49.500  57.070  37.500  1.00  0.00           H
ATOM   2627  CD  LYS A 165      51.310  56.770  38.700  1.00  0.00           C
ATOM   2628  HD1 LYS A 165      50.600  56.230  39.370  1.00  0.00           H
ATOM   2629  HD2 LYS A 165      51.950  57.410  39.330  1.00  0.00           H
ATOM   2630  CE  LYS A 165      52.120  55.800  37.900  1.00  0.00           C
ATOM   2631  HE1 LYS A 165      52.710  55.070  38.490  1.00  0.00           H
ATOM   2632  HE2 LYS A 165      52.780  56.280  37.140  1.00  0.00           H
ATOM   2633  NZ  LYS A 165      51.280  54.920  37.190  1.00  0.00           N
ATOM   2634  HZ1 LYS A 165      51.170  55.200  36.200  1.00  0.00           H
ATOM   2635  HZ2 LYS A 165      50.290  54.790  37.460  1.00  0.00           H
ATOM   2636  HZ3 LYS A 165      51.740  53.990  37.140  1.00  0.00           H
ATOM   2637  C   LYS A 165      47.840  59.530  36.850  1.00  0.00           C
ATOM   2638  O   LYS A 165      46.740  59.610  37.420  1.00  0.00           O
ATOM   2639  N   LYS A 166      47.820  58.860  35.610  1.00  0.00           N
ATOM   2640  HN  LYS A 166      48.660  58.830  35.080  1.00  0.00           H
ATOM   2641  CA  LYS A 166      46.630  58.300  35.050  1.00  0.00           C
ATOM   2642  HA  LYS A 166      45.760  58.840  35.380  1.00  0.00           H
ATOM   2643  CB  LYS A 166      46.810  58.210  33.540  1.00  0.00           C
ATOM   2644  HB1 LYS A 166      45.920  57.640  33.180  1.00  0.00           H
ATOM   2645  HB2 LYS A 166      47.670  57.590  33.210  1.00  0.00           H
ATOM   2646  CG  LYS A 166      47.090  59.610  32.910  1.00  0.00           C
ATOM   2647  HG1 LYS A 166      47.150  59.450  31.810  1.00  0.00           H
ATOM   2648  HG2 LYS A 166      48.060  60.020  33.270  1.00  0.00           H
ATOM   2649  CD  LYS A 166      46.140  60.760  33.430  1.00  0.00           C
ATOM   2650  HD1 LYS A 166      46.310  61.660  32.800  1.00  0.00           H
ATOM   2651  HD2 LYS A 166      46.280  61.120  34.470  1.00  0.00           H
ATOM   2652  CE  LYS A 166      44.590  60.450  33.180  1.00  0.00           C
ATOM   2653  HE1 LYS A 166      44.030  61.170  33.810  1.00  0.00           H
ATOM   2654  HE2 LYS A 166      44.400  59.400  33.510  1.00  0.00           H
ATOM   2655  NZ  LYS A 166      44.240  60.600  31.790  1.00  0.00           N
ATOM   2656  HZ1 LYS A 166      44.460  59.700  31.310  1.00  0.00           H
ATOM   2657  HZ2 LYS A 166      44.630  61.450  31.350  1.00  0.00           H
ATOM   2658  HZ3 LYS A 166      43.220  60.740  31.670  1.00  0.00           H
ATOM   2659  C   LYS A 166      46.520  56.940  35.700  1.00  0.00           C
ATOM   2660  O   LYS A 166      47.360  56.060  35.530  1.00  0.00           O
ATOM   2661  N   MET A 167      45.480  56.720  36.530  1.00  0.00           N
ATOM   2662  HN  MET A 167      44.830  57.420  36.810  1.00  0.00           H
ATOM   2663  CA  MET A 167      45.250  55.470  37.110  1.00  0.00           C
ATOM   2664  HA  MET A 167      46.200  54.960  37.110  1.00  0.00           H
ATOM   2665  CB  MET A 167      44.750  55.600  38.600  1.00  0.00           C
ATOM   2666  HB1 MET A 167      44.560  54.590  39.020  1.00  0.00           H
ATOM   2667  HB2 MET A 167      43.770  56.120  38.640  1.00  0.00           H
ATOM   2668  CG  MET A 167      45.810  56.260  39.450  1.00  0.00           C
ATOM   2669  HG1 MET A 167      45.730  57.350  39.250  1.00  0.00           H
ATOM   2670  HG2 MET A 167      46.850  55.970  39.210  1.00  0.00           H
ATOM   2671  SD  MET A 167      45.620  55.910  41.200  1.00  0.00           S
ATOM   2672  CE  MET A 167      44.110  56.940  41.510  1.00  0.00           C
ATOM   2673  HE1 MET A 167      43.310  56.550  42.180  1.00  0.00           H
ATOM   2674  HE2 MET A 167      43.560  57.170  40.570  1.00  0.00           H
ATOM   2675  HE3 MET A 167      44.380  57.910  41.970  1.00  0.00           H
ATOM   2676  C   MET A 167      44.430  54.500  36.260  1.00  0.00           C
ATOM   2677  O   MET A 167      44.810  53.320  36.120  1.00  0.00           O
ATOM   2678  N   PRO A 168      43.300  54.880  35.580  1.00  0.00           N
ATOM   2679  CD  PRO A 168      42.480  56.110  35.840  1.00  0.00           C
ATOM   2680  HD1 PRO A 168      43.070  56.990  35.460  1.00  0.00           H
ATOM   2681  HD2 PRO A 168      42.220  56.170  36.910  1.00  0.00           H
ATOM   2682  CA  PRO A 168      42.920  54.350  34.210  1.00  0.00           C
ATOM   2683  HA  PRO A 168      42.550  53.350  34.410  1.00  0.00           H
ATOM   2684  CB  PRO A 168      41.860  55.280  33.680  1.00  0.00           C
ATOM   2685  HB1 PRO A 168      41.180  54.800  32.950  1.00  0.00           H
ATOM   2686  HB2 PRO A 168      42.360  56.160  33.230  1.00  0.00           H
ATOM   2687  CG  PRO A 168      41.270  55.880  34.930  1.00  0.00           C
ATOM   2688  HG1 PRO A 168      40.670  56.800  34.760  1.00  0.00           H
ATOM   2689  HG2 PRO A 168      40.610  55.070  35.280  1.00  0.00           H
ATOM   2690  C   PRO A 168      43.990  54.240  33.210  1.00  0.00           C
ATOM   2691  O   PRO A 168      44.600  55.300  32.810  1.00  0.00           O
ATOM   2692  N   ILE A 169      44.200  53.040  32.670  1.00  0.00           N
ATOM   2693  HN  ILE A 169      43.760  52.240  33.050  1.00  0.00           H
ATOM   2694  CA  ILE A 169      45.140  52.760  31.540  1.00  0.00           C
ATOM   2695  HA  ILE A 169      45.520  53.720  31.260  1.00  0.00           H
ATOM   2696  CB  ILE A 169      46.230  51.760  31.860  1.00  0.00           C
ATOM   2697  HB  ILE A 169      45.660  50.860  32.170  1.00  0.00           H
ATOM   2698  CG2 ILE A 169      47.200  51.460  30.700  1.00  0.00           C
ATOM   2699 HG21 ILE A 169      46.630  51.000  29.860  1.00  0.00           H
ATOM   2700 HG22 ILE A 169      48.010  50.760  31.020  1.00  0.00           H
ATOM   2701 HG23 ILE A 169      47.710  52.370  30.330  1.00  0.00           H
ATOM   2702  CG1 ILE A 169      46.950  52.160  33.160  1.00  0.00           C
ATOM   2703 HG11 ILE A 169      47.770  51.440  33.360  1.00  0.00           H
ATOM   2704 HG12 ILE A 169      46.310  51.950  34.030  1.00  0.00           H
ATOM   2705  CD  ILE A 169      47.660  53.510  33.070  1.00  0.00           C
ATOM   2706  HD1 ILE A 169      48.120  53.690  32.080  1.00  0.00           H
ATOM   2707  HD2 ILE A 169      48.320  53.500  33.950  1.00  0.00           H
ATOM   2708  HD3 ILE A 169      46.900  54.300  33.300  1.00  0.00           H
ATOM   2709  C   ILE A 169      44.260  52.160  30.420  1.00  0.00           C
ATOM   2710  O   ILE A 169      43.600  51.140  30.570  1.00  0.00           O
ATOM   2711  N   GLN A 170      44.380  52.850  29.190  1.00  0.00           N
ATOM   2712  HN  GLN A 170      45.030  53.610  29.160  1.00  0.00           H
ATOM   2713  CA  GLN A 170      43.740  52.490  27.950  1.00  0.00           C
ATOM   2714  HA  GLN A 170      42.760  52.200  28.320  1.00  0.00           H
ATOM   2715  CB  GLN A 170      43.790  53.620  26.830  1.00  0.00           C
ATOM   2716  HB1 GLN A 170      43.270  53.170  25.950  1.00  0.00           H
ATOM   2717  HB2 GLN A 170      44.810  53.800  26.420  1.00  0.00           H
ATOM   2718  CG  GLN A 170      43.000  54.950  27.090  1.00  0.00           C
ATOM   2719  HG1 GLN A 170      42.940  55.490  26.120  1.00  0.00           H
ATOM   2720  HG2 GLN A 170      43.630  55.470  27.840  1.00  0.00           H
ATOM   2721  CD  GLN A 170      41.560  54.780  27.640  1.00  0.00           C
ATOM   2722  OE1 GLN A 170      40.660  54.780  26.790  1.00  0.00           O
ATOM   2723  NE2 GLN A 170      41.370  54.680  28.960  1.00  0.00           N
ATOM   2724 HE21 GLN A 170      40.430  54.920  29.210  1.00  0.00           H
ATOM   2725 HE22 GLN A 170      42.150  54.880  29.550  1.00  0.00           H
ATOM   2726  C   GLN A 170      44.380  51.200  27.390  1.00  0.00           C
ATOM   2727  O   GLN A 170      45.530  51.160  27.090  1.00  0.00           O
ATOM   2728  N   ASN A 171      43.580  50.160  27.260  1.00  0.00           N
ATOM   2729  HN  ASN A 171      42.680  50.230  27.670  1.00  0.00           H
ATOM   2730  CA  ASN A 171      43.990  48.840  26.860  1.00  0.00           C
ATOM   2731  HA  ASN A 171      44.820  48.900  26.180  1.00  0.00           H
ATOM   2732  CB  ASN A 171      44.370  47.910  28.060  1.00  0.00           C
ATOM   2733  HB1 ASN A 171      45.010  48.470  28.780  1.00  0.00           H
ATOM   2734  HB2 ASN A 171      45.020  47.070  27.740  1.00  0.00           H
ATOM   2735  CG  ASN A 171      43.170  47.310  28.840  1.00  0.00           C
ATOM   2736  OD1 ASN A 171      42.170  48.010  29.020  1.00  0.00           O
ATOM   2737  ND2 ASN A 171      43.210  46.030  29.160  1.00  0.00           N
ATOM   2738 HD21 ASN A 171      42.480  45.640  29.710  1.00  0.00           H
ATOM   2739 HD22 ASN A 171      44.070  45.530  29.280  1.00  0.00           H
ATOM   2740  C   ASN A 171      42.780  48.220  26.070  1.00  0.00           C
ATOM   2741  O   ASN A 171      41.670  48.680  26.110  1.00  0.00           O
ATOM   2742  N   GLY A 172      43.000  47.060  25.380  1.00  0.00           N
ATOM   2743  HN  GLY A 172      43.900  46.640  25.460  1.00  0.00           H
ATOM   2744  CA  GLY A 172      42.080  46.490  24.400  1.00  0.00           C
ATOM   2745  HA1 GLY A 172      42.720  45.940  23.720  1.00  0.00           H
ATOM   2746  HA2 GLY A 172      41.410  47.200  23.960  1.00  0.00           H
ATOM   2747  C   GLY A 172      41.120  45.460  24.910  1.00  0.00           C
ATOM   2748  O   GLY A 172      40.150  45.180  24.250  1.00  0.00           O
ATOM   2749  N   GLY A 173      41.490  44.820  26.060  1.00  0.00           N
ATOM   2750  HN  GLY A 173      42.410  45.020  26.370  1.00  0.00           H
ATOM   2751  CA  GLY A 173      40.610  43.790  26.700  1.00  0.00           C
ATOM   2752  HA1 GLY A 173      41.230  42.990  27.070  1.00  0.00           H
ATOM   2753  HA2 GLY A 173      39.780  43.480  26.080  1.00  0.00           H
ATOM   2754  C   GLY A 173      39.730  44.290  27.880  1.00  0.00           C
ATOM   2755  O   GLY A 173      39.020  45.300  27.730  1.00  0.00           O
ATOM   2756  N   ALA A 174      39.770  43.520  29.030  1.00  0.00           N
ATOM   2757  HN  ALA A 174      40.380  42.760  29.220  1.00  0.00           H
ATOM   2758  CA  ALA A 174      39.040  43.900  30.200  1.00  0.00           C
ATOM   2759  HA  ALA A 174      38.110  44.220  29.750  1.00  0.00           H
ATOM   2760  CB  ALA A 174      38.860  42.740  31.190  1.00  0.00           C
ATOM   2761  HB1 ALA A 174      38.440  41.920  30.580  1.00  0.00           H
ATOM   2762  HB2 ALA A 174      38.170  42.980  32.030  1.00  0.00           H
ATOM   2763  HB3 ALA A 174      39.830  42.500  31.660  1.00  0.00           H
ATOM   2764  C   ALA A 174      39.630  45.130  30.850  1.00  0.00           C
ATOM   2765  O   ALA A 174      40.790  45.360  30.650  1.00  0.00           O
ATOM   2766  N   ASN A 175      38.860  45.980  31.540  1.00  0.00           N
ATOM   2767  HN  ASN A 175      37.900  45.760  31.700  1.00  0.00           H
ATOM   2768  CA  ASN A 175      39.270  47.320  32.080  1.00  0.00           C
ATOM   2769  HA  ASN A 175      39.400  47.990  31.240  1.00  0.00           H
ATOM   2770  CB  ASN A 175      38.000  47.850  32.810  1.00  0.00           C
ATOM   2771  HB1 ASN A 175      38.030  47.150  33.670  1.00  0.00           H
ATOM   2772  HB2 ASN A 175      37.090  47.740  32.180  1.00  0.00           H
ATOM   2773  CG  ASN A 175      37.930  49.280  33.430  1.00  0.00           C
ATOM   2774  OD1 ASN A 175      38.940  49.860  33.780  1.00  0.00           O
ATOM   2775  ND2 ASN A 175      36.730  49.900  33.540  1.00  0.00           N
ATOM   2776 HD21 ASN A 175      35.920  49.420  33.200  1.00  0.00           H
ATOM   2777 HD22 ASN A 175      36.720  50.890  33.660  1.00  0.00           H
ATOM   2778  C   ASN A 175      40.550  47.330  32.920  1.00  0.00           C
ATOM   2779  O   ASN A 175      40.800  46.440  33.720  1.00  0.00           O
ATOM   2780  N   LEU A 176      41.500  48.280  32.710  1.00  0.00           N
ATOM   2781  HN  LEU A 176      41.450  48.760  31.840  1.00  0.00           H
ATOM   2782  CA  LEU A 176      42.680  48.460  33.540  1.00  0.00           C
ATOM   2783  HA  LEU A 176      42.720  47.720  34.320  1.00  0.00           H
ATOM   2784  CB  LEU A 176      44.100  48.200  32.720  1.00  0.00           C
ATOM   2785  HB1 LEU A 176      44.100  49.010  31.970  1.00  0.00           H
ATOM   2786  HB2 LEU A 176      44.070  47.280  32.100  1.00  0.00           H
ATOM   2787  CG  LEU A 176      45.370  48.300  33.530  1.00  0.00           C
ATOM   2788  HG  LEU A 176      45.480  49.380  33.800  1.00  0.00           H
ATOM   2789  CD1 LEU A 176      45.320  47.420  34.860  1.00  0.00           C
ATOM   2790 HD11 LEU A 176      46.300  47.460  35.380  1.00  0.00           H
ATOM   2791 HD12 LEU A 176      45.040  46.370  34.640  1.00  0.00           H
ATOM   2792 HD13 LEU A 176      44.680  47.910  35.620  1.00  0.00           H
ATOM   2793  CD2 LEU A 176      46.600  48.100  32.610  1.00  0.00           C
ATOM   2794 HD21 LEU A 176      46.420  48.450  31.580  1.00  0.00           H
ATOM   2795 HD22 LEU A 176      46.700  46.990  32.580  1.00  0.00           H
ATOM   2796 HD23 LEU A 176      47.510  48.570  33.060  1.00  0.00           H
ATOM   2797  C   LEU A 176      42.680  49.790  34.260  1.00  0.00           C
ATOM   2798  O   LEU A 176      42.630  50.900  33.660  1.00  0.00           O
ATOM   2799  N   CYS A 177      42.540  49.730  35.620  1.00  0.00           N
ATOM   2800  HN  CYS A 177      42.360  48.830  35.990  1.00  0.00           H
ATOM   2801  CA  CYS A 177      42.520  50.910  36.440  1.00  0.00           C
ATOM   2802  HA  CYS A 177      43.080  51.690  35.930  1.00  0.00           H
ATOM   2803  CB  CYS A 177      41.040  51.350  36.840  1.00  0.00           C
ATOM   2804  HB1 CYS A 177      40.450  50.540  37.320  1.00  0.00           H
ATOM   2805  HB2 CYS A 177      40.530  51.520  35.870  1.00  0.00           H
ATOM   2806  SG  CYS A 177      41.060  52.810  37.920  1.00  0.00           S
ATOM   2807  C   CYS A 177      43.440  50.450  37.610  1.00  0.00           C
ATOM   2808  O   CYS A 177      43.190  49.500  38.340  1.00  0.00           O
ATOM   2809  N   SER A 178      44.640  51.060  37.710  1.00  0.00           N
ATOM   2810  HN  SER A 178      44.970  51.750  37.070  1.00  0.00           H
ATOM   2811  CA  SER A 178      45.570  50.670  38.690  1.00  0.00           C
ATOM   2812  HA  SER A 178      45.090  50.260  39.570  1.00  0.00           H
ATOM   2813  CB  SER A 178      46.470  49.460  38.220  1.00  0.00           C
ATOM   2814  HB1 SER A 178      47.190  49.810  37.450  1.00  0.00           H
ATOM   2815  HB2 SER A 178      45.800  48.720  37.710  1.00  0.00           H
ATOM   2816  OG  SER A 178      47.200  48.830  39.270  1.00  0.00           O
ATOM   2817  HG1 SER A 178      47.660  48.080  38.870  1.00  0.00           H
ATOM   2818  C   SER A 178      46.420  51.810  39.160  1.00  0.00           C
ATOM   2819  O   SER A 178      46.610  52.810  38.480  1.00  0.00           O
ATOM   2820  N   SER A 179      46.910  51.770  40.430  1.00  0.00           N
ATOM   2821  HN  SER A 179      46.780  50.910  40.920  1.00  0.00           H
ATOM   2822  CA  SER A 179      47.810  52.730  41.010  1.00  0.00           C
ATOM   2823  HA  SER A 179      47.410  53.710  40.800  1.00  0.00           H
ATOM   2824  CB  SER A 179      48.090  52.580  42.500  1.00  0.00           C
ATOM   2825  HB1 SER A 179      49.000  53.110  42.850  1.00  0.00           H
ATOM   2826  HB2 SER A 179      48.380  51.510  42.620  1.00  0.00           H
ATOM   2827  OG  SER A 179      46.940  52.910  43.350  1.00  0.00           O
ATOM   2828  HG1 SER A 179      46.820  53.840  43.200  1.00  0.00           H
ATOM   2829  C   SER A 179      49.220  52.730  40.380  1.00  0.00           C
ATOM   2830  O   SER A 179      49.850  53.750  40.270  1.00  0.00           O
ATOM   2831  N   PHE A 180      49.710  51.480  40.090  1.00  0.00           N
ATOM   2832  HN  PHE A 180      49.160  50.670  40.310  1.00  0.00           H
ATOM   2833  CA  PHE A 180      51.100  51.260  39.530  1.00  0.00           C
ATOM   2834  HA  PHE A 180      51.360  52.020  38.800  1.00  0.00           H
ATOM   2835  CB  PHE A 180      52.190  51.110  40.630  1.00  0.00           C
ATOM   2836  HB1 PHE A 180      53.140  51.060  40.060  1.00  0.00           H
ATOM   2837  HB2 PHE A 180      52.100  50.100  41.070  1.00  0.00           H
ATOM   2838  CG  PHE A 180      52.100  52.160  41.700  1.00  0.00           C
ATOM   2839  CD1 PHE A 180      52.630  53.450  41.500  1.00  0.00           C
ATOM   2840  HD1 PHE A 180      53.160  53.640  40.570  1.00  0.00           H
ATOM   2841  CE1 PHE A 180      52.640  54.410  42.570  1.00  0.00           C
ATOM   2842  HE1 PHE A 180      52.990  55.400  42.380  1.00  0.00           H
ATOM   2843  CZ  PHE A 180      52.140  54.070  43.810  1.00  0.00           C
ATOM   2844  HZ  PHE A 180      52.140  54.910  44.500  1.00  0.00           H
ATOM   2845  CD2 PHE A 180      51.660  51.850  42.990  1.00  0.00           C
ATOM   2846  HD2 PHE A 180      51.310  50.860  43.280  1.00  0.00           H
ATOM   2847  CE2 PHE A 180      51.610  52.780  44.040  1.00  0.00           C
ATOM   2848  HE2 PHE A 180      51.270  52.480  45.030  1.00  0.00           H
ATOM   2849  C   PHE A 180      51.210  49.950  38.710  1.00  0.00           C
ATOM   2850  O   PHE A 180      50.240  49.140  38.710  1.00  0.00           O
ATOM   2851  N   SER A 181      52.320  49.630  38.010  1.00  0.00           N
ATOM   2852  HN  SER A 181      53.110  50.250  38.000  1.00  0.00           H
ATOM   2853  CA  SER A 181      52.650  48.350  37.470  1.00  0.00           C
ATOM   2854  HA  SER A 181      52.360  47.460  38.030  1.00  0.00           H
ATOM   2855  CB  SER A 181      52.120  48.220  36.070  1.00  0.00           C
ATOM   2856  HB1 SER A 181      52.720  47.620  35.360  1.00  0.00           H
ATOM   2857  HB2 SER A 181      52.020  49.220  35.590  1.00  0.00           H
ATOM   2858  OG  SER A 181      50.810  47.710  36.110  1.00  0.00           O
ATOM   2859  HG1 SER A 181      50.240  48.280  36.630  1.00  0.00           H
ATOM   2860  C   SER A 181      54.130  48.220  37.310  1.00  0.00           C
ATOM   2861  O   SER A 181      54.760  49.290  37.410  1.00  0.00           O
ATOM   2862  N   ILE A 182      54.760  47.090  37.200  1.00  0.00           N
ATOM   2863  HN  ILE A 182      54.350  46.180  37.230  1.00  0.00           H
ATOM   2864  CA  ILE A 182      56.200  46.960  37.000  1.00  0.00           C
ATOM   2865  HA  ILE A 182      56.730  47.720  37.540  1.00  0.00           H
ATOM   2866  CB  ILE A 182      56.830  45.620  37.440  1.00  0.00           C
ATOM   2867  HB  ILE A 182      56.500  44.870  36.700  1.00  0.00           H
ATOM   2868  CG2 ILE A 182      58.330  45.750  37.380  1.00  0.00           C
ATOM   2869 HG21 ILE A 182      58.550  46.080  36.330  1.00  0.00           H
ATOM   2870 HG22 ILE A 182      58.990  44.880  37.590  1.00  0.00           H
ATOM   2871 HG23 ILE A 182      58.650  46.570  38.050  1.00  0.00           H
ATOM   2872  CG1 ILE A 182      56.280  45.210  38.760  1.00  0.00           C
ATOM   2873 HG11 ILE A 182      55.170  45.100  38.830  1.00  0.00           H
ATOM   2874 HG12 ILE A 182      56.600  45.960  39.530  1.00  0.00           H
ATOM   2875  CD  ILE A 182      56.650  43.740  39.140  1.00  0.00           C
ATOM   2876  HD1 ILE A 182      56.350  43.050  38.320  1.00  0.00           H
ATOM   2877  HD2 ILE A 182      56.090  43.350  40.010  1.00  0.00           H
ATOM   2878  HD3 ILE A 182      57.730  43.620  39.380  1.00  0.00           H
ATOM   2879  C   ILE A 182      56.530  47.320  35.530  1.00  0.00           C
ATOM   2880  O   ILE A 182      56.290  46.530  34.600  1.00  0.00           O
ATOM   2881  N   CYS A 183      57.220  48.420  35.320  1.00  0.00           N
ATOM   2882  HN  CYS A 183      57.320  48.930  36.170  1.00  0.00           H
ATOM   2883  CA  CYS A 183      57.460  49.010  33.970  1.00  0.00           C
ATOM   2884  HA  CYS A 183      57.150  48.290  33.230  1.00  0.00           H
ATOM   2885  CB  CYS A 183      56.620  50.240  33.870  1.00  0.00           C
ATOM   2886  HB1 CYS A 183      56.710  50.600  32.830  1.00  0.00           H
ATOM   2887  HB2 CYS A 183      56.900  51.070  34.560  1.00  0.00           H
ATOM   2888  SG  CYS A 183      54.850  49.850  34.200  1.00  0.00           S
ATOM   2889  C   CYS A 183      58.960  49.290  33.760  1.00  0.00           C
ATOM   2890  O   CYS A 183      59.640  49.600  34.730  1.00  0.00           O
ATOM   2891  N   HSD A 184      59.450  49.160  32.540  1.00  0.00           N
ATOM   2892  HN  HSD A 184      58.820  48.980  31.800  1.00  0.00           H
ATOM   2893  CA  HSD A 184      60.860  49.330  32.080  1.00  0.00           C
ATOM   2894  HA  HSD A 184      61.390  48.410  32.250  1.00  0.00           H
ATOM   2895  CB  HSD A 184      60.920  49.500  30.540  1.00  0.00           C
ATOM   2896  HB1 HSD A 184      61.970  49.720  30.240  1.00  0.00           H
ATOM   2897  HB2 HSD A 184      60.320  50.390  30.280  1.00  0.00           H
ATOM   2898  ND1 HSD A 184      61.040  46.990  30.130  1.00  0.00           N
ATOM   2899  HD1 HSD A 184      61.720  46.770  30.830  1.00  0.00           H
ATOM   2900  CG  HSD A 184      60.600  48.260  29.800  1.00  0.00           C
ATOM   2901  CE1 HSD A 184      60.410  46.130  29.240  1.00  0.00           C
ATOM   2902  HE1 HSD A 184      60.590  45.060  29.320  1.00  0.00           H
ATOM   2903  NE2 HSD A 184      59.610  46.770  28.390  1.00  0.00           N
ATOM   2904  CD2 HSD A 184      59.710  48.150  28.740  1.00  0.00           C
ATOM   2905  HD2 HSD A 184      59.160  48.840  28.130  1.00  0.00           H
ATOM   2906  C   HSD A 184      61.760  50.400  32.800  1.00  0.00           C
ATOM   2907  O   HSD A 184      61.250  51.440  33.160  1.00  0.00           O
ATOM   2908  N   THR A 185      63.080  50.130  33.060  1.00  0.00           N
ATOM   2909  HN  THR A 185      63.500  49.330  32.620  1.00  0.00           H
ATOM   2910  CA  THR A 185      64.090  50.980  33.620  1.00  0.00           C
ATOM   2911  HA  THR A 185      64.860  50.280  33.880  1.00  0.00           H
ATOM   2912  CB  THR A 185      64.530  52.190  32.830  1.00  0.00           C
ATOM   2913  HB  THR A 185      65.460  52.670  33.230  1.00  0.00           H
ATOM   2914  OG1 THR A 185      63.540  53.190  32.730  1.00  0.00           O
ATOM   2915  HG1 THR A 185      62.740  52.690  32.880  1.00  0.00           H
ATOM   2916  CG2 THR A 185      64.960  51.820  31.360  1.00  0.00           C
ATOM   2917 HG21 THR A 185      65.640  50.950  31.440  1.00  0.00           H
ATOM   2918 HG22 THR A 185      65.410  52.730  30.930  1.00  0.00           H
ATOM   2919 HG23 THR A 185      64.070  51.660  30.700  1.00  0.00           H
ATOM   2920  C   THR A 185      63.750  51.560  35.080  1.00  0.00           C
ATOM   2921  O   THR A 185      62.660  52.120  35.340  1.00  0.00           O
ATOM   2922  N   PHE A 186      64.750  51.540  35.980  1.00  0.00           N
ATOM   2923  HN  PHE A 186      65.670  51.230  35.770  1.00  0.00           H
ATOM   2924  CA  PHE A 186      64.680  52.120  37.380  1.00  0.00           C
ATOM   2925  HA  PHE A 186      63.760  51.740  37.790  1.00  0.00           H
ATOM   2926  CB  PHE A 186      65.860  51.450  38.230  1.00  0.00           C
ATOM   2927  HB1 PHE A 186      66.780  51.380  37.610  1.00  0.00           H
ATOM   2928  HB2 PHE A 186      65.490  50.430  38.420  1.00  0.00           H
ATOM   2929  CG  PHE A 186      66.170  52.080  39.580  1.00  0.00           C
ATOM   2930  CD1 PHE A 186      65.170  52.170  40.590  1.00  0.00           C
ATOM   2931  HD1 PHE A 186      64.200  51.790  40.320  1.00  0.00           H
ATOM   2932  CE1 PHE A 186      65.530  52.630  41.910  1.00  0.00           C
ATOM   2933  HE1 PHE A 186      64.760  52.650  42.670  1.00  0.00           H
ATOM   2934  CZ  PHE A 186      66.800  53.130  42.090  1.00  0.00           C
ATOM   2935  HZ  PHE A 186      67.120  53.360  43.100  1.00  0.00           H
ATOM   2936  CD2 PHE A 186      67.460  52.530  39.800  1.00  0.00           C
ATOM   2937  HD2 PHE A 186      68.190  52.560  39.000  1.00  0.00           H
ATOM   2938  CE2 PHE A 186      67.760  53.010  41.070  1.00  0.00           C
ATOM   2939  HE2 PHE A 186      68.780  53.260  41.360  1.00  0.00           H
ATOM   2940  C   PHE A 186      64.420  53.620  37.510  1.00  0.00           C
ATOM   2941  O   PHE A 186      64.960  54.410  36.790  1.00  0.00           O
ATOM   2942  N   GLN A 187      63.480  53.960  38.410  1.00  0.00           N
ATOM   2943  HN  GLN A 187      62.930  53.310  38.930  1.00  0.00           H
ATOM   2944  CA  GLN A 187      63.090  55.340  38.590  1.00  0.00           C
ATOM   2945  HA  GLN A 187      63.630  55.960  37.880  1.00  0.00           H
ATOM   2946  CB  GLN A 187      61.580  55.620  38.350  1.00  0.00           C
ATOM   2947  HB1 GLN A 187      61.350  56.700  38.480  1.00  0.00           H
ATOM   2948  HB2 GLN A 187      61.070  55.020  39.140  1.00  0.00           H
ATOM   2949  CG  GLN A 187      60.940  55.220  36.990  1.00  0.00           C
ATOM   2950  HG1 GLN A 187      59.850  55.210  37.190  1.00  0.00           H
ATOM   2951  HG2 GLN A 187      61.320  54.210  36.740  1.00  0.00           H
ATOM   2952  CD  GLN A 187      61.360  56.120  35.860  1.00  0.00           C
ATOM   2953  OE1 GLN A 187      60.940  57.300  35.780  1.00  0.00           O
ATOM   2954  NE2 GLN A 187      62.340  55.720  35.040  1.00  0.00           N
ATOM   2955 HE21 GLN A 187      62.820  54.880  35.320  1.00  0.00           H
ATOM   2956 HE22 GLN A 187      62.900  56.400  34.580  1.00  0.00           H
ATOM   2957  C   GLN A 187      63.490  56.010  39.960  1.00  0.00           C
ATOM   2958  O   GLN A 187      63.360  55.540  41.090  1.00  0.00           O
ATOM   2959  N   TRP A 188      64.210  57.170  39.850  1.00  0.00           N
ATOM   2960  HN  TRP A 188      64.480  57.510  38.960  1.00  0.00           H
ATOM   2961  CA  TRP A 188      64.760  57.970  40.950  1.00  0.00           C
ATOM   2962  HA  TRP A 188      65.380  57.270  41.500  1.00  0.00           H
ATOM   2963  CB  TRP A 188      65.520  59.230  40.580  1.00  0.00           C
ATOM   2964  HB1 TRP A 188      66.470  59.010  40.040  1.00  0.00           H
ATOM   2965  HB2 TRP A 188      65.830  59.780  41.500  1.00  0.00           H
ATOM   2966  CG  TRP A 188      64.800  60.260  39.670  1.00  0.00           C
ATOM   2967  CD1 TRP A 188      64.800  60.260  38.280  1.00  0.00           C
ATOM   2968  HD1 TRP A 188      65.340  59.590  37.640  1.00  0.00           H
ATOM   2969  NE1 TRP A 188      63.890  61.210  37.850  1.00  0.00           N
ATOM   2970  HE1 TRP A 188      63.700  61.270  36.890  1.00  0.00           H
ATOM   2971  CE2 TRP A 188      63.280  61.830  38.950  1.00  0.00           C
ATOM   2972  CD2 TRP A 188      63.890  61.300  40.110  1.00  0.00           C
ATOM   2973  CE3 TRP A 188      63.500  61.780  41.340  1.00  0.00           C
ATOM   2974  HE3 TRP A 188      63.800  61.300  42.270  1.00  0.00           H
ATOM   2975  CZ3 TRP A 188      62.380  62.680  41.390  1.00  0.00           C
ATOM   2976  HZ3 TRP A 188      61.920  62.970  42.320  1.00  0.00           H
ATOM   2977  CZ2 TRP A 188      62.250  62.740  38.970  1.00  0.00           C
ATOM   2978  HZ2 TRP A 188      61.900  63.140  38.020  1.00  0.00           H
ATOM   2979  CH2 TRP A 188      61.850  63.190  40.250  1.00  0.00           C
ATOM   2980  HH2 TRP A 188      61.140  64.010  40.180  1.00  0.00           H
ATOM   2981  C   TRP A 188      63.640  58.330  42.000  1.00  0.00           C
ATOM   2982  O   TRP A 188      63.840  58.100  43.200  1.00  0.00           O
ATOM   2983  N   HSE A 189      62.440  58.800  41.590  1.00  0.00           N
ATOM   2984  HN  HSE A 189      62.190  58.850  40.630  1.00  0.00           H
ATOM   2985  CA  HSE A 189      61.300  59.160  42.470  1.00  0.00           C
ATOM   2986  HA  HSE A 189      61.660  59.890  43.190  1.00  0.00           H
ATOM   2987  CB  HSE A 189      60.170  59.990  41.770  1.00  0.00           C
ATOM   2988  HB1 HSE A 189      60.780  60.820  41.330  1.00  0.00           H
ATOM   2989  HB2 HSE A 189      59.320  60.320  42.400  1.00  0.00           H
ATOM   2990  ND1 HSE A 189      60.260  59.230  39.430  1.00  0.00           N
ATOM   2991  CG  HSE A 189      59.500  59.300  40.630  1.00  0.00           C
ATOM   2992  CE1 HSE A 189      59.550  58.510  38.550  1.00  0.00           C
ATOM   2993  HE1 HSE A 189      59.740  58.160  37.540  1.00  0.00           H
ATOM   2994  NE2 HSE A 189      58.360  58.150  39.150  1.00  0.00           N
ATOM   2995  HE2 HSE A 189      57.570  57.940  38.560  1.00  0.00           H
ATOM   2996  CD2 HSE A 189      58.280  58.660  40.470  1.00  0.00           C
ATOM   2997  HD2 HSE A 189      57.500  58.520  41.210  1.00  0.00           H
ATOM   2998  C   HSE A 189      60.730  58.040  43.200  1.00  0.00           C
ATOM   2999  O   HSE A 189      60.260  58.150  44.310  1.00  0.00           O
ATOM   3000  N   GLU A 190      60.620  56.820  42.580  1.00  0.00           N
ATOM   3001  HN  GLU A 190      60.900  56.730  41.630  1.00  0.00           H
ATOM   3002  CA  GLU A 190      60.020  55.620  43.240  1.00  0.00           C
ATOM   3003  HA  GLU A 190      59.100  55.890  43.740  1.00  0.00           H
ATOM   3004  CB  GLU A 190      59.870  54.450  42.250  1.00  0.00           C
ATOM   3005  HB1 GLU A 190      59.740  53.490  42.790  1.00  0.00           H
ATOM   3006  HB2 GLU A 190      60.790  54.320  41.640  1.00  0.00           H
ATOM   3007  CG  GLU A 190      58.660  54.570  41.330  1.00  0.00           C
ATOM   3008  HG1 GLU A 190      58.970  55.280  40.530  1.00  0.00           H
ATOM   3009  HG2 GLU A 190      57.740  54.920  41.840  1.00  0.00           H
ATOM   3010  CD  GLU A 190      58.270  53.230  40.650  1.00  0.00           C
ATOM   3011  OE1 GLU A 190      59.150  52.560  39.990  1.00  0.00           O
ATOM   3012  OE2 GLU A 190      57.040  52.880  40.710  1.00  0.00           O
ATOM   3013  C   GLU A 190      60.880  55.250  44.360  1.00  0.00           C
ATOM   3014  O   GLU A 190      60.440  54.910  45.480  1.00  0.00           O
ATOM   3015  N   ALA A 191      62.240  55.290  44.260  1.00  0.00           N
ATOM   3016  HN  ALA A 191      62.570  55.510  43.350  1.00  0.00           H
ATOM   3017  CA  ALA A 191      63.200  55.120  45.300  1.00  0.00           C
ATOM   3018  HA  ALA A 191      63.060  54.160  45.780  1.00  0.00           H
ATOM   3019  CB  ALA A 191      64.580  55.020  44.650  1.00  0.00           C
ATOM   3020  HB1 ALA A 191      64.580  54.250  43.860  1.00  0.00           H
ATOM   3021  HB2 ALA A 191      65.270  54.640  45.430  1.00  0.00           H
ATOM   3022  HB3 ALA A 191      64.900  56.040  44.340  1.00  0.00           H
ATOM   3023  C   ALA A 191      63.160  56.160  46.460  1.00  0.00           C
ATOM   3024  O   ALA A 191      63.290  55.930  47.640  1.00  0.00           O
ATOM   3025  N   MET A 192      62.980  57.410  46.120  1.00  0.00           N
ATOM   3026  HN  MET A 192      62.810  57.660  45.170  1.00  0.00           H
ATOM   3027  CA  MET A 192      62.840  58.430  47.120  1.00  0.00           C
ATOM   3028  HA  MET A 192      63.660  58.440  47.820  1.00  0.00           H
ATOM   3029  CB  MET A 192      62.850  59.820  46.500  1.00  0.00           C
ATOM   3030  HB1 MET A 192      62.510  60.540  47.280  1.00  0.00           H
ATOM   3031  HB2 MET A 192      62.120  59.710  45.670  1.00  0.00           H
ATOM   3032  CG  MET A 192      64.230  60.350  45.920  1.00  0.00           C
ATOM   3033  HG1 MET A 192      64.070  61.370  45.510  1.00  0.00           H
ATOM   3034  HG2 MET A 192      64.460  59.680  45.050  1.00  0.00           H
ATOM   3035  SD  MET A 192      65.630  60.210  47.080  1.00  0.00           S
ATOM   3036  CE  MET A 192      65.000  61.510  48.200  1.00  0.00           C
ATOM   3037  HE1 MET A 192      63.920  61.750  48.110  1.00  0.00           H
ATOM   3038  HE2 MET A 192      65.560  62.440  47.940  1.00  0.00           H
ATOM   3039  HE3 MET A 192      65.180  61.220  49.250  1.00  0.00           H
ATOM   3040  C   MET A 192      61.540  58.320  47.950  1.00  0.00           C
ATOM   3041  O   MET A 192      61.590  58.430  49.150  1.00  0.00           O
ATOM   3042  N   PHE A 193      60.390  57.990  47.300  1.00  0.00           N
ATOM   3043  HN  PHE A 193      60.420  57.870  46.300  1.00  0.00           H
ATOM   3044  CA  PHE A 193      59.150  57.710  47.890  1.00  0.00           C
ATOM   3045  HA  PHE A 193      59.010  58.410  48.690  1.00  0.00           H
ATOM   3046  CB  PHE A 193      57.910  57.700  46.870  1.00  0.00           C
ATOM   3047  HB1 PHE A 193      57.950  56.820  46.200  1.00  0.00           H
ATOM   3048  HB2 PHE A 193      58.040  58.620  46.280  1.00  0.00           H
ATOM   3049  CG  PHE A 193      56.600  57.770  47.610  1.00  0.00           C
ATOM   3050  CD1 PHE A 193      55.760  56.580  47.660  1.00  0.00           C
ATOM   3051  HD1 PHE A 193      56.090  55.680  47.160  1.00  0.00           H
ATOM   3052  CE1 PHE A 193      54.640  56.650  48.470  1.00  0.00           C
ATOM   3053  HE1 PHE A 193      54.020  55.780  48.570  1.00  0.00           H
ATOM   3054  CZ  PHE A 193      54.160  57.900  48.900  1.00  0.00           C
ATOM   3055  HZ  PHE A 193      53.250  57.980  49.470  1.00  0.00           H
ATOM   3056  CD2 PHE A 193      56.110  59.030  48.030  1.00  0.00           C
ATOM   3057  HD2 PHE A 193      56.470  60.030  47.810  1.00  0.00           H
ATOM   3058  CE2 PHE A 193      54.940  59.080  48.710  1.00  0.00           C
ATOM   3059  HE2 PHE A 193      54.640  60.100  48.870  1.00  0.00           H
ATOM   3060  C   PHE A 193      59.240  56.440  48.810  1.00  0.00           C
ATOM   3061  O   PHE A 193      58.550  56.420  49.810  1.00  0.00           O
ATOM   3062  N   LEU A 194      59.980  55.410  48.410  1.00  0.00           N
ATOM   3063  HN  LEU A 194      60.420  55.520  47.530  1.00  0.00           H
ATOM   3064  CA  LEU A 194      60.190  54.180  49.220  1.00  0.00           C
ATOM   3065  HA  LEU A 194      59.210  53.880  49.560  1.00  0.00           H
ATOM   3066  CB  LEU A 194      60.970  53.140  48.450  1.00  0.00           C
ATOM   3067  HB1 LEU A 194      62.000  53.540  48.430  1.00  0.00           H
ATOM   3068  HB2 LEU A 194      60.600  53.040  47.410  1.00  0.00           H
ATOM   3069  CG  LEU A 194      61.030  51.820  49.120  1.00  0.00           C
ATOM   3070  HG  LEU A 194      61.510  52.060  50.090  1.00  0.00           H
ATOM   3071  CD1 LEU A 194      59.700  51.170  49.280  1.00  0.00           C
ATOM   3072 HD11 LEU A 194      58.840  51.820  49.560  1.00  0.00           H
ATOM   3073 HD12 LEU A 194      59.700  50.270  49.940  1.00  0.00           H
ATOM   3074 HD13 LEU A 194      59.420  50.750  48.300  1.00  0.00           H
ATOM   3075  CD2 LEU A 194      61.980  50.850  48.350  1.00  0.00           C
ATOM   3076 HD21 LEU A 194      61.890  49.880  48.880  1.00  0.00           H
ATOM   3077 HD22 LEU A 194      63.050  51.120  48.430  1.00  0.00           H
ATOM   3078 HD23 LEU A 194      61.620  50.680  47.310  1.00  0.00           H
ATOM   3079  C   LEU A 194      60.880  54.520  50.570  1.00  0.00           C
ATOM   3080  O   LEU A 194      60.530  53.950  51.610  1.00  0.00           O
ATOM   3081  N   LEU A 195      61.830  55.530  50.640  1.00  0.00           N
ATOM   3082  HN  LEU A 195      62.220  55.840  49.770  1.00  0.00           H
ATOM   3083  CA  LEU A 195      62.380  56.050  51.850  1.00  0.00           C
ATOM   3084  HA  LEU A 195      62.620  55.170  52.440  1.00  0.00           H
ATOM   3085  CB  LEU A 195      63.640  57.010  51.630  1.00  0.00           C
ATOM   3086  HB1 LEU A 195      63.950  57.350  52.640  1.00  0.00           H
ATOM   3087  HB2 LEU A 195      63.420  57.940  51.060  1.00  0.00           H
ATOM   3088  CG  LEU A 195      64.790  56.450  50.800  1.00  0.00           C
ATOM   3089  HG  LEU A 195      64.560  56.150  49.760  1.00  0.00           H
ATOM   3090  CD1 LEU A 195      65.890  57.470  50.790  1.00  0.00           C
ATOM   3091 HD11 LEU A 195      66.790  56.970  50.370  1.00  0.00           H
ATOM   3092 HD12 LEU A 195      66.150  57.900  51.790  1.00  0.00           H
ATOM   3093 HD13 LEU A 195      65.620  58.400  50.240  1.00  0.00           H
ATOM   3094  CD2 LEU A 195      65.330  55.160  51.430  1.00  0.00           C
ATOM   3095 HD21 LEU A 195      64.580  54.350  51.460  1.00  0.00           H
ATOM   3096 HD22 LEU A 195      65.710  55.380  52.450  1.00  0.00           H
ATOM   3097 HD23 LEU A 195      66.180  54.830  50.790  1.00  0.00           H
ATOM   3098  C   LEU A 195      61.310  56.710  52.660  1.00  0.00           C
ATOM   3099  O   LEU A 195      61.110  56.490  53.850  1.00  0.00           O
ATOM   3100  N   GLU A 196      60.390  57.490  52.000  1.00  0.00           N
ATOM   3101  HN  GLU A 196      60.510  57.640  51.030  1.00  0.00           H
ATOM   3102  CA  GLU A 196      59.270  58.140  52.570  1.00  0.00           C
ATOM   3103  HA  GLU A 196      59.680  58.700  53.410  1.00  0.00           H
ATOM   3104  CB  GLU A 196      58.640  59.160  51.600  1.00  0.00           C
ATOM   3105  HB1 GLU A 196      57.840  59.680  52.170  1.00  0.00           H
ATOM   3106  HB2 GLU A 196      58.160  58.570  50.790  1.00  0.00           H
ATOM   3107  CG  GLU A 196      59.580  60.310  51.130  1.00  0.00           C
ATOM   3108  HG1 GLU A 196      60.570  59.920  50.810  1.00  0.00           H
ATOM   3109  HG2 GLU A 196      59.790  61.000  51.980  1.00  0.00           H
ATOM   3110  CD  GLU A 196      58.910  61.020  49.960  1.00  0.00           C
ATOM   3111  OE1 GLU A 196      57.790  60.680  49.560  1.00  0.00           O
ATOM   3112  OE2 GLU A 196      59.740  61.920  49.270  1.00  0.00           O
ATOM   3113  HE2 GLU A 196      59.260  62.340  48.550  1.00  0.00           H
ATOM   3114  C   GLU A 196      58.160  57.220  53.200  1.00  0.00           C
ATOM   3115  O   GLU A 196      57.630  57.460  54.270  1.00  0.00           O
ATOM   3116  N   PHE A 197      57.880  56.160  52.370  1.00  0.00           N
ATOM   3117  HN  PHE A 197      58.210  56.200  51.430  1.00  0.00           H
ATOM   3118  CA  PHE A 197      57.010  55.020  52.850  1.00  0.00           C
ATOM   3119  HA  PHE A 197      56.140  55.540  53.250  1.00  0.00           H
ATOM   3120  CB  PHE A 197      56.540  54.090  51.680  1.00  0.00           C
ATOM   3121  HB1 PHE A 197      57.470  53.810  51.140  1.00  0.00           H
ATOM   3122  HB2 PHE A 197      55.920  54.720  50.990  1.00  0.00           H
ATOM   3123  CG  PHE A 197      55.760  52.850  51.980  1.00  0.00           C
ATOM   3124  CD1 PHE A 197      54.760  52.790  52.960  1.00  0.00           C
ATOM   3125  HD1 PHE A 197      54.490  53.720  53.440  1.00  0.00           H
ATOM   3126  CE1 PHE A 197      54.180  51.490  53.390  1.00  0.00           C
ATOM   3127  HE1 PHE A 197      53.420  51.320  54.140  1.00  0.00           H
ATOM   3128  CZ  PHE A 197      54.720  50.330  52.780  1.00  0.00           C
ATOM   3129  HZ  PHE A 197      54.300  49.370  53.050  1.00  0.00           H
ATOM   3130  CD2 PHE A 197      56.270  51.620  51.450  1.00  0.00           C
ATOM   3131  HD2 PHE A 197      57.100  51.620  50.760  1.00  0.00           H
ATOM   3132  CE2 PHE A 197      55.800  50.320  51.840  1.00  0.00           C
ATOM   3133  HE2 PHE A 197      56.190  49.380  51.470  1.00  0.00           H
ATOM   3134  C   PHE A 197      57.540  54.290  54.040  1.00  0.00           C
ATOM   3135  O   PHE A 197      56.800  53.900  54.970  1.00  0.00           O
ATOM   3136  N   PHE A 198      58.860  53.990  54.020  1.00  0.00           N
ATOM   3137  HN  PHE A 198      59.400  54.380  53.280  1.00  0.00           H
ATOM   3138  CA  PHE A 198      59.500  53.120  54.970  1.00  0.00           C
ATOM   3139  HA  PHE A 198      58.890  52.240  55.090  1.00  0.00           H
ATOM   3140  CB  PHE A 198      60.790  52.550  54.380  1.00  0.00           C
ATOM   3141  HB1 PHE A 198      61.510  53.390  54.190  1.00  0.00           H
ATOM   3142  HB2 PHE A 198      60.670  52.010  53.420  1.00  0.00           H
ATOM   3143  CG  PHE A 198      61.440  51.620  55.420  1.00  0.00           C
ATOM   3144  CD1 PHE A 198      60.710  50.470  55.930  1.00  0.00           C
ATOM   3145  HD1 PHE A 198      59.640  50.460  55.700  1.00  0.00           H
ATOM   3146  CE1 PHE A 198      61.340  49.530  56.720  1.00  0.00           C
ATOM   3147  HE1 PHE A 198      60.720  48.770  57.180  1.00  0.00           H
ATOM   3148  CZ  PHE A 198      62.670  49.620  56.940  1.00  0.00           C
ATOM   3149  HZ  PHE A 198      63.120  48.940  57.650  1.00  0.00           H
ATOM   3150  CD2 PHE A 198      62.860  51.690  55.580  1.00  0.00           C
ATOM   3151  HD2 PHE A 198      63.470  52.410  55.070  1.00  0.00           H
ATOM   3152  CE2 PHE A 198      63.450  50.630  56.390  1.00  0.00           C
ATOM   3153  HE2 PHE A 198      64.520  50.570  56.500  1.00  0.00           H
ATOM   3154  C   PHE A 198      59.590  53.840  56.320  1.00  0.00           C
ATOM   3155  O   PHE A 198      59.420  53.220  57.330  1.00  0.00           O
ATOM   3156  N   LEU A 199      59.810  55.240  56.360  1.00  0.00           N
ATOM   3157  HN  LEU A 199      60.030  55.660  55.480  1.00  0.00           H
ATOM   3158  CA  LEU A 199      60.040  56.100  57.570  1.00  0.00           C
ATOM   3159  HA  LEU A 199      61.000  55.830  57.990  1.00  0.00           H
ATOM   3160  CB  LEU A 199      60.120  57.590  57.210  1.00  0.00           C
ATOM   3161  HB1 LEU A 199      59.580  57.780  56.250  1.00  0.00           H
ATOM   3162  HB2 LEU A 199      61.180  57.900  57.070  1.00  0.00           H
ATOM   3163  CG  LEU A 199      59.610  58.650  58.190  1.00  0.00           C
ATOM   3164  HG  LEU A 199      58.750  58.240  58.740  1.00  0.00           H
ATOM   3165  CD1 LEU A 199      60.670  58.920  59.280  1.00  0.00           C
ATOM   3166 HD11 LEU A 199      60.860  58.010  59.900  1.00  0.00           H
ATOM   3167 HD12 LEU A 199      60.290  59.680  60.000  1.00  0.00           H
ATOM   3168 HD13 LEU A 199      61.570  59.340  58.790  1.00  0.00           H
ATOM   3169  CD2 LEU A 199      59.200  59.930  57.360  1.00  0.00           C
ATOM   3170 HD21 LEU A 199      58.600  59.660  56.460  1.00  0.00           H
ATOM   3171 HD22 LEU A 199      60.120  60.460  57.030  1.00  0.00           H
ATOM   3172 HD23 LEU A 199      58.610  60.620  57.990  1.00  0.00           H
ATOM   3173  C   LEU A 199      59.140  55.840  58.790  1.00  0.00           C
ATOM   3174  O   LEU A 199      59.670  55.630  59.880  1.00  0.00           O
ATOM   3175  N   PRO A 200      57.760  55.740  58.730  1.00  0.00           N
ATOM   3176  CD  PRO A 200      56.990  56.180  57.550  1.00  0.00           C
ATOM   3177  HD1 PRO A 200      57.400  55.730  56.620  1.00  0.00           H
ATOM   3178  HD2 PRO A 200      57.080  57.280  57.420  1.00  0.00           H
ATOM   3179  CA  PRO A 200      56.950  55.630  59.910  1.00  0.00           C
ATOM   3180  HA  PRO A 200      57.170  56.460  60.580  1.00  0.00           H
ATOM   3181  CB  PRO A 200      55.490  55.850  59.350  1.00  0.00           C
ATOM   3182  HB1 PRO A 200      55.060  56.850  59.520  1.00  0.00           H
ATOM   3183  HB2 PRO A 200      54.830  55.060  59.760  1.00  0.00           H
ATOM   3184  CG  PRO A 200      55.520  55.760  57.780  1.00  0.00           C
ATOM   3185  HG1 PRO A 200      55.260  54.720  57.480  1.00  0.00           H
ATOM   3186  HG2 PRO A 200      54.850  56.440  57.220  1.00  0.00           H
ATOM   3187  C   PRO A 200      57.220  54.340  60.560  1.00  0.00           C
ATOM   3188  O   PRO A 200      57.390  54.270  61.750  1.00  0.00           O
ATOM   3189  N   LEU A 201      57.300  53.300  59.710  1.00  0.00           N
ATOM   3190  HN  LEU A 201      57.380  53.600  58.770  1.00  0.00           H
ATOM   3191  CA  LEU A 201      57.500  51.850  60.010  1.00  0.00           C
ATOM   3192  HA  LEU A 201      56.710  51.490  60.670  1.00  0.00           H
ATOM   3193  CB  LEU A 201      57.410  51.050  58.670  1.00  0.00           C
ATOM   3194  HB1 LEU A 201      57.640  49.990  58.890  1.00  0.00           H
ATOM   3195  HB2 LEU A 201      58.220  51.510  58.060  1.00  0.00           H
ATOM   3196  CG  LEU A 201      56.130  51.260  57.890  1.00  0.00           C
ATOM   3197  HG  LEU A 201      56.030  52.370  57.820  1.00  0.00           H
ATOM   3198  CD1 LEU A 201      56.140  50.750  56.440  1.00  0.00           C
ATOM   3199 HD11 LEU A 201      55.120  50.930  56.040  1.00  0.00           H
ATOM   3200 HD12 LEU A 201      56.280  49.660  56.300  1.00  0.00           H
ATOM   3201 HD13 LEU A 201      56.920  51.380  55.960  1.00  0.00           H
ATOM   3202  CD2 LEU A 201      54.930  50.680  58.610  1.00  0.00           C
ATOM   3203 HD21 LEU A 201      55.110  49.680  59.020  1.00  0.00           H
ATOM   3204 HD22 LEU A 201      54.050  50.540  57.940  1.00  0.00           H
ATOM   3205 HD23 LEU A 201      54.640  51.360  59.440  1.00  0.00           H
ATOM   3206  C   LEU A 201      58.820  51.540  60.700  1.00  0.00           C
ATOM   3207  O   LEU A 201      58.870  50.790  61.690  1.00  0.00           O
ATOM   3208  N   GLY A 202      59.960  52.190  60.220  1.00  0.00           N
ATOM   3209  HN  GLY A 202      59.870  52.730  59.380  1.00  0.00           H
ATOM   3210  CA  GLY A 202      61.230  52.030  60.830  1.00  0.00           C
ATOM   3211  HA1 GLY A 202      61.930  52.290  60.050  1.00  0.00           H
ATOM   3212  HA2 GLY A 202      61.390  51.010  61.140  1.00  0.00           H
ATOM   3213  C   GLY A 202      61.400  52.800  62.110  1.00  0.00           C
ATOM   3214  O   GLY A 202      62.110  52.360  62.960  1.00  0.00           O
ATOM   3215  N   ILE A 203      60.740  54.000  62.290  1.00  0.00           N
ATOM   3216  HN  ILE A 203      60.240  54.480  61.570  1.00  0.00           H
ATOM   3217  CA  ILE A 203      60.540  54.520  63.640  1.00  0.00           C
ATOM   3218  HA  ILE A 203      61.540  54.710  63.990  1.00  0.00           H
ATOM   3219  CB  ILE A 203      59.850  55.910  63.630  1.00  0.00           C
ATOM   3220  HB  ILE A 203      58.790  55.820  63.300  1.00  0.00           H
ATOM   3221  CG2 ILE A 203      59.830  56.390  65.110  1.00  0.00           C
ATOM   3222 HG21 ILE A 203      58.990  56.020  65.740  1.00  0.00           H
ATOM   3223 HG22 ILE A 203      59.730  57.500  65.200  1.00  0.00           H
ATOM   3224 HG23 ILE A 203      60.790  56.150  65.600  1.00  0.00           H
ATOM   3225  CG1 ILE A 203      60.530  57.010  62.750  1.00  0.00           C
ATOM   3226 HG11 ILE A 203      60.880  56.720  61.730  1.00  0.00           H
ATOM   3227 HG12 ILE A 203      61.470  57.300  63.240  1.00  0.00           H
ATOM   3228  CD  ILE A 203      59.630  58.260  62.570  1.00  0.00           C
ATOM   3229  HD1 ILE A 203      58.810  57.850  61.960  1.00  0.00           H
ATOM   3230  HD2 ILE A 203      60.180  59.050  62.000  1.00  0.00           H
ATOM   3231  HD3 ILE A 203      59.230  58.620  63.540  1.00  0.00           H
ATOM   3232  C   ILE A 203      59.810  53.620  64.610  1.00  0.00           C
ATOM   3233  O   ILE A 203      60.060  53.390  65.790  1.00  0.00           O
ATOM   3234  N   ILE A 204      58.690  53.010  64.110  1.00  0.00           N
ATOM   3235  HN  ILE A 204      58.350  53.170  63.190  1.00  0.00           H
ATOM   3236  CA  ILE A 204      57.930  52.090  64.930  1.00  0.00           C
ATOM   3237  HA  ILE A 204      57.590  52.530  65.850  1.00  0.00           H
ATOM   3238  CB  ILE A 204      56.600  51.620  64.280  1.00  0.00           C
ATOM   3239  HB  ILE A 204      56.720  51.370  63.200  1.00  0.00           H
ATOM   3240  CG2 ILE A 204      55.860  50.530  65.050  1.00  0.00           C
ATOM   3241 HG21 ILE A 204      55.880  50.830  66.120  1.00  0.00           H
ATOM   3242 HG22 ILE A 204      56.280  49.520  64.850  1.00  0.00           H
ATOM   3243 HG23 ILE A 204      54.800  50.340  64.740  1.00  0.00           H
ATOM   3244  CG1 ILE A 204      55.640  52.850  64.190  1.00  0.00           C
ATOM   3245 HG11 ILE A 204      56.140  53.810  63.920  1.00  0.00           H
ATOM   3246 HG12 ILE A 204      55.130  52.920  65.160  1.00  0.00           H
ATOM   3247  CD  ILE A 204      54.550  52.760  63.100  1.00  0.00           C
ATOM   3248  HD1 ILE A 204      53.830  53.610  63.180  1.00  0.00           H
ATOM   3249  HD2 ILE A 204      53.930  51.870  63.360  1.00  0.00           H
ATOM   3250  HD3 ILE A 204      55.070  52.660  62.130  1.00  0.00           H
ATOM   3251  C   ILE A 204      58.740  50.930  65.370  1.00  0.00           C
ATOM   3252  O   ILE A 204      58.690  50.640  66.550  1.00  0.00           O
ATOM   3253  N   LEU A 205      59.550  50.350  64.460  1.00  0.00           N
ATOM   3254  HN  LEU A 205      59.510  50.650  63.520  1.00  0.00           H
ATOM   3255  CA  LEU A 205      60.490  49.290  64.760  1.00  0.00           C
ATOM   3256  HA  LEU A 205      59.820  48.510  65.100  1.00  0.00           H
ATOM   3257  CB  LEU A 205      61.230  48.810  63.540  1.00  0.00           C
ATOM   3258  HB1 LEU A 205      62.130  48.220  63.780  1.00  0.00           H
ATOM   3259  HB2 LEU A 205      61.590  49.680  62.930  1.00  0.00           H
ATOM   3260  CG  LEU A 205      60.300  47.950  62.670  1.00  0.00           C
ATOM   3261  HG  LEU A 205      59.240  48.290  62.760  1.00  0.00           H
ATOM   3262  CD1 LEU A 205      60.670  47.910  61.210  1.00  0.00           C
ATOM   3263 HD11 LEU A 205      60.180  47.140  60.580  1.00  0.00           H
ATOM   3264 HD12 LEU A 205      61.770  47.840  61.090  1.00  0.00           H
ATOM   3265 HD13 LEU A 205      60.270  48.900  60.900  1.00  0.00           H
ATOM   3266  CD2 LEU A 205      60.110  46.470  63.140  1.00  0.00           C
ATOM   3267 HD21 LEU A 205      59.290  45.990  62.580  1.00  0.00           H
ATOM   3268 HD22 LEU A 205      59.830  46.400  64.210  1.00  0.00           H
ATOM   3269 HD23 LEU A 205      61.060  45.900  63.000  1.00  0.00           H
ATOM   3270  C   LEU A 205      61.540  49.650  65.770  1.00  0.00           C
ATOM   3271  O   LEU A 205      61.750  48.990  66.790  1.00  0.00           O
ATOM   3272  N   PHE A 206      62.190  50.820  65.610  1.00  0.00           N
ATOM   3273  HN  PHE A 206      62.050  51.450  64.850  1.00  0.00           H
ATOM   3274  CA  PHE A 206      63.050  51.430  66.620  1.00  0.00           C
ATOM   3275  HA  PHE A 206      63.870  50.740  66.690  1.00  0.00           H
ATOM   3276  CB  PHE A 206      63.770  52.620  66.050  1.00  0.00           C
ATOM   3277  HB1 PHE A 206      62.980  53.350  65.730  1.00  0.00           H
ATOM   3278  HB2 PHE A 206      64.380  52.290  65.190  1.00  0.00           H
ATOM   3279  CG  PHE A 206      64.680  53.380  66.920  1.00  0.00           C
ATOM   3280  CD1 PHE A 206      66.090  53.090  67.060  1.00  0.00           C
ATOM   3281  HD1 PHE A 206      66.600  52.340  66.470  1.00  0.00           H
ATOM   3282  CE1 PHE A 206      66.940  53.830  67.840  1.00  0.00           C
ATOM   3283  HE1 PHE A 206      68.020  53.720  67.960  1.00  0.00           H
ATOM   3284  CZ  PHE A 206      66.340  54.790  68.650  1.00  0.00           C
ATOM   3285  HZ  PHE A 206      66.920  55.380  69.350  1.00  0.00           H
ATOM   3286  CD2 PHE A 206      64.160  54.400  67.700  1.00  0.00           C
ATOM   3287  HD2 PHE A 206      63.120  54.650  67.650  1.00  0.00           H
ATOM   3288  CE2 PHE A 206      64.980  55.120  68.570  1.00  0.00           C
ATOM   3289  HE2 PHE A 206      64.620  55.880  69.270  1.00  0.00           H
ATOM   3290  C   PHE A 206      62.440  51.720  67.920  1.00  0.00           C
ATOM   3291  O   PHE A 206      63.000  51.340  68.980  1.00  0.00           O
ATOM   3292  N   CYS A 207      61.210  52.270  67.970  1.00  0.00           N
ATOM   3293  HN  CYS A 207      60.790  52.600  67.130  1.00  0.00           H
ATOM   3294  CA  CYS A 207      60.500  52.520  69.210  1.00  0.00           C
ATOM   3295  HA  CYS A 207      61.210  53.100  69.770  1.00  0.00           H
ATOM   3296  CB  CYS A 207      59.150  53.300  68.990  1.00  0.00           C
ATOM   3297  HB1 CYS A 207      58.600  53.310  69.950  1.00  0.00           H
ATOM   3298  HB2 CYS A 207      58.600  52.620  68.300  1.00  0.00           H
ATOM   3299  SG  CYS A 207      59.330  54.940  68.160  1.00  0.00           S
ATOM   3300  HG1 CYS A 207      59.280  54.530  66.900  1.00  0.00           H
ATOM   3301  C   CYS A 207      60.270  51.150  69.930  1.00  0.00           C
ATOM   3302  O   CYS A 207      60.360  50.960  71.170  1.00  0.00           O
ATOM   3303  N   SER A 208      59.920  50.090  69.130  1.00  0.00           N
ATOM   3304  HN  SER A 208      59.810  50.270  68.170  1.00  0.00           H
ATOM   3305  CA  SER A 208      59.660  48.740  69.550  1.00  0.00           C
ATOM   3306  HA  SER A 208      58.870  48.720  70.290  1.00  0.00           H
ATOM   3307  CB  SER A 208      59.040  47.870  68.390  1.00  0.00           C
ATOM   3308  HB1 SER A 208      58.830  46.850  68.770  1.00  0.00           H
ATOM   3309  HB2 SER A 208      59.690  47.700  67.520  1.00  0.00           H
ATOM   3310  OG  SER A 208      57.730  48.340  68.020  1.00  0.00           O
ATOM   3311  HG1 SER A 208      57.810  49.040  67.370  1.00  0.00           H
ATOM   3312  C   SER A 208      60.850  48.050  70.240  1.00  0.00           C
ATOM   3313  O   SER A 208      60.770  47.480  71.340  1.00  0.00           O
ATOM   3314  N   ALA A 209      62.000  48.160  69.620  1.00  0.00           N
ATOM   3315  HN  ALA A 209      62.160  48.540  68.710  1.00  0.00           H
ATOM   3316  CA  ALA A 209      63.280  47.750  70.150  1.00  0.00           C
ATOM   3317  HA  ALA A 209      63.100  46.720  70.450  1.00  0.00           H
ATOM   3318  CB  ALA A 209      64.360  47.940  69.060  1.00  0.00           C
ATOM   3319  HB1 ALA A 209      64.500  49.020  68.840  1.00  0.00           H
ATOM   3320  HB2 ALA A 209      64.040  47.420  68.140  1.00  0.00           H
ATOM   3321  HB3 ALA A 209      65.340  47.460  69.290  1.00  0.00           H
ATOM   3322  C   ALA A 209      63.790  48.470  71.460  1.00  0.00           C
ATOM   3323  O   ALA A 209      64.320  47.860  72.400  1.00  0.00           O
ATOM   3324  N   ARG A 210      63.600  49.760  71.500  1.00  0.00           N
ATOM   3325  HN  ARG A 210      63.370  50.260  70.670  1.00  0.00           H
ATOM   3326  CA  ARG A 210      63.930  50.560  72.660  1.00  0.00           C
ATOM   3327  HA  ARG A 210      64.880  50.230  73.030  1.00  0.00           H
ATOM   3328  CB  ARG A 210      64.010  52.050  72.310  1.00  0.00           C
ATOM   3329  HB1 ARG A 210      64.400  52.610  73.180  1.00  0.00           H
ATOM   3330  HB2 ARG A 210      63.010  52.340  71.920  1.00  0.00           H
ATOM   3331  CG  ARG A 210      65.090  52.510  71.300  1.00  0.00           C
ATOM   3332  HG1 ARG A 210      64.980  53.610  71.240  1.00  0.00           H
ATOM   3333  HG2 ARG A 210      64.900  52.220  70.240  1.00  0.00           H
ATOM   3334  CD  ARG A 210      66.570  52.120  71.480  1.00  0.00           C
ATOM   3335  HD1 ARG A 210      67.290  52.360  70.660  1.00  0.00           H
ATOM   3336  HD2 ARG A 210      66.610  51.030  71.700  1.00  0.00           H
ATOM   3337  NE  ARG A 210      67.030  52.940  72.680  1.00  0.00           N
ATOM   3338  HE  ARG A 210      66.590  53.810  72.850  1.00  0.00           H
ATOM   3339  CZ  ARG A 210      68.240  52.780  73.160  1.00  0.00           C
ATOM   3340  NH1 ARG A 210      69.000  51.730  72.990  1.00  0.00           N
ATOM   3341 HH11 ARG A 210      68.590  50.990  72.470  1.00  0.00           H
ATOM   3342 HH12 ARG A 210      69.840  51.670  73.510  1.00  0.00           H
ATOM   3343  NH2 ARG A 210      68.720  53.800  73.840  1.00  0.00           N
ATOM   3344 HH21 ARG A 210      68.220  54.650  74.000  1.00  0.00           H
ATOM   3345 HH22 ARG A 210      69.630  53.620  74.220  1.00  0.00           H
ATOM   3346  C   ARG A 210      62.940  50.300  73.850  1.00  0.00           C
ATOM   3347  O   ARG A 210      63.340  50.360  74.970  1.00  0.00           O
ATOM   3348  N   ILE A 211      61.680  49.950  73.610  1.00  0.00           N
ATOM   3349  HN  ILE A 211      61.430  49.920  72.650  1.00  0.00           H
ATOM   3350  CA  ILE A 211      60.780  49.350  74.650  1.00  0.00           C
ATOM   3351  HA  ILE A 211      60.700  50.040  75.490  1.00  0.00           H
ATOM   3352  CB  ILE A 211      59.370  48.980  74.110  1.00  0.00           C
ATOM   3353  HB  ILE A 211      59.680  48.530  73.150  1.00  0.00           H
ATOM   3354  CG2 ILE A 211      58.640  48.060  75.060  1.00  0.00           C
ATOM   3355 HG21 ILE A 211      59.040  47.030  74.960  1.00  0.00           H
ATOM   3356 HG22 ILE A 211      57.550  48.030  74.800  1.00  0.00           H
ATOM   3357 HG23 ILE A 211      58.720  48.350  76.130  1.00  0.00           H
ATOM   3358  CG1 ILE A 211      58.620  50.270  73.940  1.00  0.00           C
ATOM   3359 HG11 ILE A 211      59.260  51.060  73.490  1.00  0.00           H
ATOM   3360 HG12 ILE A 211      58.160  50.680  74.860  1.00  0.00           H
ATOM   3361  CD  ILE A 211      57.490  50.150  72.900  1.00  0.00           C
ATOM   3362  HD1 ILE A 211      57.950  49.760  71.960  1.00  0.00           H
ATOM   3363  HD2 ILE A 211      57.110  51.180  72.720  1.00  0.00           H
ATOM   3364  HD3 ILE A 211      56.630  49.560  73.290  1.00  0.00           H
ATOM   3365  C   ILE A 211      61.440  48.120  75.270  1.00  0.00           C
ATOM   3366  O   ILE A 211      61.700  48.030  76.480  1.00  0.00           O
ATOM   3367  N   ILE A 212      61.850  47.180  74.420  1.00  0.00           N
ATOM   3368  HN  ILE A 212      61.590  47.340  73.480  1.00  0.00           H
ATOM   3369  CA  ILE A 212      62.620  45.990  74.750  1.00  0.00           C
ATOM   3370  HA  ILE A 212      62.010  45.400  75.420  1.00  0.00           H
ATOM   3371  CB  ILE A 212      62.950  45.070  73.600  1.00  0.00           C
ATOM   3372  HB  ILE A 212      63.330  45.780  72.820  1.00  0.00           H
ATOM   3373  CG2 ILE A 212      64.000  43.870  73.840  1.00  0.00           C
ATOM   3374 HG21 ILE A 212      64.010  43.210  72.940  1.00  0.00           H
ATOM   3375 HG22 ILE A 212      63.510  43.260  74.630  1.00  0.00           H
ATOM   3376 HG23 ILE A 212      65.050  44.120  74.110  1.00  0.00           H
ATOM   3377  CG1 ILE A 212      61.540  44.450  73.270  1.00  0.00           C
ATOM   3378 HG11 ILE A 212      60.720  45.200  73.310  1.00  0.00           H
ATOM   3379 HG12 ILE A 212      61.330  43.750  74.110  1.00  0.00           H
ATOM   3380  CD  ILE A 212      61.440  43.840  71.900  1.00  0.00           C
ATOM   3381  HD1 ILE A 212      60.460  43.320  71.810  1.00  0.00           H
ATOM   3382  HD2 ILE A 212      62.150  42.980  71.780  1.00  0.00           H
ATOM   3383  HD3 ILE A 212      61.520  44.540  71.050  1.00  0.00           H
ATOM   3384  C   ILE A 212      63.840  46.280  75.580  1.00  0.00           C
ATOM   3385  O   ILE A 212      64.120  45.560  76.520  1.00  0.00           O
ATOM   3386  N   TRP A 213      64.660  47.270  75.200  1.00  0.00           N
ATOM   3387  HN  TRP A 213      64.490  47.610  74.280  1.00  0.00           H
ATOM   3388  CA  TRP A 213      65.820  47.660  75.980  1.00  0.00           C
ATOM   3389  HA  TRP A 213      66.480  46.810  76.110  1.00  0.00           H
ATOM   3390  CB  TRP A 213      66.680  48.580  75.020  1.00  0.00           C
ATOM   3391  HB1 TRP A 213      65.980  49.280  74.540  1.00  0.00           H
ATOM   3392  HB2 TRP A 213      67.130  48.020  74.170  1.00  0.00           H
ATOM   3393  CG  TRP A 213      67.640  49.540  75.650  1.00  0.00           C
ATOM   3394  CD1 TRP A 213      68.910  49.220  75.920  1.00  0.00           C
ATOM   3395  HD1 TRP A 213      69.410  48.300  75.680  1.00  0.00           H
ATOM   3396  NE1 TRP A 213      69.600  50.360  76.400  1.00  0.00           N
ATOM   3397  HE1 TRP A 213      70.430  50.420  76.890  1.00  0.00           H
ATOM   3398  CE2 TRP A 213      68.690  51.350  76.520  1.00  0.00           C
ATOM   3399  CD2 TRP A 213      67.480  50.900  76.030  1.00  0.00           C
ATOM   3400  CE3 TRP A 213      66.350  51.750  75.980  1.00  0.00           C
ATOM   3401  HE3 TRP A 213      65.450  51.410  75.500  1.00  0.00           H
ATOM   3402  CZ3 TRP A 213      66.490  52.950  76.630  1.00  0.00           C
ATOM   3403  HZ3 TRP A 213      65.700  53.680  76.620  1.00  0.00           H
ATOM   3404  CZ2 TRP A 213      68.790  52.520  77.150  1.00  0.00           C
ATOM   3405  HZ2 TRP A 213      69.750  52.730  77.600  1.00  0.00           H
ATOM   3406  CH2 TRP A 213      67.710  53.320  77.210  1.00  0.00           C
ATOM   3407  HH2 TRP A 213      67.800  54.290  77.680  1.00  0.00           H
ATOM   3408  C   TRP A 213      65.500  48.260  77.360  1.00  0.00           C
ATOM   3409  O   TRP A 213      66.080  47.860  78.360  1.00  0.00           O
ATOM   3410  N   SER A 214      64.460  49.120  77.480  1.00  0.00           N
ATOM   3411  HN  SER A 214      64.080  49.500  76.640  1.00  0.00           H
ATOM   3412  CA  SER A 214      63.920  49.750  78.690  1.00  0.00           C
ATOM   3413  HA  SER A 214      64.670  50.270  79.260  1.00  0.00           H
ATOM   3414  CB  SER A 214      62.660  50.550  78.330  1.00  0.00           C
ATOM   3415  HB1 SER A 214      61.960  49.950  77.720  1.00  0.00           H
ATOM   3416  HB2 SER A 214      63.010  51.420  77.730  1.00  0.00           H
ATOM   3417  OG  SER A 214      61.990  51.130  79.510  1.00  0.00           O
ATOM   3418  HG1 SER A 214      62.560  51.810  79.890  1.00  0.00           H
ATOM   3419  C   SER A 214      63.390  48.730  79.700  1.00  0.00           C
ATOM   3420  O   SER A 214      63.600  49.000  80.930  1.00  0.00           O
ATOM   3421  N   LEU A 215      62.720  47.680  79.260  1.00  0.00           N
ATOM   3422  HN  LEU A 215      62.530  47.690  78.280  1.00  0.00           H
ATOM   3423  CA  LEU A 215      62.390  46.510  79.970  1.00  0.00           C
ATOM   3424  HA  LEU A 215      61.950  46.860  80.890  1.00  0.00           H
ATOM   3425  CB  LEU A 215      61.430  45.630  79.180  1.00  0.00           C
ATOM   3426  HB1 LEU A 215      61.250  44.610  79.590  1.00  0.00           H
ATOM   3427  HB2 LEU A 215      61.960  45.610  78.200  1.00  0.00           H
ATOM   3428  CG  LEU A 215      60.010  46.250  78.820  1.00  0.00           C
ATOM   3429  HG  LEU A 215      60.080  47.290  78.410  1.00  0.00           H
ATOM   3430  CD1 LEU A 215      59.360  45.520  77.660  1.00  0.00           C
ATOM   3431 HD11 LEU A 215      58.350  45.920  77.430  1.00  0.00           H
ATOM   3432 HD12 LEU A 215      59.360  44.430  77.820  1.00  0.00           H
ATOM   3433 HD13 LEU A 215      60.090  45.630  76.830  1.00  0.00           H
ATOM   3434  CD2 LEU A 215      59.040  46.190  80.030  1.00  0.00           C
ATOM   3435 HD21 LEU A 215      58.160  46.840  79.820  1.00  0.00           H
ATOM   3436 HD22 LEU A 215      59.590  46.590  80.910  1.00  0.00           H
ATOM   3437 HD23 LEU A 215      58.790  45.120  80.140  1.00  0.00           H
ATOM   3438  C   LEU A 215      63.650  45.670  80.370  1.00  0.00           C
ATOM   3439  O   LEU A 215      63.740  45.150  81.480  1.00  0.00           O
ATOM   3440  N   ARG A 216      64.670  45.610  79.480  1.00  0.00           N
ATOM   3441  HN  ARG A 216      64.510  45.900  78.540  1.00  0.00           H
ATOM   3442  CA  ARG A 216      65.830  44.740  79.740  1.00  0.00           C
ATOM   3443  HA  ARG A 216      65.490  43.820  80.160  1.00  0.00           H
ATOM   3444  CB  ARG A 216      66.390  44.470  78.340  1.00  0.00           C
ATOM   3445  HB1 ARG A 216      66.380  45.360  77.670  1.00  0.00           H
ATOM   3446  HB2 ARG A 216      65.720  43.780  77.770  1.00  0.00           H
ATOM   3447  CG  ARG A 216      67.840  43.910  78.290  1.00  0.00           C
ATOM   3448  HG1 ARG A 216      68.550  44.610  78.780  1.00  0.00           H
ATOM   3449  HG2 ARG A 216      68.240  43.800  77.260  1.00  0.00           H
ATOM   3450  CD  ARG A 216      68.060  42.480  78.930  1.00  0.00           C
ATOM   3451  HD1 ARG A 216      67.310  41.720  78.600  1.00  0.00           H
ATOM   3452  HD2 ARG A 216      68.050  42.510  80.040  1.00  0.00           H
ATOM   3453  NE  ARG A 216      69.420  42.130  78.460  1.00  0.00           N
ATOM   3454  HE  ARG A 216      70.100  42.850  78.550  1.00  0.00           H
ATOM   3455  CZ  ARG A 216      69.940  40.920  78.550  1.00  0.00           C
ATOM   3456  NH1 ARG A 216      69.250  39.870  78.740  1.00  0.00           N
ATOM   3457 HH11 ARG A 216      68.280  40.060  78.670  1.00  0.00           H
ATOM   3458 HH12 ARG A 216      69.730  38.990  78.690  1.00  0.00           H
ATOM   3459  NH2 ARG A 216      71.290  40.790  78.360  1.00  0.00           N
ATOM   3460 HH21 ARG A 216      71.900  41.540  78.090  1.00  0.00           H
ATOM   3461 HH22 ARG A 216      71.760  39.960  78.620  1.00  0.00           H
ATOM   3462  C   ARG A 216      66.850  45.320  80.710  1.00  0.00           C
ATOM   3463  O   ARG A 216      67.610  44.640  81.420  1.00  0.00           O
ATOM   3464  N   GLN A 217      66.720  46.650  80.990  1.00  0.00           N
ATOM   3465  HN  GLN A 217      66.090  47.190  80.440  1.00  0.00           H
ATOM   3466  CA  GLN A 217      67.590  47.320  81.950  1.00  0.00           C
ATOM   3467  HA  GLN A 217      68.520  46.790  82.130  1.00  0.00           H
ATOM   3468  CB  GLN A 217      67.870  48.830  81.580  1.00  0.00           C
ATOM   3469  HB1 GLN A 217      68.610  49.250  82.290  1.00  0.00           H
ATOM   3470  HB2 GLN A 217      66.940  49.440  81.590  1.00  0.00           H
ATOM   3471  CG  GLN A 217      68.600  49.120  80.270  1.00  0.00           C
ATOM   3472  HG1 GLN A 217      69.320  49.940  80.420  1.00  0.00           H
ATOM   3473  HG2 GLN A 217      67.970  49.540  79.450  1.00  0.00           H
ATOM   3474  CD  GLN A 217      69.550  48.020  79.770  1.00  0.00           C
ATOM   3475  OE1 GLN A 217      70.620  47.810  80.190  1.00  0.00           O
ATOM   3476  NE2 GLN A 217      69.080  47.270  78.740  1.00  0.00           N
ATOM   3477 HE21 GLN A 217      69.660  46.540  78.360  1.00  0.00           H
ATOM   3478 HE22 GLN A 217      68.100  47.350  78.590  1.00  0.00           H
ATOM   3479  C   GLN A 217      66.950  47.500  83.310  1.00  0.00           C
ATOM   3480  O   GLN A 217      67.450  48.240  84.160  1.00  0.00           O
ATOM   3481  N   ARG A 218      65.820  46.800  83.600  1.00  0.00           N
ATOM   3482  HN  ARG A 218      65.500  46.210  82.850  1.00  0.00           H
ATOM   3483  CA  ARG A 218      65.050  46.690  84.820  1.00  0.00           C
ATOM   3484  HA  ARG A 218      65.110  47.650  85.290  1.00  0.00           H
ATOM   3485  CB  ARG A 218      63.510  46.340  84.690  1.00  0.00           C
ATOM   3486  HB1 ARG A 218      62.950  46.460  85.640  1.00  0.00           H
ATOM   3487  HB2 ARG A 218      63.410  45.370  84.180  1.00  0.00           H
ATOM   3488  CG  ARG A 218      62.840  47.450  83.830  1.00  0.00           C
ATOM   3489  HG1 ARG A 218      63.170  47.360  82.770  1.00  0.00           H
ATOM   3490  HG2 ARG A 218      63.350  48.340  84.270  1.00  0.00           H
ATOM   3491  CD  ARG A 218      61.370  47.610  83.790  1.00  0.00           C
ATOM   3492  HD1 ARG A 218      60.880  47.950  84.740  1.00  0.00           H
ATOM   3493  HD2 ARG A 218      60.810  46.700  83.480  1.00  0.00           H
ATOM   3494  NE  ARG A 218      61.150  48.580  82.700  1.00  0.00           N
ATOM   3495  HE  ARG A 218      61.910  48.950  82.160  1.00  0.00           H
ATOM   3496  CZ  ARG A 218      60.090  49.400  82.550  1.00  0.00           C
ATOM   3497  NH1 ARG A 218      58.920  49.310  83.170  1.00  0.00           N
ATOM   3498 HH11 ARG A 218      58.720  48.750  83.970  1.00  0.00           H
ATOM   3499 HH12 ARG A 218      58.290  50.050  82.960  1.00  0.00           H
ATOM   3500  NH2 ARG A 218      60.190  50.400  81.680  1.00  0.00           N
ATOM   3501 HH21 ARG A 218      60.930  50.450  81.010  1.00  0.00           H
ATOM   3502 HH22 ARG A 218      59.400  51.000  81.500  1.00  0.00           H
ATOM   3503  C   ARG A 218      65.590  45.680  85.830  1.00  0.00           C
ATOM   3504  O   ARG A 218      66.500  44.890  85.490  1.00  0.00           O
ATOM   3505  N   GLN A 219      65.070  45.600  87.100  1.00  0.00           N
ATOM   3506  HN  GLN A 219      64.420  46.300  87.400  1.00  0.00           H
ATOM   3507  CA  GLN A 219      65.330  44.460  87.980  1.00  0.00           C
ATOM   3508  HA  GLN A 219      66.270  44.070  87.640  1.00  0.00           H
ATOM   3509  CB  GLN A 219      65.240  44.960  89.480  1.00  0.00           C
ATOM   3510  HB1 GLN A 219      65.560  44.170  90.200  1.00  0.00           H
ATOM   3511  HB2 GLN A 219      64.180  45.270  89.620  1.00  0.00           H
ATOM   3512  CG  GLN A 219      66.160  46.090  89.740  1.00  0.00           C
ATOM   3513  HG1 GLN A 219      66.280  46.220  90.840  1.00  0.00           H
ATOM   3514  HG2 GLN A 219      65.710  47.000  89.270  1.00  0.00           H
ATOM   3515  CD  GLN A 219      67.630  46.010  89.340  1.00  0.00           C
ATOM   3516  OE1 GLN A 219      68.570  45.600  90.060  1.00  0.00           O
ATOM   3517  NE2 GLN A 219      67.930  46.280  88.060  1.00  0.00           N
ATOM   3518 HE21 GLN A 219      68.830  45.960  87.790  1.00  0.00           H
ATOM   3519 HE22 GLN A 219      67.130  46.290  87.470  1.00  0.00           H
ATOM   3520  C   GLN A 219      64.300  43.390  87.720  1.00  0.00           C
ATOM   3521  O   GLN A 219      63.160  43.500  88.100  1.00  0.00           O
ATOM   3522  N   MET A 220      64.730  42.340  87.020  1.00  0.00           N
ATOM   3523  HN  MET A 220      65.660  42.310  86.650  1.00  0.00           H
ATOM   3524  CA  MET A 220      63.710  41.440  86.410  1.00  0.00           C
ATOM   3525  HA  MET A 220      62.730  41.590  86.810  1.00  0.00           H
ATOM   3526  CB  MET A 220      63.740  41.590  84.860  1.00  0.00           C
ATOM   3527  HB1 MET A 220      63.420  42.620  84.580  1.00  0.00           H
ATOM   3528  HB2 MET A 220      62.950  40.920  84.460  1.00  0.00           H
ATOM   3529  CG  MET A 220      65.160  41.430  84.200  1.00  0.00           C
ATOM   3530  HG1 MET A 220      65.460  40.360  84.320  1.00  0.00           H
ATOM   3531  HG2 MET A 220      65.980  41.980  84.700  1.00  0.00           H
ATOM   3532  SD  MET A 220      65.160  41.930  82.490  1.00  0.00           S
ATOM   3533  CE  MET A 220      66.900  41.580  82.330  1.00  0.00           C
ATOM   3534  HE1 MET A 220      67.160  40.670  82.890  1.00  0.00           H
ATOM   3535  HE2 MET A 220      67.580  42.420  82.620  1.00  0.00           H
ATOM   3536  HE3 MET A 220      67.100  41.400  81.240  1.00  0.00           H
ATOM   3537  C   MET A 220      63.990  40.000  86.700  1.00  0.00           C
ATOM   3538  O   MET A 220      63.240  39.120  86.250  1.00  0.00           O
ATOM   3539  N   ASP A 221      64.960  39.740  87.530  1.00  0.00           N
ATOM   3540  HN  ASP A 221      65.330  40.550  87.970  1.00  0.00           H
ATOM   3541  CA  ASP A 221      65.460  38.340  87.730  1.00  0.00           C
ATOM   3542  HA  ASP A 221      65.120  37.720  86.920  1.00  0.00           H
ATOM   3543  CB  ASP A 221      66.980  38.330  87.800  1.00  0.00           C
ATOM   3544  HB1 ASP A 221      67.260  37.270  88.000  1.00  0.00           H
ATOM   3545  HB2 ASP A 221      67.370  38.990  88.610  1.00  0.00           H
ATOM   3546  CG  ASP A 221      67.450  38.700  86.350  1.00  0.00           C
ATOM   3547  OD1 ASP A 221      66.970  38.110  85.410  1.00  0.00           O
ATOM   3548  OD2 ASP A 221      68.350  39.570  86.190  1.00  0.00           O
ATOM   3549  C   ASP A 221      64.850  37.730  88.990  1.00  0.00           C
ATOM   3550  O   ASP A 221      65.040  36.520  89.190  1.00  0.00           O
ATOM   3551  N   ARG A 222      64.160  38.520  89.870  1.00  0.00           N
ATOM   3552  HN  ARG A 222      64.040  39.480  89.630  1.00  0.00           H
ATOM   3553  CA  ARG A 222      63.650  37.970  91.110  1.00  0.00           C
ATOM   3554  HA  ARG A 222      63.930  36.930  91.200  1.00  0.00           H
ATOM   3555  CB  ARG A 222      64.260  38.670  92.380  1.00  0.00           C
ATOM   3556  HB1 ARG A 222      63.810  38.230  93.300  1.00  0.00           H
ATOM   3557  HB2 ARG A 222      63.910  39.720  92.370  1.00  0.00           H
ATOM   3558  CG  ARG A 222      65.790  38.670  92.590  1.00  0.00           C
ATOM   3559  HG1 ARG A 222      65.940  39.450  93.370  1.00  0.00           H
ATOM   3560  HG2 ARG A 222      66.390  39.060  91.730  1.00  0.00           H
ATOM   3561  CD  ARG A 222      66.370  37.310  93.120  1.00  0.00           C
ATOM   3562  HD1 ARG A 222      67.470  37.400  93.220  1.00  0.00           H
ATOM   3563  HD2 ARG A 222      66.210  36.480  92.390  1.00  0.00           H
ATOM   3564  NE  ARG A 222      65.930  37.030  94.470  1.00  0.00           N
ATOM   3565  HE  ARG A 222      65.280  37.610  94.950  1.00  0.00           H
ATOM   3566  CZ  ARG A 222      66.340  35.970  95.160  1.00  0.00           C
ATOM   3567  NH1 ARG A 222      67.130  35.020  94.710  1.00  0.00           N
ATOM   3568 HH11 ARG A 222      67.540  35.170  93.820  1.00  0.00           H
ATOM   3569 HH12 ARG A 222      67.360  34.230  95.290  1.00  0.00           H
ATOM   3570  NH2 ARG A 222      65.960  35.900  96.400  1.00  0.00           N
ATOM   3571 HH21 ARG A 222      65.310  36.600  96.680  1.00  0.00           H
ATOM   3572 HH22 ARG A 222      66.370  35.170  96.960  1.00  0.00           H
ATOM   3573  C   ARG A 222      62.100  38.070  91.110  1.00  0.00           C
ATOM   3574  O   ARG A 222      61.480  37.140  91.510  1.00  0.00           O
ATOM   3575  N   HSD A 223      61.540  39.220  90.590  1.00  0.00           N
ATOM   3576  HN  HSD A 223      62.170  39.970  90.440  1.00  0.00           H
ATOM   3577  CA  HSD A 223      60.110  39.410  90.570  1.00  0.00           C
ATOM   3578  HA  HSD A 223      59.700  38.410  90.580  1.00  0.00           H
ATOM   3579  CB  HSD A 223      59.720  40.350  91.770  1.00  0.00           C
ATOM   3580  HB1 HSD A 223      58.640  40.620  91.780  1.00  0.00           H
ATOM   3581  HB2 HSD A 223      60.330  41.270  91.690  1.00  0.00           H
ATOM   3582  ND1 HSD A 223      61.120  39.970  93.910  1.00  0.00           N
ATOM   3583  HD1 HSD A 223      61.970  40.350  93.560  1.00  0.00           H
ATOM   3584  CG  HSD A 223      59.940  39.730  93.150  1.00  0.00           C
ATOM   3585  CE1 HSD A 223      60.930  39.300  95.100  1.00  0.00           C
ATOM   3586  HE1 HSD A 223      61.610  39.380  95.940  1.00  0.00           H
ATOM   3587  NE2 HSD A 223      59.750  38.670  95.130  1.00  0.00           N
ATOM   3588  CD2 HSD A 223      59.200  38.920  93.880  1.00  0.00           C
ATOM   3589  HD2 HSD A 223      58.240  38.550  93.560  1.00  0.00           H
ATOM   3590  C   HSD A 223      59.580  40.020  89.310  1.00  0.00           C
ATOM   3591  O   HSD A 223      60.260  40.250  88.340  1.00  0.00           O
ATOM   3592  N   ALA A 224      58.260  40.270  89.250  1.00  0.00           N
ATOM   3593  HN  ALA A 224      57.600  39.730  89.770  1.00  0.00           H
ATOM   3594  CA  ALA A 224      57.640  40.930  88.060  1.00  0.00           C
ATOM   3595  HA  ALA A 224      56.610  40.920  88.420  1.00  0.00           H
ATOM   3596  CB  ALA A 224      58.020  42.410  87.790  1.00  0.00           C
ATOM   3597  HB1 ALA A 224      57.190  42.960  87.300  1.00  0.00           H
ATOM   3598  HB2 ALA A 224      58.950  42.410  87.170  1.00  0.00           H
ATOM   3599  HB3 ALA A 224      58.260  42.870  88.780  1.00  0.00           H
ATOM   3600  C   ALA A 224      57.410  40.110  86.860  1.00  0.00           C
ATOM   3601  O   ALA A 224      57.790  38.970  86.810  1.00  0.00           O
ATOM   3602  N   LYS A 225      56.760  40.660  85.700  1.00  0.00           N
ATOM   3603  HN  LYS A 225      56.390  41.590  85.750  1.00  0.00           H
ATOM   3604  CA  LYS A 225      56.530  39.830  84.550  1.00  0.00           C
ATOM   3605  HA  LYS A 225      56.970  38.850  84.620  1.00  0.00           H
ATOM   3606  CB  LYS A 225      54.980  39.630  84.250  1.00  0.00           C
ATOM   3607  HB1 LYS A 225      54.820  39.130  83.260  1.00  0.00           H
ATOM   3608  HB2 LYS A 225      54.370  40.550  84.220  1.00  0.00           H
ATOM   3609  CG  LYS A 225      54.280  38.780  85.320  1.00  0.00           C
ATOM   3610  HG1 LYS A 225      53.200  38.740  85.050  1.00  0.00           H
ATOM   3611  HG2 LYS A 225      54.450  39.170  86.340  1.00  0.00           H
ATOM   3612  CD  LYS A 225      54.770  37.270  85.340  1.00  0.00           C
ATOM   3613  HD1 LYS A 225      55.810  37.380  85.710  1.00  0.00           H
ATOM   3614  HD2 LYS A 225      54.850  36.910  84.300  1.00  0.00           H
ATOM   3615  CE  LYS A 225      53.880  36.290  86.120  1.00  0.00           C
ATOM   3616  HE1 LYS A 225      52.890  36.230  85.620  1.00  0.00           H
ATOM   3617  HE2 LYS A 225      53.730  36.530  87.200  1.00  0.00           H
ATOM   3618  NZ  LYS A 225      54.390  34.870  85.980  1.00  0.00           N
ATOM   3619  HZ1 LYS A 225      53.730  34.140  86.310  1.00  0.00           H
ATOM   3620  HZ2 LYS A 225      55.210  34.890  86.620  1.00  0.00           H
ATOM   3621  HZ3 LYS A 225      54.630  34.740  84.980  1.00  0.00           H
ATOM   3622  C   LYS A 225      57.170  40.510  83.290  1.00  0.00           C
ATOM   3623  O   LYS A 225      56.710  40.500  82.160  1.00  0.00           O
ATOM   3624  N   ILE A 226      58.220  41.270  83.510  1.00  0.00           N
ATOM   3625  HN  ILE A 226      58.610  41.150  84.420  1.00  0.00           H
ATOM   3626  CA  ILE A 226      58.990  41.990  82.530  1.00  0.00           C
ATOM   3627  HA  ILE A 226      58.370  42.710  82.020  1.00  0.00           H
ATOM   3628  CB  ILE A 226      60.080  42.750  83.280  1.00  0.00           C
ATOM   3629  HB  ILE A 226      60.670  42.080  83.950  1.00  0.00           H
ATOM   3630  CG2 ILE A 226      61.140  43.400  82.300  1.00  0.00           C
ATOM   3631 HG21 ILE A 226      61.790  42.610  81.860  1.00  0.00           H
ATOM   3632 HG22 ILE A 226      61.750  44.170  82.810  1.00  0.00           H
ATOM   3633 HG23 ILE A 226      60.520  43.970  81.560  1.00  0.00           H
ATOM   3634  CG1 ILE A 226      59.440  43.860  84.110  1.00  0.00           C
ATOM   3635 HG11 ILE A 226      58.440  43.540  84.500  1.00  0.00           H
ATOM   3636 HG12 ILE A 226      59.250  44.770  83.500  1.00  0.00           H
ATOM   3637  CD  ILE A 226      60.300  44.290  85.310  1.00  0.00           C
ATOM   3638  HD1 ILE A 226      59.770  44.990  85.990  1.00  0.00           H
ATOM   3639  HD2 ILE A 226      61.370  44.550  85.180  1.00  0.00           H
ATOM   3640  HD3 ILE A 226      60.370  43.360  85.930  1.00  0.00           H
ATOM   3641  C   ILE A 226      59.530  41.090  81.390  1.00  0.00           C
ATOM   3642  O   ILE A 226      59.400  41.430  80.220  1.00  0.00           O
ATOM   3643  N   LYS A 227      60.020  39.900  81.620  1.00  0.00           N
ATOM   3644  HN  LYS A 227      59.940  39.420  82.480  1.00  0.00           H
ATOM   3645  CA  LYS A 227      60.510  39.020  80.590  1.00  0.00           C
ATOM   3646  HA  LYS A 227      61.140  39.540  79.870  1.00  0.00           H
ATOM   3647  CB  LYS A 227      61.250  37.760  81.180  1.00  0.00           C
ATOM   3648  HB1 LYS A 227      61.360  37.010  80.370  1.00  0.00           H
ATOM   3649  HB2 LYS A 227      60.540  37.250  81.880  1.00  0.00           H
ATOM   3650  CG  LYS A 227      62.600  38.220  81.750  1.00  0.00           C
ATOM   3651  HG1 LYS A 227      62.270  39.060  82.420  1.00  0.00           H
ATOM   3652  HG2 LYS A 227      63.240  38.730  81.000  1.00  0.00           H
ATOM   3653  CD  LYS A 227      63.410  37.080  82.440  1.00  0.00           C
ATOM   3654  HD1 LYS A 227      63.950  36.510  81.660  1.00  0.00           H
ATOM   3655  HD2 LYS A 227      62.710  36.370  82.920  1.00  0.00           H
ATOM   3656  CE  LYS A 227      64.470  37.670  83.360  1.00  0.00           C
ATOM   3657  HE1 LYS A 227      63.920  38.270  84.120  1.00  0.00           H
ATOM   3658  HE2 LYS A 227      65.140  38.370  82.810  1.00  0.00           H
ATOM   3659  NZ  LYS A 227      65.180  36.600  84.070  1.00  0.00           N
ATOM   3660  HZ1 LYS A 227      65.850  37.050  84.710  1.00  0.00           H
ATOM   3661  HZ2 LYS A 227      65.700  36.030  83.380  1.00  0.00           H
ATOM   3662  HZ3 LYS A 227      64.480  36.000  84.550  1.00  0.00           H
ATOM   3663  C   LYS A 227      59.320  38.580  79.710  1.00  0.00           C
ATOM   3664  O   LYS A 227      59.350  38.500  78.470  1.00  0.00           O
ATOM   3665  N   ARG A 228      58.120  38.360  80.360  1.00  0.00           N
ATOM   3666  HN  ARG A 228      58.030  38.520  81.330  1.00  0.00           H
ATOM   3667  CA  ARG A 228      56.850  38.060  79.770  1.00  0.00           C
ATOM   3668  HA  ARG A 228      57.090  37.190  79.190  1.00  0.00           H
ATOM   3669  CB  ARG A 228      55.680  37.710  80.710  1.00  0.00           C
ATOM   3670  HB1 ARG A 228      55.390  38.630  81.260  1.00  0.00           H
ATOM   3671  HB2 ARG A 228      55.950  36.890  81.420  1.00  0.00           H
ATOM   3672  CG  ARG A 228      54.440  37.220  79.860  1.00  0.00           C
ATOM   3673  HG1 ARG A 228      54.790  36.650  78.970  1.00  0.00           H
ATOM   3674  HG2 ARG A 228      54.030  38.090  79.320  1.00  0.00           H
ATOM   3675  CD  ARG A 228      53.420  36.560  80.720  1.00  0.00           C
ATOM   3676  HD1 ARG A 228      53.950  35.860  81.420  1.00  0.00           H
ATOM   3677  HD2 ARG A 228      52.590  36.100  80.130  1.00  0.00           H
ATOM   3678  NE  ARG A 228      52.780  37.570  81.590  1.00  0.00           N
ATOM   3679  HE  ARG A 228      53.000  38.540  81.500  1.00  0.00           H
ATOM   3680  CZ  ARG A 228      51.820  37.340  82.500  1.00  0.00           C
ATOM   3681  NH1 ARG A 228      51.400  36.140  82.670  1.00  0.00           N
ATOM   3682 HH11 ARG A 228      51.620  35.380  82.070  1.00  0.00           H
ATOM   3683 HH12 ARG A 228      50.600  36.090  83.280  1.00  0.00           H
ATOM   3684  NH2 ARG A 228      51.240  38.340  83.150  1.00  0.00           N
ATOM   3685 HH21 ARG A 228      51.210  39.170  82.600  1.00  0.00           H
ATOM   3686 HH22 ARG A 228      50.670  38.000  83.900  1.00  0.00           H
ATOM   3687  C   ARG A 228      56.380  39.180  78.840  1.00  0.00           C
ATOM   3688  O   ARG A 228      56.070  38.940  77.700  1.00  0.00           O
ATOM   3689  N   ALA A 229      56.510  40.400  79.370  1.00  0.00           N
ATOM   3690  HN  ALA A 229      56.730  40.330  80.330  1.00  0.00           H
ATOM   3691  CA  ALA A 229      56.440  41.660  78.670  1.00  0.00           C
ATOM   3692  HA  ALA A 229      55.440  41.850  78.280  1.00  0.00           H
ATOM   3693  CB  ALA A 229      56.760  42.840  79.660  1.00  0.00           C
ATOM   3694  HB1 ALA A 229      56.140  42.690  80.570  1.00  0.00           H
ATOM   3695  HB2 ALA A 229      56.560  43.790  79.110  1.00  0.00           H
ATOM   3696  HB3 ALA A 229      57.850  42.920  79.890  1.00  0.00           H
ATOM   3697  C   ALA A 229      57.390  41.840  77.470  1.00  0.00           C
ATOM   3698  O   ALA A 229      56.960  42.310  76.410  1.00  0.00           O
ATOM   3699  N   ILE A 230      58.660  41.450  77.500  1.00  0.00           N
ATOM   3700  HN  ILE A 230      59.130  41.190  78.350  1.00  0.00           H
ATOM   3701  CA  ILE A 230      59.480  41.460  76.300  1.00  0.00           C
ATOM   3702  HA  ILE A 230      59.390  42.430  75.830  1.00  0.00           H
ATOM   3703  CB  ILE A 230      60.990  41.230  76.660  1.00  0.00           C
ATOM   3704  HB  ILE A 230      61.110  40.250  77.160  1.00  0.00           H
ATOM   3705  CG2 ILE A 230      61.870  41.010  75.400  1.00  0.00           C
ATOM   3706 HG21 ILE A 230      62.910  40.810  75.720  1.00  0.00           H
ATOM   3707 HG22 ILE A 230      61.850  41.890  74.710  1.00  0.00           H
ATOM   3708 HG23 ILE A 230      61.590  40.080  74.860  1.00  0.00           H
ATOM   3709  CG1 ILE A 230      61.570  42.290  77.620  1.00  0.00           C
ATOM   3710 HG11 ILE A 230      60.870  42.370  78.480  1.00  0.00           H
ATOM   3711 HG12 ILE A 230      61.630  43.290  77.130  1.00  0.00           H
ATOM   3712  CD  ILE A 230      62.910  41.870  78.150  1.00  0.00           C
ATOM   3713  HD1 ILE A 230      62.840  40.960  78.780  1.00  0.00           H
ATOM   3714  HD2 ILE A 230      63.200  42.730  78.800  1.00  0.00           H
ATOM   3715  HD3 ILE A 230      63.680  41.660  77.380  1.00  0.00           H
ATOM   3716  C   ILE A 230      58.910  40.390  75.260  1.00  0.00           C
ATOM   3717  O   ILE A 230      58.660  40.770  74.120  1.00  0.00           O
ATOM   3718  N   THR A 231      58.560  39.190  75.700  1.00  0.00           N
ATOM   3719  HN  THR A 231      58.620  39.020  76.680  1.00  0.00           H
ATOM   3720  CA  THR A 231      58.080  38.150  74.900  1.00  0.00           C
ATOM   3721  HA  THR A 231      58.910  38.010  74.230  1.00  0.00           H
ATOM   3722  CB  THR A 231      57.800  36.820  75.690  1.00  0.00           C
ATOM   3723  HB  THR A 231      56.950  36.840  76.410  1.00  0.00           H
ATOM   3724  OG1 THR A 231      58.900  36.330  76.470  1.00  0.00           O
ATOM   3725  HG1 THR A 231      59.080  37.110  77.010  1.00  0.00           H
ATOM   3726  CG2 THR A 231      57.360  35.790  74.680  1.00  0.00           C
ATOM   3727 HG21 THR A 231      57.330  34.810  75.210  1.00  0.00           H
ATOM   3728 HG22 THR A 231      57.880  35.760  73.700  1.00  0.00           H
ATOM   3729 HG23 THR A 231      56.310  35.990  74.380  1.00  0.00           H
ATOM   3730  C   THR A 231      56.780  38.490  74.120  1.00  0.00           C
ATOM   3731  O   THR A 231      56.620  38.280  72.920  1.00  0.00           O
ATOM   3732  N   PHE A 232      55.840  39.130  74.770  1.00  0.00           N
ATOM   3733  HN  PHE A 232      56.010  39.370  75.730  1.00  0.00           H
ATOM   3734  CA  PHE A 232      54.640  39.670  74.150  1.00  0.00           C
ATOM   3735  HA  PHE A 232      54.200  38.850  73.590  1.00  0.00           H
ATOM   3736  CB  PHE A 232      53.640  40.160  75.260  1.00  0.00           C
ATOM   3737  HB1 PHE A 232      54.140  40.940  75.870  1.00  0.00           H
ATOM   3738  HB2 PHE A 232      53.470  39.310  75.950  1.00  0.00           H
ATOM   3739  CG  PHE A 232      52.330  40.600  74.710  1.00  0.00           C
ATOM   3740  CD1 PHE A 232      52.170  41.900  74.140  1.00  0.00           C
ATOM   3741  HD1 PHE A 232      53.070  42.430  73.900  1.00  0.00           H
ATOM   3742  CE1 PHE A 232      50.900  42.360  73.690  1.00  0.00           C
ATOM   3743  HE1 PHE A 232      51.000  43.340  73.240  1.00  0.00           H
ATOM   3744  CZ  PHE A 232      49.810  41.520  73.770  1.00  0.00           C
ATOM   3745  HZ  PHE A 232      48.930  41.900  73.270  1.00  0.00           H
ATOM   3746  CD2 PHE A 232      51.170  39.800  74.880  1.00  0.00           C
ATOM   3747  HD2 PHE A 232      51.120  38.860  75.390  1.00  0.00           H
ATOM   3748  CE2 PHE A 232      49.920  40.250  74.490  1.00  0.00           C
ATOM   3749  HE2 PHE A 232      49.070  39.590  74.590  1.00  0.00           H
ATOM   3750  C   PHE A 232      54.950  40.790  73.050  1.00  0.00           C
ATOM   3751  O   PHE A 232      54.340  40.880  71.990  1.00  0.00           O
ATOM   3752  N   ILE A 233      55.900  41.770  73.360  1.00  0.00           N
ATOM   3753  HN  ILE A 233      56.380  41.860  74.230  1.00  0.00           H
ATOM   3754  CA  ILE A 233      56.390  42.630  72.230  1.00  0.00           C
ATOM   3755  HA  ILE A 233      55.550  43.230  71.940  1.00  0.00           H
ATOM   3756  CB  ILE A 233      57.350  43.750  72.730  1.00  0.00           C
ATOM   3757  HB  ILE A 233      58.180  43.250  73.270  1.00  0.00           H
ATOM   3758  CG2 ILE A 233      57.870  44.570  71.550  1.00  0.00           C
ATOM   3759 HG21 ILE A 233      58.540  43.980  70.890  1.00  0.00           H
ATOM   3760 HG22 ILE A 233      58.360  45.560  71.660  1.00  0.00           H
ATOM   3761 HG23 ILE A 233      57.070  44.750  70.790  1.00  0.00           H
ATOM   3762  CG1 ILE A 233      56.640  44.580  73.860  1.00  0.00           C
ATOM   3763 HG11 ILE A 233      57.380  45.250  74.350  1.00  0.00           H
ATOM   3764 HG12 ILE A 233      56.260  43.890  74.640  1.00  0.00           H
ATOM   3765  CD  ILE A 233      55.490  45.390  73.300  1.00  0.00           C
ATOM   3766  HD1 ILE A 233      54.670  44.760  72.880  1.00  0.00           H
ATOM   3767  HD2 ILE A 233      55.910  46.080  72.540  1.00  0.00           H
ATOM   3768  HD3 ILE A 233      54.920  45.890  74.120  1.00  0.00           H
ATOM   3769  C   ILE A 233      57.060  41.920  71.060  1.00  0.00           C
ATOM   3770  O   ILE A 233      56.850  42.340  69.920  1.00  0.00           O
ATOM   3771  N   MET A 234      57.870  40.870  71.270  1.00  0.00           N
ATOM   3772  HN  MET A 234      57.760  40.520  72.200  1.00  0.00           H
ATOM   3773  CA  MET A 234      58.590  40.080  70.190  1.00  0.00           C
ATOM   3774  HA  MET A 234      59.250  40.720  69.650  1.00  0.00           H
ATOM   3775  CB  MET A 234      59.510  39.000  70.760  1.00  0.00           C
ATOM   3776  HB1 MET A 234      59.820  38.330  69.930  1.00  0.00           H
ATOM   3777  HB2 MET A 234      58.840  38.350  71.380  1.00  0.00           H
ATOM   3778  CG  MET A 234      60.700  39.500  71.550  1.00  0.00           C
ATOM   3779  HG1 MET A 234      61.030  38.740  72.290  1.00  0.00           H
ATOM   3780  HG2 MET A 234      60.330  40.470  71.970  1.00  0.00           H
ATOM   3781  SD  MET A 234      62.160  39.930  70.630  1.00  0.00           S
ATOM   3782  CE  MET A 234      63.320  40.180  71.970  1.00  0.00           C
ATOM   3783  HE1 MET A 234      64.320  40.030  71.520  1.00  0.00           H
ATOM   3784  HE2 MET A 234      63.140  39.370  72.700  1.00  0.00           H
ATOM   3785  HE3 MET A 234      63.280  41.110  72.590  1.00  0.00           H
ATOM   3786  C   MET A 234      57.670  39.440  69.200  1.00  0.00           C
ATOM   3787  O   MET A 234      57.860  39.460  67.970  1.00  0.00           O
ATOM   3788  N   VAL A 235      56.540  38.830  69.640  1.00  0.00           N
ATOM   3789  HN  VAL A 235      56.440  38.670  70.620  1.00  0.00           H
ATOM   3790  CA  VAL A 235      55.450  38.260  68.800  1.00  0.00           C
ATOM   3791  HA  VAL A 235      56.030  37.750  68.030  1.00  0.00           H
ATOM   3792  CB  VAL A 235      54.490  37.320  69.520  1.00  0.00           C
ATOM   3793  HB  VAL A 235      55.130  36.530  69.970  1.00  0.00           H
ATOM   3794  CG1 VAL A 235      53.650  38.010  70.600  1.00  0.00           C
ATOM   3795 HG11 VAL A 235      54.240  38.390  71.470  1.00  0.00           H
ATOM   3796 HG12 VAL A 235      52.920  37.250  70.940  1.00  0.00           H
ATOM   3797 HG13 VAL A 235      53.060  38.820  70.130  1.00  0.00           H
ATOM   3798  CG2 VAL A 235      53.480  36.710  68.600  1.00  0.00           C
ATOM   3799 HG21 VAL A 235      53.230  35.720  69.030  1.00  0.00           H
ATOM   3800 HG22 VAL A 235      53.890  36.560  67.590  1.00  0.00           H
ATOM   3801 HG23 VAL A 235      52.580  37.340  68.480  1.00  0.00           H
ATOM   3802  C   VAL A 235      54.710  39.370  68.080  1.00  0.00           C
ATOM   3803  O   VAL A 235      54.260  39.170  66.940  1.00  0.00           O
ATOM   3804  N   VAL A 236      54.480  40.530  68.680  1.00  0.00           N
ATOM   3805  HN  VAL A 236      54.940  40.750  69.540  1.00  0.00           H
ATOM   3806  CA  VAL A 236      53.850  41.700  68.030  1.00  0.00           C
ATOM   3807  HA  VAL A 236      52.930  41.440  67.520  1.00  0.00           H
ATOM   3808  CB  VAL A 236      53.430  42.780  69.100  1.00  0.00           C
ATOM   3809  HB  VAL A 236      54.320  42.940  69.750  1.00  0.00           H
ATOM   3810  CG1 VAL A 236      53.130  44.170  68.460  1.00  0.00           C
ATOM   3811 HG11 VAL A 236      52.320  43.970  67.720  1.00  0.00           H
ATOM   3812 HG12 VAL A 236      53.960  44.600  67.860  1.00  0.00           H
ATOM   3813 HG13 VAL A 236      52.830  44.850  69.300  1.00  0.00           H
ATOM   3814  CG2 VAL A 236      52.220  42.240  69.840  1.00  0.00           C
ATOM   3815 HG21 VAL A 236      51.380  42.100  69.130  1.00  0.00           H
ATOM   3816 HG22 VAL A 236      51.890  42.880  70.670  1.00  0.00           H
ATOM   3817 HG23 VAL A 236      52.410  41.220  70.270  1.00  0.00           H
ATOM   3818  C   VAL A 236      54.710  42.310  66.910  1.00  0.00           C
ATOM   3819  O   VAL A 236      54.290  42.640  65.840  1.00  0.00           O
ATOM   3820  N   ALA A 237      56.050  42.420  67.220  1.00  0.00           N
ATOM   3821  HN  ALA A 237      56.260  42.300  68.190  1.00  0.00           H
ATOM   3822  CA  ALA A 237      57.110  42.870  66.380  1.00  0.00           C
ATOM   3823  HA  ALA A 237      56.840  43.820  65.960  1.00  0.00           H
ATOM   3824  CB  ALA A 237      58.450  42.970  67.160  1.00  0.00           C
ATOM   3825  HB1 ALA A 237      58.470  43.850  67.850  1.00  0.00           H
ATOM   3826  HB2 ALA A 237      59.280  43.220  66.460  1.00  0.00           H
ATOM   3827  HB3 ALA A 237      58.650  42.020  67.700  1.00  0.00           H
ATOM   3828  C   ALA A 237      57.350  41.990  65.200  1.00  0.00           C
ATOM   3829  O   ALA A 237      57.430  42.540  64.060  1.00  0.00           O
ATOM   3830  N   ILE A 238      57.340  40.600  65.390  1.00  0.00           N
ATOM   3831  HN  ILE A 238      57.290  40.230  66.320  1.00  0.00           H
ATOM   3832  CA  ILE A 238      57.310  39.560  64.410  1.00  0.00           C
ATOM   3833  HA  ILE A 238      58.200  39.660  63.810  1.00  0.00           H
ATOM   3834  CB  ILE A 238      57.310  38.190  65.090  1.00  0.00           C
ATOM   3835  HB  ILE A 238      56.750  38.180  66.050  1.00  0.00           H
ATOM   3836  CG2 ILE A 238      56.700  37.100  64.220  1.00  0.00           C
ATOM   3837 HG21 ILE A 238      55.660  37.290  63.890  1.00  0.00           H
ATOM   3838 HG22 ILE A 238      56.700  36.120  64.750  1.00  0.00           H
ATOM   3839 HG23 ILE A 238      57.320  36.990  63.310  1.00  0.00           H
ATOM   3840  CG1 ILE A 238      58.800  37.760  65.340  1.00  0.00           C
ATOM   3841 HG11 ILE A 238      59.310  38.620  65.830  1.00  0.00           H
ATOM   3842 HG12 ILE A 238      59.160  37.350  64.370  1.00  0.00           H
ATOM   3843  CD  ILE A 238      59.010  36.640  66.320  1.00  0.00           C
ATOM   3844  HD1 ILE A 238      58.620  35.690  65.880  1.00  0.00           H
ATOM   3845  HD2 ILE A 238      58.580  36.960  67.290  1.00  0.00           H
ATOM   3846  HD3 ILE A 238      60.080  36.420  66.500  1.00  0.00           H
ATOM   3847  C   ILE A 238      56.140  39.690  63.440  1.00  0.00           C
ATOM   3848  O   ILE A 238      56.390  39.780  62.230  1.00  0.00           O
ATOM   3849  N   VAL A 239      54.890  39.950  63.870  1.00  0.00           N
ATOM   3850  HN  VAL A 239      54.700  39.850  64.840  1.00  0.00           H
ATOM   3851  CA  VAL A 239      53.760  40.230  63.020  1.00  0.00           C
ATOM   3852  HA  VAL A 239      53.770  39.440  62.280  1.00  0.00           H
ATOM   3853  CB  VAL A 239      52.430  40.150  63.800  1.00  0.00           C
ATOM   3854  HB  VAL A 239      52.540  40.850  64.660  1.00  0.00           H
ATOM   3855  CG1 VAL A 239      51.220  40.630  62.970  1.00  0.00           C
ATOM   3856 HG11 VAL A 239      51.200  41.730  62.780  1.00  0.00           H
ATOM   3857 HG12 VAL A 239      50.350  40.250  63.550  1.00  0.00           H
ATOM   3858 HG13 VAL A 239      51.000  40.070  62.030  1.00  0.00           H
ATOM   3859  CG2 VAL A 239      52.230  38.660  64.280  1.00  0.00           C
ATOM   3860 HG21 VAL A 239      52.900  38.390  65.120  1.00  0.00           H
ATOM   3861 HG22 VAL A 239      52.520  37.950  63.480  1.00  0.00           H
ATOM   3862 HG23 VAL A 239      51.160  38.560  64.560  1.00  0.00           H
ATOM   3863  C   VAL A 239      53.900  41.490  62.230  1.00  0.00           C
ATOM   3864  O   VAL A 239      53.660  41.620  61.060  1.00  0.00           O
ATOM   3865  N   PHE A 240      54.420  42.580  62.810  1.00  0.00           N
ATOM   3866  HN  PHE A 240      54.620  42.450  63.780  1.00  0.00           H
ATOM   3867  CA  PHE A 240      54.740  43.910  62.300  1.00  0.00           C
ATOM   3868  HA  PHE A 240      53.890  44.380  61.820  1.00  0.00           H
ATOM   3869  CB  PHE A 240      55.200  44.930  63.420  1.00  0.00           C
ATOM   3870  HB1 PHE A 240      56.210  44.600  63.740  1.00  0.00           H
ATOM   3871  HB2 PHE A 240      54.520  44.690  64.280  1.00  0.00           H
ATOM   3872  CG  PHE A 240      55.290  46.360  63.010  1.00  0.00           C
ATOM   3873  CD1 PHE A 240      54.310  47.310  63.380  1.00  0.00           C
ATOM   3874  HD1 PHE A 240      53.530  47.160  64.100  1.00  0.00           H
ATOM   3875  CE1 PHE A 240      54.340  48.530  62.720  1.00  0.00           C
ATOM   3876  HE1 PHE A 240      53.620  49.300  63.000  1.00  0.00           H
ATOM   3877  CZ  PHE A 240      55.390  48.960  61.940  1.00  0.00           C
ATOM   3878  HZ  PHE A 240      55.420  49.990  61.620  1.00  0.00           H
ATOM   3879  CD2 PHE A 240      56.340  46.770  62.150  1.00  0.00           C
ATOM   3880  HD2 PHE A 240      57.090  46.020  61.950  1.00  0.00           H
ATOM   3881  CE2 PHE A 240      56.410  48.020  61.590  1.00  0.00           C
ATOM   3882  HE2 PHE A 240      57.310  48.280  61.060  1.00  0.00           H
ATOM   3883  C   PHE A 240      55.800  43.770  61.220  1.00  0.00           C
ATOM   3884  O   PHE A 240      55.540  44.260  60.130  1.00  0.00           O
ATOM   3885  N   VAL A 241      56.940  43.010  61.390  1.00  0.00           N
ATOM   3886  HN  VAL A 241      57.160  42.610  62.270  1.00  0.00           H
ATOM   3887  CA  VAL A 241      57.910  42.770  60.360  1.00  0.00           C
ATOM   3888  HA  VAL A 241      58.200  43.760  60.050  1.00  0.00           H
ATOM   3889  CB  VAL A 241      59.260  42.090  60.810  1.00  0.00           C
ATOM   3890  HB  VAL A 241      58.950  41.190  61.380  1.00  0.00           H
ATOM   3891  CG1 VAL A 241      60.200  41.580  59.650  1.00  0.00           C
ATOM   3892 HG11 VAL A 241      61.140  41.080  59.960  1.00  0.00           H
ATOM   3893 HG12 VAL A 241      60.410  42.450  59.000  1.00  0.00           H
ATOM   3894 HG13 VAL A 241      59.650  40.800  59.050  1.00  0.00           H
ATOM   3895  CG2 VAL A 241      60.080  43.070  61.640  1.00  0.00           C
ATOM   3896 HG21 VAL A 241      60.390  43.940  61.030  1.00  0.00           H
ATOM   3897 HG22 VAL A 241      60.950  42.610  62.140  1.00  0.00           H
ATOM   3898 HG23 VAL A 241      59.500  43.470  62.500  1.00  0.00           H
ATOM   3899  C   VAL A 241      57.260  41.930  59.230  1.00  0.00           C
ATOM   3900  O   VAL A 241      57.440  42.160  58.010  1.00  0.00           O
ATOM   3901  N   ILE A 242      56.360  40.990  59.640  1.00  0.00           N
ATOM   3902  HN  ILE A 242      56.060  40.870  60.580  1.00  0.00           H
ATOM   3903  CA  ILE A 242      55.530  40.240  58.700  1.00  0.00           C
ATOM   3904  HA  ILE A 242      56.120  39.870  57.870  1.00  0.00           H
ATOM   3905  CB  ILE A 242      55.000  38.910  59.260  1.00  0.00           C
ATOM   3906  HB  ILE A 242      55.160  38.980  60.360  1.00  0.00           H
ATOM   3907  CG2 ILE A 242      53.510  38.520  59.090  1.00  0.00           C
ATOM   3908 HG21 ILE A 242      53.400  37.430  59.260  1.00  0.00           H
ATOM   3909 HG22 ILE A 242      53.360  38.710  58.000  1.00  0.00           H
ATOM   3910 HG23 ILE A 242      52.910  39.220  59.710  1.00  0.00           H
ATOM   3911  CG1 ILE A 242      55.950  37.840  58.710  1.00  0.00           C
ATOM   3912 HG11 ILE A 242      56.020  37.950  57.600  1.00  0.00           H
ATOM   3913 HG12 ILE A 242      55.420  36.900  58.950  1.00  0.00           H
ATOM   3914  CD  ILE A 242      57.330  37.800  59.400  1.00  0.00           C
ATOM   3915  HD1 ILE A 242      57.790  38.750  59.050  1.00  0.00           H
ATOM   3916  HD2 ILE A 242      57.980  36.970  59.030  1.00  0.00           H
ATOM   3917  HD3 ILE A 242      57.290  37.800  60.510  1.00  0.00           H
ATOM   3918  C   ILE A 242      54.550  41.040  57.860  1.00  0.00           C
ATOM   3919  O   ILE A 242      54.530  40.910  56.630  1.00  0.00           O
ATOM   3920  N   CYS A 243      53.850  42.020  58.400  1.00  0.00           N
ATOM   3921  HN  CYS A 243      54.010  42.220  59.370  1.00  0.00           H
ATOM   3922  CA  CYS A 243      52.970  43.040  57.810  1.00  0.00           C
ATOM   3923  HA  CYS A 243      52.080  42.630  57.350  1.00  0.00           H
ATOM   3924  CB  CYS A 243      52.420  43.910  59.030  1.00  0.00           C
ATOM   3925  HB1 CYS A 243      52.160  44.910  58.620  1.00  0.00           H
ATOM   3926  HB2 CYS A 243      53.290  44.020  59.700  1.00  0.00           H
ATOM   3927  SG  CYS A 243      51.120  43.090  59.970  1.00  0.00           S
ATOM   3928  HG1 CYS A 243      51.860  42.020  60.200  1.00  0.00           H
ATOM   3929  C   CYS A 243      53.580  43.920  56.740  1.00  0.00           C
ATOM   3930  O   CYS A 243      52.980  44.230  55.720  1.00  0.00           O
ATOM   3931  N   PHE A 244      54.780  44.450  57.040  1.00  0.00           N
ATOM   3932  HN  PHE A 244      55.280  44.140  57.850  1.00  0.00           H
ATOM   3933  CA  PHE A 244      55.300  45.600  56.280  1.00  0.00           C
ATOM   3934  HA  PHE A 244      54.670  45.850  55.430  1.00  0.00           H
ATOM   3935  CB  PHE A 244      55.390  46.810  57.280  1.00  0.00           C
ATOM   3936  HB1 PHE A 244      55.720  47.690  56.700  1.00  0.00           H
ATOM   3937  HB2 PHE A 244      56.030  46.470  58.110  1.00  0.00           H
ATOM   3938  CG  PHE A 244      54.010  47.140  57.850  1.00  0.00           C
ATOM   3939  CD1 PHE A 244      53.850  47.140  59.260  1.00  0.00           C
ATOM   3940  HD1 PHE A 244      54.620  46.730  59.900  1.00  0.00           H
ATOM   3941  CE1 PHE A 244      52.640  47.430  59.840  1.00  0.00           C
ATOM   3942  HE1 PHE A 244      52.400  47.320  60.890  1.00  0.00           H
ATOM   3943  CZ  PHE A 244      51.570  47.940  59.060  1.00  0.00           C
ATOM   3944  HZ  PHE A 244      50.690  48.250  59.600  1.00  0.00           H
ATOM   3945  CD2 PHE A 244      52.990  47.760  57.100  1.00  0.00           C
ATOM   3946  HD2 PHE A 244      53.080  47.970  56.050  1.00  0.00           H
ATOM   3947  CE2 PHE A 244      51.730  48.100  57.640  1.00  0.00           C
ATOM   3948  HE2 PHE A 244      50.950  48.610  57.120  1.00  0.00           H
ATOM   3949  C   PHE A 244      56.660  45.300  55.650  1.00  0.00           C
ATOM   3950  O   PHE A 244      56.900  45.730  54.540  1.00  0.00           O
ATOM   3951  N   LEU A 245      57.560  44.510  56.250  1.00  0.00           N
ATOM   3952  HN  LEU A 245      57.340  43.890  57.000  1.00  0.00           H
ATOM   3953  CA  LEU A 245      58.880  44.390  55.660  1.00  0.00           C
ATOM   3954  HA  LEU A 245      59.180  45.420  55.520  1.00  0.00           H
ATOM   3955  CB  LEU A 245      59.980  43.830  56.630  1.00  0.00           C
ATOM   3956  HB1 LEU A 245      59.670  42.800  56.900  1.00  0.00           H
ATOM   3957  HB2 LEU A 245      59.890  44.420  57.570  1.00  0.00           H
ATOM   3958  CG  LEU A 245      61.430  43.760  56.130  1.00  0.00           C
ATOM   3959  HG  LEU A 245      61.420  43.180  55.190  1.00  0.00           H
ATOM   3960  CD1 LEU A 245      61.890  45.160  55.850  1.00  0.00           C
ATOM   3961 HD11 LEU A 245      62.880  45.110  55.350  1.00  0.00           H
ATOM   3962 HD12 LEU A 245      61.960  45.830  56.720  1.00  0.00           H
ATOM   3963 HD13 LEU A 245      61.230  45.590  55.070  1.00  0.00           H
ATOM   3964  CD2 LEU A 245      62.400  43.270  57.180  1.00  0.00           C
ATOM   3965 HD21 LEU A 245      63.410  43.210  56.730  1.00  0.00           H
ATOM   3966 HD22 LEU A 245      62.190  42.230  57.520  1.00  0.00           H
ATOM   3967 HD23 LEU A 245      62.620  43.850  58.100  1.00  0.00           H
ATOM   3968  C   LEU A 245      58.960  43.780  54.230  1.00  0.00           C
ATOM   3969  O   LEU A 245      59.680  44.340  53.420  1.00  0.00           O
ATOM   3970  N   PRO A 246      58.320  42.650  53.790  1.00  0.00           N
ATOM   3971  CD  PRO A 246      57.580  41.780  54.740  1.00  0.00           C
ATOM   3972  HD1 PRO A 246      56.540  42.110  54.900  1.00  0.00           H
ATOM   3973  HD2 PRO A 246      58.020  41.870  55.760  1.00  0.00           H
ATOM   3974  CA  PRO A 246      58.570  41.920  52.530  1.00  0.00           C
ATOM   3975  HA  PRO A 246      59.610  41.630  52.440  1.00  0.00           H
ATOM   3976  CB  PRO A 246      57.770  40.630  52.690  1.00  0.00           C
ATOM   3977  HB1 PRO A 246      58.200  39.830  52.050  1.00  0.00           H
ATOM   3978  HB2 PRO A 246      56.720  40.870  52.430  1.00  0.00           H
ATOM   3979  CG  PRO A 246      57.730  40.370  54.200  1.00  0.00           C
ATOM   3980  HG1 PRO A 246      56.900  39.730  54.590  1.00  0.00           H
ATOM   3981  HG2 PRO A 246      58.680  40.040  54.670  1.00  0.00           H
ATOM   3982  C   PRO A 246      58.150  42.730  51.310  1.00  0.00           C
ATOM   3983  O   PRO A 246      58.740  42.620  50.250  1.00  0.00           O
ATOM   3984  N   SER A 247      57.160  43.670  51.480  1.00  0.00           N
ATOM   3985  HN  SER A 247      56.810  43.800  52.410  1.00  0.00           H
ATOM   3986  CA  SER A 247      56.730  44.490  50.310  1.00  0.00           C
ATOM   3987  HA  SER A 247      56.670  43.730  49.540  1.00  0.00           H
ATOM   3988  CB  SER A 247      55.390  45.260  50.540  1.00  0.00           C
ATOM   3989  HB1 SER A 247      54.470  44.620  50.560  1.00  0.00           H
ATOM   3990  HB2 SER A 247      55.220  45.970  49.700  1.00  0.00           H
ATOM   3991  OG  SER A 247      55.300  46.070  51.690  1.00  0.00           O
ATOM   3992  HG1 SER A 247      55.260  45.500  52.460  1.00  0.00           H
ATOM   3993  C   SER A 247      57.840  45.480  49.930  1.00  0.00           C
ATOM   3994  O   SER A 247      58.110  45.810  48.760  1.00  0.00           O
ATOM   3995  N   VAL A 248      58.570  46.050  50.960  1.00  0.00           N
ATOM   3996  HN  VAL A 248      58.470  45.660  51.870  1.00  0.00           H
ATOM   3997  CA  VAL A 248      59.620  46.990  50.740  1.00  0.00           C
ATOM   3998  HA  VAL A 248      59.370  47.680  49.960  1.00  0.00           H
ATOM   3999  CB  VAL A 248      59.960  47.700  52.080  1.00  0.00           C
ATOM   4000  HB  VAL A 248      60.170  46.950  52.880  1.00  0.00           H
ATOM   4001  CG1 VAL A 248      61.160  48.640  51.970  1.00  0.00           C
ATOM   4002 HG11 VAL A 248      61.020  49.390  51.170  1.00  0.00           H
ATOM   4003 HG12 VAL A 248      62.100  48.110  51.710  1.00  0.00           H
ATOM   4004 HG13 VAL A 248      61.380  49.100  52.950  1.00  0.00           H
ATOM   4005  CG2 VAL A 248      58.680  48.440  52.570  1.00  0.00           C
ATOM   4006 HG21 VAL A 248      58.940  48.910  53.550  1.00  0.00           H
ATOM   4007 HG22 VAL A 248      57.740  47.850  52.620  1.00  0.00           H
ATOM   4008 HG23 VAL A 248      58.490  49.320  51.900  1.00  0.00           H
ATOM   4009  C   VAL A 248      60.800  46.230  50.130  1.00  0.00           C
ATOM   4010  O   VAL A 248      61.360  46.580  49.090  1.00  0.00           O
ATOM   4011  N   VAL A 249      61.100  45.080  50.730  1.00  0.00           N
ATOM   4012  HN  VAL A 249      60.610  44.920  51.590  1.00  0.00           H
ATOM   4013  CA  VAL A 249      62.060  44.130  50.170  1.00  0.00           C
ATOM   4014  HA  VAL A 249      62.950  44.720  50.030  1.00  0.00           H
ATOM   4015  CB  VAL A 249      62.300  42.980  51.200  1.00  0.00           C
ATOM   4016  HB  VAL A 249      61.400  42.410  51.500  1.00  0.00           H
ATOM   4017  CG1 VAL A 249      63.290  42.010  50.660  1.00  0.00           C
ATOM   4018 HG11 VAL A 249      64.200  42.540  50.300  1.00  0.00           H
ATOM   4019 HG12 VAL A 249      62.930  41.400  49.800  1.00  0.00           H
ATOM   4020 HG13 VAL A 249      63.650  41.300  51.440  1.00  0.00           H
ATOM   4021  CG2 VAL A 249      62.920  43.520  52.490  1.00  0.00           C
ATOM   4022 HG21 VAL A 249      62.140  44.090  53.020  1.00  0.00           H
ATOM   4023 HG22 VAL A 249      63.880  44.050  52.350  1.00  0.00           H
ATOM   4024 HG23 VAL A 249      63.130  42.670  53.160  1.00  0.00           H
ATOM   4025  C   VAL A 249      61.760  43.630  48.740  1.00  0.00           C
ATOM   4026  O   VAL A 249      62.680  43.440  47.900  1.00  0.00           O
ATOM   4027  N   VAL A 250      60.510  43.350  48.320  1.00  0.00           N
ATOM   4028  HN  VAL A 250      59.770  43.230  49.000  1.00  0.00           H
ATOM   4029  CA  VAL A 250      60.180  42.990  46.920  1.00  0.00           C
ATOM   4030  HA  VAL A 250      60.960  42.310  46.590  1.00  0.00           H
ATOM   4031  CB  VAL A 250      58.740  42.340  46.770  1.00  0.00           C
ATOM   4032  HB  VAL A 250      58.070  43.130  47.190  1.00  0.00           H
ATOM   4033  CG1 VAL A 250      58.250  42.200  45.360  1.00  0.00           C
ATOM   4034 HG11 VAL A 250      58.750  41.390  44.800  1.00  0.00           H
ATOM   4035 HG12 VAL A 250      58.280  43.080  44.690  1.00  0.00           H
ATOM   4036 HG13 VAL A 250      57.160  42.010  45.410  1.00  0.00           H
ATOM   4037  CG2 VAL A 250      58.580  40.930  47.440  1.00  0.00           C
ATOM   4038 HG21 VAL A 250      57.630  40.430  47.170  1.00  0.00           H
ATOM   4039 HG22 VAL A 250      58.540  41.100  48.540  1.00  0.00           H
ATOM   4040 HG23 VAL A 250      59.480  40.330  47.170  1.00  0.00           H
ATOM   4041  C   VAL A 250      60.270  44.190  45.950  1.00  0.00           C
ATOM   4042  O   VAL A 250      60.650  44.050  44.810  1.00  0.00           O
ATOM   4043  N   ARG A 251      59.950  45.400  46.450  1.00  0.00           N
ATOM   4044  HN  ARG A 251      59.720  45.460  47.430  1.00  0.00           H
ATOM   4045  CA  ARG A 251      60.170  46.660  45.650  1.00  0.00           C
ATOM   4046  HA  ARG A 251      59.600  46.560  44.750  1.00  0.00           H
ATOM   4047  CB  ARG A 251      59.680  47.990  46.360  1.00  0.00           C
ATOM   4048  HB1 ARG A 251      60.170  48.120  47.350  1.00  0.00           H
ATOM   4049  HB2 ARG A 251      58.610  47.850  46.630  1.00  0.00           H
ATOM   4050  CG  ARG A 251      59.940  49.300  45.630  1.00  0.00           C
ATOM   4051  HG1 ARG A 251      61.040  49.520  45.640  1.00  0.00           H
ATOM   4052  HG2 ARG A 251      59.470  50.040  46.300  1.00  0.00           H
ATOM   4053  CD  ARG A 251      59.300  49.350  44.210  1.00  0.00           C
ATOM   4054  HD1 ARG A 251      59.750  48.540  43.590  1.00  0.00           H
ATOM   4055  HD2 ARG A 251      59.380  50.310  43.680  1.00  0.00           H
ATOM   4056  NE  ARG A 251      57.870  48.980  44.430  1.00  0.00           N
ATOM   4057  HE  ARG A 251      57.380  49.260  45.250  1.00  0.00           H
ATOM   4058  CZ  ARG A 251      57.020  48.730  43.460  1.00  0.00           C
ATOM   4059  NH1 ARG A 251      57.330  48.550  42.190  1.00  0.00           N
ATOM   4060 HH11 ARG A 251      58.050  49.130  41.810  1.00  0.00           H
ATOM   4061 HH12 ARG A 251      56.580  48.550  41.540  1.00  0.00           H
ATOM   4062  NH2 ARG A 251      55.770  48.530  43.760  1.00  0.00           N
ATOM   4063 HH21 ARG A 251      55.480  48.310  44.690  1.00  0.00           H
ATOM   4064 HH22 ARG A 251      55.150  48.140  43.080  1.00  0.00           H
ATOM   4065  C   ARG A 251      61.600  46.870  45.300  1.00  0.00           C
ATOM   4066  O   ARG A 251      61.970  47.120  44.150  1.00  0.00           O
ATOM   4067  N   ILE A 252      62.510  46.600  46.250  1.00  0.00           N
ATOM   4068  HN  ILE A 252      62.250  46.380  47.190  1.00  0.00           H
ATOM   4069  CA  ILE A 252      63.980  46.760  46.050  1.00  0.00           C
ATOM   4070  HA  ILE A 252      64.100  47.630  45.400  1.00  0.00           H
ATOM   4071  CB  ILE A 252      64.630  46.910  47.430  1.00  0.00           C
ATOM   4072  HB  ILE A 252      64.270  46.130  48.110  1.00  0.00           H
ATOM   4073  CG2 ILE A 252      66.170  46.730  47.170  1.00  0.00           C
ATOM   4074 HG21 ILE A 252      66.730  47.100  48.050  1.00  0.00           H
ATOM   4075 HG22 ILE A 252      66.560  47.310  46.310  1.00  0.00           H
ATOM   4076 HG23 ILE A 252      66.440  45.670  46.990  1.00  0.00           H
ATOM   4077  CG1 ILE A 252      64.260  48.310  48.020  1.00  0.00           C
ATOM   4078 HG11 ILE A 252      63.240  48.230  48.450  1.00  0.00           H
ATOM   4079 HG12 ILE A 252      64.270  49.090  47.230  1.00  0.00           H
ATOM   4080  CD  ILE A 252      65.090  48.820  49.170  1.00  0.00           C
ATOM   4081  HD1 ILE A 252      64.710  49.790  49.540  1.00  0.00           H
ATOM   4082  HD2 ILE A 252      66.090  49.010  48.720  1.00  0.00           H
ATOM   4083  HD3 ILE A 252      65.200  48.010  49.930  1.00  0.00           H
ATOM   4084  C   ILE A 252      64.410  45.620  45.110  1.00  0.00           C
ATOM   4085  O   ILE A 252      65.290  45.750  44.250  1.00  0.00           O
ATOM   4086  N   ARG A 253      63.780  44.420  45.200  1.00  0.00           N
ATOM   4087  HN  ARG A 253      63.050  44.250  45.870  1.00  0.00           H
ATOM   4088  CA  ARG A 253      64.040  43.300  44.260  1.00  0.00           C
ATOM   4089  HA  ARG A 253      65.120  43.230  44.310  1.00  0.00           H
ATOM   4090  CB  ARG A 253      63.510  41.850  44.750  1.00  0.00           C
ATOM   4091  HB1 ARG A 253      62.410  41.800  44.760  1.00  0.00           H
ATOM   4092  HB2 ARG A 253      63.850  41.720  45.790  1.00  0.00           H
ATOM   4093  CG  ARG A 253      64.010  40.660  43.870  1.00  0.00           C
ATOM   4094  HG1 ARG A 253      63.480  40.570  42.900  1.00  0.00           H
ATOM   4095  HG2 ARG A 253      63.950  39.700  44.440  1.00  0.00           H
ATOM   4096  CD  ARG A 253      65.530  40.590  43.440  1.00  0.00           C
ATOM   4097  HD1 ARG A 253      66.210  40.530  44.320  1.00  0.00           H
ATOM   4098  HD2 ARG A 253      65.730  41.490  42.820  1.00  0.00           H
ATOM   4099  NE  ARG A 253      65.640  39.320  42.540  1.00  0.00           N
ATOM   4100  HE  ARG A 253      64.860  38.680  42.500  1.00  0.00           H
ATOM   4101  CZ  ARG A 253      66.780  38.730  42.130  1.00  0.00           C
ATOM   4102  NH1 ARG A 253      67.970  39.210  42.450  1.00  0.00           N
ATOM   4103 HH11 ARG A 253      68.020  40.010  43.030  1.00  0.00           H
ATOM   4104 HH12 ARG A 253      68.740  38.580  42.410  1.00  0.00           H
ATOM   4105  NH2 ARG A 253      66.710  37.570  41.430  1.00  0.00           N
ATOM   4106 HH21 ARG A 253      65.870  37.310  40.960  1.00  0.00           H
ATOM   4107 HH22 ARG A 253      67.610  37.430  41.000  1.00  0.00           H
ATOM   4108  C   ARG A 253      63.600  43.660  42.900  1.00  0.00           C
ATOM   4109  O   ARG A 253      64.330  43.450  41.950  1.00  0.00           O
ATOM   4110  N   ILE A 254      62.480  44.330  42.740  1.00  0.00           N
ATOM   4111  HN  ILE A 254      61.850  44.440  43.510  1.00  0.00           H
ATOM   4112  CA  ILE A 254      61.960  44.920  41.540  1.00  0.00           C
ATOM   4113  HA  ILE A 254      61.840  44.100  40.850  1.00  0.00           H
ATOM   4114  CB  ILE A 254      60.550  45.540  41.790  1.00  0.00           C
ATOM   4115  HB  ILE A 254      60.560  45.980  42.810  1.00  0.00           H
ATOM   4116  CG2 ILE A 254      60.150  46.660  40.780  1.00  0.00           C
ATOM   4117 HG21 ILE A 254      60.400  46.200  39.800  1.00  0.00           H
ATOM   4118 HG22 ILE A 254      60.720  47.590  41.000  1.00  0.00           H
ATOM   4119 HG23 ILE A 254      59.080  46.910  40.950  1.00  0.00           H
ATOM   4120  CG1 ILE A 254      59.400  44.390  41.820  1.00  0.00           C
ATOM   4121 HG11 ILE A 254      59.820  43.560  42.430  1.00  0.00           H
ATOM   4122 HG12 ILE A 254      59.190  43.920  40.830  1.00  0.00           H
ATOM   4123  CD  ILE A 254      58.110  44.930  42.410  1.00  0.00           C
ATOM   4124  HD1 ILE A 254      57.610  45.430  41.550  1.00  0.00           H
ATOM   4125  HD2 ILE A 254      58.240  45.680  43.220  1.00  0.00           H
ATOM   4126  HD3 ILE A 254      57.390  44.150  42.740  1.00  0.00           H
ATOM   4127  C   ILE A 254      62.910  45.960  40.970  1.00  0.00           C
ATOM   4128  O   ILE A 254      63.200  45.980  39.760  1.00  0.00           O
ATOM   4129  N   PHE A 255      63.530  46.780  41.790  1.00  0.00           N
ATOM   4130  HN  PHE A 255      63.270  46.790  42.750  1.00  0.00           H
ATOM   4131  CA  PHE A 255      64.520  47.790  41.400  1.00  0.00           C
ATOM   4132  HA  PHE A 255      64.100  48.440  40.630  1.00  0.00           H
ATOM   4133  CB  PHE A 255      64.880  48.890  42.510  1.00  0.00           C
ATOM   4134  HB1 PHE A 255      65.710  49.600  42.310  1.00  0.00           H
ATOM   4135  HB2 PHE A 255      65.260  48.390  43.420  1.00  0.00           H
ATOM   4136  CG  PHE A 255      63.660  49.720  42.890  1.00  0.00           C
ATOM   4137  CD1 PHE A 255      62.520  49.990  42.110  1.00  0.00           C
ATOM   4138  HD1 PHE A 255      62.380  49.510  41.150  1.00  0.00           H
ATOM   4139  CE1 PHE A 255      61.660  50.970  42.530  1.00  0.00           C
ATOM   4140  HE1 PHE A 255      60.800  51.250  41.920  1.00  0.00           H
ATOM   4141  CZ  PHE A 255      61.820  51.650  43.760  1.00  0.00           C
ATOM   4142  HZ  PHE A 255      61.010  52.270  44.120  1.00  0.00           H
ATOM   4143  CD2 PHE A 255      63.850  50.360  44.080  1.00  0.00           C
ATOM   4144  HD2 PHE A 255      64.690  50.190  44.720  1.00  0.00           H
ATOM   4145  CE2 PHE A 255      62.870  51.280  44.580  1.00  0.00           C
ATOM   4146  HE2 PHE A 255      62.960  51.610  45.600  1.00  0.00           H
ATOM   4147  C   PHE A 255      65.790  47.180  40.830  1.00  0.00           C
ATOM   4148  O   PHE A 255      66.430  47.700  39.960  1.00  0.00           O
ATOM   4149  N   TRP A 256      66.240  46.080  41.450  1.00  0.00           N
ATOM   4150  HN  TRP A 256      65.730  45.670  42.200  1.00  0.00           H
ATOM   4151  CA  TRP A 256      67.380  45.310  40.960  1.00  0.00           C
ATOM   4152  HA  TRP A 256      68.160  45.980  40.640  1.00  0.00           H
ATOM   4153  CB  TRP A 256      67.790  44.350  42.070  1.00  0.00           C
ATOM   4154  HB1 TRP A 256      66.890  43.840  42.470  1.00  0.00           H
ATOM   4155  HB2 TRP A 256      68.170  44.960  42.910  1.00  0.00           H
ATOM   4156  CG  TRP A 256      68.820  43.340  41.530  1.00  0.00           C
ATOM   4157  CD1 TRP A 256      68.510  42.210  40.800  1.00  0.00           C
ATOM   4158  HD1 TRP A 256      67.520  41.840  40.550  1.00  0.00           H
ATOM   4159  NE1 TRP A 256      69.690  41.690  40.410  1.00  0.00           N
ATOM   4160  HE1 TRP A 256      69.860  40.830  39.990  1.00  0.00           H
ATOM   4161  CE2 TRP A 256      70.740  42.320  40.920  1.00  0.00           C
ATOM   4162  CD2 TRP A 256      70.250  43.450  41.570  1.00  0.00           C
ATOM   4163  CE3 TRP A 256      71.100  44.330  42.170  1.00  0.00           C
ATOM   4164  HE3 TRP A 256      70.790  45.220  42.690  1.00  0.00           H
ATOM   4165  CZ3 TRP A 256      72.490  44.080  41.960  1.00  0.00           C
ATOM   4166  HZ3 TRP A 256      73.120  44.830  42.430  1.00  0.00           H
ATOM   4167  CZ2 TRP A 256      72.050  42.050  40.730  1.00  0.00           C
ATOM   4168  HZ2 TRP A 256      72.390  41.260  40.090  1.00  0.00           H
ATOM   4169  CH2 TRP A 256      72.970  42.950  41.320  1.00  0.00           C
ATOM   4170  HH2 TRP A 256      74.030  42.790  41.200  1.00  0.00           H
ATOM   4171  C   TRP A 256      66.960  44.650  39.590  1.00  0.00           C
ATOM   4172  O   TRP A 256      67.760  44.770  38.640  1.00  0.00           O
ATOM   4173  N   LEU A 257      65.840  43.940  39.490  1.00  0.00           N
ATOM   4174  HN  LEU A 257      65.300  43.740  40.310  1.00  0.00           H
ATOM   4175  CA  LEU A 257      65.330  43.460  38.210  1.00  0.00           C
ATOM   4176  HA  LEU A 257      66.110  42.840  37.800  1.00  0.00           H
ATOM   4177  CB  LEU A 257      63.960  42.610  38.460  1.00  0.00           C
ATOM   4178  HB1 LEU A 257      63.650  42.330  37.430  1.00  0.00           H
ATOM   4179  HB2 LEU A 257      63.170  43.250  38.900  1.00  0.00           H
ATOM   4180  CG  LEU A 257      64.230  41.400  39.360  1.00  0.00           C
ATOM   4181  HG  LEU A 257      64.730  41.690  40.300  1.00  0.00           H
ATOM   4182  CD1 LEU A 257      62.870  40.820  39.780  1.00  0.00           C
ATOM   4183 HD11 LEU A 257      62.160  40.690  38.930  1.00  0.00           H
ATOM   4184 HD12 LEU A 257      62.390  41.580  40.420  1.00  0.00           H
ATOM   4185 HD13 LEU A 257      63.150  39.850  40.250  1.00  0.00           H
ATOM   4186  CD2 LEU A 257      65.090  40.310  38.660  1.00  0.00           C
ATOM   4187 HD21 LEU A 257      65.130  39.430  39.340  1.00  0.00           H
ATOM   4188 HD22 LEU A 257      66.110  40.730  38.530  1.00  0.00           H
ATOM   4189 HD23 LEU A 257      64.710  40.050  37.640  1.00  0.00           H
ATOM   4190  C   LEU A 257      65.140  44.510  37.150  1.00  0.00           C
ATOM   4191  O   LEU A 257      65.520  44.140  36.030  1.00  0.00           O
ATOM   4192  N   LEU A 258      64.550  45.700  37.430  1.00  0.00           N
ATOM   4193  HN  LEU A 258      64.210  45.790  38.370  1.00  0.00           H
ATOM   4194  CA  LEU A 258      64.340  46.760  36.480  1.00  0.00           C
ATOM   4195  HA  LEU A 258      63.920  46.260  35.620  1.00  0.00           H
ATOM   4196  CB  LEU A 258      63.380  47.790  36.960  1.00  0.00           C
ATOM   4197  HB1 LEU A 258      63.650  48.730  36.430  1.00  0.00           H
ATOM   4198  HB2 LEU A 258      63.680  48.070  37.990  1.00  0.00           H
ATOM   4199  CG  LEU A 258      61.900  47.520  36.810  1.00  0.00           C
ATOM   4200  HG  LEU A 258      61.640  46.660  37.460  1.00  0.00           H
ATOM   4201  CD1 LEU A 258      60.960  48.680  37.320  1.00  0.00           C
ATOM   4202 HD11 LEU A 258      61.110  48.800  38.420  1.00  0.00           H
ATOM   4203 HD12 LEU A 258      59.900  48.460  37.110  1.00  0.00           H
ATOM   4204 HD13 LEU A 258      61.290  49.490  36.630  1.00  0.00           H
ATOM   4205  CD2 LEU A 258      61.540  47.090  35.360  1.00  0.00           C
ATOM   4206 HD21 LEU A 258      61.850  47.800  34.560  1.00  0.00           H
ATOM   4207 HD22 LEU A 258      60.450  46.910  35.300  1.00  0.00           H
ATOM   4208 HD23 LEU A 258      61.950  46.100  35.060  1.00  0.00           H
ATOM   4209  C   LEU A 258      65.610  47.500  36.040  1.00  0.00           C
ATOM   4210  O   LEU A 258      65.700  47.880  34.870  1.00  0.00           O
ATOM   4211  N   HSD A 259      66.520  47.640  36.990  1.00  0.00           N
ATOM   4212  HN  HSD A 259      66.400  47.210  37.890  1.00  0.00           H
ATOM   4213  CA  HSD A 259      67.890  48.140  36.700  1.00  0.00           C
ATOM   4214  HA  HSD A 259      67.830  49.090  36.190  1.00  0.00           H
ATOM   4215  CB  HSD A 259      68.590  48.540  37.990  1.00  0.00           C
ATOM   4216  HB1 HSD A 259      68.710  47.650  38.650  1.00  0.00           H
ATOM   4217  HB2 HSD A 259      67.990  49.280  38.580  1.00  0.00           H
ATOM   4218  ND1 HSD A 259      70.140  50.440  37.540  1.00  0.00           N
ATOM   4219  HD1 HSD A 259      69.340  50.990  37.280  1.00  0.00           H
ATOM   4220  CG  HSD A 259      69.910  49.190  37.850  1.00  0.00           C
ATOM   4221  CE1 HSD A 259      71.410  50.750  37.800  1.00  0.00           C
ATOM   4222  HE1 HSD A 259      71.930  51.660  37.510  1.00  0.00           H
ATOM   4223  NE2 HSD A 259      72.030  49.720  38.300  1.00  0.00           N
ATOM   4224  CD2 HSD A 259      71.060  48.680  38.310  1.00  0.00           C
ATOM   4225  HD2 HSD A 259      71.280  47.770  38.850  1.00  0.00           H
ATOM   4226  C   HSD A 259      68.690  47.170  35.830  1.00  0.00           C
ATOM   4227  O   HSD A 259      69.200  47.620  34.840  1.00  0.00           O
ATOM   4228  N   THR A 260      68.850  45.910  36.230  1.00  0.00           N
ATOM   4229  HN  THR A 260      68.650  45.720  37.190  1.00  0.00           H
ATOM   4230  CA  THR A 260      69.480  44.930  35.420  1.00  0.00           C
ATOM   4231  HA  THR A 260      70.420  45.350  35.130  1.00  0.00           H
ATOM   4232  CB  THR A 260      69.680  43.530  36.040  1.00  0.00           C
ATOM   4233  HB  THR A 260      69.870  42.710  35.320  1.00  0.00           H
ATOM   4234  OG1 THR A 260      68.430  43.140  36.730  1.00  0.00           O
ATOM   4235  HG1 THR A 260      68.390  43.640  37.540  1.00  0.00           H
ATOM   4236  CG2 THR A 260      70.840  43.660  37.080  1.00  0.00           C
ATOM   4237 HG21 THR A 260      71.260  42.650  37.290  1.00  0.00           H
ATOM   4238 HG22 THR A 260      70.540  44.180  38.010  1.00  0.00           H
ATOM   4239 HG23 THR A 260      71.690  44.230  36.660  1.00  0.00           H
ATOM   4240  C   THR A 260      68.880  44.610  34.080  1.00  0.00           C
ATOM   4241  O   THR A 260      69.620  44.470  33.130  1.00  0.00           O
ATOM   4242  N   SER A 261      67.540  44.440  33.940  1.00  0.00           N
ATOM   4243  HN  SER A 261      66.850  44.470  34.660  1.00  0.00           H
ATOM   4244  CA  SER A 261      66.900  44.160  32.590  1.00  0.00           C
ATOM   4245  HA  SER A 261      67.580  43.510  32.050  1.00  0.00           H
ATOM   4246  CB  SER A 261      65.580  43.380  32.700  1.00  0.00           C
ATOM   4247  HB1 SER A 261      65.640  42.350  33.130  1.00  0.00           H
ATOM   4248  HB2 SER A 261      65.080  43.380  31.700  1.00  0.00           H
ATOM   4249  OG  SER A 261      64.690  44.170  33.520  1.00  0.00           O
ATOM   4250  HG1 SER A 261      65.020  44.190  34.420  1.00  0.00           H
ATOM   4251  C   SER A 261      66.700  45.470  31.750  1.00  0.00           C
ATOM   4252  O   SER A 261      66.790  45.430  30.540  1.00  0.00           O
ATOM   4253  N   GLY A 262      66.470  46.640  32.380  1.00  0.00           N
ATOM   4254  HN  GLY A 262      66.550  46.700  33.370  1.00  0.00           H
ATOM   4255  CA  GLY A 262      66.140  47.850  31.650  1.00  0.00           C
ATOM   4256  HA1 GLY A 262      66.980  48.010  30.980  1.00  0.00           H
ATOM   4257  HA2 GLY A 262      65.970  48.620  32.390  1.00  0.00           H
ATOM   4258  C   GLY A 262      64.940  47.870  30.820  1.00  0.00           C
ATOM   4259  O   GLY A 262      63.790  48.070  31.320  1.00  0.00           O
ATOM   4260  N   THR A 263      65.140  47.650  29.540  1.00  0.00           N
ATOM   4261  HN  THR A 263      66.090  47.480  29.310  1.00  0.00           H
ATOM   4262  CA  THR A 263      64.080  47.470  28.580  1.00  0.00           C
ATOM   4263  HA  THR A 263      63.130  47.660  29.070  1.00  0.00           H
ATOM   4264  CB  THR A 263      64.170  48.360  27.360  1.00  0.00           C
ATOM   4265  HB  THR A 263      63.460  48.100  26.550  1.00  0.00           H
ATOM   4266  OG1 THR A 263      65.500  48.340  26.780  1.00  0.00           O
ATOM   4267  HG1 THR A 263      65.470  48.830  25.950  1.00  0.00           H
ATOM   4268  CG2 THR A 263      64.050  49.830  27.720  1.00  0.00           C
ATOM   4269 HG21 THR A 263      64.850  50.150  28.430  1.00  0.00           H
ATOM   4270 HG22 THR A 263      63.020  50.030  28.100  1.00  0.00           H
ATOM   4271 HG23 THR A 263      64.100  50.520  26.860  1.00  0.00           H
ATOM   4272  C   THR A 263      64.080  46.030  28.050  1.00  0.00           C
ATOM   4273  O   THR A 263      63.270  45.720  27.180  1.00  0.00           O
ATOM   4274  N   GLN A 264      65.050  45.220  28.470  1.00  0.00           N
ATOM   4275  HN  GLN A 264      65.690  45.490  29.190  1.00  0.00           H
ATOM   4276  CA  GLN A 264      65.290  43.940  27.720  1.00  0.00           C
ATOM   4277  HA  GLN A 264      64.760  44.000  26.780  1.00  0.00           H
ATOM   4278  CB  GLN A 264      66.790  43.690  27.480  1.00  0.00           C
ATOM   4279  HB1 GLN A 264      66.830  42.660  27.080  1.00  0.00           H
ATOM   4280  HB2 GLN A 264      67.400  43.720  28.410  1.00  0.00           H
ATOM   4281  CG  GLN A 264      67.440  44.700  26.530  1.00  0.00           C
ATOM   4282  HG1 GLN A 264      68.460  44.400  26.210  1.00  0.00           H
ATOM   4283  HG2 GLN A 264      67.540  45.760  26.860  1.00  0.00           H
ATOM   4284  CD  GLN A 264      66.550  44.760  25.210  1.00  0.00           C
ATOM   4285  OE1 GLN A 264      66.500  43.750  24.520  1.00  0.00           O
ATOM   4286  NE2 GLN A 264      65.910  45.880  24.980  1.00  0.00           N
ATOM   4287 HE21 GLN A 264      65.140  45.830  24.340  1.00  0.00           H
ATOM   4288 HE22 GLN A 264      66.070  46.640  25.620  1.00  0.00           H
ATOM   4289  C   GLN A 264      64.660  42.810  28.460  1.00  0.00           C
ATOM   4290  O   GLN A 264      65.180  42.380  29.460  1.00  0.00           O
ATOM   4291  N   ASN A 265      63.500  42.320  27.970  1.00  0.00           N
ATOM   4292  HN  ASN A 265      63.080  42.840  27.230  1.00  0.00           H
ATOM   4293  CA  ASN A 265      62.540  41.400  28.530  1.00  0.00           C
ATOM   4294  HA  ASN A 265      61.820  41.250  27.740  1.00  0.00           H
ATOM   4295  CB  ASN A 265      63.190  39.990  28.940  1.00  0.00           C
ATOM   4296  HB1 ASN A 265      63.870  39.970  29.810  1.00  0.00           H
ATOM   4297  HB2 ASN A 265      63.730  39.620  28.040  1.00  0.00           H
ATOM   4298  CG  ASN A 265      62.140  38.840  29.100  1.00  0.00           C
ATOM   4299  OD1 ASN A 265      60.960  38.870  28.670  1.00  0.00           O
ATOM   4300  ND2 ASN A 265      62.460  37.840  30.020  1.00  0.00           N
ATOM   4301 HD21 ASN A 265      61.980  36.960  30.050  1.00  0.00           H
ATOM   4302 HD22 ASN A 265      63.350  37.800  30.470  1.00  0.00           H
ATOM   4303  C   ASN A 265      61.770  41.900  29.730  1.00  0.00           C
ATOM   4304  O   ASN A 265      62.320  42.460  30.710  1.00  0.00           O
ATOM   4305  N   CYS A 266      60.480  41.650  29.830  1.00  0.00           N
ATOM   4306  HN  CYS A 266      60.030  41.260  29.030  1.00  0.00           H
ATOM   4307  CA  CYS A 266      59.650  41.990  30.970  1.00  0.00           C
ATOM   4308  HA  CYS A 266      60.280  42.610  31.580  1.00  0.00           H
ATOM   4309  CB  CYS A 266      58.410  42.780  30.540  1.00  0.00           C
ATOM   4310  HB1 CYS A 266      58.770  43.710  30.050  1.00  0.00           H
ATOM   4311  HB2 CYS A 266      57.910  43.060  31.500  1.00  0.00           H
ATOM   4312  SG  CYS A 266      57.180  42.090  29.370  1.00  0.00           S
ATOM   4313  C   CYS A 266      59.280  40.810  31.790  1.00  0.00           C
ATOM   4314  O   CYS A 266      58.690  40.860  32.850  1.00  0.00           O
ATOM   4315  N   GLU A 267      59.760  39.610  31.380  1.00  0.00           N
ATOM   4316  HN  GLU A 267      60.150  39.550  30.450  1.00  0.00           H
ATOM   4317  CA  GLU A 267      59.270  38.360  31.940  1.00  0.00           C
ATOM   4318  HA  GLU A 267      58.420  38.620  32.550  1.00  0.00           H
ATOM   4319  CB  GLU A 267      58.850  37.370  30.940  1.00  0.00           C
ATOM   4320  HB1 GLU A 267      58.610  36.440  31.480  1.00  0.00           H
ATOM   4321  HB2 GLU A 267      59.700  37.260  30.230  1.00  0.00           H
ATOM   4322  CG  GLU A 267      57.600  37.880  30.180  1.00  0.00           C
ATOM   4323  HG1 GLU A 267      57.730  38.830  29.620  1.00  0.00           H
ATOM   4324  HG2 GLU A 267      56.760  38.100  30.870  1.00  0.00           H
ATOM   4325  CD  GLU A 267      57.020  36.910  29.220  1.00  0.00           C
ATOM   4326  OE1 GLU A 267      57.740  36.360  28.400  1.00  0.00           O
ATOM   4327  OE2 GLU A 267      55.800  36.550  29.300  1.00  0.00           O
ATOM   4328  C   GLU A 267      60.250  37.780  32.990  1.00  0.00           C
ATOM   4329  O   GLU A 267      60.010  36.690  33.530  1.00  0.00           O
ATOM   4330  N   VAL A 268      61.290  38.640  33.450  1.00  0.00           N
ATOM   4331  HN  VAL A 268      61.530  39.430  32.900  1.00  0.00           H
ATOM   4332  CA  VAL A 268      62.120  38.340  34.540  1.00  0.00           C
ATOM   4333  HA  VAL A 268      62.450  37.310  34.450  1.00  0.00           H
ATOM   4334  CB  VAL A 268      63.420  39.100  34.420  1.00  0.00           C
ATOM   4335  HB  VAL A 268      63.230  40.150  34.760  1.00  0.00           H
ATOM   4336  CG1 VAL A 268      64.570  38.560  35.250  1.00  0.00           C
ATOM   4337 HG11 VAL A 268      65.470  39.190  35.440  1.00  0.00           H
ATOM   4338 HG12 VAL A 268      64.990  37.640  34.770  1.00  0.00           H
ATOM   4339 HG13 VAL A 268      64.250  38.240  36.270  1.00  0.00           H
ATOM   4340  CG2 VAL A 268      64.040  39.130  32.980  1.00  0.00           C
ATOM   4341 HG21 VAL A 268      65.120  39.370  33.060  1.00  0.00           H
ATOM   4342 HG22 VAL A 268      63.530  39.820  32.270  1.00  0.00           H
ATOM   4343 HG23 VAL A 268      63.920  38.130  32.520  1.00  0.00           H
ATOM   4344  C   VAL A 268      61.370  38.700  35.880  1.00  0.00           C
ATOM   4345  O   VAL A 268      61.850  38.260  36.930  1.00  0.00           O
ATOM   4346  N   TYR A 269      60.250  39.420  35.750  1.00  0.00           N
ATOM   4347  HN  TYR A 269      59.900  39.610  34.840  1.00  0.00           H
ATOM   4348  CA  TYR A 269      59.430  39.790  36.920  1.00  0.00           C
ATOM   4349  HA  TYR A 269      59.750  39.250  37.800  1.00  0.00           H
ATOM   4350  CB  TYR A 269      59.690  41.250  37.220  1.00  0.00           C
ATOM   4351  HB1 TYR A 269      60.750  41.370  37.510  1.00  0.00           H
ATOM   4352  HB2 TYR A 269      59.170  41.680  38.110  1.00  0.00           H
ATOM   4353  CG  TYR A 269      59.520  42.240  36.060  1.00  0.00           C
ATOM   4354  CD1 TYR A 269      58.310  42.640  35.380  1.00  0.00           C
ATOM   4355  HD1 TYR A 269      57.350  42.220  35.640  1.00  0.00           H
ATOM   4356  CE1 TYR A 269      58.430  43.540  34.340  1.00  0.00           C
ATOM   4357  HE1 TYR A 269      57.500  43.810  33.870  1.00  0.00           H
ATOM   4358  CZ  TYR A 269      59.650  44.110  33.920  1.00  0.00           C
ATOM   4359  OH  TYR A 269      59.720  45.080  32.860  1.00  0.00           O
ATOM   4360  HH  TYR A 269      60.630  45.120  32.550  1.00  0.00           H
ATOM   4361  CD2 TYR A 269      60.740  42.860  35.610  1.00  0.00           C
ATOM   4362  HD2 TYR A 269      61.690  42.650  36.080  1.00  0.00           H
ATOM   4363  CE2 TYR A 269      60.800  43.780  34.630  1.00  0.00           C
ATOM   4364  HE2 TYR A 269      61.770  44.200  34.410  1.00  0.00           H
ATOM   4365  C   TYR A 269      57.970  39.410  36.840  1.00  0.00           C
ATOM   4366  O   TYR A 269      57.130  40.020  37.530  1.00  0.00           O
ATOM   4367  N   ARG A 270      57.670  38.400  36.000  1.00  0.00           N
ATOM   4368  HN  ARG A 270      58.370  37.790  35.620  1.00  0.00           H
ATOM   4369  CA  ARG A 270      56.330  38.040  35.700  1.00  0.00           C
ATOM   4370  HA  ARG A 270      55.730  38.920  35.530  1.00  0.00           H
ATOM   4371  CB  ARG A 270      56.300  37.080  34.440  1.00  0.00           C
ATOM   4372  HB1 ARG A 270      56.810  36.130  34.680  1.00  0.00           H
ATOM   4373  HB2 ARG A 270      56.830  37.460  33.540  1.00  0.00           H
ATOM   4374  CG  ARG A 270      54.890  36.570  34.050  1.00  0.00           C
ATOM   4375  HG1 ARG A 270      54.170  37.340  34.380  1.00  0.00           H
ATOM   4376  HG2 ARG A 270      54.710  35.600  34.560  1.00  0.00           H
ATOM   4377  CD  ARG A 270      54.680  36.350  32.570  1.00  0.00           C
ATOM   4378  HD1 ARG A 270      55.330  35.550  32.190  1.00  0.00           H
ATOM   4379  HD2 ARG A 270      54.880  37.230  31.930  1.00  0.00           H
ATOM   4380  NE  ARG A 270      53.250  35.980  32.440  1.00  0.00           N
ATOM   4381  HE  ARG A 270      52.600  35.880  33.190  1.00  0.00           H
ATOM   4382  CZ  ARG A 270      52.650  35.890  31.220  1.00  0.00           C
ATOM   4383  NH1 ARG A 270      53.170  36.020  30.060  1.00  0.00           N
ATOM   4384 HH11 ARG A 270      54.170  36.100  30.020  1.00  0.00           H
ATOM   4385 HH12 ARG A 270      52.570  35.850  29.290  1.00  0.00           H
ATOM   4386  NH2 ARG A 270      51.290  35.810  31.160  1.00  0.00           N
ATOM   4387 HH21 ARG A 270      50.910  35.590  30.260  1.00  0.00           H
ATOM   4388 HH22 ARG A 270      50.870  35.500  32.000  1.00  0.00           H
ATOM   4389  C   ARG A 270      55.670  37.350  36.850  1.00  0.00           C
ATOM   4390  O   ARG A 270      54.430  37.330  37.090  1.00  0.00           O
ATOM   4391  N   SER A 271      56.480  36.780  37.760  1.00  0.00           N
ATOM   4392  HN  SER A 271      57.440  36.740  37.560  1.00  0.00           H
ATOM   4393  CA  SER A 271      56.010  36.160  39.010  1.00  0.00           C
ATOM   4394  HA  SER A 271      54.960  35.950  39.020  1.00  0.00           H
ATOM   4395  CB  SER A 271      56.710  34.830  39.450  1.00  0.00           C
ATOM   4396  HB1 SER A 271      56.410  34.440  40.440  1.00  0.00           H
ATOM   4397  HB2 SER A 271      57.810  34.970  39.620  1.00  0.00           H
ATOM   4398  OG  SER A 271      56.610  33.900  38.470  1.00  0.00           O
ATOM   4399  HG1 SER A 271      55.710  33.600  38.520  1.00  0.00           H
ATOM   4400  C   SER A 271      56.200  37.090  40.160  1.00  0.00           C
ATOM   4401  O   SER A 271      55.530  36.990  41.170  1.00  0.00           O
ATOM   4402  N   VAL A 272      57.140  38.120  40.070  1.00  0.00           N
ATOM   4403  HN  VAL A 272      57.770  38.030  39.300  1.00  0.00           H
ATOM   4404  CA  VAL A 272      57.350  39.180  41.030  1.00  0.00           C
ATOM   4405  HA  VAL A 272      57.380  38.630  41.960  1.00  0.00           H
ATOM   4406  CB  VAL A 272      58.690  39.840  40.730  1.00  0.00           C
ATOM   4407  HB  VAL A 272      58.700  40.120  39.650  1.00  0.00           H
ATOM   4408  CG1 VAL A 272      59.010  41.140  41.570  1.00  0.00           C
ATOM   4409 HG11 VAL A 272      59.250  40.870  42.620  1.00  0.00           H
ATOM   4410 HG12 VAL A 272      58.170  41.870  41.500  1.00  0.00           H
ATOM   4411 HG13 VAL A 272      59.940  41.620  41.200  1.00  0.00           H
ATOM   4412  CG2 VAL A 272      59.870  38.840  41.080  1.00  0.00           C
ATOM   4413 HG21 VAL A 272      59.930  37.970  40.380  1.00  0.00           H
ATOM   4414 HG22 VAL A 272      59.670  38.520  42.110  1.00  0.00           H
ATOM   4415 HG23 VAL A 272      60.880  39.240  40.900  1.00  0.00           H
ATOM   4416  C   VAL A 272      56.190  40.160  41.100  1.00  0.00           C
ATOM   4417  O   VAL A 272      55.910  40.780  42.120  1.00  0.00           O
ATOM   4418  N   ASP A 273      55.360  40.300  40.070  1.00  0.00           N
ATOM   4419  HN  ASP A 273      55.510  39.710  39.280  1.00  0.00           H
ATOM   4420  CA  ASP A 273      54.080  40.910  40.130  1.00  0.00           C
ATOM   4421  HA  ASP A 273      54.110  41.930  40.500  1.00  0.00           H
ATOM   4422  CB  ASP A 273      53.240  40.850  38.830  1.00  0.00           C
ATOM   4423  HB1 ASP A 273      52.950  39.780  38.690  1.00  0.00           H
ATOM   4424  HB2 ASP A 273      53.940  41.120  38.010  1.00  0.00           H
ATOM   4425  CG  ASP A 273      52.070  41.780  38.750  1.00  0.00           C
ATOM   4426  OD1 ASP A 273      51.130  41.360  38.010  1.00  0.00           O
ATOM   4427  OD2 ASP A 273      52.060  42.830  39.360  1.00  0.00           O
ATOM   4428  C   ASP A 273      53.190  40.270  41.240  1.00  0.00           C
ATOM   4429  O   ASP A 273      52.710  40.930  42.150  1.00  0.00           O
ATOM   4430  N   LEU A 274      53.130  38.910  41.210  1.00  0.00           N
ATOM   4431  HN  LEU A 274      53.660  38.570  40.430  1.00  0.00           H
ATOM   4432  CA  LEU A 274      52.420  37.970  42.040  1.00  0.00           C
ATOM   4433  HA  LEU A 274      51.430  38.410  42.040  1.00  0.00           H
ATOM   4434  CB  LEU A 274      52.430  36.490  41.500  1.00  0.00           C
ATOM   4435  HB1 LEU A 274      51.770  35.770  42.040  1.00  0.00           H
ATOM   4436  HB2 LEU A 274      53.430  36.060  41.730  1.00  0.00           H
ATOM   4437  CG  LEU A 274      52.130  36.350  40.050  1.00  0.00           C
ATOM   4438  HG  LEU A 274      52.690  36.960  39.330  1.00  0.00           H
ATOM   4439  CD1 LEU A 274      52.230  34.920  39.610  1.00  0.00           C
ATOM   4440 HD11 LEU A 274      53.270  34.590  39.800  1.00  0.00           H
ATOM   4441 HD12 LEU A 274      52.050  34.780  38.520  1.00  0.00           H
ATOM   4442 HD13 LEU A 274      51.430  34.280  40.040  1.00  0.00           H
ATOM   4443  CD2 LEU A 274      50.610  36.790  39.840  1.00  0.00           C
ATOM   4444 HD21 LEU A 274      50.630  37.890  39.970  1.00  0.00           H
ATOM   4445 HD22 LEU A 274      49.910  36.320  40.560  1.00  0.00           H
ATOM   4446 HD23 LEU A 274      50.240  36.740  38.790  1.00  0.00           H
ATOM   4447  C   LEU A 274      52.990  38.050  43.450  1.00  0.00           C
ATOM   4448  O   LEU A 274      52.260  38.300  44.400  1.00  0.00           O
ATOM   4449  N   ALA A 275      54.280  38.000  43.600  1.00  0.00           N
ATOM   4450  HN  ALA A 275      54.790  37.720  42.780  1.00  0.00           H
ATOM   4451  CA  ALA A 275      55.050  38.180  44.840  1.00  0.00           C
ATOM   4452  HA  ALA A 275      54.680  37.420  45.500  1.00  0.00           H
ATOM   4453  CB  ALA A 275      56.540  38.050  44.570  1.00  0.00           C
ATOM   4454  HB1 ALA A 275      56.910  38.820  43.860  1.00  0.00           H
ATOM   4455  HB2 ALA A 275      56.740  37.050  44.140  1.00  0.00           H
ATOM   4456  HB3 ALA A 275      57.110  38.090  45.530  1.00  0.00           H
ATOM   4457  C   ALA A 275      54.820  39.550  45.470  1.00  0.00           C
ATOM   4458  O   ALA A 275      54.650  39.550  46.720  1.00  0.00           O
ATOM   4459  N   PHE A 276      54.810  40.700  44.740  1.00  0.00           N
ATOM   4460  HN  PHE A 276      55.140  40.710  43.790  1.00  0.00           H
ATOM   4461  CA  PHE A 276      54.430  42.030  45.300  1.00  0.00           C
ATOM   4462  HA  PHE A 276      55.160  42.240  46.080  1.00  0.00           H
ATOM   4463  CB  PHE A 276      54.690  43.080  44.260  1.00  0.00           C
ATOM   4464  HB1 PHE A 276      54.020  42.840  43.400  1.00  0.00           H
ATOM   4465  HB2 PHE A 276      55.740  42.950  43.900  1.00  0.00           H
ATOM   4466  CG  PHE A 276      54.500  44.440  44.820  1.00  0.00           C
ATOM   4467  CD1 PHE A 276      55.240  44.880  45.900  1.00  0.00           C
ATOM   4468  HD1 PHE A 276      55.960  44.210  46.360  1.00  0.00           H
ATOM   4469  CE1 PHE A 276      55.050  46.150  46.410  1.00  0.00           C
ATOM   4470  HE1 PHE A 276      55.690  46.530  47.190  1.00  0.00           H
ATOM   4471  CZ  PHE A 276      54.010  46.910  45.930  1.00  0.00           C
ATOM   4472  HZ  PHE A 276      53.870  47.870  46.400  1.00  0.00           H
ATOM   4473  CD2 PHE A 276      53.430  45.180  44.340  1.00  0.00           C
ATOM   4474  HD2 PHE A 276      52.910  44.720  43.510  1.00  0.00           H
ATOM   4475  CE2 PHE A 276      53.130  46.430  44.900  1.00  0.00           C
ATOM   4476  HE2 PHE A 276      52.360  47.060  44.500  1.00  0.00           H
ATOM   4477  C   PHE A 276      53.040  42.070  45.880  1.00  0.00           C
ATOM   4478  O   PHE A 276      52.750  42.530  46.980  1.00  0.00           O
ATOM   4479  N   PHE A 277      52.030  41.630  45.100  1.00  0.00           N
ATOM   4480  HN  PHE A 277      52.170  41.390  44.140  1.00  0.00           H
ATOM   4481  CA  PHE A 277      50.610  41.570  45.540  1.00  0.00           C
ATOM   4482  HA  PHE A 277      50.420  42.510  46.030  1.00  0.00           H
ATOM   4483  CB  PHE A 277      49.860  41.240  44.290  1.00  0.00           C
ATOM   4484  HB1 PHE A 277      48.900  40.710  44.480  1.00  0.00           H
ATOM   4485  HB2 PHE A 277      50.530  40.590  43.680  1.00  0.00           H
ATOM   4486  CG  PHE A 277      49.440  42.530  43.620  1.00  0.00           C
ATOM   4487  CD1 PHE A 277      50.080  42.960  42.450  1.00  0.00           C
ATOM   4488  HD1 PHE A 277      50.910  42.460  41.960  1.00  0.00           H
ATOM   4489  CE1 PHE A 277      49.550  44.080  41.780  1.00  0.00           C
ATOM   4490  HE1 PHE A 277      50.070  44.490  40.930  1.00  0.00           H
ATOM   4491  CZ  PHE A 277      48.470  44.860  42.330  1.00  0.00           C
ATOM   4492  HZ  PHE A 277      48.130  45.780  41.890  1.00  0.00           H
ATOM   4493  CD2 PHE A 277      48.320  43.260  44.120  1.00  0.00           C
ATOM   4494  HD2 PHE A 277      48.020  42.960  45.100  1.00  0.00           H
ATOM   4495  CE2 PHE A 277      47.880  44.480  43.500  1.00  0.00           C
ATOM   4496  HE2 PHE A 277      47.130  45.140  43.890  1.00  0.00           H
ATOM   4497  C   PHE A 277      50.320  40.700  46.770  1.00  0.00           C
ATOM   4498  O   PHE A 277      49.360  40.990  47.540  1.00  0.00           O
ATOM   4499  N   ILE A 278      50.990  39.490  46.880  1.00  0.00           N
ATOM   4500  HN  ILE A 278      51.520  39.100  46.130  1.00  0.00           H
ATOM   4501  CA  ILE A 278      50.900  38.680  48.100  1.00  0.00           C
ATOM   4502  HA  ILE A 278      49.840  38.630  48.330  1.00  0.00           H
ATOM   4503  CB  ILE A 278      51.310  37.180  48.000  1.00  0.00           C
ATOM   4504  HB  ILE A 278      52.290  37.240  47.480  1.00  0.00           H
ATOM   4505  CG2 ILE A 278      51.470  36.640  49.420  1.00  0.00           C
ATOM   4506 HG21 ILE A 278      50.650  36.900  50.130  1.00  0.00           H
ATOM   4507 HG22 ILE A 278      52.490  36.900  49.790  1.00  0.00           H
ATOM   4508 HG23 ILE A 278      51.530  35.530  49.300  1.00  0.00           H
ATOM   4509  CG1 ILE A 278      50.290  36.350  47.090  1.00  0.00           C
ATOM   4510 HG11 ILE A 278      50.690  35.360  46.760  1.00  0.00           H
ATOM   4511 HG12 ILE A 278      50.130  36.900  46.150  1.00  0.00           H
ATOM   4512  CD  ILE A 278      48.980  36.080  47.890  1.00  0.00           C
ATOM   4513  HD1 ILE A 278      49.200  35.290  48.640  1.00  0.00           H
ATOM   4514  HD2 ILE A 278      48.110  35.680  47.310  1.00  0.00           H
ATOM   4515  HD3 ILE A 278      48.710  36.950  48.520  1.00  0.00           H
ATOM   4516  C   ILE A 278      51.550  39.380  49.250  1.00  0.00           C
ATOM   4517  O   ILE A 278      50.970  39.600  50.330  1.00  0.00           O
ATOM   4518  N   THR A 279      52.740  40.030  49.040  1.00  0.00           N
ATOM   4519  HN  THR A 279      53.080  40.140  48.110  1.00  0.00           H
ATOM   4520  CA  THR A 279      53.520  40.750  50.030  1.00  0.00           C
ATOM   4521  HA  THR A 279      53.400  40.220  50.970  1.00  0.00           H
ATOM   4522  CB  THR A 279      55.000  40.910  49.830  1.00  0.00           C
ATOM   4523  HB  THR A 279      55.410  41.560  50.620  1.00  0.00           H
ATOM   4524  OG1 THR A 279      55.390  41.490  48.570  1.00  0.00           O
ATOM   4525  HG1 THR A 279      55.230  40.750  47.970  1.00  0.00           H
ATOM   4526  CG2 THR A 279      55.730  39.600  49.850  1.00  0.00           C
ATOM   4527 HG21 THR A 279      55.450  38.940  49.000  1.00  0.00           H
ATOM   4528 HG22 THR A 279      55.540  39.160  50.850  1.00  0.00           H
ATOM   4529 HG23 THR A 279      56.820  39.740  49.710  1.00  0.00           H
ATOM   4530  C   THR A 279      52.900  42.000  50.510  1.00  0.00           C
ATOM   4531  O   THR A 279      52.860  42.230  51.730  1.00  0.00           O
ATOM   4532  N   LEU A 280      52.270  42.830  49.660  1.00  0.00           N
ATOM   4533  HN  LEU A 280      52.480  42.660  48.710  1.00  0.00           H
ATOM   4534  CA  LEU A 280      51.430  43.960  50.020  1.00  0.00           C
ATOM   4535  HA  LEU A 280      52.000  44.680  50.580  1.00  0.00           H
ATOM   4536  CB  LEU A 280      51.090  44.630  48.740  1.00  0.00           C
ATOM   4537  HB1 LEU A 280      50.480  43.990  48.060  1.00  0.00           H
ATOM   4538  HB2 LEU A 280      51.930  44.820  48.030  1.00  0.00           H
ATOM   4539  CG  LEU A 280      50.320  45.960  48.860  1.00  0.00           C
ATOM   4540  HG  LEU A 280      49.330  45.660  49.250  1.00  0.00           H
ATOM   4541  CD1 LEU A 280      51.060  46.930  49.790  1.00  0.00           C
ATOM   4542 HD11 LEU A 280      51.270  46.430  50.750  1.00  0.00           H
ATOM   4543 HD12 LEU A 280      50.470  47.860  49.960  1.00  0.00           H
ATOM   4544 HD13 LEU A 280      51.990  47.300  49.300  1.00  0.00           H
ATOM   4545  CD2 LEU A 280      50.120  46.600  47.520  1.00  0.00           C
ATOM   4546 HD21 LEU A 280      49.400  47.440  47.530  1.00  0.00           H
ATOM   4547 HD22 LEU A 280      49.820  45.890  46.720  1.00  0.00           H
ATOM   4548 HD23 LEU A 280      51.070  47.050  47.150  1.00  0.00           H
ATOM   4549  C   LEU A 280      50.220  43.570  50.840  1.00  0.00           C
ATOM   4550  O   LEU A 280      49.870  44.290  51.740  1.00  0.00           O
ATOM   4551  N   SER A 281      49.600  42.450  50.600  1.00  0.00           N
ATOM   4552  HN  SER A 281      49.940  41.770  49.960  1.00  0.00           H
ATOM   4553  CA  SER A 281      48.410  41.910  51.290  1.00  0.00           C
ATOM   4554  HA  SER A 281      47.690  42.700  51.180  1.00  0.00           H
ATOM   4555  CB  SER A 281      47.780  40.670  50.590  1.00  0.00           C
ATOM   4556  HB1 SER A 281      47.000  40.210  51.220  1.00  0.00           H
ATOM   4557  HB2 SER A 281      48.530  39.860  50.540  1.00  0.00           H
ATOM   4558  OG  SER A 281      47.330  41.090  49.330  1.00  0.00           O
ATOM   4559  HG1 SER A 281      48.120  41.040  48.800  1.00  0.00           H
ATOM   4560  C   SER A 281      48.670  41.630  52.790  1.00  0.00           C
ATOM   4561  O   SER A 281      47.780  41.660  53.610  1.00  0.00           O
ATOM   4562  N   PHE A 282      49.930  41.540  53.220  1.00  0.00           N
ATOM   4563  HN  PHE A 282      50.750  41.490  52.630  1.00  0.00           H
ATOM   4564  CA  PHE A 282      50.210  41.300  54.640  1.00  0.00           C
ATOM   4565  HA  PHE A 282      49.480  40.710  55.160  1.00  0.00           H
ATOM   4566  CB  PHE A 282      51.710  40.760  54.810  1.00  0.00           C
ATOM   4567  HB1 PHE A 282      52.020  40.620  55.880  1.00  0.00           H
ATOM   4568  HB2 PHE A 282      52.400  41.510  54.360  1.00  0.00           H
ATOM   4569  CG  PHE A 282      52.100  39.450  54.090  1.00  0.00           C
ATOM   4570  CD1 PHE A 282      51.140  38.520  53.860  1.00  0.00           C
ATOM   4571  HD1 PHE A 282      50.140  38.680  54.240  1.00  0.00           H
ATOM   4572  CE1 PHE A 282      51.530  37.320  53.280  1.00  0.00           C
ATOM   4573  HE1 PHE A 282      50.830  36.530  53.110  1.00  0.00           H
ATOM   4574  CZ  PHE A 282      52.900  37.080  53.010  1.00  0.00           C
ATOM   4575  HZ  PHE A 282      53.150  36.140  52.510  1.00  0.00           H
ATOM   4576  CD2 PHE A 282      53.480  39.250  53.810  1.00  0.00           C
ATOM   4577  HD2 PHE A 282      54.180  39.990  54.130  1.00  0.00           H
ATOM   4578  CE2 PHE A 282      53.900  38.010  53.290  1.00  0.00           C
ATOM   4579  HE2 PHE A 282      54.950  37.860  53.110  1.00  0.00           H
ATOM   4580  C   PHE A 282      50.110  42.590  55.450  1.00  0.00           C
ATOM   4581  O   PHE A 282      49.920  42.540  56.690  1.00  0.00           O
ATOM   4582  N   THR A 283      50.150  43.770  54.800  1.00  0.00           N
ATOM   4583  HN  THR A 283      50.350  43.830  53.830  1.00  0.00           H
ATOM   4584  CA  THR A 283      49.990  45.040  55.490  1.00  0.00           C
ATOM   4585  HA  THR A 283      50.780  45.140  56.200  1.00  0.00           H
ATOM   4586  CB  THR A 283      50.100  46.230  54.490  1.00  0.00           C
ATOM   4587  HB  THR A 283      50.050  47.160  55.090  1.00  0.00           H
ATOM   4588  OG1 THR A 283      49.050  46.200  53.500  1.00  0.00           O
ATOM   4589  HG1 THR A 283      49.340  45.540  52.860  1.00  0.00           H
ATOM   4590  CG2 THR A 283      51.390  46.310  53.650  1.00  0.00           C
ATOM   4591 HG21 THR A 283      51.590  45.370  53.100  1.00  0.00           H
ATOM   4592 HG22 THR A 283      52.250  46.390  54.350  1.00  0.00           H
ATOM   4593 HG23 THR A 283      51.490  47.150  52.910  1.00  0.00           H
ATOM   4594  C   THR A 283      48.700  45.210  56.250  1.00  0.00           C
ATOM   4595  O   THR A 283      48.510  45.710  57.400  1.00  0.00           O
ATOM   4596  N   TYR A 284      47.670  44.640  55.670  1.00  0.00           N
ATOM   4597  HN  TYR A 284      47.920  44.140  54.840  1.00  0.00           H
ATOM   4598  CA  TYR A 284      46.300  44.600  56.220  1.00  0.00           C
ATOM   4599  HA  TYR A 284      46.010  45.600  56.490  1.00  0.00           H
ATOM   4600  CB  TYR A 284      45.300  44.090  55.150  1.00  0.00           C
ATOM   4601  HB1 TYR A 284      44.310  44.330  55.590  1.00  0.00           H
ATOM   4602  HB2 TYR A 284      45.410  42.980  55.040  1.00  0.00           H
ATOM   4603  CG  TYR A 284      45.430  44.840  53.940  1.00  0.00           C
ATOM   4604  CD1 TYR A 284      45.670  44.180  52.710  1.00  0.00           C
ATOM   4605  HD1 TYR A 284      45.810  43.100  52.700  1.00  0.00           H
ATOM   4606  CE1 TYR A 284      45.870  44.870  51.550  1.00  0.00           C
ATOM   4607  HE1 TYR A 284      46.040  44.430  50.580  1.00  0.00           H
ATOM   4608  CZ  TYR A 284      45.790  46.260  51.580  1.00  0.00           C
ATOM   4609  OH  TYR A 284      45.960  46.950  50.380  1.00  0.00           O
ATOM   4610  HH  TYR A 284      46.240  46.430  49.620  1.00  0.00           H
ATOM   4611  CD2 TYR A 284      45.280  46.240  53.970  1.00  0.00           C
ATOM   4612  HD2 TYR A 284      45.230  46.780  54.910  1.00  0.00           H
ATOM   4613  CE2 TYR A 284      45.530  46.940  52.790  1.00  0.00           C
ATOM   4614  HE2 TYR A 284      45.790  47.990  52.830  1.00  0.00           H
ATOM   4615  C   TYR A 284      46.090  43.890  57.500  1.00  0.00           C
ATOM   4616  O   TYR A 284      45.050  43.980  58.230  1.00  0.00           O
ATOM   4617  N   MET A 285      47.050  43.050  57.900  1.00  0.00           N
ATOM   4618  HN  MET A 285      47.860  42.910  57.340  1.00  0.00           H
ATOM   4619  CA  MET A 285      47.060  42.480  59.280  1.00  0.00           C
ATOM   4620  HA  MET A 285      46.080  42.090  59.550  1.00  0.00           H
ATOM   4621  CB  MET A 285      47.940  41.240  59.340  1.00  0.00           C
ATOM   4622  HB1 MET A 285      48.280  41.110  60.380  1.00  0.00           H
ATOM   4623  HB2 MET A 285      48.800  41.580  58.730  1.00  0.00           H
ATOM   4624  CG  MET A 285      47.440  39.930  58.910  1.00  0.00           C
ATOM   4625  HG1 MET A 285      47.000  39.940  57.890  1.00  0.00           H
ATOM   4626  HG2 MET A 285      46.730  39.560  59.690  1.00  0.00           H
ATOM   4627  SD  MET A 285      48.780  38.590  58.920  1.00  0.00           S
ATOM   4628  CE  MET A 285      49.800  39.090  57.530  1.00  0.00           C
ATOM   4629  HE1 MET A 285      50.620  38.380  57.270  1.00  0.00           H
ATOM   4630  HE2 MET A 285      50.360  40.010  57.770  1.00  0.00           H
ATOM   4631  HE3 MET A 285      49.280  39.170  56.550  1.00  0.00           H
ATOM   4632  C   MET A 285      47.170  43.470  60.460  1.00  0.00           C
ATOM   4633  O   MET A 285      46.550  43.280  61.550  1.00  0.00           O
ATOM   4634  N   ASN A 286      47.900  44.590  60.300  1.00  0.00           N
ATOM   4635  HN  ASN A 286      48.410  44.700  59.450  1.00  0.00           H
ATOM   4636  CA  ASN A 286      48.050  45.670  61.290  1.00  0.00           C
ATOM   4637  HA  ASN A 286      48.340  45.070  62.140  1.00  0.00           H
ATOM   4638  CB  ASN A 286      49.310  46.550  60.880  1.00  0.00           C
ATOM   4639  HB1 ASN A 286      49.270  46.870  59.820  1.00  0.00           H
ATOM   4640  HB2 ASN A 286      50.200  45.930  61.110  1.00  0.00           H
ATOM   4641  CG  ASN A 286      49.300  47.830  61.770  1.00  0.00           C
ATOM   4642  OD1 ASN A 286      48.740  48.910  61.500  1.00  0.00           O
ATOM   4643  ND2 ASN A 286      49.840  47.720  63.000  1.00  0.00           N
ATOM   4644 HD21 ASN A 286      50.320  46.910  63.350  1.00  0.00           H
ATOM   4645 HD22 ASN A 286      49.650  48.480  63.630  1.00  0.00           H
ATOM   4646  C   ASN A 286      46.660  46.400  61.610  1.00  0.00           C
ATOM   4647  O   ASN A 286      46.380  46.820  62.720  1.00  0.00           O
ATOM   4648  N   SER A 287      45.740  46.510  60.590  1.00  0.00           N
ATOM   4649  HN  SER A 287      46.030  46.460  59.630  1.00  0.00           H
ATOM   4650  CA  SER A 287      44.410  46.980  60.780  1.00  0.00           C
ATOM   4651  HA  SER A 287      44.640  47.890  61.300  1.00  0.00           H
ATOM   4652  CB  SER A 287      43.660  47.110  59.480  1.00  0.00           C
ATOM   4653  HB1 SER A 287      42.550  47.040  59.580  1.00  0.00           H
ATOM   4654  HB2 SER A 287      43.890  46.290  58.770  1.00  0.00           H
ATOM   4655  OG  SER A 287      44.140  48.220  58.810  1.00  0.00           O
ATOM   4656  HG1 SER A 287      45.060  48.000  58.660  1.00  0.00           H
ATOM   4657  C   SER A 287      43.610  46.070  61.760  1.00  0.00           C
ATOM   4658  O   SER A 287      42.860  46.600  62.630  1.00  0.00           O
ATOM   4659  N   MET A 288      43.840  44.760  61.750  1.00  0.00           N
ATOM   4660  HN  MET A 288      44.440  44.320  61.070  1.00  0.00           H
ATOM   4661  CA  MET A 288      43.240  43.840  62.710  1.00  0.00           C
ATOM   4662  HA  MET A 288      42.250  44.200  62.960  1.00  0.00           H
ATOM   4663  CB  MET A 288      42.960  42.450  62.100  1.00  0.00           C
ATOM   4664  HB1 MET A 288      41.960  42.590  61.650  1.00  0.00           H
ATOM   4665  HB2 MET A 288      42.920  41.730  62.950  1.00  0.00           H
ATOM   4666  CG  MET A 288      43.920  41.840  61.070  1.00  0.00           C
ATOM   4667  HG1 MET A 288      44.880  41.690  61.590  1.00  0.00           H
ATOM   4668  HG2 MET A 288      44.130  42.670  60.360  1.00  0.00           H
ATOM   4669  SD  MET A 288      43.150  40.340  60.260  1.00  0.00           S
ATOM   4670  CE  MET A 288      43.080  39.200  61.640  1.00  0.00           C
ATOM   4671  HE1 MET A 288      42.490  39.610  62.500  1.00  0.00           H
ATOM   4672  HE2 MET A 288      44.100  39.010  62.000  1.00  0.00           H
ATOM   4673  HE3 MET A 288      42.640  38.200  61.440  1.00  0.00           H
ATOM   4674  C   MET A 288      43.930  43.660  64.030  1.00  0.00           C
ATOM   4675  O   MET A 288      43.270  43.330  65.040  1.00  0.00           O
ATOM   4676  N   LEU A 289      45.300  43.890  63.980  1.00  0.00           N
ATOM   4677  HN  LEU A 289      45.800  43.940  63.110  1.00  0.00           H
ATOM   4678  CA  LEU A 289      46.170  43.970  65.160  1.00  0.00           C
ATOM   4679  HA  LEU A 289      45.940  43.100  65.750  1.00  0.00           H
ATOM   4680  CB  LEU A 289      47.530  43.970  64.590  1.00  0.00           C
ATOM   4681  HB1 LEU A 289      47.590  44.870  63.950  1.00  0.00           H
ATOM   4682  HB2 LEU A 289      47.790  43.090  63.950  1.00  0.00           H
ATOM   4683  CG  LEU A 289      48.690  44.160  65.570  1.00  0.00           C
ATOM   4684  HG  LEU A 289      48.530  45.160  66.040  1.00  0.00           H
ATOM   4685  CD1 LEU A 289      48.800  43.170  66.710  1.00  0.00           C
ATOM   4686 HD11 LEU A 289      47.940  43.190  67.430  1.00  0.00           H
ATOM   4687 HD12 LEU A 289      49.770  43.250  67.230  1.00  0.00           H
ATOM   4688 HD13 LEU A 289      48.780  42.110  66.380  1.00  0.00           H
ATOM   4689  CD2 LEU A 289      49.980  44.150  64.770  1.00  0.00           C
ATOM   4690 HD21 LEU A 289      50.010  44.850  63.910  1.00  0.00           H
ATOM   4691 HD22 LEU A 289      50.110  43.150  64.290  1.00  0.00           H
ATOM   4692 HD23 LEU A 289      50.780  44.390  65.520  1.00  0.00           H
ATOM   4693  C   LEU A 289      45.960  45.170  66.110  1.00  0.00           C
ATOM   4694  O   LEU A 289      46.020  45.070  67.350  1.00  0.00           O
ATOM   4695  N   ASP A 290      45.840  46.350  65.460  1.00  0.00           N
ATOM   4696  HN  ASP A 290      45.970  46.410  64.470  1.00  0.00           H
ATOM   4697  CA  ASP A 290      45.570  47.570  66.140  1.00  0.00           C
ATOM   4698  HA  ASP A 290      46.430  47.730  66.760  1.00  0.00           H
ATOM   4699  CB  ASP A 290      45.420  48.750  65.170  1.00  0.00           C
ATOM   4700  HB1 ASP A 290      45.270  49.700  65.720  1.00  0.00           H
ATOM   4701  HB2 ASP A 290      44.630  48.520  64.430  1.00  0.00           H
ATOM   4702  CG  ASP A 290      46.760  48.950  64.460  1.00  0.00           C
ATOM   4703  OD1 ASP A 290      47.890  48.570  64.820  1.00  0.00           O
ATOM   4704  OD2 ASP A 290      46.660  49.670  63.290  1.00  0.00           O
ATOM   4705  HD2 ASP A 290      47.440  49.580  62.750  1.00  0.00           H
ATOM   4706  C   ASP A 290      44.390  47.590  67.110  1.00  0.00           C
ATOM   4707  O   ASP A 290      44.710  48.100  68.190  1.00  0.00           O
ATOM   4708  N   PRO A 291      43.190  47.080  66.960  1.00  0.00           N
ATOM   4709  CD  PRO A 291      42.500  46.880  65.650  1.00  0.00           C
ATOM   4710  HD1 PRO A 291      43.270  46.370  65.010  1.00  0.00           H
ATOM   4711  HD2 PRO A 291      42.010  47.760  65.200  1.00  0.00           H
ATOM   4712  CA  PRO A 291      42.270  47.030  68.040  1.00  0.00           C
ATOM   4713  HA  PRO A 291      42.220  48.020  68.460  1.00  0.00           H
ATOM   4714  CB  PRO A 291      40.970  46.550  67.420  1.00  0.00           C
ATOM   4715  HB1 PRO A 291      40.270  47.400  67.250  1.00  0.00           H
ATOM   4716  HB2 PRO A 291      40.470  45.740  67.980  1.00  0.00           H
ATOM   4717  CG  PRO A 291      41.360  45.930  66.020  1.00  0.00           C
ATOM   4718  HG1 PRO A 291      41.630  44.890  66.310  1.00  0.00           H
ATOM   4719  HG2 PRO A 291      40.570  45.960  65.240  1.00  0.00           H
ATOM   4720  C   PRO A 291      42.710  46.130  69.220  1.00  0.00           C
ATOM   4721  O   PRO A 291      42.610  46.540  70.380  1.00  0.00           O
ATOM   4722  N   VAL A 292      43.160  44.900  68.880  1.00  0.00           N
ATOM   4723  HN  VAL A 292      43.460  44.670  67.960  1.00  0.00           H
ATOM   4724  CA  VAL A 292      43.560  43.880  69.870  1.00  0.00           C
ATOM   4725  HA  VAL A 292      42.870  43.860  70.700  1.00  0.00           H
ATOM   4726  CB  VAL A 292      43.570  42.440  69.460  1.00  0.00           C
ATOM   4727  HB  VAL A 292      43.760  41.700  70.270  1.00  0.00           H
ATOM   4728  CG1 VAL A 292      42.140  41.970  69.060  1.00  0.00           C
ATOM   4729 HG11 VAL A 292      42.150  40.880  68.870  1.00  0.00           H
ATOM   4730 HG12 VAL A 292      41.700  42.520  68.190  1.00  0.00           H
ATOM   4731 HG13 VAL A 292      41.490  42.050  69.950  1.00  0.00           H
ATOM   4732  CG2 VAL A 292      44.580  42.020  68.450  1.00  0.00           C
ATOM   4733 HG21 VAL A 292      45.580  42.460  68.660  1.00  0.00           H
ATOM   4734 HG22 VAL A 292      44.340  42.320  67.410  1.00  0.00           H
ATOM   4735 HG23 VAL A 292      44.620  40.910  68.460  1.00  0.00           H
ATOM   4736  C   VAL A 292      44.770  44.210  70.660  1.00  0.00           C
ATOM   4737  O   VAL A 292      44.810  43.910  71.870  1.00  0.00           O
ATOM   4738  N   VAL A 293      45.800  44.790  70.070  1.00  0.00           N
ATOM   4739  HN  VAL A 293      45.810  44.980  69.100  1.00  0.00           H
ATOM   4740  CA  VAL A 293      47.000  45.030  70.780  1.00  0.00           C
ATOM   4741  HA  VAL A 293      46.960  44.480  71.700  1.00  0.00           H
ATOM   4742  CB  VAL A 293      48.270  44.600  70.030  1.00  0.00           C
ATOM   4743  HB  VAL A 293      48.250  44.650  68.920  1.00  0.00           H
ATOM   4744  CG1 VAL A 293      49.540  45.240  70.480  1.00  0.00           C
ATOM   4745 HG11 VAL A 293      50.380  44.570  70.200  1.00  0.00           H
ATOM   4746 HG12 VAL A 293      49.650  45.260  71.580  1.00  0.00           H
ATOM   4747 HG13 VAL A 293      49.640  46.270  70.050  1.00  0.00           H
ATOM   4748  CG2 VAL A 293      48.420  43.060  70.270  1.00  0.00           C
ATOM   4749 HG21 VAL A 293      47.480  42.490  70.150  1.00  0.00           H
ATOM   4750 HG22 VAL A 293      48.710  43.000  71.350  1.00  0.00           H
ATOM   4751 HG23 VAL A 293      49.220  42.620  69.630  1.00  0.00           H
ATOM   4752  C   VAL A 293      47.120  46.470  71.210  1.00  0.00           C
ATOM   4753  O   VAL A 293      47.690  46.760  72.260  1.00  0.00           O
ATOM   4754  N   TYR A 294      46.680  47.470  70.400  1.00  0.00           N
ATOM   4755  HN  TYR A 294      46.120  47.240  69.600  1.00  0.00           H
ATOM   4756  CA  TYR A 294      47.130  48.790  70.650  1.00  0.00           C
ATOM   4757  HA  TYR A 294      48.010  48.800  71.280  1.00  0.00           H
ATOM   4758  CB  TYR A 294      47.710  49.450  69.330  1.00  0.00           C
ATOM   4759  HB1 TYR A 294      47.820  50.540  69.460  1.00  0.00           H
ATOM   4760  HB2 TYR A 294      47.020  49.260  68.480  1.00  0.00           H
ATOM   4761  CG  TYR A 294      49.110  49.050  68.940  1.00  0.00           C
ATOM   4762  CD1 TYR A 294      49.100  47.900  68.120  1.00  0.00           C
ATOM   4763  HD1 TYR A 294      48.190  47.400  67.860  1.00  0.00           H
ATOM   4764  CE1 TYR A 294      50.360  47.360  67.680  1.00  0.00           C
ATOM   4765  HE1 TYR A 294      50.350  46.470  67.090  1.00  0.00           H
ATOM   4766  CZ  TYR A 294      51.520  48.110  67.890  1.00  0.00           C
ATOM   4767  OH  TYR A 294      52.640  47.760  67.090  1.00  0.00           O
ATOM   4768  HH  TYR A 294      53.380  48.090  67.590  1.00  0.00           H
ATOM   4769  CD2 TYR A 294      50.350  49.610  69.390  1.00  0.00           C
ATOM   4770  HD2 TYR A 294      50.390  50.430  70.100  1.00  0.00           H
ATOM   4771  CE2 TYR A 294      51.530  49.200  68.740  1.00  0.00           C
ATOM   4772  HE2 TYR A 294      52.460  49.710  68.900  1.00  0.00           H
ATOM   4773  C   TYR A 294      46.080  49.600  71.300  1.00  0.00           C
ATOM   4774  O   TYR A 294      46.380  50.440  72.140  1.00  0.00           O
ATOM   4775  N   TYR A 295      44.810  49.470  70.910  1.00  0.00           N
ATOM   4776  HN  TYR A 295      44.700  48.790  70.190  1.00  0.00           H
ATOM   4777  CA  TYR A 295      43.860  50.470  71.270  1.00  0.00           C
ATOM   4778  HA  TYR A 295      44.230  51.470  71.080  1.00  0.00           H
ATOM   4779  CB  TYR A 295      42.490  50.290  70.570  1.00  0.00           C
ATOM   4780  HB1 TYR A 295      41.620  50.870  70.920  1.00  0.00           H
ATOM   4781  HB2 TYR A 295      42.130  49.230  70.650  1.00  0.00           H
ATOM   4782  CG  TYR A 295      42.630  50.670  69.090  1.00  0.00           C
ATOM   4783  CD1 TYR A 295      43.760  51.320  68.470  1.00  0.00           C
ATOM   4784  HD1 TYR A 295      44.670  51.630  68.960  1.00  0.00           H
ATOM   4785  CE1 TYR A 295      43.930  51.460  67.110  1.00  0.00           C
ATOM   4786  HE1 TYR A 295      44.820  51.920  66.730  1.00  0.00           H
ATOM   4787  CZ  TYR A 295      42.850  51.130  66.270  1.00  0.00           C
ATOM   4788  OH  TYR A 295      42.950  51.180  64.850  1.00  0.00           O
ATOM   4789  HH  TYR A 295      42.070  50.910  64.590  1.00  0.00           H
ATOM   4790  CD2 TYR A 295      41.580  50.440  68.180  1.00  0.00           C
ATOM   4791  HD2 TYR A 295      40.670  49.980  68.530  1.00  0.00           H
ATOM   4792  CE2 TYR A 295      41.670  50.630  66.760  1.00  0.00           C
ATOM   4793  HE2 TYR A 295      40.870  50.480  66.040  1.00  0.00           H
ATOM   4794  C   TYR A 295      43.540  50.550  72.750  1.00  0.00           C
ATOM   4795  O   TYR A 295      43.470  51.630  73.290  1.00  0.00           O
ATOM   4796  N   PHE A 296      43.390  49.450  73.470  1.00  0.00           N
ATOM   4797  HN  PHE A 296      43.570  48.560  73.080  1.00  0.00           H
ATOM   4798  CA  PHE A 296      42.940  49.450  74.860  1.00  0.00           C
ATOM   4799  HA  PHE A 296      42.740  50.480  75.130  1.00  0.00           H
ATOM   4800  CB  PHE A 296      41.600  48.720  74.990  1.00  0.00           C
ATOM   4801  HB1 PHE A 296      41.100  49.030  75.920  1.00  0.00           H
ATOM   4802  HB2 PHE A 296      41.830  47.630  75.030  1.00  0.00           H
ATOM   4803  CG  PHE A 296      40.690  48.950  73.860  1.00  0.00           C
ATOM   4804  CD1 PHE A 296      40.290  47.840  73.010  1.00  0.00           C
ATOM   4805  HD1 PHE A 296      40.700  46.840  73.160  1.00  0.00           H
ATOM   4806  CE1 PHE A 296      39.400  48.140  71.970  1.00  0.00           C
ATOM   4807  HE1 PHE A 296      39.040  47.350  71.310  1.00  0.00           H
ATOM   4808  CZ  PHE A 296      38.820  49.410  71.840  1.00  0.00           C
ATOM   4809  HZ  PHE A 296      38.210  49.530  70.970  1.00  0.00           H
ATOM   4810  CD2 PHE A 296      40.040  50.160  73.730  1.00  0.00           C
ATOM   4811  HD2 PHE A 296      40.330  50.990  74.350  1.00  0.00           H
ATOM   4812  CE2 PHE A 296      39.260  50.450  72.620  1.00  0.00           C
ATOM   4813  HE2 PHE A 296      38.930  51.450  72.440  1.00  0.00           H
ATOM   4814  C   PHE A 296      44.010  48.850  75.770  1.00  0.00           C
ATOM   4815  O   PHE A 296      44.020  49.160  76.960  1.00  0.00           O
ATOM   4816  N   SER A 297      44.870  47.950  75.240  1.00  0.00           N
ATOM   4817  HN  SER A 297      44.860  47.800  74.260  1.00  0.00           H
ATOM   4818  CA  SER A 297      45.930  47.380  76.100  1.00  0.00           C
ATOM   4819  HA  SER A 297      45.420  47.040  77.000  1.00  0.00           H
ATOM   4820  CB  SER A 297      46.690  46.200  75.410  1.00  0.00           C
ATOM   4821  HB1 SER A 297      47.410  46.510  74.630  1.00  0.00           H
ATOM   4822  HB2 SER A 297      45.900  45.580  74.930  1.00  0.00           H
ATOM   4823  OG  SER A 297      47.380  45.380  76.350  1.00  0.00           O
ATOM   4824  HG1 SER A 297      46.690  44.910  76.810  1.00  0.00           H
ATOM   4825  C   SER A 297      46.960  48.410  76.650  1.00  0.00           C
ATOM   4826  O   SER A 297      47.560  49.250  76.020  1.00  0.00           O
ATOM   4827  N   SER A 298      47.220  48.240  77.940  1.00  0.00           N
ATOM   4828  HN  SER A 298      46.630  47.650  78.490  1.00  0.00           H
ATOM   4829  CA  SER A 298      48.100  49.150  78.670  1.00  0.00           C
ATOM   4830  HA  SER A 298      47.690  50.140  78.540  1.00  0.00           H
ATOM   4831  CB  SER A 298      48.120  48.830  80.250  1.00  0.00           C
ATOM   4832  HB1 SER A 298      49.020  49.340  80.650  1.00  0.00           H
ATOM   4833  HB2 SER A 298      48.010  47.790  80.610  1.00  0.00           H
ATOM   4834  OG  SER A 298      47.050  49.630  80.850  1.00  0.00           O
ATOM   4835  HG1 SER A 298      46.270  49.080  80.850  1.00  0.00           H
ATOM   4836  C   SER A 298      49.560  49.050  78.220  1.00  0.00           C
ATOM   4837  O   SER A 298      49.960  47.940  77.920  1.00  0.00           O
ATOM   4838  N   PRO A 299      50.380  50.110  78.130  1.00  0.00           N
ATOM   4839  CD  PRO A 299      49.970  51.450  78.550  1.00  0.00           C
ATOM   4840  HD1 PRO A 299      49.750  51.580  79.630  1.00  0.00           H
ATOM   4841  HD2 PRO A 299      49.100  51.670  77.890  1.00  0.00           H
ATOM   4842  CA  PRO A 299      51.860  50.020  78.030  1.00  0.00           C
ATOM   4843  HA  PRO A 299      52.030  49.890  76.970  1.00  0.00           H
ATOM   4844  CB  PRO A 299      52.370  51.420  78.290  1.00  0.00           C
ATOM   4845  HB1 PRO A 299      53.210  51.730  77.630  1.00  0.00           H
ATOM   4846  HB2 PRO A 299      52.770  51.450  79.320  1.00  0.00           H
ATOM   4847  CG  PRO A 299      51.180  52.320  78.120  1.00  0.00           C
ATOM   4848  HG1 PRO A 299      51.260  53.230  78.750  1.00  0.00           H
ATOM   4849  HG2 PRO A 299      50.960  52.520  77.050  1.00  0.00           H
ATOM   4850  C   PRO A 299      52.620  48.970  78.850  1.00  0.00           C
ATOM   4851  O   PRO A 299      52.200  48.610  79.930  1.00  0.00           O
ATOM   4852  N   SER A 300      53.770  48.470  78.260  1.00  0.00           N
ATOM   4853  HN  SER A 300      53.970  48.580  77.290  1.00  0.00           H
ATOM   4854  CA  SER A 300      54.550  47.440  78.920  1.00  0.00           C
ATOM   4855  HA  SER A 300      53.920  46.570  79.040  1.00  0.00           H
ATOM   4856  CB  SER A 300      55.810  47.100  78.090  1.00  0.00           C
ATOM   4857  HB1 SER A 300      56.340  46.200  78.470  1.00  0.00           H
ATOM   4858  HB2 SER A 300      56.440  48.000  77.970  1.00  0.00           H
ATOM   4859  OG  SER A 300      55.320  46.720  76.760  1.00  0.00           O
ATOM   4860  HG1 SER A 300      55.080  45.800  76.790  1.00  0.00           H
ATOM   4861  C   SER A 300      55.200  47.780  80.290  1.00  0.00           C
ATOM   4862  O   SER A 300      55.680  48.860  80.570  1.00  0.00           O
ATOM   4863  NT  SER A 300      55.200  46.690  81.180  1.00  0.00           N
ATOM   4864  HNT SER A 300      54.760  45.830  80.920  1.00  0.00           H
ATOM   4865  CAT SER A 300      55.830  46.750  82.480  1.00  0.00           C
ATOM   4866  HT1 SER A 300      56.880  47.100  82.400  1.00  0.00           H
ATOM   4867  HT2 SER A 300      55.980  45.760  82.950  1.00  0.00           H
ATOM   4868  HT3 SER A 300      55.270  47.510  83.070  1.00  0.00           H
TER
ENDMDL
