# Supplementary material for: Structural basis of hydroxycarboxylic acid receptor signaling mechanisms through ligand binding
Source: Nat Commun. 2023 Sep 22;14:5899. doi: 10.1038/s41467-023-41650-7 (PMC10516952; doi:10.1038/s41467-023-41650-7)
Supplement: Supplementary file 4 — Source Data [file 41467_2023_41650_MOESM4_ESM.zip › source file/molecular dynamics simulations trajectories/without_gsk_run3/without_gsk_run3_700ns.pdb]

REMARK    GENERATED BY TRJCONV
TITLE     Title t= 700000.00000 step= 350000000
REMARK    THIS IS A SIMULATION BOX
CRYST1   96.128   96.128  111.103  90.00  90.00  90.00 P 1           1
MODEL        1
ATOM      1  CAY HSD A   9      46.280  40.300  28.310  1.00  0.00           C
ATOM      2  HY1 HSD A   9      45.660  39.620  27.680  1.00  0.00           H
ATOM      3  HY2 HSD A   9      45.940  40.190  29.360  1.00  0.00           H
ATOM      4  HY3 HSD A   9      47.370  40.070  28.290  1.00  0.00           H
ATOM      5  CY  HSD A   9      45.800  41.590  27.830  1.00  0.00           C
ATOM      6  OY  HSD A   9      45.180  41.700  26.750  1.00  0.00           O
ATOM      7  N   HSD A   9      45.960  42.640  28.620  1.00  0.00           N
ATOM      8  HN  HSD A   9      46.430  42.640  29.500  1.00  0.00           H
ATOM      9  CA  HSD A   9      45.670  44.080  28.250  1.00  0.00           C
ATOM     10  HA  HSD A   9      45.320  44.060  27.230  1.00  0.00           H
ATOM     11  CB  HSD A   9      44.430  44.650  29.100  1.00  0.00           C
ATOM     12  HB1 HSD A   9      44.760  44.650  30.150  1.00  0.00           H
ATOM     13  HB2 HSD A   9      43.600  43.940  28.910  1.00  0.00           H
ATOM     14  ND1 HSD A   9      43.230  46.030  27.430  1.00  0.00           N
ATOM     15  HD1 HSD A   9      42.870  45.230  26.950  1.00  0.00           H
ATOM     16  CG  HSD A   9      43.900  45.960  28.590  1.00  0.00           C
ATOM     17  CE1 HSD A   9      42.710  47.310  27.350  1.00  0.00           C
ATOM     18  HE1 HSD A   9      42.060  47.630  26.520  1.00  0.00           H
ATOM     19  NE2 HSD A   9      43.110  48.040  28.420  1.00  0.00           N
ATOM     20  CD2 HSD A   9      43.810  47.210  29.160  1.00  0.00           C
ATOM     21  HD2 HSD A   9      44.220  47.510  30.110  1.00  0.00           H
ATOM     22  C   HSD A   9      46.890  44.940  28.250  1.00  0.00           C
ATOM     23  O   HSD A   9      47.780  44.690  29.040  1.00  0.00           O
ATOM     24  N   PHE A  10      46.990  45.880  27.280  1.00  0.00           N
ATOM     25  HN  PHE A  10      46.220  46.060  26.680  1.00  0.00           H
ATOM     26  CA  PHE A  10      48.180  46.610  26.990  1.00  0.00           C
ATOM     27  HA  PHE A  10      48.890  46.370  27.760  1.00  0.00           H
ATOM     28  CB  PHE A  10      48.860  46.370  25.660  1.00  0.00           C
ATOM     29  HB1 PHE A  10      49.690  47.100  25.540  1.00  0.00           H
ATOM     30  HB2 PHE A  10      48.220  46.420  24.750  1.00  0.00           H
ATOM     31  CG  PHE A  10      49.450  44.980  25.560  1.00  0.00           C
ATOM     32  CD1 PHE A  10      48.670  43.830  25.610  1.00  0.00           C
ATOM     33  HD1 PHE A  10      47.630  44.030  25.770  1.00  0.00           H
ATOM     34  CE1 PHE A  10      49.270  42.540  25.600  1.00  0.00           C
ATOM     35  HE1 PHE A  10      48.670  41.650  25.710  1.00  0.00           H
ATOM     36  CZ  PHE A  10      50.640  42.470  25.420  1.00  0.00           C
ATOM     37  HZ  PHE A  10      51.090  41.480  25.460  1.00  0.00           H
ATOM     38  CD2 PHE A  10      50.880  44.840  25.330  1.00  0.00           C
ATOM     39  HD2 PHE A  10      51.460  45.740  25.290  1.00  0.00           H
ATOM     40  CE2 PHE A  10      51.430  43.560  25.190  1.00  0.00           C
ATOM     41  HE2 PHE A  10      52.490  43.410  25.090  1.00  0.00           H
ATOM     42  C   PHE A  10      47.940  48.020  27.160  1.00  0.00           C
ATOM     43  O   PHE A  10      47.170  48.600  26.430  1.00  0.00           O
ATOM     44  N   LEU A  11      48.640  48.530  28.130  1.00  0.00           N
ATOM     45  HN  LEU A  11      49.310  47.950  28.590  1.00  0.00           H
ATOM     46  CA  LEU A  11      48.580  49.910  28.600  1.00  0.00           C
ATOM     47  HA  LEU A  11      47.640  50.300  28.240  1.00  0.00           H
ATOM     48  CB  LEU A  11      48.670  49.980  30.090  1.00  0.00           C
ATOM     49  HB1 LEU A  11      48.650  51.060  30.340  1.00  0.00           H
ATOM     50  HB2 LEU A  11      49.670  49.640  30.430  1.00  0.00           H
ATOM     51  CG  LEU A  11      47.660  49.100  30.860  1.00  0.00           C
ATOM     52  HG  LEU A  11      47.750  48.070  30.470  1.00  0.00           H
ATOM     53  CD1 LEU A  11      47.690  49.130  32.400  1.00  0.00           C
ATOM     54 HD11 LEU A  11      47.670  50.100  32.940  1.00  0.00           H
ATOM     55 HD12 LEU A  11      48.620  48.640  32.720  1.00  0.00           H
ATOM     56 HD13 LEU A  11      46.830  48.590  32.830  1.00  0.00           H
ATOM     57  CD2 LEU A  11      46.230  49.390  30.510  1.00  0.00           C
ATOM     58 HD21 LEU A  11      46.090  49.050  29.470  1.00  0.00           H
ATOM     59 HD22 LEU A  11      45.960  50.460  30.640  1.00  0.00           H
ATOM     60 HD23 LEU A  11      45.490  48.880  31.160  1.00  0.00           H
ATOM     61  C   LEU A  11      49.790  50.700  28.040  1.00  0.00           C
ATOM     62  O   LEU A  11      50.900  50.510  28.550  1.00  0.00           O
ATOM     63  N   GLU A  12      49.660  51.750  27.200  1.00  0.00           N
ATOM     64  HN  GLU A  12      48.790  52.000  26.790  1.00  0.00           H
ATOM     65  CA  GLU A  12      50.780  52.560  26.740  1.00  0.00           C
ATOM     66  HA  GLU A  12      51.670  51.940  26.710  1.00  0.00           H
ATOM     67  CB  GLU A  12      50.490  53.100  25.270  1.00  0.00           C
ATOM     68  HB1 GLU A  12      49.510  53.610  25.270  1.00  0.00           H
ATOM     69  HB2 GLU A  12      50.430  52.290  24.510  1.00  0.00           H
ATOM     70  CG  GLU A  12      51.480  54.170  24.660  1.00  0.00           C
ATOM     71  HG1 GLU A  12      52.530  53.890  24.900  1.00  0.00           H
ATOM     72  HG2 GLU A  12      51.170  54.990  25.350  1.00  0.00           H
ATOM     73  CD  GLU A  12      51.200  54.530  23.200  1.00  0.00           C
ATOM     74  OE1 GLU A  12      52.020  54.120  22.320  1.00  0.00           O
ATOM     75  OE2 GLU A  12      50.160  55.170  22.900  1.00  0.00           O
ATOM     76  C   GLU A  12      51.140  53.650  27.760  1.00  0.00           C
ATOM     77  O   GLU A  12      50.480  54.680  27.850  1.00  0.00           O
ATOM     78  N   ILE A  13      52.310  53.430  28.460  1.00  0.00           N
ATOM     79  HN  ILE A  13      52.870  52.610  28.310  1.00  0.00           H
ATOM     80  CA  ILE A  13      52.750  54.280  29.540  1.00  0.00           C
ATOM     81  HA  ILE A  13      52.150  55.170  29.660  1.00  0.00           H
ATOM     82  CB  ILE A  13      52.890  53.450  30.790  1.00  0.00           C
ATOM     83  HB  ILE A  13      53.400  52.520  30.480  1.00  0.00           H
ATOM     84  CG2 ILE A  13      53.550  54.230  31.960  1.00  0.00           C
ATOM     85 HG21 ILE A  13      53.530  53.600  32.880  1.00  0.00           H
ATOM     86 HG22 ILE A  13      52.950  55.160  32.060  1.00  0.00           H
ATOM     87 HG23 ILE A  13      54.610  54.480  31.730  1.00  0.00           H
ATOM     88  CG1 ILE A  13      51.480  52.830  31.240  1.00  0.00           C
ATOM     89 HG11 ILE A  13      51.630  52.280  32.190  1.00  0.00           H
ATOM     90 HG12 ILE A  13      51.240  52.090  30.440  1.00  0.00           H
ATOM     91  CD  ILE A  13      50.370  53.790  31.510  1.00  0.00           C
ATOM     92  HD1 ILE A  13      49.520  53.260  31.990  1.00  0.00           H
ATOM     93  HD2 ILE A  13      49.960  54.140  30.550  1.00  0.00           H
ATOM     94  HD3 ILE A  13      50.700  54.700  32.030  1.00  0.00           H
ATOM     95  C   ILE A  13      54.130  54.750  29.000  1.00  0.00           C
ATOM     96  O   ILE A  13      54.920  53.970  28.510  1.00  0.00           O
ATOM     97  N   ASP A  14      54.430  56.060  28.960  1.00  0.00           N
ATOM     98  HN  ASP A  14      53.810  56.770  29.310  1.00  0.00           H
ATOM     99  CA  ASP A  14      55.670  56.660  28.520  1.00  0.00           C
ATOM    100  HA  ASP A  14      55.590  57.740  28.550  1.00  0.00           H
ATOM    101  CB  ASP A  14      56.860  56.420  29.490  1.00  0.00           C
ATOM    102  HB1 ASP A  14      57.760  56.960  29.120  1.00  0.00           H
ATOM    103  HB2 ASP A  14      57.060  55.330  29.440  1.00  0.00           H
ATOM    104  CG  ASP A  14      56.580  56.980  30.880  1.00  0.00           C
ATOM    105  OD1 ASP A  14      57.110  56.550  31.960  1.00  0.00           O
ATOM    106  OD2 ASP A  14      55.950  58.120  30.800  1.00  0.00           O
ATOM    107  C   ASP A  14      56.100  56.290  27.150  1.00  0.00           C
ATOM    108  O   ASP A  14      57.210  55.970  26.780  1.00  0.00           O
ATOM    109  N   LYS A  15      55.010  56.210  26.350  1.00  0.00           N
ATOM    110  HN  LYS A  15      54.170  56.580  26.740  1.00  0.00           H
ATOM    111  CA  LYS A  15      55.000  55.930  24.980  1.00  0.00           C
ATOM    112  HA  LYS A  15      54.030  56.270  24.680  1.00  0.00           H
ATOM    113  CB  LYS A  15      55.950  56.820  24.150  1.00  0.00           C
ATOM    114  HB1 LYS A  15      55.890  56.470  23.090  1.00  0.00           H
ATOM    115  HB2 LYS A  15      56.970  56.700  24.580  1.00  0.00           H
ATOM    116  CG  LYS A  15      55.610  58.330  24.130  1.00  0.00           C
ATOM    117  HG1 LYS A  15      56.540  58.780  23.710  1.00  0.00           H
ATOM    118  HG2 LYS A  15      55.360  58.680  25.140  1.00  0.00           H
ATOM    119  CD  LYS A  15      54.390  58.740  23.210  1.00  0.00           C
ATOM    120  HD1 LYS A  15      53.480  58.130  23.410  1.00  0.00           H
ATOM    121  HD2 LYS A  15      54.590  58.540  22.140  1.00  0.00           H
ATOM    122  CE  LYS A  15      54.080  60.230  23.260  1.00  0.00           C
ATOM    123  HE1 LYS A  15      54.880  60.830  22.790  1.00  0.00           H
ATOM    124  HE2 LYS A  15      53.780  60.550  24.290  1.00  0.00           H
ATOM    125  NZ  LYS A  15      52.870  60.510  22.390  1.00  0.00           N
ATOM    126  HZ1 LYS A  15      53.210  60.250  21.440  1.00  0.00           H
ATOM    127  HZ2 LYS A  15      52.690  61.530  22.300  1.00  0.00           H
ATOM    128  HZ3 LYS A  15      52.040  60.040  22.770  1.00  0.00           H
ATOM    129  C   LYS A  15      55.240  54.410  24.700  1.00  0.00           C
ATOM    130  O   LYS A  15      55.610  54.000  23.600  1.00  0.00           O
ATOM    131  N   LYS A  16      55.180  53.540  25.720  1.00  0.00           N
ATOM    132  HN  LYS A  16      54.960  53.950  26.610  1.00  0.00           H
ATOM    133  CA  LYS A  16      55.570  52.100  25.650  1.00  0.00           C
ATOM    134  HA  LYS A  16      55.550  51.690  24.640  1.00  0.00           H
ATOM    135  CB  LYS A  16      57.010  51.770  26.150  1.00  0.00           C
ATOM    136  HB1 LYS A  16      57.220  50.690  26.250  1.00  0.00           H
ATOM    137  HB2 LYS A  16      57.010  52.260  27.150  1.00  0.00           H
ATOM    138  CG  LYS A  16      58.160  52.250  25.270  1.00  0.00           C
ATOM    139  HG1 LYS A  16      59.060  52.500  25.890  1.00  0.00           H
ATOM    140  HG2 LYS A  16      57.920  53.230  24.830  1.00  0.00           H
ATOM    141  CD  LYS A  16      58.550  51.320  24.150  1.00  0.00           C
ATOM    142  HD1 LYS A  16      57.700  51.160  23.450  1.00  0.00           H
ATOM    143  HD2 LYS A  16      58.930  50.350  24.510  1.00  0.00           H
ATOM    144  CE  LYS A  16      59.600  52.090  23.330  1.00  0.00           C
ATOM    145  HE1 LYS A  16      60.520  52.340  23.910  1.00  0.00           H
ATOM    146  HE2 LYS A  16      59.250  53.110  23.060  1.00  0.00           H
ATOM    147  NZ  LYS A  16      59.970  51.360  22.140  1.00  0.00           N
ATOM    148  HZ1 LYS A  16      59.950  50.330  22.270  1.00  0.00           H
ATOM    149  HZ2 LYS A  16      60.930  51.610  21.820  1.00  0.00           H
ATOM    150  HZ3 LYS A  16      59.310  51.630  21.390  1.00  0.00           H
ATOM    151  C   LYS A  16      54.570  51.220  26.350  1.00  0.00           C
ATOM    152  O   LYS A  16      53.920  51.650  27.310  1.00  0.00           O
ATOM    153  N   ASN A  17      54.440  50.020  25.840  1.00  0.00           N
ATOM    154  HN  ASN A  17      55.120  49.740  25.170  1.00  0.00           H
ATOM    155  CA  ASN A  17      53.530  48.980  26.320  1.00  0.00           C
ATOM    156  HA  ASN A  17      52.550  49.430  26.360  1.00  0.00           H
ATOM    157  CB  ASN A  17      53.590  47.730  25.440  1.00  0.00           C
ATOM    158  HB1 ASN A  17      53.210  46.850  25.980  1.00  0.00           H
ATOM    159  HB2 ASN A  17      54.620  47.450  25.120  1.00  0.00           H
ATOM    160  CG  ASN A  17      52.730  47.820  24.250  1.00  0.00           C
ATOM    161  OD1 ASN A  17      51.470  48.010  24.280  1.00  0.00           O
ATOM    162  ND2 ASN A  17      53.390  47.530  23.110  1.00  0.00           N
ATOM    163 HD21 ASN A  17      52.780  47.390  22.320  1.00  0.00           H
ATOM    164 HD22 ASN A  17      54.320  47.180  23.100  1.00  0.00           H
ATOM    165  C   ASN A  17      53.830  48.540  27.810  1.00  0.00           C
ATOM    166  O   ASN A  17      54.900  48.070  28.190  1.00  0.00           O
ATOM    167  N   CYS A  18      52.780  48.710  28.720  1.00  0.00           N
ATOM    168  HN  CYS A  18      51.960  49.140  28.370  1.00  0.00           H
ATOM    169  CA  CYS A  18      52.730  48.140  30.030  1.00  0.00           C
ATOM    170  HA  CYS A  18      53.650  47.660  30.340  1.00  0.00           H
ATOM    171  CB  CYS A  18      52.690  49.320  31.100  1.00  0.00           C
ATOM    172  HB1 CYS A  18      51.810  49.980  31.020  1.00  0.00           H
ATOM    173  HB2 CYS A  18      53.490  50.030  30.810  1.00  0.00           H
ATOM    174  SG  CYS A  18      53.000  48.790  32.800  1.00  0.00           S
ATOM    175  C   CYS A  18      51.590  47.100  30.060  1.00  0.00           C
ATOM    176  O   CYS A  18      50.670  47.120  29.290  1.00  0.00           O
ATOM    177  N   CYS A  19      51.750  46.040  30.790  1.00  0.00           N
ATOM    178  HN  CYS A  19      52.490  46.010  31.460  1.00  0.00           H
ATOM    179  CA  CYS A  19      51.030  44.800  30.530  1.00  0.00           C
ATOM    180  HA  CYS A  19      50.440  44.900  29.630  1.00  0.00           H
ATOM    181  CB  CYS A  19      52.040  43.730  30.100  1.00  0.00           C
ATOM    182  HB1 CYS A  19      51.700  42.670  30.080  1.00  0.00           H
ATOM    183  HB2 CYS A  19      52.800  43.810  30.920  1.00  0.00           H
ATOM    184  SG  CYS A  19      52.880  43.940  28.470  1.00  0.00           S
ATOM    185  C   CYS A  19      50.180  44.390  31.680  1.00  0.00           C
ATOM    186  O   CYS A  19      50.640  44.350  32.780  1.00  0.00           O
ATOM    187  N   VAL A  20      48.870  43.990  31.460  1.00  0.00           N
ATOM    188  HN  VAL A  20      48.560  44.070  30.520  1.00  0.00           H
ATOM    189  CA  VAL A  20      48.050  43.370  32.450  1.00  0.00           C
ATOM    190  HA  VAL A  20      48.500  43.410  33.430  1.00  0.00           H
ATOM    191  CB  VAL A  20      46.720  43.940  32.580  1.00  0.00           C
ATOM    192  HB  VAL A  20      45.980  43.830  31.750  1.00  0.00           H
ATOM    193  CG1 VAL A  20      45.900  43.290  33.790  1.00  0.00           C
ATOM    194 HG11 VAL A  20      45.850  42.190  33.630  1.00  0.00           H
ATOM    195 HG12 VAL A  20      44.940  43.800  34.020  1.00  0.00           H
ATOM    196 HG13 VAL A  20      46.440  43.570  34.720  1.00  0.00           H
ATOM    197  CG2 VAL A  20      46.810  45.420  32.920  1.00  0.00           C
ATOM    198 HG21 VAL A  20      47.230  45.890  32.010  1.00  0.00           H
ATOM    199 HG22 VAL A  20      47.490  45.720  33.750  1.00  0.00           H
ATOM    200 HG23 VAL A  20      45.780  45.820  33.070  1.00  0.00           H
ATOM    201  C   VAL A  20      47.750  41.950  31.980  1.00  0.00           C
ATOM    202  O   VAL A  20      46.910  41.680  31.070  1.00  0.00           O
ATOM    203  N   PHE A  21      48.480  41.000  32.550  1.00  0.00           N
ATOM    204  HN  PHE A  21      49.110  41.340  33.230  1.00  0.00           H
ATOM    205  CA  PHE A  21      48.450  39.610  32.060  1.00  0.00           C
ATOM    206  HA  PHE A  21      48.530  39.550  30.980  1.00  0.00           H
ATOM    207  CB  PHE A  21      49.640  38.930  32.600  1.00  0.00           C
ATOM    208  HB1 PHE A  21      49.630  37.830  32.410  1.00  0.00           H
ATOM    209  HB2 PHE A  21      49.710  39.080  33.710  1.00  0.00           H
ATOM    210  CG  PHE A  21      50.930  39.620  32.030  1.00  0.00           C
ATOM    211  CD1 PHE A  21      51.120  39.530  30.600  1.00  0.00           C
ATOM    212  HD1 PHE A  21      50.460  38.990  29.940  1.00  0.00           H
ATOM    213  CE1 PHE A  21      52.370  39.850  30.030  1.00  0.00           C
ATOM    214  HE1 PHE A  21      52.550  39.830  28.960  1.00  0.00           H
ATOM    215  CZ  PHE A  21      53.330  40.450  30.810  1.00  0.00           C
ATOM    216  HZ  PHE A  21      54.330  40.750  30.520  1.00  0.00           H
ATOM    217  CD2 PHE A  21      52.030  40.060  32.820  1.00  0.00           C
ATOM    218  HD2 PHE A  21      52.020  40.010  33.900  1.00  0.00           H
ATOM    219  CE2 PHE A  21      53.170  40.500  32.220  1.00  0.00           C
ATOM    220  HE2 PHE A  21      53.890  40.940  32.890  1.00  0.00           H
ATOM    221  C   PHE A  21      47.100  38.970  32.380  1.00  0.00           C
ATOM    222  O   PHE A  21      46.640  38.060  31.680  1.00  0.00           O
ATOM    223  N   ARG A  22      46.390  39.400  33.450  1.00  0.00           N
ATOM    224  HN  ARG A  22      46.780  40.190  33.880  1.00  0.00           H
ATOM    225  CA  ARG A  22      44.960  39.000  33.760  1.00  0.00           C
ATOM    226  HA  ARG A  22      44.630  39.730  34.480  1.00  0.00           H
ATOM    227  CB  ARG A  22      43.910  39.140  32.540  1.00  0.00           C
ATOM    228  HB1 ARG A  22      42.930  38.740  32.900  1.00  0.00           H
ATOM    229  HB2 ARG A  22      44.290  38.520  31.700  1.00  0.00           H
ATOM    230  CG  ARG A  22      43.710  40.560  31.940  1.00  0.00           C
ATOM    231  HG1 ARG A  22      44.670  41.080  31.810  1.00  0.00           H
ATOM    232  HG2 ARG A  22      43.180  41.080  32.780  1.00  0.00           H
ATOM    233  CD  ARG A  22      42.880  40.610  30.660  1.00  0.00           C
ATOM    234  HD1 ARG A  22      43.270  39.820  29.990  1.00  0.00           H
ATOM    235  HD2 ARG A  22      42.910  41.600  30.160  1.00  0.00           H
ATOM    236  NE  ARG A  22      41.480  40.410  30.990  1.00  0.00           N
ATOM    237  HE  ARG A  22      40.930  41.140  31.380  1.00  0.00           H
ATOM    238  CZ  ARG A  22      40.870  39.230  31.020  1.00  0.00           C
ATOM    239  NH1 ARG A  22      41.420  38.050  30.800  1.00  0.00           N
ATOM    240 HH11 ARG A  22      40.870  37.210  30.820  1.00  0.00           H
ATOM    241 HH12 ARG A  22      42.320  38.130  30.360  1.00  0.00           H
ATOM    242  NH2 ARG A  22      39.630  39.240  31.370  1.00  0.00           N
ATOM    243 HH21 ARG A  22      39.100  40.090  31.490  1.00  0.00           H
ATOM    244 HH22 ARG A  22      39.150  38.400  31.110  1.00  0.00           H
ATOM    245  C   ARG A  22      44.870  37.580  34.440  1.00  0.00           C
ATOM    246  O   ARG A  22      43.910  36.830  34.420  1.00  0.00           O
ATOM    247  N   ASP A  23      46.010  37.140  35.010  1.00  0.00           N
ATOM    248  HN  ASP A  23      46.860  37.650  34.900  1.00  0.00           H
ATOM    249  CA  ASP A  23      46.300  35.880  35.630  1.00  0.00           C
ATOM    250  HA  ASP A  23      46.270  35.230  34.770  1.00  0.00           H
ATOM    251  CB  ASP A  23      47.680  35.890  36.300  1.00  0.00           C
ATOM    252  HB1 ASP A  23      47.970  34.930  36.770  1.00  0.00           H
ATOM    253  HB2 ASP A  23      47.610  36.650  37.110  1.00  0.00           H
ATOM    254  CG  ASP A  23      48.770  36.420  35.450  1.00  0.00           C
ATOM    255  OD1 ASP A  23      49.820  36.810  36.020  1.00  0.00           O
ATOM    256  OD2 ASP A  23      48.620  36.390  34.220  1.00  0.00           O
ATOM    257  C   ASP A  23      45.410  35.210  36.620  1.00  0.00           C
ATOM    258  O   ASP A  23      44.600  35.850  37.290  1.00  0.00           O
ATOM    259  N   ASP A  24      45.500  33.860  36.690  1.00  0.00           N
ATOM    260  HN  ASP A  24      46.120  33.420  36.060  1.00  0.00           H
ATOM    261  CA  ASP A  24      44.630  32.950  37.490  1.00  0.00           C
ATOM    262  HA  ASP A  24      43.620  33.250  37.260  1.00  0.00           H
ATOM    263  CB  ASP A  24      44.930  31.520  36.960  1.00  0.00           C
ATOM    264  HB1 ASP A  24      44.540  30.840  37.760  1.00  0.00           H
ATOM    265  HB2 ASP A  24      46.020  31.370  36.860  1.00  0.00           H
ATOM    266  CG  ASP A  24      44.210  31.220  35.630  1.00  0.00           C
ATOM    267  OD1 ASP A  24      43.060  31.730  35.520  1.00  0.00           O
ATOM    268  OD2 ASP A  24      44.620  30.270  34.920  1.00  0.00           O
ATOM    269  C   ASP A  24      44.690  32.980  39.000  1.00  0.00           C
ATOM    270  O   ASP A  24      43.680  33.010  39.700  1.00  0.00           O
ATOM    271  N   PHE A  25      45.930  32.950  39.590  1.00  0.00           N
ATOM    272  HN  PHE A  25      46.760  32.810  39.030  1.00  0.00           H
ATOM    273  CA  PHE A  25      46.270  33.220  40.950  1.00  0.00           C
ATOM    274  HA  PHE A  25      46.010  32.310  41.490  1.00  0.00           H
ATOM    275  CB  PHE A  25      47.720  33.650  40.910  1.00  0.00           C
ATOM    276  HB1 PHE A  25      47.980  34.600  40.400  1.00  0.00           H
ATOM    277  HB2 PHE A  25      48.280  32.980  40.220  1.00  0.00           H
ATOM    278  CG  PHE A  25      48.370  33.520  42.230  1.00  0.00           C
ATOM    279  CD1 PHE A  25      48.580  34.660  43.080  1.00  0.00           C
ATOM    280  HD1 PHE A  25      48.150  35.580  42.750  1.00  0.00           H
ATOM    281  CE1 PHE A  25      49.380  34.610  44.230  1.00  0.00           C
ATOM    282  HE1 PHE A  25      49.510  35.520  44.790  1.00  0.00           H
ATOM    283  CZ  PHE A  25      49.970  33.390  44.610  1.00  0.00           C
ATOM    284  HZ  PHE A  25      50.470  33.290  45.560  1.00  0.00           H
ATOM    285  CD2 PHE A  25      49.000  32.340  42.590  1.00  0.00           C
ATOM    286  HD2 PHE A  25      48.860  31.440  42.020  1.00  0.00           H
ATOM    287  CE2 PHE A  25      49.780  32.280  43.730  1.00  0.00           C
ATOM    288  HE2 PHE A  25      50.320  31.390  44.030  1.00  0.00           H
ATOM    289  C   PHE A  25      45.550  34.410  41.630  1.00  0.00           C
ATOM    290  O   PHE A  25      45.240  34.420  42.770  1.00  0.00           O
ATOM    291  N   ILE A  26      45.360  35.470  40.860  1.00  0.00           N
ATOM    292  HN  ILE A  26      45.730  35.340  39.940  1.00  0.00           H
ATOM    293  CA  ILE A  26      44.540  36.610  41.170  1.00  0.00           C
ATOM    294  HA  ILE A  26      45.030  37.090  42.010  1.00  0.00           H
ATOM    295  CB  ILE A  26      44.570  37.660  40.020  1.00  0.00           C
ATOM    296  HB  ILE A  26      43.960  37.320  39.160  1.00  0.00           H
ATOM    297  CG2 ILE A  26      43.900  38.950  40.590  1.00  0.00           C
ATOM    298 HG21 ILE A  26      42.840  38.720  40.850  1.00  0.00           H
ATOM    299 HG22 ILE A  26      43.850  39.750  39.830  1.00  0.00           H
ATOM    300 HG23 ILE A  26      44.460  39.330  41.480  1.00  0.00           H
ATOM    301  CG1 ILE A  26      46.040  37.870  39.550  1.00  0.00           C
ATOM    302 HG11 ILE A  26      45.890  38.620  38.760  1.00  0.00           H
ATOM    303 HG12 ILE A  26      46.480  37.000  39.020  1.00  0.00           H
ATOM    304  CD  ILE A  26      47.030  38.260  40.590  1.00  0.00           C
ATOM    305  HD1 ILE A  26      47.160  37.480  41.380  1.00  0.00           H
ATOM    306  HD2 ILE A  26      46.630  39.170  41.080  1.00  0.00           H
ATOM    307  HD3 ILE A  26      48.070  38.450  40.260  1.00  0.00           H
ATOM    308  C   ILE A  26      43.080  36.310  41.500  1.00  0.00           C
ATOM    309  O   ILE A  26      42.440  36.750  42.500  1.00  0.00           O
ATOM    310  N   VAL A  27      42.470  35.400  40.700  1.00  0.00           N
ATOM    311  HN  VAL A  27      43.000  35.060  39.930  1.00  0.00           H
ATOM    312  CA  VAL A  27      41.070  34.980  40.760  1.00  0.00           C
ATOM    313  HA  VAL A  27      40.460  35.860  40.940  1.00  0.00           H
ATOM    314  CB  VAL A  27      40.490  34.260  39.560  1.00  0.00           C
ATOM    315  HB  VAL A  27      41.170  33.470  39.160  1.00  0.00           H
ATOM    316  CG1 VAL A  27      39.050  33.680  39.740  1.00  0.00           C
ATOM    317 HG11 VAL A  27      38.650  33.400  38.740  1.00  0.00           H
ATOM    318 HG12 VAL A  27      38.420  34.520  40.120  1.00  0.00           H
ATOM    319 HG13 VAL A  27      39.110  32.860  40.490  1.00  0.00           H
ATOM    320  CG2 VAL A  27      40.440  35.230  38.360  1.00  0.00           C
ATOM    321 HG21 VAL A  27      41.360  35.780  38.090  1.00  0.00           H
ATOM    322 HG22 VAL A  27      39.700  36.040  38.570  1.00  0.00           H
ATOM    323 HG23 VAL A  27      40.040  34.690  37.470  1.00  0.00           H
ATOM    324  C   VAL A  27      40.940  34.030  41.940  1.00  0.00           C
ATOM    325  O   VAL A  27      39.960  34.180  42.710  1.00  0.00           O
ATOM    326  N   LYS A  28      41.850  32.980  41.930  1.00  0.00           N
ATOM    327  HN  LYS A  28      42.580  33.060  41.270  1.00  0.00           H
ATOM    328  CA  LYS A  28      41.800  31.810  42.820  1.00  0.00           C
ATOM    329  HA  LYS A  28      40.740  31.580  42.880  1.00  0.00           H
ATOM    330  CB  LYS A  28      42.520  30.580  42.220  1.00  0.00           C
ATOM    331  HB1 LYS A  28      42.500  29.730  42.930  1.00  0.00           H
ATOM    332  HB2 LYS A  28      43.600  30.820  42.120  1.00  0.00           H
ATOM    333  CG  LYS A  28      41.960  29.990  40.820  1.00  0.00           C
ATOM    334  HG1 LYS A  28      42.470  29.010  40.690  1.00  0.00           H
ATOM    335  HG2 LYS A  28      42.270  30.580  39.930  1.00  0.00           H
ATOM    336  CD  LYS A  28      40.440  29.810  40.780  1.00  0.00           C
ATOM    337  HD1 LYS A  28      39.990  30.760  40.420  1.00  0.00           H
ATOM    338  HD2 LYS A  28      40.080  29.610  41.820  1.00  0.00           H
ATOM    339  CE  LYS A  28      39.920  28.800  39.800  1.00  0.00           C
ATOM    340  HE1 LYS A  28      38.880  29.070  39.500  1.00  0.00           H
ATOM    341  HE2 LYS A  28      39.930  27.770  40.240  1.00  0.00           H
ATOM    342  NZ  LYS A  28      40.720  28.770  38.620  1.00  0.00           N
ATOM    343  HZ1 LYS A  28      41.560  28.200  38.840  1.00  0.00           H
ATOM    344  HZ2 LYS A  28      40.950  29.760  38.420  1.00  0.00           H
ATOM    345  HZ3 LYS A  28      40.330  28.240  37.810  1.00  0.00           H
ATOM    346  C   LYS A  28      42.180  31.900  44.310  1.00  0.00           C
ATOM    347  O   LYS A  28      41.830  31.110  45.180  1.00  0.00           O
ATOM    348  N   VAL A  29      43.170  32.820  44.640  1.00  0.00           N
ATOM    349  HN  VAL A  29      43.360  33.460  43.900  1.00  0.00           H
ATOM    350  CA  VAL A  29      44.030  32.720  45.820  1.00  0.00           C
ATOM    351  HA  VAL A  29      43.700  31.900  46.460  1.00  0.00           H
ATOM    352  CB  VAL A  29      45.590  32.670  45.610  1.00  0.00           C
ATOM    353  HB  VAL A  29      46.110  33.590  45.240  1.00  0.00           H
ATOM    354  CG1 VAL A  29      46.160  32.160  46.930  1.00  0.00           C
ATOM    355 HG11 VAL A  29      45.980  32.850  47.780  1.00  0.00           H
ATOM    356 HG12 VAL A  29      47.250  31.930  46.830  1.00  0.00           H
ATOM    357 HG13 VAL A  29      45.670  31.190  47.170  1.00  0.00           H
ATOM    358  CG2 VAL A  29      45.770  31.430  44.650  1.00  0.00           C
ATOM    359 HG21 VAL A  29      45.250  31.720  43.720  1.00  0.00           H
ATOM    360 HG22 VAL A  29      45.230  30.590  45.150  1.00  0.00           H
ATOM    361 HG23 VAL A  29      46.830  31.110  44.580  1.00  0.00           H
ATOM    362  C   VAL A  29      43.720  34.000  46.560  1.00  0.00           C
ATOM    363  O   VAL A  29      43.500  34.020  47.780  1.00  0.00           O
ATOM    364  N   LEU A  30      43.790  35.190  45.890  1.00  0.00           N
ATOM    365  HN  LEU A  30      44.080  35.370  44.950  1.00  0.00           H
ATOM    366  CA  LEU A  30      43.790  36.390  46.610  1.00  0.00           C
ATOM    367  HA  LEU A  30      44.480  36.460  47.440  1.00  0.00           H
ATOM    368  CB  LEU A  30      44.420  37.510  45.750  1.00  0.00           C
ATOM    369  HB1 LEU A  30      44.550  38.440  46.320  1.00  0.00           H
ATOM    370  HB2 LEU A  30      43.800  37.730  44.860  1.00  0.00           H
ATOM    371  CG  LEU A  30      45.820  37.030  45.170  1.00  0.00           C
ATOM    372  HG  LEU A  30      45.650  36.160  44.490  1.00  0.00           H
ATOM    373  CD1 LEU A  30      46.460  38.150  44.420  1.00  0.00           C
ATOM    374 HD11 LEU A  30      45.720  38.570  43.700  1.00  0.00           H
ATOM    375 HD12 LEU A  30      47.300  37.750  43.820  1.00  0.00           H
ATOM    376 HD13 LEU A  30      46.880  38.930  45.090  1.00  0.00           H
ATOM    377  CD2 LEU A  30      46.740  36.660  46.390  1.00  0.00           C
ATOM    378 HD21 LEU A  30      47.790  36.550  46.030  1.00  0.00           H
ATOM    379 HD22 LEU A  30      46.440  35.670  46.820  1.00  0.00           H
ATOM    380 HD23 LEU A  30      46.720  37.370  47.250  1.00  0.00           H
ATOM    381  C   LEU A  30      42.460  36.840  47.240  1.00  0.00           C
ATOM    382  O   LEU A  30      42.560  37.400  48.350  1.00  0.00           O
ATOM    383  N   PRO A  31      41.230  36.600  46.760  1.00  0.00           N
ATOM    384  CD  PRO A  31      40.870  36.490  45.300  1.00  0.00           C
ATOM    385  HD1 PRO A  31      40.700  35.440  44.980  1.00  0.00           H
ATOM    386  HD2 PRO A  31      41.720  36.910  44.710  1.00  0.00           H
ATOM    387  CA  PRO A  31      40.070  37.020  47.480  1.00  0.00           C
ATOM    388  HA  PRO A  31      40.190  38.070  47.640  1.00  0.00           H
ATOM    389  CB  PRO A  31      38.860  36.890  46.530  1.00  0.00           C
ATOM    390  HB1 PRO A  31      38.000  37.550  46.750  1.00  0.00           H
ATOM    391  HB2 PRO A  31      38.430  35.890  46.370  1.00  0.00           H
ATOM    392  CG  PRO A  31      39.560  37.330  45.160  1.00  0.00           C
ATOM    393  HG1 PRO A  31      38.980  37.030  44.270  1.00  0.00           H
ATOM    394  HG2 PRO A  31      39.790  38.410  45.050  1.00  0.00           H
ATOM    395  C   PRO A  31      39.830  36.450  48.900  1.00  0.00           C
ATOM    396  O   PRO A  31      39.520  37.230  49.800  1.00  0.00           O
ATOM    397  N   PRO A  32      40.010  35.170  49.220  1.00  0.00           N
ATOM    398  CD  PRO A  32      39.980  34.030  48.210  1.00  0.00           C
ATOM    399  HD1 PRO A  32      40.730  34.230  47.410  1.00  0.00           H
ATOM    400  HD2 PRO A  32      38.980  34.070  47.750  1.00  0.00           H
ATOM    401  CA  PRO A  32      39.830  34.700  50.560  1.00  0.00           C
ATOM    402  HA  PRO A  32      38.920  35.090  50.990  1.00  0.00           H
ATOM    403  CB  PRO A  32      39.790  33.220  50.440  1.00  0.00           C
ATOM    404  HB1 PRO A  32      38.750  32.910  50.640  1.00  0.00           H
ATOM    405  HB2 PRO A  32      40.490  32.690  51.110  1.00  0.00           H
ATOM    406  CG  PRO A  32      40.360  32.830  49.060  1.00  0.00           C
ATOM    407  HG1 PRO A  32      41.470  32.780  49.050  1.00  0.00           H
ATOM    408  HG2 PRO A  32      40.070  31.820  48.690  1.00  0.00           H
ATOM    409  C   PRO A  32      40.990  35.110  51.410  1.00  0.00           C
ATOM    410  O   PRO A  32      40.710  35.340  52.620  1.00  0.00           O
ATOM    411  N   VAL A  33      42.240  35.270  50.930  1.00  0.00           N
ATOM    412  HN  VAL A  33      42.340  34.970  49.990  1.00  0.00           H
ATOM    413  CA  VAL A  33      43.490  35.760  51.500  1.00  0.00           C
ATOM    414  HA  VAL A  33      43.610  35.140  52.380  1.00  0.00           H
ATOM    415  CB  VAL A  33      44.630  35.800  50.430  1.00  0.00           C
ATOM    416  HB  VAL A  33      44.200  36.010  49.440  1.00  0.00           H
ATOM    417  CG1 VAL A  33      45.690  36.840  50.680  1.00  0.00           C
ATOM    418 HG11 VAL A  33      46.510  36.830  49.930  1.00  0.00           H
ATOM    419 HG12 VAL A  33      46.100  36.430  51.620  1.00  0.00           H
ATOM    420 HG13 VAL A  33      45.390  37.880  50.940  1.00  0.00           H
ATOM    421  CG2 VAL A  33      45.180  34.380  50.340  1.00  0.00           C
ATOM    422 HG21 VAL A  33      45.940  34.380  49.540  1.00  0.00           H
ATOM    423 HG22 VAL A  33      44.360  33.700  50.000  1.00  0.00           H
ATOM    424 HG23 VAL A  33      45.560  33.870  51.250  1.00  0.00           H
ATOM    425  C   VAL A  33      43.230  37.080  52.040  1.00  0.00           C
ATOM    426  O   VAL A  33      43.410  37.360  53.210  1.00  0.00           O
ATOM    427  N   LEU A  34      42.470  37.980  51.270  1.00  0.00           N
ATOM    428  HN  LEU A  34      42.270  37.750  50.320  1.00  0.00           H
ATOM    429  CA  LEU A  34      42.060  39.320  51.740  1.00  0.00           C
ATOM    430  HA  LEU A  34      42.970  39.640  52.220  1.00  0.00           H
ATOM    431  CB  LEU A  34      41.750  40.310  50.590  1.00  0.00           C
ATOM    432  HB1 LEU A  34      41.230  41.210  51.000  1.00  0.00           H
ATOM    433  HB2 LEU A  34      41.030  39.880  49.880  1.00  0.00           H
ATOM    434  CG  LEU A  34      42.840  40.890  49.750  1.00  0.00           C
ATOM    435  HG  LEU A  34      43.280  40.120  49.090  1.00  0.00           H
ATOM    436  CD1 LEU A  34      42.180  42.010  48.870  1.00  0.00           C
ATOM    437 HD11 LEU A  34      41.350  41.620  48.240  1.00  0.00           H
ATOM    438 HD12 LEU A  34      42.870  42.350  48.050  1.00  0.00           H
ATOM    439 HD13 LEU A  34      41.750  42.870  49.420  1.00  0.00           H
ATOM    440  CD2 LEU A  34      44.050  41.480  50.540  1.00  0.00           C
ATOM    441 HD21 LEU A  34      43.590  42.220  51.230  1.00  0.00           H
ATOM    442 HD22 LEU A  34      44.700  42.000  49.800  1.00  0.00           H
ATOM    443 HD23 LEU A  34      44.690  40.790  51.120  1.00  0.00           H
ATOM    444  C   LEU A  34      40.890  39.100  52.740  1.00  0.00           C
ATOM    445  O   LEU A  34      40.910  39.710  53.830  1.00  0.00           O
ATOM    446  N   GLY A  35      39.880  38.300  52.410  1.00  0.00           N
ATOM    447  HN  GLY A  35      39.720  38.030  51.460  1.00  0.00           H
ATOM    448  CA  GLY A  35      38.830  37.820  53.290  1.00  0.00           C
ATOM    449  HA1 GLY A  35      38.680  36.800  52.970  1.00  0.00           H
ATOM    450  HA2 GLY A  35      38.040  38.560  53.180  1.00  0.00           H
ATOM    451  C   GLY A  35      39.070  37.690  54.770  1.00  0.00           C
ATOM    452  O   GLY A  35      38.320  38.250  55.520  1.00  0.00           O
ATOM    453  N   LEU A  36      40.010  36.770  55.060  1.00  0.00           N
ATOM    454  HN  LEU A  36      40.430  36.330  54.270  1.00  0.00           H
ATOM    455  CA  LEU A  36      40.370  36.600  56.460  1.00  0.00           C
ATOM    456  HA  LEU A  36      39.460  36.310  56.960  1.00  0.00           H
ATOM    457  CB  LEU A  36      41.490  35.470  56.540  1.00  0.00           C
ATOM    458  HB1 LEU A  36      42.460  35.870  56.180  1.00  0.00           H
ATOM    459  HB2 LEU A  36      41.220  34.670  55.810  1.00  0.00           H
ATOM    460  CG  LEU A  36      41.950  34.980  57.910  1.00  0.00           C
ATOM    461  HG  LEU A  36      42.350  35.770  58.560  1.00  0.00           H
ATOM    462  CD1 LEU A  36      40.740  34.350  58.620  1.00  0.00           C
ATOM    463 HD11 LEU A  36      40.450  33.370  58.190  1.00  0.00           H
ATOM    464 HD12 LEU A  36      39.890  35.070  58.760  1.00  0.00           H
ATOM    465 HD13 LEU A  36      41.050  34.230  59.680  1.00  0.00           H
ATOM    466  CD2 LEU A  36      43.030  33.850  57.860  1.00  0.00           C
ATOM    467 HD21 LEU A  36      43.800  33.930  57.080  1.00  0.00           H
ATOM    468 HD22 LEU A  36      42.490  32.910  57.640  1.00  0.00           H
ATOM    469 HD23 LEU A  36      43.400  33.710  58.900  1.00  0.00           H
ATOM    470  C   LEU A  36      40.780  37.840  57.260  1.00  0.00           C
ATOM    471  O   LEU A  36      40.170  38.180  58.300  1.00  0.00           O
ATOM    472  N   GLU A  37      41.700  38.660  56.590  1.00  0.00           N
ATOM    473  HN  GLU A  37      41.930  38.370  55.670  1.00  0.00           H
ATOM    474  CA  GLU A  37      42.220  39.850  57.150  1.00  0.00           C
ATOM    475  HA  GLU A  37      42.540  39.690  58.160  1.00  0.00           H
ATOM    476  CB  GLU A  37      43.460  40.370  56.290  1.00  0.00           C
ATOM    477  HB1 GLU A  37      43.940  41.230  56.790  1.00  0.00           H
ATOM    478  HB2 GLU A  37      43.050  40.770  55.340  1.00  0.00           H
ATOM    479  CG  GLU A  37      44.490  39.300  56.140  1.00  0.00           C
ATOM    480  HG1 GLU A  37      44.120  38.480  55.500  1.00  0.00           H
ATOM    481  HG2 GLU A  37      44.680  38.810  57.120  1.00  0.00           H
ATOM    482  CD  GLU A  37      45.820  39.840  55.660  1.00  0.00           C
ATOM    483  OE1 GLU A  37      46.720  40.340  56.280  1.00  0.00           O
ATOM    484  OE2 GLU A  37      45.970  39.690  54.280  1.00  0.00           O
ATOM    485  HE2 GLU A  37      46.850  39.930  53.980  1.00  0.00           H
ATOM    486  C   GLU A  37      41.120  40.930  57.220  1.00  0.00           C
ATOM    487  O   GLU A  37      41.060  41.660  58.180  1.00  0.00           O
ATOM    488  N   PHE A  38      40.240  40.910  56.180  1.00  0.00           N
ATOM    489  HN  PHE A  38      40.440  40.230  55.480  1.00  0.00           H
ATOM    490  CA  PHE A  38      39.070  41.720  56.080  1.00  0.00           C
ATOM    491  HA  PHE A  38      39.460  42.730  56.120  1.00  0.00           H
ATOM    492  CB  PHE A  38      38.390  41.460  54.750  1.00  0.00           C
ATOM    493  HB1 PHE A  38      38.470  40.380  54.520  1.00  0.00           H
ATOM    494  HB2 PHE A  38      38.930  41.960  53.940  1.00  0.00           H
ATOM    495  CG  PHE A  38      36.970  41.720  54.570  1.00  0.00           C
ATOM    496  CD1 PHE A  38      36.560  43.030  54.840  1.00  0.00           C
ATOM    497  HD1 PHE A  38      37.240  43.800  55.200  1.00  0.00           H
ATOM    498  CE1 PHE A  38      35.150  43.340  54.710  1.00  0.00           C
ATOM    499  HE1 PHE A  38      34.870  44.370  54.870  1.00  0.00           H
ATOM    500  CZ  PHE A  38      34.310  42.330  54.240  1.00  0.00           C
ATOM    501  HZ  PHE A  38      33.260  42.510  54.080  1.00  0.00           H
ATOM    502  CD2 PHE A  38      36.040  40.740  54.210  1.00  0.00           C
ATOM    503  HD2 PHE A  38      36.260  39.690  54.100  1.00  0.00           H
ATOM    504  CE2 PHE A  38      34.730  41.100  54.030  1.00  0.00           C
ATOM    505  HE2 PHE A  38      34.050  40.340  53.660  1.00  0.00           H
ATOM    506  C   PHE A  38      38.030  41.550  57.260  1.00  0.00           C
ATOM    507  O   PHE A  38      37.620  42.540  57.840  1.00  0.00           O
ATOM    508  N   ILE A  39      37.690  40.290  57.570  1.00  0.00           N
ATOM    509  HN  ILE A  39      38.120  39.570  57.040  1.00  0.00           H
ATOM    510  CA  ILE A  39      36.780  39.940  58.640  1.00  0.00           C
ATOM    511  HA  ILE A  39      35.930  40.600  58.500  1.00  0.00           H
ATOM    512  CB  ILE A  39      36.330  38.500  58.600  1.00  0.00           C
ATOM    513  HB  ILE A  39      37.300  37.950  58.530  1.00  0.00           H
ATOM    514  CG2 ILE A  39      35.710  38.060  59.970  1.00  0.00           C
ATOM    515 HG21 ILE A  39      35.040  37.200  59.790  1.00  0.00           H
ATOM    516 HG22 ILE A  39      35.060  38.800  60.490  1.00  0.00           H
ATOM    517 HG23 ILE A  39      36.590  37.810  60.600  1.00  0.00           H
ATOM    518  CG1 ILE A  39      35.370  38.060  57.320  1.00  0.00           C
ATOM    519 HG11 ILE A  39      35.220  36.960  57.380  1.00  0.00           H
ATOM    520 HG12 ILE A  39      35.990  38.170  56.410  1.00  0.00           H
ATOM    521  CD  ILE A  39      34.060  38.830  57.350  1.00  0.00           C
ATOM    522  HD1 ILE A  39      33.350  38.580  56.520  1.00  0.00           H
ATOM    523  HD2 ILE A  39      34.220  39.930  57.280  1.00  0.00           H
ATOM    524  HD3 ILE A  39      33.540  38.690  58.310  1.00  0.00           H
ATOM    525  C   ILE A  39      37.360  40.300  60.030  1.00  0.00           C
ATOM    526  O   ILE A  39      36.700  40.960  60.790  1.00  0.00           O
ATOM    527  N   PHE A  40      38.660  39.960  60.290  1.00  0.00           N
ATOM    528  HN  PHE A  40      39.120  39.430  59.580  1.00  0.00           H
ATOM    529  CA  PHE A  40      39.310  40.180  61.540  1.00  0.00           C
ATOM    530  HA  PHE A  40      38.550  40.120  62.300  1.00  0.00           H
ATOM    531  CB  PHE A  40      40.350  39.090  61.890  1.00  0.00           C
ATOM    532  HB1 PHE A  40      40.980  39.310  62.770  1.00  0.00           H
ATOM    533  HB2 PHE A  40      40.980  38.880  61.000  1.00  0.00           H
ATOM    534  CG  PHE A  40      39.610  37.830  62.240  1.00  0.00           C
ATOM    535  CD1 PHE A  40      39.380  36.870  61.280  1.00  0.00           C
ATOM    536  HD1 PHE A  40      39.940  36.980  60.360  1.00  0.00           H
ATOM    537  CE1 PHE A  40      38.600  35.750  61.480  1.00  0.00           C
ATOM    538  HE1 PHE A  40      38.470  34.970  60.740  1.00  0.00           H
ATOM    539  CZ  PHE A  40      38.000  35.600  62.730  1.00  0.00           C
ATOM    540  HZ  PHE A  40      37.500  34.640  62.800  1.00  0.00           H
ATOM    541  CD2 PHE A  40      38.960  37.710  63.520  1.00  0.00           C
ATOM    542  HD2 PHE A  40      39.190  38.440  64.270  1.00  0.00           H
ATOM    543  CE2 PHE A  40      38.210  36.560  63.730  1.00  0.00           C
ATOM    544  HE2 PHE A  40      37.600  36.510  64.620  1.00  0.00           H
ATOM    545  C   PHE A  40      39.810  41.670  61.760  1.00  0.00           C
ATOM    546  O   PHE A  40      39.850  42.180  62.920  1.00  0.00           O
ATOM    547  N   GLY A  41      40.040  42.430  60.690  1.00  0.00           N
ATOM    548  HN  GLY A  41      39.920  41.930  59.840  1.00  0.00           H
ATOM    549  CA  GLY A  41      40.340  43.790  60.700  1.00  0.00           C
ATOM    550  HA1 GLY A  41      40.880  43.910  59.770  1.00  0.00           H
ATOM    551  HA2 GLY A  41      40.970  44.070  61.530  1.00  0.00           H
ATOM    552  C   GLY A  41      39.140  44.740  60.730  1.00  0.00           C
ATOM    553  O   GLY A  41      39.210  45.810  61.310  1.00  0.00           O
ATOM    554  N   LEU A  42      38.030  44.410  59.960  1.00  0.00           N
ATOM    555  HN  LEU A  42      38.130  43.560  59.440  1.00  0.00           H
ATOM    556  CA  LEU A  42      36.800  45.150  60.180  1.00  0.00           C
ATOM    557  HA  LEU A  42      37.040  46.200  60.030  1.00  0.00           H
ATOM    558  CB  LEU A  42      35.710  44.760  59.140  1.00  0.00           C
ATOM    559  HB1 LEU A  42      35.330  43.750  59.430  1.00  0.00           H
ATOM    560  HB2 LEU A  42      36.130  44.670  58.120  1.00  0.00           H
ATOM    561  CG  LEU A  42      34.420  45.650  59.100  1.00  0.00           C
ATOM    562  HG  LEU A  42      33.990  45.820  60.110  1.00  0.00           H
ATOM    563  CD1 LEU A  42      34.720  46.920  58.330  1.00  0.00           C
ATOM    564 HD11 LEU A  42      33.930  47.670  58.110  1.00  0.00           H
ATOM    565 HD12 LEU A  42      35.070  46.600  57.320  1.00  0.00           H
ATOM    566 HD13 LEU A  42      35.560  47.390  58.880  1.00  0.00           H
ATOM    567  CD2 LEU A  42      33.380  44.890  58.260  1.00  0.00           C
ATOM    568 HD21 LEU A  42      32.560  45.590  57.980  1.00  0.00           H
ATOM    569 HD22 LEU A  42      32.890  44.090  58.850  1.00  0.00           H
ATOM    570 HD23 LEU A  42      33.730  44.410  57.320  1.00  0.00           H
ATOM    571  C   LEU A  42      36.160  45.070  61.490  1.00  0.00           C
ATOM    572  O   LEU A  42      35.580  45.980  62.140  1.00  0.00           O
ATOM    573  N   LEU A  43      36.200  43.830  62.000  1.00  0.00           N
ATOM    574  HN  LEU A  43      36.740  43.190  61.470  1.00  0.00           H
ATOM    575  CA  LEU A  43      35.820  43.540  63.370  1.00  0.00           C
ATOM    576  HA  LEU A  43      34.810  43.880  63.550  1.00  0.00           H
ATOM    577  CB  LEU A  43      35.770  42.030  63.550  1.00  0.00           C
ATOM    578  HB1 LEU A  43      36.760  41.790  63.120  1.00  0.00           H
ATOM    579  HB2 LEU A  43      35.140  41.570  62.740  1.00  0.00           H
ATOM    580  CG  LEU A  43      35.390  41.410  64.920  1.00  0.00           C
ATOM    581  HG  LEU A  43      35.990  41.970  65.660  1.00  0.00           H
ATOM    582  CD1 LEU A  43      33.830  41.520  65.130  1.00  0.00           C
ATOM    583 HD11 LEU A  43      33.330  40.950  64.310  1.00  0.00           H
ATOM    584 HD12 LEU A  43      33.410  42.530  65.300  1.00  0.00           H
ATOM    585 HD13 LEU A  43      33.700  41.010  66.110  1.00  0.00           H
ATOM    586  CD2 LEU A  43      35.810  39.950  64.800  1.00  0.00           C
ATOM    587 HD21 LEU A  43      35.440  39.480  63.860  1.00  0.00           H
ATOM    588 HD22 LEU A  43      35.550  39.360  65.700  1.00  0.00           H
ATOM    589 HD23 LEU A  43      36.920  40.000  64.780  1.00  0.00           H
ATOM    590  C   LEU A  43      36.630  44.260  64.430  1.00  0.00           C
ATOM    591  O   LEU A  43      36.080  45.010  65.250  1.00  0.00           O
ATOM    592  N   GLY A  44      37.990  44.130  64.330  1.00  0.00           N
ATOM    593  HN  GLY A  44      38.390  43.500  63.680  1.00  0.00           H
ATOM    594  CA  GLY A  44      38.990  44.850  65.160  1.00  0.00           C
ATOM    595  HA1 GLY A  44      39.960  44.660  64.720  1.00  0.00           H
ATOM    596  HA2 GLY A  44      38.990  44.460  66.170  1.00  0.00           H
ATOM    597  C   GLY A  44      38.820  46.370  65.310  1.00  0.00           C
ATOM    598  O   GLY A  44      38.720  46.990  66.360  1.00  0.00           O
ATOM    599  N   ASN A  45      38.840  46.960  64.180  1.00  0.00           N
ATOM    600  HN  ASN A  45      38.790  46.400  63.350  1.00  0.00           H
ATOM    601  CA  ASN A  45      38.880  48.440  64.070  1.00  0.00           C
ATOM    602  HA  ASN A  45      39.370  48.830  64.960  1.00  0.00           H
ATOM    603  CB  ASN A  45      39.670  48.900  62.820  1.00  0.00           C
ATOM    604  HB1 ASN A  45      39.580  50.000  62.740  1.00  0.00           H
ATOM    605  HB2 ASN A  45      39.260  48.440  61.880  1.00  0.00           H
ATOM    606  CG  ASN A  45      41.090  48.380  63.010  1.00  0.00           C
ATOM    607  OD1 ASN A  45      41.910  48.980  63.680  1.00  0.00           O
ATOM    608  ND2 ASN A  45      41.300  47.180  62.480  1.00  0.00           N
ATOM    609 HD21 ASN A  45      42.240  46.850  62.500  1.00  0.00           H
ATOM    610 HD22 ASN A  45      40.500  46.710  62.090  1.00  0.00           H
ATOM    611  C   ASN A  45      37.470  49.110  64.150  1.00  0.00           C
ATOM    612  O   ASN A  45      37.420  50.180  64.610  1.00  0.00           O
ATOM    613  N   GLY A  46      36.420  48.410  63.720  1.00  0.00           N
ATOM    614  HN  GLY A  46      36.540  47.520  63.280  1.00  0.00           H
ATOM    615  CA  GLY A  46      35.060  48.840  63.770  1.00  0.00           C
ATOM    616  HA1 GLY A  46      34.540  48.250  63.030  1.00  0.00           H
ATOM    617  HA2 GLY A  46      35.040  49.910  63.580  1.00  0.00           H
ATOM    618  C   GLY A  46      34.490  48.650  65.210  1.00  0.00           C
ATOM    619  O   GLY A  46      33.790  49.560  65.670  1.00  0.00           O
ATOM    620  N   LEU A  47      34.890  47.630  66.020  1.00  0.00           N
ATOM    621  HN  LEU A  47      35.400  46.870  65.620  1.00  0.00           H
ATOM    622  CA  LEU A  47      34.670  47.610  67.450  1.00  0.00           C
ATOM    623  HA  LEU A  47      33.610  47.650  67.670  1.00  0.00           H
ATOM    624  CB  LEU A  47      35.040  46.220  68.140  1.00  0.00           C
ATOM    625  HB1 LEU A  47      36.110  46.050  67.880  1.00  0.00           H
ATOM    626  HB2 LEU A  47      34.460  45.370  67.740  1.00  0.00           H
ATOM    627  CG  LEU A  47      34.840  46.160  69.650  1.00  0.00           C
ATOM    628  HG  LEU A  47      35.400  46.990  70.140  1.00  0.00           H
ATOM    629  CD1 LEU A  47      33.360  46.370  69.930  1.00  0.00           C
ATOM    630 HD11 LEU A  47      33.180  46.100  70.990  1.00  0.00           H
ATOM    631 HD12 LEU A  47      32.740  45.590  69.460  1.00  0.00           H
ATOM    632 HD13 LEU A  47      33.000  47.400  69.720  1.00  0.00           H
ATOM    633  CD2 LEU A  47      35.420  44.830  70.230  1.00  0.00           C
ATOM    634 HD21 LEU A  47      35.330  44.770  71.330  1.00  0.00           H
ATOM    635 HD22 LEU A  47      36.490  44.650  69.950  1.00  0.00           H
ATOM    636 HD23 LEU A  47      34.730  44.090  69.760  1.00  0.00           H
ATOM    637  C   LEU A  47      35.380  48.820  68.210  1.00  0.00           C
ATOM    638  O   LEU A  47      34.810  49.370  69.160  1.00  0.00           O
ATOM    639  N   ALA A  48      36.640  49.130  67.840  1.00  0.00           N
ATOM    640  HN  ALA A  48      37.160  48.640  67.150  1.00  0.00           H
ATOM    641  CA  ALA A  48      37.370  50.350  68.370  1.00  0.00           C
ATOM    642  HA  ALA A  48      37.360  50.200  69.450  1.00  0.00           H
ATOM    643  CB  ALA A  48      38.840  50.440  67.790  1.00  0.00           C
ATOM    644  HB1 ALA A  48      39.400  49.490  67.940  1.00  0.00           H
ATOM    645  HB2 ALA A  48      39.320  51.110  68.530  1.00  0.00           H
ATOM    646  HB3 ALA A  48      38.860  50.900  66.780  1.00  0.00           H
ATOM    647  C   ALA A  48      36.680  51.690  68.050  1.00  0.00           C
ATOM    648  O   ALA A  48      36.530  52.480  68.980  1.00  0.00           O
ATOM    649  N   LEU A  49      36.170  51.950  66.850  1.00  0.00           N
ATOM    650  HN  LEU A  49      36.320  51.240  66.170  1.00  0.00           H
ATOM    651  CA  LEU A  49      35.410  53.180  66.580  1.00  0.00           C
ATOM    652  HA  LEU A  49      36.020  53.960  67.020  1.00  0.00           H
ATOM    653  CB  LEU A  49      35.120  53.450  65.120  1.00  0.00           C
ATOM    654  HB1 LEU A  49      34.560  54.410  65.040  1.00  0.00           H
ATOM    655  HB2 LEU A  49      34.440  52.630  64.810  1.00  0.00           H
ATOM    656  CG  LEU A  49      36.420  53.440  64.210  1.00  0.00           C
ATOM    657  HG  LEU A  49      36.670  52.360  64.200  1.00  0.00           H
ATOM    658  CD1 LEU A  49      36.110  54.030  62.860  1.00  0.00           C
ATOM    659 HD11 LEU A  49      35.970  55.130  62.950  1.00  0.00           H
ATOM    660 HD12 LEU A  49      35.220  53.490  62.470  1.00  0.00           H
ATOM    661 HD13 LEU A  49      37.030  53.820  62.240  1.00  0.00           H
ATOM    662  CD2 LEU A  49      37.540  54.250  64.900  1.00  0.00           C
ATOM    663 HD21 LEU A  49      37.890  53.740  65.810  1.00  0.00           H
ATOM    664 HD22 LEU A  49      37.200  55.300  65.050  1.00  0.00           H
ATOM    665 HD23 LEU A  49      38.350  54.220  64.140  1.00  0.00           H
ATOM    666  C   LEU A  49      34.160  53.200  67.390  1.00  0.00           C
ATOM    667  O   LEU A  49      33.790  54.250  67.820  1.00  0.00           O
ATOM    668  N   TRP A  50      33.420  52.040  67.580  1.00  0.00           N
ATOM    669  HN  TRP A  50      33.630  51.170  67.140  1.00  0.00           H
ATOM    670  CA  TRP A  50      32.190  52.110  68.290  1.00  0.00           C
ATOM    671  HA  TRP A  50      31.480  52.790  67.860  1.00  0.00           H
ATOM    672  CB  TRP A  50      31.500  50.680  68.190  1.00  0.00           C
ATOM    673  HB1 TRP A  50      32.070  49.780  68.530  1.00  0.00           H
ATOM    674  HB2 TRP A  50      31.420  50.540  67.100  1.00  0.00           H
ATOM    675  CG  TRP A  50      30.090  50.620  68.650  1.00  0.00           C
ATOM    676  CD1 TRP A  50      29.590  50.330  69.830  1.00  0.00           C
ATOM    677  HD1 TRP A  50      30.190  50.130  70.700  1.00  0.00           H
ATOM    678  NE1 TRP A  50      28.180  50.280  69.810  1.00  0.00           N
ATOM    679  HE1 TRP A  50      27.580  50.200  70.570  1.00  0.00           H
ATOM    680  CE2 TRP A  50      27.780  50.560  68.580  1.00  0.00           C
ATOM    681  CD2 TRP A  50      28.910  50.740  67.770  1.00  0.00           C
ATOM    682  CE3 TRP A  50      28.790  51.100  66.420  1.00  0.00           C
ATOM    683  HE3 TRP A  50      29.610  51.330  65.760  1.00  0.00           H
ATOM    684  CZ3 TRP A  50      27.510  51.360  65.980  1.00  0.00           C
ATOM    685  HZ3 TRP A  50      27.310  51.850  65.050  1.00  0.00           H
ATOM    686  CZ2 TRP A  50      26.500  50.540  68.030  1.00  0.00           C
ATOM    687  HZ2 TRP A  50      25.610  50.230  68.560  1.00  0.00           H
ATOM    688  CH2 TRP A  50      26.390  51.040  66.760  1.00  0.00           C
ATOM    689  HH2 TRP A  50      25.410  51.210  66.360  1.00  0.00           H
ATOM    690  C   TRP A  50      32.480  52.500  69.730  1.00  0.00           C
ATOM    691  O   TRP A  50      31.640  53.140  70.290  1.00  0.00           O
ATOM    692  N   ILE A  51      33.550  51.980  70.380  1.00  0.00           N
ATOM    693  HN  ILE A  51      34.270  51.450  69.940  1.00  0.00           H
ATOM    694  CA  ILE A  51      33.890  52.390  71.780  1.00  0.00           C
ATOM    695  HA  ILE A  51      33.010  52.490  72.400  1.00  0.00           H
ATOM    696  CB  ILE A  51      34.900  51.360  72.320  1.00  0.00           C
ATOM    697  HB  ILE A  51      35.720  51.320  71.570  1.00  0.00           H
ATOM    698  CG2 ILE A  51      35.500  51.790  73.720  1.00  0.00           C
ATOM    699 HG21 ILE A  51      34.780  51.890  74.570  1.00  0.00           H
ATOM    700 HG22 ILE A  51      36.100  52.720  73.750  1.00  0.00           H
ATOM    701 HG23 ILE A  51      36.290  51.100  74.080  1.00  0.00           H
ATOM    702  CG1 ILE A  51      34.090  50.030  72.520  1.00  0.00           C
ATOM    703 HG11 ILE A  51      33.680  49.720  71.540  1.00  0.00           H
ATOM    704 HG12 ILE A  51      33.340  50.270  73.310  1.00  0.00           H
ATOM    705  CD  ILE A  51      34.980  48.860  72.990  1.00  0.00           C
ATOM    706  HD1 ILE A  51      35.550  49.130  73.910  1.00  0.00           H
ATOM    707  HD2 ILE A  51      35.690  48.470  72.240  1.00  0.00           H
ATOM    708  HD3 ILE A  51      34.220  48.060  73.090  1.00  0.00           H
ATOM    709  C   ILE A  51      34.400  53.840  71.860  1.00  0.00           C
ATOM    710  O   ILE A  51      34.020  54.530  72.780  1.00  0.00           O
ATOM    711  N   PHE A  52      35.170  54.370  70.900  1.00  0.00           N
ATOM    712  HN  PHE A  52      35.440  53.850  70.090  1.00  0.00           H
ATOM    713  CA  PHE A  52      35.840  55.650  71.040  1.00  0.00           C
ATOM    714  HA  PHE A  52      36.010  55.780  72.100  1.00  0.00           H
ATOM    715  CB  PHE A  52      37.050  55.780  70.140  1.00  0.00           C
ATOM    716  HB1 PHE A  52      37.490  56.780  70.300  1.00  0.00           H
ATOM    717  HB2 PHE A  52      36.780  55.710  69.060  1.00  0.00           H
ATOM    718  CG  PHE A  52      38.220  54.880  70.510  1.00  0.00           C
ATOM    719  CD1 PHE A  52      39.220  54.630  69.650  1.00  0.00           C
ATOM    720  HD1 PHE A  52      39.100  55.130  68.700  1.00  0.00           H
ATOM    721  CE1 PHE A  52      40.330  53.900  69.990  1.00  0.00           C
ATOM    722  HE1 PHE A  52      41.120  53.730  69.280  1.00  0.00           H
ATOM    723  CZ  PHE A  52      40.400  53.250  71.220  1.00  0.00           C
ATOM    724  HZ  PHE A  52      41.200  52.540  71.370  1.00  0.00           H
ATOM    725  CD2 PHE A  52      38.320  54.300  71.780  1.00  0.00           C
ATOM    726  HD2 PHE A  52      37.550  54.570  72.480  1.00  0.00           H
ATOM    727  CE2 PHE A  52      39.360  53.510  72.170  1.00  0.00           C
ATOM    728  HE2 PHE A  52      39.520  53.020  73.120  1.00  0.00           H
ATOM    729  C   PHE A  52      34.890  56.760  70.680  1.00  0.00           C
ATOM    730  O   PHE A  52      35.090  57.860  71.120  1.00  0.00           O
ATOM    731  N   CYS A  53      33.850  56.500  69.850  1.00  0.00           N
ATOM    732  HN  CYS A  53      33.740  55.650  69.320  1.00  0.00           H
ATOM    733  CA  CYS A  53      32.920  57.460  69.520  1.00  0.00           C
ATOM    734  HA  CYS A  53      33.330  58.460  69.600  1.00  0.00           H
ATOM    735  CB  CYS A  53      32.330  57.210  68.150  1.00  0.00           C
ATOM    736  HB1 CYS A  53      31.810  56.240  68.140  1.00  0.00           H
ATOM    737  HB2 CYS A  53      33.200  56.890  67.530  1.00  0.00           H
ATOM    738  SG  CYS A  53      31.460  58.700  67.500  1.00  0.00           S
ATOM    739  HG1 CYS A  53      30.240  58.410  67.920  1.00  0.00           H
ATOM    740  C   CYS A  53      31.760  57.410  70.540  1.00  0.00           C
ATOM    741  O   CYS A  53      31.280  58.450  71.010  1.00  0.00           O
ATOM    742  N   PHE A  54      31.280  56.180  70.920  1.00  0.00           N
ATOM    743  HN  PHE A  54      31.580  55.360  70.430  1.00  0.00           H
ATOM    744  CA  PHE A  54      30.050  56.170  71.690  1.00  0.00           C
ATOM    745  HA  PHE A  54      29.640  57.160  71.710  1.00  0.00           H
ATOM    746  CB  PHE A  54      29.040  55.160  71.150  1.00  0.00           C
ATOM    747  HB1 PHE A  54      28.130  55.240  71.780  1.00  0.00           H
ATOM    748  HB2 PHE A  54      29.430  54.120  71.220  1.00  0.00           H
ATOM    749  CG  PHE A  54      28.860  55.500  69.670  1.00  0.00           C
ATOM    750  CD1 PHE A  54      29.250  54.500  68.730  1.00  0.00           C
ATOM    751  HD1 PHE A  54      29.430  53.490  69.100  1.00  0.00           H
ATOM    752  CE1 PHE A  54      29.280  54.780  67.380  1.00  0.00           C
ATOM    753  HE1 PHE A  54      29.590  53.940  66.780  1.00  0.00           H
ATOM    754  CZ  PHE A  54      28.940  56.040  66.940  1.00  0.00           C
ATOM    755  HZ  PHE A  54      28.860  56.260  65.880  1.00  0.00           H
ATOM    756  CD2 PHE A  54      28.550  56.780  69.240  1.00  0.00           C
ATOM    757  HD2 PHE A  54      28.130  57.520  69.930  1.00  0.00           H
ATOM    758  CE2 PHE A  54      28.550  57.050  67.900  1.00  0.00           C
ATOM    759  HE2 PHE A  54      28.330  57.990  67.400  1.00  0.00           H
ATOM    760  C   PHE A  54      30.270  55.910  73.210  1.00  0.00           C
ATOM    761  O   PHE A  54      29.810  56.660  74.020  1.00  0.00           O
ATOM    762  N   HSD A  55      30.940  54.860  73.540  1.00  0.00           N
ATOM    763  HN  HSD A  55      31.360  54.320  72.800  1.00  0.00           H
ATOM    764  CA  HSD A  55      30.980  54.320  74.900  1.00  0.00           C
ATOM    765  HA  HSD A  55      29.970  54.400  75.250  1.00  0.00           H
ATOM    766  CB  HSD A  55      31.460  52.840  75.020  1.00  0.00           C
ATOM    767  HB1 HSD A  55      32.510  52.810  74.660  1.00  0.00           H
ATOM    768  HB2 HSD A  55      30.720  52.290  74.390  1.00  0.00           H
ATOM    769  ND1 HSD A  55      30.530  51.750  77.130  1.00  0.00           N
ATOM    770  HD1 HSD A  55      29.570  51.780  76.840  1.00  0.00           H
ATOM    771  CG  HSD A  55      31.590  52.230  76.410  1.00  0.00           C
ATOM    772  CE1 HSD A  55      31.080  51.320  78.310  1.00  0.00           C
ATOM    773  HE1 HSD A  55      30.540  50.970  79.190  1.00  0.00           H
ATOM    774  NE2 HSD A  55      32.410  51.420  78.340  1.00  0.00           N
ATOM    775  CD2 HSD A  55      32.700  52.040  77.140  1.00  0.00           C
ATOM    776  HD2 HSD A  55      33.690  52.210  76.760  1.00  0.00           H
ATOM    777  C   HSD A  55      31.860  55.150  75.820  1.00  0.00           C
ATOM    778  O   HSD A  55      31.720  55.090  77.040  1.00  0.00           O
ATOM    779  N   LEU A  56      32.850  55.930  75.280  1.00  0.00           N
ATOM    780  HN  LEU A  56      32.950  55.880  74.290  1.00  0.00           H
ATOM    781  CA  LEU A  56      33.810  56.670  76.050  1.00  0.00           C
ATOM    782  HA  LEU A  56      33.610  56.470  77.090  1.00  0.00           H
ATOM    783  CB  LEU A  56      35.280  56.410  75.640  1.00  0.00           C
ATOM    784  HB1 LEU A  56      35.850  57.040  76.350  1.00  0.00           H
ATOM    785  HB2 LEU A  56      35.480  56.710  74.590  1.00  0.00           H
ATOM    786  CG  LEU A  56      35.770  54.960  75.900  1.00  0.00           C
ATOM    787  HG  LEU A  56      35.190  54.270  75.240  1.00  0.00           H
ATOM    788  CD1 LEU A  56      37.260  54.680  75.450  1.00  0.00           C
ATOM    789 HD11 LEU A  56      37.980  55.310  76.000  1.00  0.00           H
ATOM    790 HD12 LEU A  56      37.370  54.940  74.380  1.00  0.00           H
ATOM    791 HD13 LEU A  56      37.480  53.620  75.710  1.00  0.00           H
ATOM    792  CD2 LEU A  56      35.670  54.590  77.360  1.00  0.00           C
ATOM    793 HD21 LEU A  56      36.330  55.230  77.990  1.00  0.00           H
ATOM    794 HD22 LEU A  56      35.970  53.520  77.460  1.00  0.00           H
ATOM    795 HD23 LEU A  56      34.640  54.730  77.730  1.00  0.00           H
ATOM    796  C   LEU A  56      33.550  58.110  75.740  1.00  0.00           C
ATOM    797  O   LEU A  56      33.470  58.510  74.550  1.00  0.00           O
ATOM    798  N   LYS A  57      33.460  59.030  76.730  1.00  0.00           N
ATOM    799  HN  LYS A  57      33.530  58.690  77.660  1.00  0.00           H
ATOM    800  CA  LYS A  57      33.050  60.460  76.740  1.00  0.00           C
ATOM    801  HA  LYS A  57      32.980  60.720  75.690  1.00  0.00           H
ATOM    802  CB  LYS A  57      31.780  60.640  77.570  1.00  0.00           C
ATOM    803  HB1 LYS A  57      31.490  61.680  77.320  1.00  0.00           H
ATOM    804  HB2 LYS A  57      31.940  60.410  78.650  1.00  0.00           H
ATOM    805  CG  LYS A  57      30.570  59.870  76.940  1.00  0.00           C
ATOM    806  HG1 LYS A  57      29.750  60.160  77.640  1.00  0.00           H
ATOM    807  HG2 LYS A  57      30.800  58.790  76.850  1.00  0.00           H
ATOM    808  CD  LYS A  57      30.140  60.370  75.550  1.00  0.00           C
ATOM    809  HD1 LYS A  57      30.070  61.480  75.680  1.00  0.00           H
ATOM    810  HD2 LYS A  57      29.060  60.130  75.580  1.00  0.00           H
ATOM    811  CE  LYS A  57      30.860  59.760  74.370  1.00  0.00           C
ATOM    812  HE1 LYS A  57      31.180  58.700  74.540  1.00  0.00           H
ATOM    813  HE2 LYS A  57      31.810  60.230  74.060  1.00  0.00           H
ATOM    814  NZ  LYS A  57      30.050  59.850  73.180  1.00  0.00           N
ATOM    815  HZ1 LYS A  57      29.790  60.830  72.940  1.00  0.00           H
ATOM    816  HZ2 LYS A  57      29.120  59.400  73.150  1.00  0.00           H
ATOM    817  HZ3 LYS A  57      30.640  59.520  72.390  1.00  0.00           H
ATOM    818  C   LYS A  57      34.210  61.190  77.290  1.00  0.00           C
ATOM    819  O   LYS A  57      34.790  60.770  78.290  1.00  0.00           O
ATOM    820  N   SER A  58      34.680  62.340  76.770  1.00  0.00           N
ATOM    821  HN  SER A  58      34.190  62.680  75.980  1.00  0.00           H
ATOM    822  CA  SER A  58      35.830  63.040  77.210  1.00  0.00           C
ATOM    823  HA  SER A  58      35.610  64.050  76.900  1.00  0.00           H
ATOM    824  CB  SER A  58      35.990  63.440  78.690  1.00  0.00           C
ATOM    825  HB1 SER A  58      37.010  63.830  78.820  1.00  0.00           H
ATOM    826  HB2 SER A  58      35.910  62.540  79.330  1.00  0.00           H
ATOM    827  OG  SER A  58      34.950  64.300  79.100  1.00  0.00           O
ATOM    828  HG1 SER A  58      34.930  64.180  80.050  1.00  0.00           H
ATOM    829  C   SER A  58      37.040  62.530  76.610  1.00  0.00           C
ATOM    830  O   SER A  58      37.710  61.590  77.050  1.00  0.00           O
ATOM    831  N   TRP A  59      37.400  63.140  75.420  1.00  0.00           N
ATOM    832  HN  TRP A  59      36.960  63.970  75.080  1.00  0.00           H
ATOM    833  CA  TRP A  59      38.540  62.720  74.700  1.00  0.00           C
ATOM    834  HA  TRP A  59      38.360  61.670  74.500  1.00  0.00           H
ATOM    835  CB  TRP A  59      38.610  63.530  73.350  1.00  0.00           C
ATOM    836  HB1 TRP A  59      39.590  63.330  72.870  1.00  0.00           H
ATOM    837  HB2 TRP A  59      38.490  64.620  73.530  1.00  0.00           H
ATOM    838  CG  TRP A  59      37.550  63.120  72.410  1.00  0.00           C
ATOM    839  CD1 TRP A  59      36.400  63.770  72.250  1.00  0.00           C
ATOM    840  HD1 TRP A  59      36.140  64.710  72.720  1.00  0.00           H
ATOM    841  NE1 TRP A  59      35.690  63.180  71.260  1.00  0.00           N
ATOM    842  HE1 TRP A  59      34.890  63.440  70.740  1.00  0.00           H
ATOM    843  CE2 TRP A  59      36.410  62.110  70.820  1.00  0.00           C
ATOM    844  CD2 TRP A  59      37.590  62.030  71.500  1.00  0.00           C
ATOM    845  CE3 TRP A  59      38.450  61.000  71.300  1.00  0.00           C
ATOM    846  HE3 TRP A  59      39.400  60.960  71.820  1.00  0.00           H
ATOM    847  CZ3 TRP A  59      38.070  60.000  70.410  1.00  0.00           C
ATOM    848  HZ3 TRP A  59      38.740  59.150  70.350  1.00  0.00           H
ATOM    849  CZ2 TRP A  59      36.050  61.170  69.880  1.00  0.00           C
ATOM    850  HZ2 TRP A  59      35.230  61.330  69.190  1.00  0.00           H
ATOM    851  CH2 TRP A  59      36.890  60.050  69.720  1.00  0.00           C
ATOM    852  HH2 TRP A  59      36.690  59.290  68.990  1.00  0.00           H
ATOM    853  C   TRP A  59      39.900  62.840  75.320  1.00  0.00           C
ATOM    854  O   TRP A  59      40.190  63.720  76.190  1.00  0.00           O
ATOM    855  N   LYS A  60      40.840  61.870  74.970  1.00  0.00           N
ATOM    856  HN  LYS A  60      40.670  61.270  74.190  1.00  0.00           H
ATOM    857  CA  LYS A  60      42.160  61.990  75.600  1.00  0.00           C
ATOM    858  HA  LYS A  60      42.250  63.010  75.920  1.00  0.00           H
ATOM    859  CB  LYS A  60      42.350  60.820  76.620  1.00  0.00           C
ATOM    860  HB1 LYS A  60      43.410  60.700  76.930  1.00  0.00           H
ATOM    861  HB2 LYS A  60      42.110  59.820  76.190  1.00  0.00           H
ATOM    862  CG  LYS A  60      41.520  60.990  77.870  1.00  0.00           C
ATOM    863  HG1 LYS A  60      41.590  60.070  78.480  1.00  0.00           H
ATOM    864  HG2 LYS A  60      40.470  60.950  77.530  1.00  0.00           H
ATOM    865  CD  LYS A  60      41.900  62.240  78.740  1.00  0.00           C
ATOM    866  HD1 LYS A  60      41.740  63.190  78.170  1.00  0.00           H
ATOM    867  HD2 LYS A  60      42.920  62.150  79.130  1.00  0.00           H
ATOM    868  CE  LYS A  60      41.120  62.430  79.980  1.00  0.00           C
ATOM    869  HE1 LYS A  60      41.560  61.880  80.830  1.00  0.00           H
ATOM    870  HE2 LYS A  60      40.040  62.180  79.870  1.00  0.00           H
ATOM    871  NZ  LYS A  60      41.030  63.870  80.470  1.00  0.00           N
ATOM    872  HZ1 LYS A  60      41.880  64.180  80.990  1.00  0.00           H
ATOM    873  HZ2 LYS A  60      40.260  63.930  81.160  1.00  0.00           H
ATOM    874  HZ3 LYS A  60      40.830  64.500  79.670  1.00  0.00           H
ATOM    875  C   LYS A  60      43.150  62.050  74.450  1.00  0.00           C
ATOM    876  O   LYS A  60      42.870  61.630  73.370  1.00  0.00           O
ATOM    877  N   SER A  61      44.290  62.670  74.620  1.00  0.00           N
ATOM    878  HN  SER A  61      44.470  63.010  75.540  1.00  0.00           H
ATOM    879  CA  SER A  61      45.200  62.990  73.540  1.00  0.00           C
ATOM    880  HA  SER A  61      44.710  63.420  72.680  1.00  0.00           H
ATOM    881  CB  SER A  61      46.450  64.020  73.890  1.00  0.00           C
ATOM    882  HB1 SER A  61      45.890  64.940  74.200  1.00  0.00           H
ATOM    883  HB2 SER A  61      47.090  64.390  73.050  1.00  0.00           H
ATOM    884  OG  SER A  61      47.200  63.490  74.910  1.00  0.00           O
ATOM    885  HG1 SER A  61      48.030  63.170  74.540  1.00  0.00           H
ATOM    886  C   SER A  61      45.780  61.760  72.970  1.00  0.00           C
ATOM    887  O   SER A  61      45.870  61.610  71.750  1.00  0.00           O
ATOM    888  N   SER A  62      46.250  60.780  73.780  1.00  0.00           N
ATOM    889  HN  SER A  62      46.310  60.920  74.770  1.00  0.00           H
ATOM    890  CA  SER A  62      46.610  59.360  73.370  1.00  0.00           C
ATOM    891  HA  SER A  62      47.430  59.240  72.680  1.00  0.00           H
ATOM    892  CB  SER A  62      47.150  58.480  74.590  1.00  0.00           C
ATOM    893  HB1 SER A  62      48.110  58.860  74.970  1.00  0.00           H
ATOM    894  HB2 SER A  62      47.120  57.400  74.310  1.00  0.00           H
ATOM    895  OG  SER A  62      46.170  58.630  75.690  1.00  0.00           O
ATOM    896  HG1 SER A  62      46.390  59.510  76.030  1.00  0.00           H
ATOM    897  C   SER A  62      45.470  58.640  72.730  1.00  0.00           C
ATOM    898  O   SER A  62      45.730  57.900  71.780  1.00  0.00           O
ATOM    899  N   ARG A  63      44.200  58.890  73.170  1.00  0.00           N
ATOM    900  HN  ARG A  63      44.100  59.490  73.960  1.00  0.00           H
ATOM    901  CA  ARG A  63      42.940  58.370  72.540  1.00  0.00           C
ATOM    902  HA  ARG A  63      43.060  57.320  72.340  1.00  0.00           H
ATOM    903  CB  ARG A  63      41.710  58.490  73.380  1.00  0.00           C
ATOM    904  HB1 ARG A  63      41.530  59.550  73.660  1.00  0.00           H
ATOM    905  HB2 ARG A  63      42.040  57.990  74.320  1.00  0.00           H
ATOM    906  CG  ARG A  63      40.450  57.680  72.880  1.00  0.00           C
ATOM    907  HG1 ARG A  63      40.760  56.610  72.890  1.00  0.00           H
ATOM    908  HG2 ARG A  63      40.160  58.040  71.870  1.00  0.00           H
ATOM    909  CD  ARG A  63      39.160  58.030  73.630  1.00  0.00           C
ATOM    910  HD1 ARG A  63      38.230  57.620  73.180  1.00  0.00           H
ATOM    911  HD2 ARG A  63      39.020  59.130  73.540  1.00  0.00           H
ATOM    912  NE  ARG A  63      39.350  57.670  75.050  1.00  0.00           N
ATOM    913  HE  ARG A  63      40.100  57.120  75.410  1.00  0.00           H
ATOM    914  CZ  ARG A  63      38.860  58.480  75.980  1.00  0.00           C
ATOM    915  NH1 ARG A  63      37.860  59.280  75.750  1.00  0.00           N
ATOM    916 HH11 ARG A  63      37.270  59.270  74.940  1.00  0.00           H
ATOM    917 HH12 ARG A  63      37.600  59.960  76.440  1.00  0.00           H
ATOM    918  NH2 ARG A  63      39.340  58.320  77.190  1.00  0.00           N
ATOM    919 HH21 ARG A  63      39.910  57.520  77.380  1.00  0.00           H
ATOM    920 HH22 ARG A  63      39.010  58.880  77.950  1.00  0.00           H
ATOM    921  C   ARG A  63      42.800  58.960  71.140  1.00  0.00           C
ATOM    922  O   ARG A  63      42.580  58.190  70.230  1.00  0.00           O
ATOM    923  N   ILE A  64      43.000  60.250  70.930  1.00  0.00           N
ATOM    924  HN  ILE A  64      43.250  60.860  71.680  1.00  0.00           H
ATOM    925  CA  ILE A  64      43.030  60.910  69.600  1.00  0.00           C
ATOM    926  HA  ILE A  64      42.050  60.730  69.200  1.00  0.00           H
ATOM    927  CB  ILE A  64      43.300  62.390  69.790  1.00  0.00           C
ATOM    928  HB  ILE A  64      44.100  62.400  70.560  1.00  0.00           H
ATOM    929  CG2 ILE A  64      43.730  63.140  68.490  1.00  0.00           C
ATOM    930 HG21 ILE A  64      44.110  64.180  68.630  1.00  0.00           H
ATOM    931 HG22 ILE A  64      42.860  63.120  67.790  1.00  0.00           H
ATOM    932 HG23 ILE A  64      44.440  62.570  67.870  1.00  0.00           H
ATOM    933  CG1 ILE A  64      42.020  63.040  70.470  1.00  0.00           C
ATOM    934 HG11 ILE A  64      41.820  62.290  71.260  1.00  0.00           H
ATOM    935 HG12 ILE A  64      41.200  63.070  69.730  1.00  0.00           H
ATOM    936  CD  ILE A  64      42.180  64.320  71.280  1.00  0.00           C
ATOM    937  HD1 ILE A  64      41.150  64.610  71.600  1.00  0.00           H
ATOM    938  HD2 ILE A  64      42.680  65.090  70.660  1.00  0.00           H
ATOM    939  HD3 ILE A  64      42.770  64.140  72.210  1.00  0.00           H
ATOM    940  C   ILE A  64      43.940  60.180  68.570  1.00  0.00           C
ATOM    941  O   ILE A  64      43.480  59.860  67.450  1.00  0.00           O
ATOM    942  N   PHE A  65      45.220  59.750  68.950  1.00  0.00           N
ATOM    943  HN  PHE A  65      45.640  60.180  69.750  1.00  0.00           H
ATOM    944  CA  PHE A  65      46.050  59.080  68.010  1.00  0.00           C
ATOM    945  HA  PHE A  65      45.850  59.430  67.000  1.00  0.00           H
ATOM    946  CB  PHE A  65      47.550  59.210  68.370  1.00  0.00           C
ATOM    947  HB1 PHE A  65      48.180  58.860  67.520  1.00  0.00           H
ATOM    948  HB2 PHE A  65      47.750  58.660  69.310  1.00  0.00           H
ATOM    949  CG  PHE A  65      47.980  60.670  68.550  1.00  0.00           C
ATOM    950  CD1 PHE A  65      48.530  61.120  69.810  1.00  0.00           C
ATOM    951  HD1 PHE A  65      48.750  60.330  70.530  1.00  0.00           H
ATOM    952  CE1 PHE A  65      48.920  62.390  70.060  1.00  0.00           C
ATOM    953  HE1 PHE A  65      49.220  62.650  71.060  1.00  0.00           H
ATOM    954  CZ  PHE A  65      48.780  63.350  69.050  1.00  0.00           C
ATOM    955  HZ  PHE A  65      49.140  64.350  69.210  1.00  0.00           H
ATOM    956  CD2 PHE A  65      47.790  61.730  67.620  1.00  0.00           C
ATOM    957  HD2 PHE A  65      47.560  61.340  66.650  1.00  0.00           H
ATOM    958  CE2 PHE A  65      48.190  63.040  67.800  1.00  0.00           C
ATOM    959  HE2 PHE A  65      48.080  63.790  67.020  1.00  0.00           H
ATOM    960  C   PHE A  65      45.700  57.610  67.730  1.00  0.00           C
ATOM    961  O   PHE A  65      45.690  57.120  66.540  1.00  0.00           O
ATOM    962  N   LEU A  66      45.200  56.930  68.750  1.00  0.00           N
ATOM    963  HN  LEU A  66      45.020  57.410  69.600  1.00  0.00           H
ATOM    964  CA  LEU A  66      44.610  55.600  68.870  1.00  0.00           C
ATOM    965  HA  LEU A  66      45.310  54.860  68.480  1.00  0.00           H
ATOM    966  CB  LEU A  66      44.310  55.260  70.350  1.00  0.00           C
ATOM    967  HB1 LEU A  66      43.670  54.350  70.470  1.00  0.00           H
ATOM    968  HB2 LEU A  66      43.820  56.090  70.900  1.00  0.00           H
ATOM    969  CG  LEU A  66      45.550  54.840  71.170  1.00  0.00           C
ATOM    970  HG  LEU A  66      46.290  55.670  71.140  1.00  0.00           H
ATOM    971  CD1 LEU A  66      45.300  54.710  72.690  1.00  0.00           C
ATOM    972 HD11 LEU A  66      44.710  53.820  73.010  1.00  0.00           H
ATOM    973 HD12 LEU A  66      44.690  55.620  72.960  1.00  0.00           H
ATOM    974 HD13 LEU A  66      46.230  54.680  73.290  1.00  0.00           H
ATOM    975  CD2 LEU A  66      46.200  53.550  70.610  1.00  0.00           C
ATOM    976 HD21 LEU A  66      46.480  53.520  69.530  1.00  0.00           H
ATOM    977 HD22 LEU A  66      45.560  52.680  70.840  1.00  0.00           H
ATOM    978 HD23 LEU A  66      47.080  53.480  71.290  1.00  0.00           H
ATOM    979  C   LEU A  66      43.250  55.550  68.060  1.00  0.00           C
ATOM    980  O   LEU A  66      42.920  54.530  67.410  1.00  0.00           O
ATOM    981  N   PHE A  67      42.510  56.650  68.170  1.00  0.00           N
ATOM    982  HN  PHE A  67      42.780  57.340  68.840  1.00  0.00           H
ATOM    983  CA  PHE A  67      41.290  56.920  67.300  1.00  0.00           C
ATOM    984  HA  PHE A  67      40.630  56.070  67.330  1.00  0.00           H
ATOM    985  CB  PHE A  67      40.580  58.160  67.820  1.00  0.00           C
ATOM    986  HB1 PHE A  67      41.260  59.030  67.860  1.00  0.00           H
ATOM    987  HB2 PHE A  67      40.260  58.000  68.870  1.00  0.00           H
ATOM    988  CG  PHE A  67      39.300  58.500  67.140  1.00  0.00           C
ATOM    989  CD1 PHE A  67      38.270  57.580  67.150  1.00  0.00           C
ATOM    990  HD1 PHE A  67      38.300  56.560  67.510  1.00  0.00           H
ATOM    991  CE1 PHE A  67      37.060  57.880  66.520  1.00  0.00           C
ATOM    992  HE1 PHE A  67      36.270  57.160  66.450  1.00  0.00           H
ATOM    993  CZ  PHE A  67      36.790  59.140  65.960  1.00  0.00           C
ATOM    994  HZ  PHE A  67      35.850  59.420  65.500  1.00  0.00           H
ATOM    995  CD2 PHE A  67      39.080  59.790  66.610  1.00  0.00           C
ATOM    996  HD2 PHE A  67      39.840  60.550  66.680  1.00  0.00           H
ATOM    997  CE2 PHE A  67      37.830  60.120  65.950  1.00  0.00           C
ATOM    998  HE2 PHE A  67      37.680  61.090  65.520  1.00  0.00           H
ATOM    999  C   PHE A  67      41.680  57.050  65.820  1.00  0.00           C
ATOM   1000  O   PHE A  67      41.370  56.250  64.990  1.00  0.00           O
ATOM   1001  N   ASN A  68      42.650  57.910  65.470  1.00  0.00           N
ATOM   1002  HN  ASN A  68      42.920  58.640  66.090  1.00  0.00           H
ATOM   1003  CA  ASN A  68      43.160  58.070  64.100  1.00  0.00           C
ATOM   1004  HA  ASN A  68      42.350  58.310  63.430  1.00  0.00           H
ATOM   1005  CB  ASN A  68      44.090  59.340  63.930  1.00  0.00           C
ATOM   1006  HB1 ASN A  68      44.680  59.280  62.980  1.00  0.00           H
ATOM   1007  HB2 ASN A  68      44.850  59.240  64.730  1.00  0.00           H
ATOM   1008  CG  ASN A  68      43.340  60.720  63.920  1.00  0.00           C
ATOM   1009  OD1 ASN A  68      42.990  61.210  62.840  1.00  0.00           O
ATOM   1010  ND2 ASN A  68      43.200  61.410  65.050  1.00  0.00           N
ATOM   1011 HD21 ASN A  68      42.790  62.320  64.960  1.00  0.00           H
ATOM   1012 HD22 ASN A  68      43.480  60.950  65.900  1.00  0.00           H
ATOM   1013  C   ASN A  68      43.830  56.820  63.540  1.00  0.00           C
ATOM   1014  O   ASN A  68      43.580  56.450  62.400  1.00  0.00           O
ATOM   1015  N   LEU A  69      44.590  56.070  64.390  1.00  0.00           N
ATOM   1016  HN  LEU A  69      44.730  56.470  65.290  1.00  0.00           H
ATOM   1017  CA  LEU A  69      45.150  54.790  64.010  1.00  0.00           C
ATOM   1018  HA  LEU A  69      45.690  54.890  63.080  1.00  0.00           H
ATOM   1019  CB  LEU A  69      46.060  54.370  65.160  1.00  0.00           C
ATOM   1020  HB1 LEU A  69      45.450  54.400  66.090  1.00  0.00           H
ATOM   1021  HB2 LEU A  69      46.870  55.120  65.300  1.00  0.00           H
ATOM   1022  CG  LEU A  69      46.580  52.900  65.150  1.00  0.00           C
ATOM   1023  HG  LEU A  69      45.820  52.080  65.120  1.00  0.00           H
ATOM   1024  CD1 LEU A  69      47.470  52.730  63.900  1.00  0.00           C
ATOM   1025 HD11 LEU A  69      47.010  53.210  63.010  1.00  0.00           H
ATOM   1026 HD12 LEU A  69      47.550  51.650  63.700  1.00  0.00           H
ATOM   1027 HD13 LEU A  69      48.410  53.250  64.210  1.00  0.00           H
ATOM   1028  CD2 LEU A  69      47.350  52.670  66.440  1.00  0.00           C
ATOM   1029 HD21 LEU A  69      46.840  53.190  67.280  1.00  0.00           H
ATOM   1030 HD22 LEU A  69      48.410  52.980  66.380  1.00  0.00           H
ATOM   1031 HD23 LEU A  69      47.450  51.580  66.630  1.00  0.00           H
ATOM   1032  C   LEU A  69      44.060  53.710  63.700  1.00  0.00           C
ATOM   1033  O   LEU A  69      44.110  53.120  62.570  1.00  0.00           O
ATOM   1034  N   ALA A  70      43.030  53.520  64.490  1.00  0.00           N
ATOM   1035  HN  ALA A  70      43.060  54.010  65.360  1.00  0.00           H
ATOM   1036  CA  ALA A  70      41.800  52.730  64.240  1.00  0.00           C
ATOM   1037  HA  ALA A  70      42.200  51.750  64.060  1.00  0.00           H
ATOM   1038  CB  ALA A  70      40.880  52.680  65.440  1.00  0.00           C
ATOM   1039  HB1 ALA A  70      41.510  52.400  66.310  1.00  0.00           H
ATOM   1040  HB2 ALA A  70      40.040  51.980  65.230  1.00  0.00           H
ATOM   1041  HB3 ALA A  70      40.340  53.580  65.790  1.00  0.00           H
ATOM   1042  C   ALA A  70      41.020  53.110  62.920  1.00  0.00           C
ATOM   1043  O   ALA A  70      40.620  52.260  62.120  1.00  0.00           O
ATOM   1044  N   VAL A  71      40.800  54.400  62.760  1.00  0.00           N
ATOM   1045  HN  VAL A  71      41.000  55.020  63.520  1.00  0.00           H
ATOM   1046  CA  VAL A  71      40.210  55.060  61.580  1.00  0.00           C
ATOM   1047  HA  VAL A  71      39.350  54.450  61.360  1.00  0.00           H
ATOM   1048  CB  VAL A  71      40.090  56.550  61.860  1.00  0.00           C
ATOM   1049  HB  VAL A  71      41.020  56.900  62.360  1.00  0.00           H
ATOM   1050  CG1 VAL A  71      39.950  57.330  60.540  1.00  0.00           C
ATOM   1051 HG11 VAL A  71      40.830  57.280  59.850  1.00  0.00           H
ATOM   1052 HG12 VAL A  71      39.880  58.410  60.750  1.00  0.00           H
ATOM   1053 HG13 VAL A  71      39.030  56.960  60.040  1.00  0.00           H
ATOM   1054  CG2 VAL A  71      38.850  56.910  62.790  1.00  0.00           C
ATOM   1055 HG21 VAL A  71      38.860  56.290  63.720  1.00  0.00           H
ATOM   1056 HG22 VAL A  71      37.900  56.680  62.250  1.00  0.00           H
ATOM   1057 HG23 VAL A  71      38.890  58.010  62.940  1.00  0.00           H
ATOM   1058  C   VAL A  71      41.070  54.830  60.370  1.00  0.00           C
ATOM   1059  O   VAL A  71      40.560  54.430  59.320  1.00  0.00           O
ATOM   1060  N   ALA A  72      42.390  55.000  60.450  1.00  0.00           N
ATOM   1061  HN  ALA A  72      42.780  55.350  61.300  1.00  0.00           H
ATOM   1062  CA  ALA A  72      43.260  54.630  59.350  1.00  0.00           C
ATOM   1063  HA  ALA A  72      43.150  55.200  58.440  1.00  0.00           H
ATOM   1064  CB  ALA A  72      44.730  54.870  59.600  1.00  0.00           C
ATOM   1065  HB1 ALA A  72      44.880  55.920  59.910  1.00  0.00           H
ATOM   1066  HB2 ALA A  72      45.360  54.650  58.720  1.00  0.00           H
ATOM   1067  HB3 ALA A  72      45.180  54.310  60.460  1.00  0.00           H
ATOM   1068  C   ALA A  72      43.210  53.200  58.980  1.00  0.00           C
ATOM   1069  O   ALA A  72      43.030  52.950  57.770  1.00  0.00           O
ATOM   1070  N   ASP A  73      43.350  52.260  59.950  1.00  0.00           N
ATOM   1071  HN  ASP A  73      43.430  52.510  60.910  1.00  0.00           H
ATOM   1072  CA  ASP A  73      43.330  50.840  59.660  1.00  0.00           C
ATOM   1073  HA  ASP A  73      44.120  50.640  58.950  1.00  0.00           H
ATOM   1074  CB  ASP A  73      43.670  50.060  60.940  1.00  0.00           C
ATOM   1075  HB1 ASP A  73      43.360  48.990  60.890  1.00  0.00           H
ATOM   1076  HB2 ASP A  73      43.190  50.580  61.790  1.00  0.00           H
ATOM   1077  CG  ASP A  73      45.100  50.160  61.230  1.00  0.00           C
ATOM   1078  OD1 ASP A  73      45.880  50.950  60.800  1.00  0.00           O
ATOM   1079  OD2 ASP A  73      45.410  49.310  62.330  1.00  0.00           O
ATOM   1080  HD2 ASP A  73      46.350  49.410  62.510  1.00  0.00           H
ATOM   1081  C   ASP A  73      41.950  50.460  59.090  1.00  0.00           C
ATOM   1082  O   ASP A  73      41.900  49.710  58.110  1.00  0.00           O
ATOM   1083  N   PHE A  74      40.850  50.950  59.710  1.00  0.00           N
ATOM   1084  HN  PHE A  74      40.960  51.540  60.500  1.00  0.00           H
ATOM   1085  CA  PHE A  74      39.440  50.780  59.380  1.00  0.00           C
ATOM   1086  HA  PHE A  74      39.130  49.770  59.600  1.00  0.00           H
ATOM   1087  CB  PHE A  74      38.540  51.610  60.260  1.00  0.00           C
ATOM   1088  HB1 PHE A  74      38.940  52.630  60.330  1.00  0.00           H
ATOM   1089  HB2 PHE A  74      38.640  51.260  61.320  1.00  0.00           H
ATOM   1090  CG  PHE A  74      37.100  51.600  59.930  1.00  0.00           C
ATOM   1091  CD1 PHE A  74      36.230  50.610  60.180  1.00  0.00           C
ATOM   1092  HD1 PHE A  74      36.600  49.760  60.750  1.00  0.00           H
ATOM   1093  CE1 PHE A  74      34.850  50.700  60.040  1.00  0.00           C
ATOM   1094  HE1 PHE A  74      34.080  50.030  60.400  1.00  0.00           H
ATOM   1095  CZ  PHE A  74      34.310  51.880  59.420  1.00  0.00           C
ATOM   1096  HZ  PHE A  74      33.270  51.960  59.120  1.00  0.00           H
ATOM   1097  CD2 PHE A  74      36.570  52.780  59.410  1.00  0.00           C
ATOM   1098  HD2 PHE A  74      37.230  53.600  59.160  1.00  0.00           H
ATOM   1099  CE2 PHE A  74      35.220  52.960  59.130  1.00  0.00           C
ATOM   1100  HE2 PHE A  74      34.880  53.860  58.640  1.00  0.00           H
ATOM   1101  C   PHE A  74      39.170  51.010  57.830  1.00  0.00           C
ATOM   1102  O   PHE A  74      38.650  50.170  57.160  1.00  0.00           O
ATOM   1103  N   LEU A  75      39.590  52.200  57.290  1.00  0.00           N
ATOM   1104  HN  LEU A  75      39.760  52.960  57.930  1.00  0.00           H
ATOM   1105  CA  LEU A  75      39.620  52.510  55.950  1.00  0.00           C
ATOM   1106  HA  LEU A  75      38.570  52.410  55.770  1.00  0.00           H
ATOM   1107  CB  LEU A  75      40.210  53.950  55.760  1.00  0.00           C
ATOM   1108  HB1 LEU A  75      40.370  54.150  54.670  1.00  0.00           H
ATOM   1109  HB2 LEU A  75      41.210  54.030  56.230  1.00  0.00           H
ATOM   1110  CG  LEU A  75      39.310  55.070  56.100  1.00  0.00           C
ATOM   1111  HG  LEU A  75      39.070  54.870  57.160  1.00  0.00           H
ATOM   1112  CD1 LEU A  75      40.030  56.410  56.080  1.00  0.00           C
ATOM   1113 HD11 LEU A  75      39.420  57.270  56.430  1.00  0.00           H
ATOM   1114 HD12 LEU A  75      40.340  56.740  55.060  1.00  0.00           H
ATOM   1115 HD13 LEU A  75      40.960  56.390  56.690  1.00  0.00           H
ATOM   1116  CD2 LEU A  75      37.910  55.200  55.380  1.00  0.00           C
ATOM   1117 HD21 LEU A  75      37.310  56.070  55.720  1.00  0.00           H
ATOM   1118 HD22 LEU A  75      37.380  54.220  55.480  1.00  0.00           H
ATOM   1119 HD23 LEU A  75      38.150  55.330  54.310  1.00  0.00           H
ATOM   1120  C   LEU A  75      40.420  51.660  54.990  1.00  0.00           C
ATOM   1121  O   LEU A  75      39.930  51.360  53.920  1.00  0.00           O
ATOM   1122  N   LEU A  76      41.670  51.190  55.340  1.00  0.00           N
ATOM   1123  HN  LEU A  76      42.070  51.430  56.210  1.00  0.00           H
ATOM   1124  CA  LEU A  76      42.330  50.250  54.510  1.00  0.00           C
ATOM   1125  HA  LEU A  76      42.450  50.690  53.530  1.00  0.00           H
ATOM   1126  CB  LEU A  76      43.730  50.040  55.120  1.00  0.00           C
ATOM   1127  HB1 LEU A  76      43.640  49.680  56.170  1.00  0.00           H
ATOM   1128  HB2 LEU A  76      44.120  51.070  55.260  1.00  0.00           H
ATOM   1129  CG  LEU A  76      44.780  49.090  54.400  1.00  0.00           C
ATOM   1130  HG  LEU A  76      44.220  48.220  54.000  1.00  0.00           H
ATOM   1131  CD1 LEU A  76      45.550  49.910  53.360  1.00  0.00           C
ATOM   1132 HD11 LEU A  76      46.170  50.740  53.780  1.00  0.00           H
ATOM   1133 HD12 LEU A  76      44.910  50.380  52.580  1.00  0.00           H
ATOM   1134 HD13 LEU A  76      46.340  49.240  52.930  1.00  0.00           H
ATOM   1135  CD2 LEU A  76      45.740  48.560  55.460  1.00  0.00           C
ATOM   1136 HD21 LEU A  76      46.430  47.830  55.000  1.00  0.00           H
ATOM   1137 HD22 LEU A  76      45.140  48.020  56.220  1.00  0.00           H
ATOM   1138 HD23 LEU A  76      46.420  49.330  55.900  1.00  0.00           H
ATOM   1139  C   LEU A  76      41.640  48.910  54.380  1.00  0.00           C
ATOM   1140  O   LEU A  76      41.380  48.380  53.300  1.00  0.00           O
ATOM   1141  N   ILE A  77      41.090  48.380  55.440  1.00  0.00           N
ATOM   1142  HN  ILE A  77      41.190  48.880  56.310  1.00  0.00           H
ATOM   1143  CA  ILE A  77      40.260  47.190  55.450  1.00  0.00           C
ATOM   1144  HA  ILE A  77      40.640  46.260  55.080  1.00  0.00           H
ATOM   1145  CB  ILE A  77      39.950  46.970  56.970  1.00  0.00           C
ATOM   1146  HB  ILE A  77      39.700  48.000  57.320  1.00  0.00           H
ATOM   1147  CG2 ILE A  77      38.610  46.170  57.150  1.00  0.00           C
ATOM   1148 HG21 ILE A  77      37.750  46.790  56.850  1.00  0.00           H
ATOM   1149 HG22 ILE A  77      38.380  46.160  58.240  1.00  0.00           H
ATOM   1150 HG23 ILE A  77      38.630  45.180  56.650  1.00  0.00           H
ATOM   1151  CG1 ILE A  77      41.100  46.330  57.750  1.00  0.00           C
ATOM   1152 HG11 ILE A  77      40.700  46.280  58.790  1.00  0.00           H
ATOM   1153 HG12 ILE A  77      41.920  47.050  57.680  1.00  0.00           H
ATOM   1154  CD  ILE A  77      41.560  44.910  57.310  1.00  0.00           C
ATOM   1155  HD1 ILE A  77      40.790  44.130  57.160  1.00  0.00           H
ATOM   1156  HD2 ILE A  77      42.210  44.490  58.110  1.00  0.00           H
ATOM   1157  HD3 ILE A  77      42.280  44.740  56.470  1.00  0.00           H
ATOM   1158  C   ILE A  77      38.950  47.380  54.660  1.00  0.00           C
ATOM   1159  O   ILE A  77      38.500  46.470  53.970  1.00  0.00           O
ATOM   1160  N   ILE A  78      38.290  48.540  54.720  1.00  0.00           N
ATOM   1161  HN  ILE A  78      38.600  49.180  55.420  1.00  0.00           H
ATOM   1162  CA  ILE A  78      37.170  49.010  53.980  1.00  0.00           C
ATOM   1163  HA  ILE A  78      36.460  48.210  54.080  1.00  0.00           H
ATOM   1164  CB  ILE A  78      36.600  50.300  54.580  1.00  0.00           C
ATOM   1165  HB  ILE A  78      37.480  50.820  54.990  1.00  0.00           H
ATOM   1166  CG2 ILE A  78      35.880  51.220  53.620  1.00  0.00           C
ATOM   1167 HG21 ILE A  78      34.980  50.660  53.290  1.00  0.00           H
ATOM   1168 HG22 ILE A  78      36.460  51.420  52.700  1.00  0.00           H
ATOM   1169 HG23 ILE A  78      35.670  52.170  54.170  1.00  0.00           H
ATOM   1170  CG1 ILE A  78      35.820  49.970  55.830  1.00  0.00           C
ATOM   1171 HG11 ILE A  78      35.520  50.880  56.410  1.00  0.00           H
ATOM   1172 HG12 ILE A  78      36.450  49.340  56.480  1.00  0.00           H
ATOM   1173  CD  ILE A  78      34.470  49.290  55.680  1.00  0.00           C
ATOM   1174  HD1 ILE A  78      34.500  48.490  54.910  1.00  0.00           H
ATOM   1175  HD2 ILE A  78      33.720  49.990  55.240  1.00  0.00           H
ATOM   1176  HD3 ILE A  78      34.100  48.870  56.640  1.00  0.00           H
ATOM   1177  C   ILE A  78      37.350  49.050  52.460  1.00  0.00           C
ATOM   1178  O   ILE A  78      36.430  48.780  51.740  1.00  0.00           O
ATOM   1179  N   CYS A  79      38.590  49.360  52.040  1.00  0.00           N
ATOM   1180  HN  CYS A  79      39.340  49.380  52.690  1.00  0.00           H
ATOM   1181  CA  CYS A  79      38.950  49.350  50.590  1.00  0.00           C
ATOM   1182  HA  CYS A  79      38.280  49.940  49.980  1.00  0.00           H
ATOM   1183  CB  CYS A  79      40.410  49.860  50.300  1.00  0.00           C
ATOM   1184  HB1 CYS A  79      40.460  49.760  49.190  1.00  0.00           H
ATOM   1185  HB2 CYS A  79      41.080  49.160  50.850  1.00  0.00           H
ATOM   1186  SG  CYS A  79      40.670  51.570  50.650  1.00  0.00           S
ATOM   1187  HG1 CYS A  79      40.330  51.420  51.930  1.00  0.00           H
ATOM   1188  C   CYS A  79      38.710  47.910  49.930  1.00  0.00           C
ATOM   1189  O   CYS A  79      38.470  47.740  48.750  1.00  0.00           O
ATOM   1190  N   LEU A  80      38.970  46.850  50.690  1.00  0.00           N
ATOM   1191  HN  LEU A  80      39.290  46.980  51.620  1.00  0.00           H
ATOM   1192  CA  LEU A  80      39.130  45.520  50.190  1.00  0.00           C
ATOM   1193  HA  LEU A  80      39.800  45.560  49.350  1.00  0.00           H
ATOM   1194  CB  LEU A  80      39.720  44.610  51.300  1.00  0.00           C
ATOM   1195  HB1 LEU A  80      39.920  43.570  50.980  1.00  0.00           H
ATOM   1196  HB2 LEU A  80      38.980  44.570  52.130  1.00  0.00           H
ATOM   1197  CG  LEU A  80      41.020  45.160  52.020  1.00  0.00           C
ATOM   1198  HG  LEU A  80      40.730  46.010  52.660  1.00  0.00           H
ATOM   1199  CD1 LEU A  80      41.570  44.090  52.980  1.00  0.00           C
ATOM   1200 HD11 LEU A  80      42.040  44.560  53.860  1.00  0.00           H
ATOM   1201 HD12 LEU A  80      42.250  43.450  52.370  1.00  0.00           H
ATOM   1202 HD13 LEU A  80      40.780  43.410  53.370  1.00  0.00           H
ATOM   1203  CD2 LEU A  80      42.110  45.790  51.070  1.00  0.00           C
ATOM   1204 HD21 LEU A  80      42.240  45.140  50.180  1.00  0.00           H
ATOM   1205 HD22 LEU A  80      43.130  45.930  51.490  1.00  0.00           H
ATOM   1206 HD23 LEU A  80      41.650  46.700  50.620  1.00  0.00           H
ATOM   1207  C   LEU A  80      37.970  44.790  49.500  1.00  0.00           C
ATOM   1208  O   LEU A  80      38.300  44.100  48.600  1.00  0.00           O
ATOM   1209  N   PRO A  81      36.690  44.960  49.840  1.00  0.00           N
ATOM   1210  CD  PRO A  81      36.230  45.470  51.100  1.00  0.00           C
ATOM   1211  HD1 PRO A  81      35.690  46.410  50.910  1.00  0.00           H
ATOM   1212  HD2 PRO A  81      36.870  45.460  52.010  1.00  0.00           H
ATOM   1213  CA  PRO A  81      35.650  44.180  49.130  1.00  0.00           C
ATOM   1214  HA  PRO A  81      35.990  43.150  49.120  1.00  0.00           H
ATOM   1215  CB  PRO A  81      34.360  44.380  49.960  1.00  0.00           C
ATOM   1216  HB1 PRO A  81      33.730  43.470  49.860  1.00  0.00           H
ATOM   1217  HB2 PRO A  81      33.860  45.320  49.670  1.00  0.00           H
ATOM   1218  CG  PRO A  81      35.140  44.390  51.280  1.00  0.00           C
ATOM   1219  HG1 PRO A  81      34.390  44.710  52.030  1.00  0.00           H
ATOM   1220  HG2 PRO A  81      35.560  43.380  51.510  1.00  0.00           H
ATOM   1221  C   PRO A  81      35.480  44.610  47.650  1.00  0.00           C
ATOM   1222  O   PRO A  81      35.180  43.810  46.750  1.00  0.00           O
ATOM   1223  N   PHE A  82      35.630  45.920  47.340  1.00  0.00           N
ATOM   1224  HN  PHE A  82      35.720  46.580  48.090  1.00  0.00           H
ATOM   1225  CA  PHE A  82      35.900  46.510  46.020  1.00  0.00           C
ATOM   1226  HA  PHE A  82      35.110  46.160  45.380  1.00  0.00           H
ATOM   1227  CB  PHE A  82      35.890  48.050  46.040  1.00  0.00           C
ATOM   1228  HB1 PHE A  82      35.770  48.380  44.980  1.00  0.00           H
ATOM   1229  HB2 PHE A  82      36.750  48.520  46.580  1.00  0.00           H
ATOM   1230  CG  PHE A  82      34.720  48.630  46.810  1.00  0.00           C
ATOM   1231  CD1 PHE A  82      34.950  48.920  48.150  1.00  0.00           C
ATOM   1232  HD1 PHE A  82      35.930  48.640  48.490  1.00  0.00           H
ATOM   1233  CE1 PHE A  82      34.040  49.790  48.840  1.00  0.00           C
ATOM   1234  HE1 PHE A  82      34.250  49.990  49.870  1.00  0.00           H
ATOM   1235  CZ  PHE A  82      32.770  50.060  48.300  1.00  0.00           C
ATOM   1236  HZ  PHE A  82      32.060  50.650  48.850  1.00  0.00           H
ATOM   1237  CD2 PHE A  82      33.490  49.080  46.180  1.00  0.00           C
ATOM   1238  HD2 PHE A  82      33.330  48.980  45.120  1.00  0.00           H
ATOM   1239  CE2 PHE A  82      32.460  49.720  46.940  1.00  0.00           C
ATOM   1240  HE2 PHE A  82      31.510  50.060  46.550  1.00  0.00           H
ATOM   1241  C   PHE A  82      37.040  46.070  45.220  1.00  0.00           C
ATOM   1242  O   PHE A  82      36.920  45.750  44.070  1.00  0.00           O
ATOM   1243  N   LEU A  83      38.240  45.930  45.780  1.00  0.00           N
ATOM   1244  HN  LEU A  83      38.370  46.150  46.740  1.00  0.00           H
ATOM   1245  CA  LEU A  83      39.440  45.230  45.230  1.00  0.00           C
ATOM   1246  HA  LEU A  83      39.650  45.730  44.300  1.00  0.00           H
ATOM   1247  CB  LEU A  83      40.640  45.640  46.120  1.00  0.00           C
ATOM   1248  HB1 LEU A  83      40.490  44.990  47.010  1.00  0.00           H
ATOM   1249  HB2 LEU A  83      40.500  46.720  46.360  1.00  0.00           H
ATOM   1250  CG  LEU A  83      42.050  45.380  45.440  1.00  0.00           C
ATOM   1251  HG  LEU A  83      42.040  44.400  44.910  1.00  0.00           H
ATOM   1252  CD1 LEU A  83      42.350  46.470  44.450  1.00  0.00           C
ATOM   1253 HD11 LEU A  83      41.540  46.530  43.690  1.00  0.00           H
ATOM   1254 HD12 LEU A  83      43.300  46.390  43.870  1.00  0.00           H
ATOM   1255 HD13 LEU A  83      42.420  47.450  44.960  1.00  0.00           H
ATOM   1256  CD2 LEU A  83      43.220  45.270  46.490  1.00  0.00           C
ATOM   1257 HD21 LEU A  83      44.120  44.970  45.900  1.00  0.00           H
ATOM   1258 HD22 LEU A  83      43.050  44.390  47.150  1.00  0.00           H
ATOM   1259 HD23 LEU A  83      43.390  46.270  46.920  1.00  0.00           H
ATOM   1260  C   LEU A  83      39.250  43.710  45.070  1.00  0.00           C
ATOM   1261  O   LEU A  83      39.670  43.120  44.120  1.00  0.00           O
ATOM   1262  N   MET A  84      38.550  42.980  45.980  1.00  0.00           N
ATOM   1263  HN  MET A  84      38.190  43.390  46.820  1.00  0.00           H
ATOM   1264  CA  MET A  84      38.210  41.610  45.760  1.00  0.00           C
ATOM   1265  HA  MET A  84      39.110  41.030  45.670  1.00  0.00           H
ATOM   1266  CB  MET A  84      37.430  41.030  46.960  1.00  0.00           C
ATOM   1267  HB1 MET A  84      36.990  40.070  46.650  1.00  0.00           H
ATOM   1268  HB2 MET A  84      36.520  41.600  47.250  1.00  0.00           H
ATOM   1269  CG  MET A  84      38.350  40.740  48.220  1.00  0.00           C
ATOM   1270  HG1 MET A  84      38.500  41.720  48.720  1.00  0.00           H
ATOM   1271  HG2 MET A  84      39.310  40.330  47.830  1.00  0.00           H
ATOM   1272  SD  MET A  84      37.530  39.690  49.420  1.00  0.00           S
ATOM   1273  CE  MET A  84      38.080  40.710  50.870  1.00  0.00           C
ATOM   1274  HE1 MET A  84      37.740  40.210  51.790  1.00  0.00           H
ATOM   1275  HE2 MET A  84      37.640  41.730  50.780  1.00  0.00           H
ATOM   1276  HE3 MET A  84      39.180  40.750  50.890  1.00  0.00           H
ATOM   1277  C   MET A  84      37.390  41.350  44.460  1.00  0.00           C
ATOM   1278  O   MET A  84      37.650  40.470  43.710  1.00  0.00           O
ATOM   1279  N   ASP A  85      36.430  42.290  44.220  1.00  0.00           N
ATOM   1280  HN  ASP A  85      36.220  43.020  44.860  1.00  0.00           H
ATOM   1281  CA  ASP A  85      35.700  42.310  42.990  1.00  0.00           C
ATOM   1282  HA  ASP A  85      35.160  41.390  42.840  1.00  0.00           H
ATOM   1283  CB  ASP A  85      34.500  43.340  43.000  1.00  0.00           C
ATOM   1284  HB1 ASP A  85      34.950  44.350  43.130  1.00  0.00           H
ATOM   1285  HB2 ASP A  85      33.840  43.150  43.870  1.00  0.00           H
ATOM   1286  CG  ASP A  85      33.740  43.430  41.680  1.00  0.00           C
ATOM   1287  OD1 ASP A  85      33.090  44.500  41.370  1.00  0.00           O
ATOM   1288  OD2 ASP A  85      33.760  42.500  40.870  1.00  0.00           O
ATOM   1289  C   ASP A  85      36.630  42.540  41.760  1.00  0.00           C
ATOM   1290  O   ASP A  85      36.660  41.930  40.710  1.00  0.00           O
ATOM   1291  N   ASN A  86      37.560  43.460  41.940  1.00  0.00           N
ATOM   1292  HN  ASN A  86      37.630  43.950  42.800  1.00  0.00           H
ATOM   1293  CA  ASN A  86      38.460  43.810  40.870  1.00  0.00           C
ATOM   1294  HA  ASN A  86      37.890  43.930  39.960  1.00  0.00           H
ATOM   1295  CB  ASN A  86      39.180  45.110  41.370  1.00  0.00           C
ATOM   1296  HB1 ASN A  86      39.830  44.810  42.220  1.00  0.00           H
ATOM   1297  HB2 ASN A  86      38.370  45.810  41.640  1.00  0.00           H
ATOM   1298  CG  ASN A  86      40.150  45.810  40.450  1.00  0.00           C
ATOM   1299  OD1 ASN A  86      41.260  46.210  40.770  1.00  0.00           O
ATOM   1300  ND2 ASN A  86      39.760  45.870  39.110  1.00  0.00           N
ATOM   1301 HD21 ASN A  86      40.520  46.170  38.550  1.00  0.00           H
ATOM   1302 HD22 ASN A  86      38.930  45.380  38.820  1.00  0.00           H
ATOM   1303  C   ASN A  86      39.370  42.630  40.550  1.00  0.00           C
ATOM   1304  O   ASN A  86      39.610  42.480  39.340  1.00  0.00           O
ATOM   1305  N   TYR A  87      39.860  41.870  41.600  1.00  0.00           N
ATOM   1306  HN  TYR A  87      39.590  42.190  42.500  1.00  0.00           H
ATOM   1307  CA  TYR A  87      40.680  40.680  41.520  1.00  0.00           C
ATOM   1308  HA  TYR A  87      41.500  40.970  40.880  1.00  0.00           H
ATOM   1309  CB  TYR A  87      41.040  40.280  43.040  1.00  0.00           C
ATOM   1310  HB1 TYR A  87      41.380  39.220  43.110  1.00  0.00           H
ATOM   1311  HB2 TYR A  87      40.120  40.400  43.640  1.00  0.00           H
ATOM   1312  CG  TYR A  87      42.220  41.040  43.640  1.00  0.00           C
ATOM   1313  CD1 TYR A  87      42.880  42.090  43.000  1.00  0.00           C
ATOM   1314  HD1 TYR A  87      42.510  42.480  42.070  1.00  0.00           H
ATOM   1315  CE1 TYR A  87      44.000  42.750  43.680  1.00  0.00           C
ATOM   1316  HE1 TYR A  87      44.420  43.560  43.100  1.00  0.00           H
ATOM   1317  CZ  TYR A  87      44.420  42.270  44.990  1.00  0.00           C
ATOM   1318  OH  TYR A  87      45.560  42.850  45.540  1.00  0.00           O
ATOM   1319  HH  TYR A  87      45.800  43.500  44.870  1.00  0.00           H
ATOM   1320  CD2 TYR A  87      42.720  40.620  44.910  1.00  0.00           C
ATOM   1321  HD2 TYR A  87      42.180  39.810  45.360  1.00  0.00           H
ATOM   1322  CE2 TYR A  87      43.830  41.180  45.610  1.00  0.00           C
ATOM   1323  HE2 TYR A  87      44.340  40.680  46.410  1.00  0.00           H
ATOM   1324  C   TYR A  87      40.020  39.490  40.850  1.00  0.00           C
ATOM   1325  O   TYR A  87      40.580  38.980  39.850  1.00  0.00           O
ATOM   1326  N   VAL A  88      38.800  39.030  41.270  1.00  0.00           N
ATOM   1327  HN  VAL A  88      38.300  39.540  41.970  1.00  0.00           H
ATOM   1328  CA  VAL A  88      38.200  37.770  40.760  1.00  0.00           C
ATOM   1329  HA  VAL A  88      38.890  36.960  40.950  1.00  0.00           H
ATOM   1330  CB  VAL A  88      36.940  37.510  41.700  1.00  0.00           C
ATOM   1331  HB  VAL A  88      37.160  37.630  42.780  1.00  0.00           H
ATOM   1332  CG1 VAL A  88      35.760  38.490  41.390  1.00  0.00           C
ATOM   1333 HG11 VAL A  88      35.380  38.450  40.350  1.00  0.00           H
ATOM   1334 HG12 VAL A  88      36.110  39.540  41.520  1.00  0.00           H
ATOM   1335 HG13 VAL A  88      34.900  38.250  42.040  1.00  0.00           H
ATOM   1336  CG2 VAL A  88      36.370  36.060  41.470  1.00  0.00           C
ATOM   1337 HG21 VAL A  88      35.340  35.930  41.890  1.00  0.00           H
ATOM   1338 HG22 VAL A  88      37.090  35.300  41.850  1.00  0.00           H
ATOM   1339 HG23 VAL A  88      36.270  35.860  40.380  1.00  0.00           H
ATOM   1340  C   VAL A  88      37.720  37.800  39.270  1.00  0.00           C
ATOM   1341  O   VAL A  88      37.480  36.820  38.540  1.00  0.00           O
ATOM   1342  N   ARG A  89      37.590  39.050  38.770  1.00  0.00           N
ATOM   1343  HN  ARG A  89      37.760  39.750  39.450  1.00  0.00           H
ATOM   1344  CA  ARG A  89      37.120  39.410  37.350  1.00  0.00           C
ATOM   1345  HA  ARG A  89      36.770  38.490  36.910  1.00  0.00           H
ATOM   1346  CB  ARG A  89      35.970  40.460  37.360  1.00  0.00           C
ATOM   1347  HB1 ARG A  89      35.710  40.830  36.350  1.00  0.00           H
ATOM   1348  HB2 ARG A  89      36.480  41.260  37.950  1.00  0.00           H
ATOM   1349  CG  ARG A  89      34.680  40.170  38.090  1.00  0.00           C
ATOM   1350  HG1 ARG A  89      33.970  40.950  37.730  1.00  0.00           H
ATOM   1351  HG2 ARG A  89      34.840  40.280  39.180  1.00  0.00           H
ATOM   1352  CD  ARG A  89      34.160  38.730  37.710  1.00  0.00           C
ATOM   1353  HD1 ARG A  89      33.210  38.480  38.240  1.00  0.00           H
ATOM   1354  HD2 ARG A  89      34.890  37.910  37.880  1.00  0.00           H
ATOM   1355  NE  ARG A  89      33.710  38.690  36.250  1.00  0.00           N
ATOM   1356  HE  ARG A  89      33.680  39.520  35.680  1.00  0.00           H
ATOM   1357  CZ  ARG A  89      33.760  37.570  35.540  1.00  0.00           C
ATOM   1358  NH1 ARG A  89      33.840  36.400  36.130  1.00  0.00           N
ATOM   1359 HH11 ARG A  89      33.680  36.470  37.110  1.00  0.00           H
ATOM   1360 HH12 ARG A  89      33.370  35.670  35.620  1.00  0.00           H
ATOM   1361  NH2 ARG A  89      33.510  37.570  34.250  1.00  0.00           N
ATOM   1362 HH21 ARG A  89      33.420  36.690  33.790  1.00  0.00           H
ATOM   1363 HH22 ARG A  89      33.260  38.480  33.930  1.00  0.00           H
ATOM   1364  C   ARG A  89      38.300  39.830  36.520  1.00  0.00           C
ATOM   1365  O   ARG A  89      38.100  40.130  35.320  1.00  0.00           O
ATOM   1366  N   ARG A  90      39.580  39.870  37.080  1.00  0.00           N
ATOM   1367  HN  ARG A  90      39.780  39.870  38.050  1.00  0.00           H
ATOM   1368  CA  ARG A  90      40.750  40.020  36.300  1.00  0.00           C
ATOM   1369  HA  ARG A  90      41.560  39.860  37.000  1.00  0.00           H
ATOM   1370  CB  ARG A  90      40.900  38.950  35.190  1.00  0.00           C
ATOM   1371  HB1 ARG A  90      41.970  38.820  34.960  1.00  0.00           H
ATOM   1372  HB2 ARG A  90      40.320  39.230  34.280  1.00  0.00           H
ATOM   1373  CG  ARG A  90      40.450  37.540  35.610  1.00  0.00           C
ATOM   1374  HG1 ARG A  90      39.480  37.530  36.160  1.00  0.00           H
ATOM   1375  HG2 ARG A  90      41.260  37.160  36.270  1.00  0.00           H
ATOM   1376  CD  ARG A  90      40.410  36.690  34.370  1.00  0.00           C
ATOM   1377  HD1 ARG A  90      41.300  36.760  33.710  1.00  0.00           H
ATOM   1378  HD2 ARG A  90      39.550  36.930  33.700  1.00  0.00           H
ATOM   1379  NE  ARG A  90      40.240  35.330  34.900  1.00  0.00           N
ATOM   1380  HE  ARG A  90      39.330  35.040  35.190  1.00  0.00           H
ATOM   1381  CZ  ARG A  90      41.020  34.300  34.760  1.00  0.00           C
ATOM   1382  NH1 ARG A  90      42.320  34.600  34.680  1.00  0.00           N
ATOM   1383 HH11 ARG A  90      43.050  33.930  34.750  1.00  0.00           H
ATOM   1384 HH12 ARG A  90      42.590  35.530  34.480  1.00  0.00           H
ATOM   1385  NH2 ARG A  90      40.630  33.060  34.720  1.00  0.00           N
ATOM   1386 HH21 ARG A  90      39.770  32.780  35.150  1.00  0.00           H
ATOM   1387 HH22 ARG A  90      41.390  32.420  34.610  1.00  0.00           H
ATOM   1388  C   ARG A  90      41.020  41.400  35.830  1.00  0.00           C
ATOM   1389  O   ARG A  90      41.390  41.660  34.720  1.00  0.00           O
ATOM   1390  N   TRP A  91      40.840  42.400  36.740  1.00  0.00           N
ATOM   1391  HN  TRP A  91      40.600  42.180  37.690  1.00  0.00           H
ATOM   1392  CA  TRP A  91      41.160  43.870  36.540  1.00  0.00           C
ATOM   1393  HA  TRP A  91      41.240  44.200  37.550  1.00  0.00           H
ATOM   1394  CB  TRP A  91      42.570  44.160  35.970  1.00  0.00           C
ATOM   1395  HB1 TRP A  91      42.960  45.190  36.160  1.00  0.00           H
ATOM   1396  HB2 TRP A  91      42.380  44.000  34.880  1.00  0.00           H
ATOM   1397  CG  TRP A  91      43.580  43.180  36.480  1.00  0.00           C
ATOM   1398  CD1 TRP A  91      43.990  42.020  35.940  1.00  0.00           C
ATOM   1399  HD1 TRP A  91      43.830  41.850  34.890  1.00  0.00           H
ATOM   1400  NE1 TRP A  91      44.730  41.340  36.950  1.00  0.00           N
ATOM   1401  HE1 TRP A  91      45.590  40.880  36.860  1.00  0.00           H
ATOM   1402  CE2 TRP A  91      44.670  41.980  38.080  1.00  0.00           C
ATOM   1403  CD2 TRP A  91      44.000  43.200  37.880  1.00  0.00           C
ATOM   1404  CE3 TRP A  91      43.910  44.110  38.900  1.00  0.00           C
ATOM   1405  HE3 TRP A  91      43.230  44.940  38.740  1.00  0.00           H
ATOM   1406  CZ3 TRP A  91      44.580  43.840  40.150  1.00  0.00           C
ATOM   1407  HZ3 TRP A  91      44.450  44.580  40.920  1.00  0.00           H
ATOM   1408  CZ2 TRP A  91      45.360  41.740  39.270  1.00  0.00           C
ATOM   1409  HZ2 TRP A  91      45.810  40.790  39.530  1.00  0.00           H
ATOM   1410  CH2 TRP A  91      45.110  42.620  40.370  1.00  0.00           C
ATOM   1411  HH2 TRP A  91      45.500  42.410  41.350  1.00  0.00           H
ATOM   1412  C   TRP A  91      40.050  44.710  35.930  1.00  0.00           C
ATOM   1413  O   TRP A  91      40.090  45.940  35.680  1.00  0.00           O
ATOM   1414  N   ASP A  92      38.920  44.010  35.670  1.00  0.00           N
ATOM   1415  HN  ASP A  92      38.850  43.020  35.770  1.00  0.00           H
ATOM   1416  CA  ASP A  92      37.680  44.690  35.220  1.00  0.00           C
ATOM   1417  HA  ASP A  92      37.950  45.330  34.390  1.00  0.00           H
ATOM   1418  CB  ASP A  92      36.670  43.620  34.910  1.00  0.00           C
ATOM   1419  HB1 ASP A  92      35.620  43.990  34.830  1.00  0.00           H
ATOM   1420  HB2 ASP A  92      36.710  42.860  35.720  1.00  0.00           H
ATOM   1421  CG  ASP A  92      36.990  43.020  33.570  1.00  0.00           C
ATOM   1422  OD1 ASP A  92      36.230  42.090  33.110  1.00  0.00           O
ATOM   1423  OD2 ASP A  92      37.780  43.590  32.730  1.00  0.00           O
ATOM   1424  C   ASP A  92      37.130  45.560  36.360  1.00  0.00           C
ATOM   1425  O   ASP A  92      37.130  45.200  37.570  1.00  0.00           O
ATOM   1426  N   TRP A  93      36.660  46.730  35.990  1.00  0.00           N
ATOM   1427  HN  TRP A  93      36.770  47.120  35.080  1.00  0.00           H
ATOM   1428  CA  TRP A  93      35.990  47.560  37.010  1.00  0.00           C
ATOM   1429  HA  TRP A  93      35.910  47.000  37.920  1.00  0.00           H
ATOM   1430  CB  TRP A  93      37.020  48.750  37.240  1.00  0.00           C
ATOM   1431  HB1 TRP A  93      37.360  49.200  36.290  1.00  0.00           H
ATOM   1432  HB2 TRP A  93      37.860  48.160  37.670  1.00  0.00           H
ATOM   1433  CG  TRP A  93      36.660  49.810  38.210  1.00  0.00           C
ATOM   1434  CD1 TRP A  93      36.420  51.130  37.920  1.00  0.00           C
ATOM   1435  HD1 TRP A  93      36.360  51.530  36.920  1.00  0.00           H
ATOM   1436  NE1 TRP A  93      35.840  51.750  39.030  1.00  0.00           N
ATOM   1437  HE1 TRP A  93      35.560  52.680  39.120  1.00  0.00           H
ATOM   1438  CE2 TRP A  93      35.910  50.930  40.040  1.00  0.00           C
ATOM   1439  CD2 TRP A  93      36.430  49.700  39.640  1.00  0.00           C
ATOM   1440  CE3 TRP A  93      36.570  48.620  40.510  1.00  0.00           C
ATOM   1441  HE3 TRP A  93      36.910  47.650  40.200  1.00  0.00           H
ATOM   1442  CZ3 TRP A  93      36.100  48.770  41.820  1.00  0.00           C
ATOM   1443  HZ3 TRP A  93      36.280  47.990  42.560  1.00  0.00           H
ATOM   1444  CZ2 TRP A  93      35.420  51.080  41.370  1.00  0.00           C
ATOM   1445  HZ2 TRP A  93      35.070  51.990  41.830  1.00  0.00           H
ATOM   1446  CH2 TRP A  93      35.680  50.000  42.250  1.00  0.00           C
ATOM   1447  HH2 TRP A  93      35.420  50.100  43.290  1.00  0.00           H
ATOM   1448  C   TRP A  93      34.600  48.060  36.570  1.00  0.00           C
ATOM   1449  O   TRP A  93      34.250  48.370  35.450  1.00  0.00           O
ATOM   1450  N   LYS A  94      33.720  48.230  37.570  1.00  0.00           N
ATOM   1451  HN  LYS A  94      33.920  48.050  38.540  1.00  0.00           H
ATOM   1452  CA  LYS A  94      32.260  48.590  37.260  1.00  0.00           C
ATOM   1453  HA  LYS A  94      31.950  48.080  36.350  1.00  0.00           H
ATOM   1454  CB  LYS A  94      31.410  47.890  38.400  1.00  0.00           C
ATOM   1455  HB1 LYS A  94      30.340  48.190  38.380  1.00  0.00           H
ATOM   1456  HB2 LYS A  94      31.870  48.180  39.360  1.00  0.00           H
ATOM   1457  CG  LYS A  94      31.340  46.360  38.220  1.00  0.00           C
ATOM   1458  HG1 LYS A  94      32.370  45.980  38.420  1.00  0.00           H
ATOM   1459  HG2 LYS A  94      30.910  46.060  37.240  1.00  0.00           H
ATOM   1460  CD  LYS A  94      30.510  45.660  39.280  1.00  0.00           C
ATOM   1461  HD1 LYS A  94      29.490  46.120  39.220  1.00  0.00           H
ATOM   1462  HD2 LYS A  94      30.920  46.060  40.230  1.00  0.00           H
ATOM   1463  CE  LYS A  94      30.360  44.220  39.230  1.00  0.00           C
ATOM   1464  HE1 LYS A  94      29.890  43.860  38.300  1.00  0.00           H
ATOM   1465  HE2 LYS A  94      29.780  43.860  40.110  1.00  0.00           H
ATOM   1466  NZ  LYS A  94      31.620  43.450  39.310  1.00  0.00           N
ATOM   1467  HZ1 LYS A  94      31.310  42.450  39.350  1.00  0.00           H
ATOM   1468  HZ2 LYS A  94      32.230  43.760  40.090  1.00  0.00           H
ATOM   1469  HZ3 LYS A  94      32.160  43.550  38.430  1.00  0.00           H
ATOM   1470  C   LYS A  94      31.950  50.050  37.070  1.00  0.00           C
ATOM   1471  O   LYS A  94      30.850  50.310  36.560  1.00  0.00           O
ATOM   1472  N   PHE A  95      32.850  51.000  37.400  1.00  0.00           N
ATOM   1473  HN  PHE A  95      33.790  50.690  37.530  1.00  0.00           H
ATOM   1474  CA  PHE A  95      32.470  52.410  37.430  1.00  0.00           C
ATOM   1475  HA  PHE A  95      31.530  52.600  36.940  1.00  0.00           H
ATOM   1476  CB  PHE A  95      32.290  52.910  38.940  1.00  0.00           C
ATOM   1477  HB1 PHE A  95      32.100  54.000  38.870  1.00  0.00           H
ATOM   1478  HB2 PHE A  95      33.210  52.720  39.540  1.00  0.00           H
ATOM   1479  CG  PHE A  95      31.250  52.200  39.620  1.00  0.00           C
ATOM   1480  CD1 PHE A  95      29.920  52.680  39.550  1.00  0.00           C
ATOM   1481  HD1 PHE A  95      29.650  53.590  39.030  1.00  0.00           H
ATOM   1482  CE1 PHE A  95      28.960  52.170  40.420  1.00  0.00           C
ATOM   1483  HE1 PHE A  95      28.000  52.670  40.450  1.00  0.00           H
ATOM   1484  CZ  PHE A  95      29.340  51.000  41.240  1.00  0.00           C
ATOM   1485  HZ  PHE A  95      28.610  50.560  41.910  1.00  0.00           H
ATOM   1486  CD2 PHE A  95      31.580  51.130  40.460  1.00  0.00           C
ATOM   1487  HD2 PHE A  95      32.580  50.730  40.510  1.00  0.00           H
ATOM   1488  CE2 PHE A  95      30.640  50.590  41.310  1.00  0.00           C
ATOM   1489  HE2 PHE A  95      30.870  49.700  41.870  1.00  0.00           H
ATOM   1490  C   PHE A  95      33.410  53.110  36.540  1.00  0.00           C
ATOM   1491  O   PHE A  95      34.270  52.570  35.840  1.00  0.00           O
ATOM   1492  N   GLY A  96      33.300  54.480  36.460  1.00  0.00           N
ATOM   1493  HN  GLY A  96      32.520  54.870  36.960  1.00  0.00           H
ATOM   1494  CA  GLY A  96      34.270  55.350  35.750  1.00  0.00           C
ATOM   1495  HA1 GLY A  96      33.840  56.330  35.820  1.00  0.00           H
ATOM   1496  HA2 GLY A  96      34.380  55.110  34.700  1.00  0.00           H
ATOM   1497  C   GLY A  96      35.700  55.450  36.310  1.00  0.00           C
ATOM   1498  O   GLY A  96      36.000  54.830  37.320  1.00  0.00           O
ATOM   1499  N   ASP A  97      36.560  56.360  35.810  1.00  0.00           N
ATOM   1500  HN  ASP A  97      36.340  56.930  35.010  1.00  0.00           H
ATOM   1501  CA  ASP A  97      37.920  56.660  36.190  1.00  0.00           C
ATOM   1502  HA  ASP A  97      38.500  55.760  36.140  1.00  0.00           H
ATOM   1503  CB  ASP A  97      38.550  57.620  35.160  1.00  0.00           C
ATOM   1504  HB1 ASP A  97      38.490  57.120  34.170  1.00  0.00           H
ATOM   1505  HB2 ASP A  97      39.630  57.810  35.380  1.00  0.00           H
ATOM   1506  CG  ASP A  97      37.750  58.900  34.940  1.00  0.00           C
ATOM   1507  OD1 ASP A  97      38.110  60.030  35.300  1.00  0.00           O
ATOM   1508  OD2 ASP A  97      36.570  58.780  34.440  1.00  0.00           O
ATOM   1509  C   ASP A  97      38.140  57.340  37.610  1.00  0.00           C
ATOM   1510  O   ASP A  97      38.960  56.980  38.380  1.00  0.00           O
ATOM   1511  N   ILE A  98      37.240  58.370  37.940  1.00  0.00           N
ATOM   1512  HN  ILE A  98      36.560  58.830  37.360  1.00  0.00           H
ATOM   1513  CA  ILE A  98      37.220  59.000  39.290  1.00  0.00           C
ATOM   1514  HA  ILE A  98      38.260  59.180  39.540  1.00  0.00           H
ATOM   1515  CB  ILE A  98      36.380  60.240  39.470  1.00  0.00           C
ATOM   1516  HB  ILE A  98      35.320  60.060  39.200  1.00  0.00           H
ATOM   1517  CG2 ILE A  98      36.540  60.730  40.940  1.00  0.00           C
ATOM   1518 HG21 ILE A  98      35.800  60.140  41.540  1.00  0.00           H
ATOM   1519 HG22 ILE A  98      36.190  61.780  41.090  1.00  0.00           H
ATOM   1520 HG23 ILE A  98      37.590  60.620  41.300  1.00  0.00           H
ATOM   1521  CG1 ILE A  98      37.000  61.360  38.610  1.00  0.00           C
ATOM   1522 HG11 ILE A  98      36.620  61.160  37.580  1.00  0.00           H
ATOM   1523 HG12 ILE A  98      38.100  61.310  38.460  1.00  0.00           H
ATOM   1524  CD  ILE A  98      36.820  62.890  38.820  1.00  0.00           C
ATOM   1525  HD1 ILE A  98      37.200  63.450  37.940  1.00  0.00           H
ATOM   1526  HD2 ILE A  98      37.480  63.100  39.680  1.00  0.00           H
ATOM   1527  HD3 ILE A  98      35.800  63.110  39.200  1.00  0.00           H
ATOM   1528  C   ILE A  98      36.880  57.890  40.390  1.00  0.00           C
ATOM   1529  O   ILE A  98      37.620  57.850  41.350  1.00  0.00           O
ATOM   1530  N   PRO A  99      35.870  56.990  40.400  1.00  0.00           N
ATOM   1531  CD  PRO A  99      34.660  57.240  39.540  1.00  0.00           C
ATOM   1532  HD1 PRO A  99      34.960  57.200  38.470  1.00  0.00           H
ATOM   1533  HD2 PRO A  99      34.270  58.260  39.730  1.00  0.00           H
ATOM   1534  CA  PRO A  99      35.730  55.760  41.260  1.00  0.00           C
ATOM   1535  HA  PRO A  99      35.570  56.130  42.260  1.00  0.00           H
ATOM   1536  CB  PRO A  99      34.630  55.030  40.500  1.00  0.00           C
ATOM   1537  HB1 PRO A  99      34.160  54.220  41.080  1.00  0.00           H
ATOM   1538  HB2 PRO A  99      35.030  54.570  39.560  1.00  0.00           H
ATOM   1539  CG  PRO A  99      33.690  56.160  40.050  1.00  0.00           C
ATOM   1540  HG1 PRO A  99      33.050  55.880  39.190  1.00  0.00           H
ATOM   1541  HG2 PRO A  99      33.010  56.400  40.890  1.00  0.00           H
ATOM   1542  C   PRO A  99      36.940  54.880  41.330  1.00  0.00           C
ATOM   1543  O   PRO A  99      37.300  54.480  42.450  1.00  0.00           O
ATOM   1544  N   CYS A 100      37.600  54.490  40.210  1.00  0.00           N
ATOM   1545  HN  CYS A 100      37.200  54.850  39.380  1.00  0.00           H
ATOM   1546  CA  CYS A 100      38.880  53.780  40.230  1.00  0.00           C
ATOM   1547  HA  CYS A 100      38.690  52.810  40.660  1.00  0.00           H
ATOM   1548  CB  CYS A 100      39.270  53.530  38.720  1.00  0.00           C
ATOM   1549  HB1 CYS A 100      39.240  54.490  38.170  1.00  0.00           H
ATOM   1550  HB2 CYS A 100      38.640  52.820  38.170  1.00  0.00           H
ATOM   1551  SG  CYS A 100      40.960  52.730  38.530  1.00  0.00           S
ATOM   1552  C   CYS A 100      39.920  54.570  40.960  1.00  0.00           C
ATOM   1553  O   CYS A 100      40.510  54.050  41.890  1.00  0.00           O
ATOM   1554  N   ARG A 101      40.070  55.870  40.590  1.00  0.00           N
ATOM   1555  HN  ARG A 101      39.600  56.310  39.820  1.00  0.00           H
ATOM   1556  CA  ARG A 101      40.950  56.740  41.340  1.00  0.00           C
ATOM   1557  HA  ARG A 101      41.830  56.100  41.390  1.00  0.00           H
ATOM   1558  CB  ARG A 101      41.160  58.140  40.710  1.00  0.00           C
ATOM   1559  HB1 ARG A 101      41.480  58.820  41.530  1.00  0.00           H
ATOM   1560  HB2 ARG A 101      40.230  58.710  40.490  1.00  0.00           H
ATOM   1561  CG  ARG A 101      42.030  57.910  39.480  1.00  0.00           C
ATOM   1562  HG1 ARG A 101      41.460  57.240  38.800  1.00  0.00           H
ATOM   1563  HG2 ARG A 101      42.950  57.350  39.720  1.00  0.00           H
ATOM   1564  CD  ARG A 101      42.240  59.200  38.730  1.00  0.00           C
ATOM   1565  HD1 ARG A 101      42.760  60.050  39.240  1.00  0.00           H
ATOM   1566  HD2 ARG A 101      41.300  59.660  38.350  1.00  0.00           H
ATOM   1567  NE  ARG A 101      43.130  58.870  37.550  1.00  0.00           N
ATOM   1568  HE  ARG A 101      43.930  58.370  37.870  1.00  0.00           H
ATOM   1569  CZ  ARG A 101      42.880  58.950  36.240  1.00  0.00           C
ATOM   1570  NH1 ARG A 101      41.700  59.290  35.750  1.00  0.00           N
ATOM   1571 HH11 ARG A 101      41.050  59.790  36.340  1.00  0.00           H
ATOM   1572 HH12 ARG A 101      41.750  59.510  34.780  1.00  0.00           H
ATOM   1573  NH2 ARG A 101      43.790  58.530  35.400  1.00  0.00           N
ATOM   1574 HH21 ARG A 101      43.530  58.320  34.450  1.00  0.00           H
ATOM   1575 HH22 ARG A 101      44.690  58.240  35.710  1.00  0.00           H
ATOM   1576  C   ARG A 101      40.620  56.960  42.790  1.00  0.00           C
ATOM   1577  O   ARG A 101      41.460  57.070  43.640  1.00  0.00           O
ATOM   1578  N   LEU A 102      39.350  56.990  43.220  1.00  0.00           N
ATOM   1579  HN  LEU A 102      38.650  57.040  42.510  1.00  0.00           H
ATOM   1580  CA  LEU A 102      39.050  56.980  44.580  1.00  0.00           C
ATOM   1581  HA  LEU A 102      39.640  57.740  45.080  1.00  0.00           H
ATOM   1582  CB  LEU A 102      37.550  57.260  44.650  1.00  0.00           C
ATOM   1583  HB1 LEU A 102      37.070  56.520  43.950  1.00  0.00           H
ATOM   1584  HB2 LEU A 102      37.410  58.270  44.220  1.00  0.00           H
ATOM   1585  CG  LEU A 102      36.830  57.070  45.970  1.00  0.00           C
ATOM   1586  HG  LEU A 102      36.960  56.090  46.450  1.00  0.00           H
ATOM   1587  CD1 LEU A 102      37.370  58.140  46.980  1.00  0.00           C
ATOM   1588 HD11 LEU A 102      37.410  59.130  46.470  1.00  0.00           H
ATOM   1589 HD12 LEU A 102      38.450  58.070  47.210  1.00  0.00           H
ATOM   1590 HD13 LEU A 102      36.810  58.220  47.940  1.00  0.00           H
ATOM   1591  CD2 LEU A 102      35.330  57.370  45.740  1.00  0.00           C
ATOM   1592 HD21 LEU A 102      34.960  56.650  44.980  1.00  0.00           H
ATOM   1593 HD22 LEU A 102      35.190  58.320  45.180  1.00  0.00           H
ATOM   1594 HD23 LEU A 102      34.740  57.230  46.680  1.00  0.00           H
ATOM   1595  C   LEU A 102      39.420  55.730  45.220  1.00  0.00           C
ATOM   1596  O   LEU A 102      39.940  55.760  46.290  1.00  0.00           O
ATOM   1597  N   MET A 103      39.200  54.550  44.670  1.00  0.00           N
ATOM   1598  HN  MET A 103      38.740  54.530  43.800  1.00  0.00           H
ATOM   1599  CA  MET A 103      39.750  53.320  45.240  1.00  0.00           C
ATOM   1600  HA  MET A 103      39.440  53.370  46.280  1.00  0.00           H
ATOM   1601  CB  MET A 103      39.190  52.160  44.340  1.00  0.00           C
ATOM   1602  HB1 MET A 103      39.570  52.370  43.320  1.00  0.00           H
ATOM   1603  HB2 MET A 103      38.080  52.180  44.320  1.00  0.00           H
ATOM   1604  CG  MET A 103      39.570  50.810  44.910  1.00  0.00           C
ATOM   1605  HG1 MET A 103      39.180  50.750  45.950  1.00  0.00           H
ATOM   1606  HG2 MET A 103      40.670  50.780  45.050  1.00  0.00           H
ATOM   1607  SD  MET A 103      38.960  49.390  43.970  1.00  0.00           S
ATOM   1608  CE  MET A 103      40.060  49.570  42.570  1.00  0.00           C
ATOM   1609  HE1 MET A 103      41.140  49.370  42.800  1.00  0.00           H
ATOM   1610  HE2 MET A 103      40.110  50.600  42.150  1.00  0.00           H
ATOM   1611  HE3 MET A 103      39.760  48.810  41.830  1.00  0.00           H
ATOM   1612  C   MET A 103      41.230  53.280  45.320  1.00  0.00           C
ATOM   1613  O   MET A 103      41.820  52.880  46.380  1.00  0.00           O
ATOM   1614  N   LEU A 104      41.950  53.690  44.210  1.00  0.00           N
ATOM   1615  HN  LEU A 104      41.470  53.850  43.350  1.00  0.00           H
ATOM   1616  CA  LEU A 104      43.390  53.890  44.210  1.00  0.00           C
ATOM   1617  HA  LEU A 104      43.980  53.010  44.330  1.00  0.00           H
ATOM   1618  CB  LEU A 104      43.920  54.330  42.820  1.00  0.00           C
ATOM   1619  HB1 LEU A 104      45.000  54.590  42.910  1.00  0.00           H
ATOM   1620  HB2 LEU A 104      43.270  55.180  42.530  1.00  0.00           H
ATOM   1621  CG  LEU A 104      43.750  53.280  41.740  1.00  0.00           C
ATOM   1622  HG  LEU A 104      42.750  52.810  41.900  1.00  0.00           H
ATOM   1623  CD1 LEU A 104      43.800  53.950  40.370  1.00  0.00           C
ATOM   1624 HD11 LEU A 104      44.010  53.270  39.520  1.00  0.00           H
ATOM   1625 HD12 LEU A 104      44.580  54.730  40.450  1.00  0.00           H
ATOM   1626 HD13 LEU A 104      42.880  54.550  40.240  1.00  0.00           H
ATOM   1627  CD2 LEU A 104      44.720  52.100  41.830  1.00  0.00           C
ATOM   1628 HD21 LEU A 104      45.740  52.460  41.560  1.00  0.00           H
ATOM   1629 HD22 LEU A 104      44.500  51.380  41.010  1.00  0.00           H
ATOM   1630 HD23 LEU A 104      44.620  51.490  42.760  1.00  0.00           H
ATOM   1631  C   LEU A 104      43.960  54.880  45.310  1.00  0.00           C
ATOM   1632  O   LEU A 104      44.850  54.490  46.080  1.00  0.00           O
ATOM   1633  N   PHE A 105      43.460  56.110  45.450  1.00  0.00           N
ATOM   1634  HN  PHE A 105      42.680  56.320  44.870  1.00  0.00           H
ATOM   1635  CA  PHE A 105      43.840  57.230  46.400  1.00  0.00           C
ATOM   1636  HA  PHE A 105      44.910  57.390  46.310  1.00  0.00           H
ATOM   1637  CB  PHE A 105      43.080  58.550  45.910  1.00  0.00           C
ATOM   1638  HB1 PHE A 105      41.990  58.400  45.790  1.00  0.00           H
ATOM   1639  HB2 PHE A 105      43.440  58.690  44.860  1.00  0.00           H
ATOM   1640  CG  PHE A 105      43.490  59.750  46.660  1.00  0.00           C
ATOM   1641  CD1 PHE A 105      42.890  60.200  47.850  1.00  0.00           C
ATOM   1642  HD1 PHE A 105      42.080  59.630  48.260  1.00  0.00           H
ATOM   1643  CE1 PHE A 105      43.280  61.370  48.550  1.00  0.00           C
ATOM   1644  HE1 PHE A 105      42.850  61.660  49.500  1.00  0.00           H
ATOM   1645  CZ  PHE A 105      44.380  62.120  48.010  1.00  0.00           C
ATOM   1646  HZ  PHE A 105      44.580  63.110  48.380  1.00  0.00           H
ATOM   1647  CD2 PHE A 105      44.600  60.490  46.230  1.00  0.00           C
ATOM   1648  HD2 PHE A 105      45.130  60.220  45.330  1.00  0.00           H
ATOM   1649  CE2 PHE A 105      44.940  61.700  46.820  1.00  0.00           C
ATOM   1650  HE2 PHE A 105      45.740  62.210  46.310  1.00  0.00           H
ATOM   1651  C   PHE A 105      43.580  56.740  47.880  1.00  0.00           C
ATOM   1652  O   PHE A 105      44.340  56.870  48.840  1.00  0.00           O
ATOM   1653  N   MET A 106      42.440  55.990  48.080  1.00  0.00           N
ATOM   1654  HN  MET A 106      41.830  55.870  47.310  1.00  0.00           H
ATOM   1655  CA  MET A 106      41.990  55.560  49.440  1.00  0.00           C
ATOM   1656  HA  MET A 106      42.080  56.400  50.110  1.00  0.00           H
ATOM   1657  CB  MET A 106      40.480  55.260  49.480  1.00  0.00           C
ATOM   1658  HB1 MET A 106      40.120  54.810  50.430  1.00  0.00           H
ATOM   1659  HB2 MET A 106      40.260  54.600  48.620  1.00  0.00           H
ATOM   1660  CG  MET A 106      39.660  56.570  49.560  1.00  0.00           C
ATOM   1661  HG1 MET A 106      38.620  56.460  49.180  1.00  0.00           H
ATOM   1662  HG2 MET A 106      40.110  57.300  48.860  1.00  0.00           H
ATOM   1663  SD  MET A 106      39.600  57.200  51.310  1.00  0.00           S
ATOM   1664  CE  MET A 106      38.880  58.850  50.960  1.00  0.00           C
ATOM   1665  HE1 MET A 106      38.340  58.650  50.010  1.00  0.00           H
ATOM   1666  HE2 MET A 106      39.730  59.550  50.770  1.00  0.00           H
ATOM   1667  HE3 MET A 106      38.230  59.230  51.780  1.00  0.00           H
ATOM   1668  C   MET A 106      42.850  54.460  50.050  1.00  0.00           C
ATOM   1669  O   MET A 106      43.230  54.420  51.210  1.00  0.00           O
ATOM   1670  N   LEU A 107      43.060  53.500  49.140  1.00  0.00           N
ATOM   1671  HN  LEU A 107      42.710  53.660  48.230  1.00  0.00           H
ATOM   1672  CA  LEU A 107      43.900  52.350  49.450  1.00  0.00           C
ATOM   1673  HA  LEU A 107      43.460  51.970  50.360  1.00  0.00           H
ATOM   1674  CB  LEU A 107      43.930  51.390  48.180  1.00  0.00           C
ATOM   1675  HB1 LEU A 107      44.350  52.030  47.370  1.00  0.00           H
ATOM   1676  HB2 LEU A 107      42.910  51.110  47.860  1.00  0.00           H
ATOM   1677  CG  LEU A 107      44.880  50.150  48.220  1.00  0.00           C
ATOM   1678  HG  LEU A 107      45.950  50.430  48.280  1.00  0.00           H
ATOM   1679  CD1 LEU A 107      44.530  49.180  49.370  1.00  0.00           C
ATOM   1680 HD11 LEU A 107      43.420  49.160  49.330  1.00  0.00           H
ATOM   1681 HD12 LEU A 107      44.980  49.510  50.330  1.00  0.00           H
ATOM   1682 HD13 LEU A 107      44.930  48.160  49.260  1.00  0.00           H
ATOM   1683  CD2 LEU A 107      44.570  49.300  46.990  1.00  0.00           C
ATOM   1684 HD21 LEU A 107      43.920  48.490  47.360  1.00  0.00           H
ATOM   1685 HD22 LEU A 107      45.450  48.770  46.580  1.00  0.00           H
ATOM   1686 HD23 LEU A 107      44.020  49.820  46.180  1.00  0.00           H
ATOM   1687  C   LEU A 107      45.410  52.710  49.780  1.00  0.00           C
ATOM   1688  O   LEU A 107      46.100  52.270  50.770  1.00  0.00           O
ATOM   1689  N   ALA A 108      45.900  53.700  48.950  1.00  0.00           N
ATOM   1690  HN  ALA A 108      45.340  54.010  48.190  1.00  0.00           H
ATOM   1691  CA  ALA A 108      47.260  54.280  49.070  1.00  0.00           C
ATOM   1692  HA  ALA A 108      47.910  53.440  49.270  1.00  0.00           H
ATOM   1693  CB  ALA A 108      47.720  54.930  47.750  1.00  0.00           C
ATOM   1694  HB1 ALA A 108      47.620  54.110  47.000  1.00  0.00           H
ATOM   1695  HB2 ALA A 108      48.830  54.990  47.750  1.00  0.00           H
ATOM   1696  HB3 ALA A 108      47.230  55.840  47.360  1.00  0.00           H
ATOM   1697  C   ALA A 108      47.520  55.180  50.210  1.00  0.00           C
ATOM   1698  O   ALA A 108      48.540  55.030  50.910  1.00  0.00           O
ATOM   1699  N   MET A 109      46.600  56.080  50.440  1.00  0.00           N
ATOM   1700  HN  MET A 109      45.780  56.240  49.890  1.00  0.00           H
ATOM   1701  CA  MET A 109      46.710  57.020  51.590  1.00  0.00           C
ATOM   1702  HA  MET A 109      47.710  57.400  51.400  1.00  0.00           H
ATOM   1703  CB  MET A 109      45.670  58.220  51.660  1.00  0.00           C
ATOM   1704  HB1 MET A 109      45.690  58.660  50.640  1.00  0.00           H
ATOM   1705  HB2 MET A 109      45.900  59.010  52.400  1.00  0.00           H
ATOM   1706  CG  MET A 109      44.170  57.800  52.000  1.00  0.00           C
ATOM   1707  HG1 MET A 109      43.970  57.720  53.080  1.00  0.00           H
ATOM   1708  HG2 MET A 109      44.080  56.830  51.450  1.00  0.00           H
ATOM   1709  SD  MET A 109      42.900  58.980  51.460  1.00  0.00           S
ATOM   1710  CE  MET A 109      42.930  59.920  52.930  1.00  0.00           C
ATOM   1711  HE1 MET A 109      42.190  60.740  52.880  1.00  0.00           H
ATOM   1712  HE2 MET A 109      43.980  60.280  53.010  1.00  0.00           H
ATOM   1713  HE3 MET A 109      42.670  59.290  53.810  1.00  0.00           H
ATOM   1714  C   MET A 109      46.830  56.220  52.850  1.00  0.00           C
ATOM   1715  O   MET A 109      47.750  56.500  53.560  1.00  0.00           O
ATOM   1716  N   ASN A 110      45.950  55.200  52.960  1.00  0.00           N
ATOM   1717  HN  ASN A 110      45.270  55.080  52.250  1.00  0.00           H
ATOM   1718  CA  ASN A 110      45.810  54.460  54.280  1.00  0.00           C
ATOM   1719  HA  ASN A 110      45.970  55.180  55.080  1.00  0.00           H
ATOM   1720  CB  ASN A 110      44.420  53.820  54.430  1.00  0.00           C
ATOM   1721  HB1 ASN A 110      44.480  53.130  55.300  1.00  0.00           H
ATOM   1722  HB2 ASN A 110      44.050  53.160  53.600  1.00  0.00           H
ATOM   1723  CG  ASN A 110      43.540  55.030  54.770  1.00  0.00           C
ATOM   1724  OD1 ASN A 110      43.670  55.580  55.890  1.00  0.00           O
ATOM   1725  ND2 ASN A 110      42.560  55.350  53.900  1.00  0.00           N
ATOM   1726 HD21 ASN A 110      42.510  54.860  53.030  1.00  0.00           H
ATOM   1727 HD22 ASN A 110      41.920  56.090  54.070  1.00  0.00           H
ATOM   1728  C   ASN A 110      46.880  53.340  54.470  1.00  0.00           C
ATOM   1729  O   ASN A 110      47.100  52.860  55.570  1.00  0.00           O
ATOM   1730  N   ARG A 111      47.560  52.920  53.430  1.00  0.00           N
ATOM   1731  HN  ARG A 111      47.270  53.200  52.520  1.00  0.00           H
ATOM   1732  CA  ARG A 111      48.860  52.300  53.550  1.00  0.00           C
ATOM   1733  HA  ARG A 111      48.790  51.340  54.060  1.00  0.00           H
ATOM   1734  CB  ARG A 111      49.380  51.840  52.180  1.00  0.00           C
ATOM   1735  HB1 ARG A 111      50.480  51.900  52.100  1.00  0.00           H
ATOM   1736  HB2 ARG A 111      49.040  52.510  51.370  1.00  0.00           H
ATOM   1737  CG  ARG A 111      48.890  50.550  51.500  1.00  0.00           C
ATOM   1738  HG1 ARG A 111      47.800  50.460  51.700  1.00  0.00           H
ATOM   1739  HG2 ARG A 111      49.400  49.670  51.950  1.00  0.00           H
ATOM   1740  CD  ARG A 111      49.080  50.480  49.980  1.00  0.00           C
ATOM   1741  HD1 ARG A 111      50.140  50.530  49.650  1.00  0.00           H
ATOM   1742  HD2 ARG A 111      48.670  51.380  49.470  1.00  0.00           H
ATOM   1743  NE  ARG A 111      48.540  49.120  49.510  1.00  0.00           N
ATOM   1744  HE  ARG A 111      48.480  48.420  50.220  1.00  0.00           H
ATOM   1745  CZ  ARG A 111      48.310  48.790  48.240  1.00  0.00           C
ATOM   1746  NH1 ARG A 111      48.720  49.460  47.200  1.00  0.00           N
ATOM   1747 HH11 ARG A 111      49.340  50.230  47.330  1.00  0.00           H
ATOM   1748 HH12 ARG A 111      48.690  49.020  46.310  1.00  0.00           H
ATOM   1749  NH2 ARG A 111      47.910  47.520  48.030  1.00  0.00           N
ATOM   1750 HH21 ARG A 111      47.240  47.240  48.720  1.00  0.00           H
ATOM   1751 HH22 ARG A 111      47.610  47.240  47.120  1.00  0.00           H
ATOM   1752  C   ARG A 111      49.900  53.180  54.150  1.00  0.00           C
ATOM   1753  O   ARG A 111      50.660  52.810  55.020  1.00  0.00           O
ATOM   1754  N   GLN A 112      49.980  54.520  53.900  1.00  0.00           N
ATOM   1755  HN  GLN A 112      49.340  55.000  53.300  1.00  0.00           H
ATOM   1756  CA  GLN A 112      51.020  55.280  54.550  1.00  0.00           C
ATOM   1757  HA  GLN A 112      51.950  54.770  54.740  1.00  0.00           H
ATOM   1758  CB  GLN A 112      51.400  56.470  53.590  1.00  0.00           C
ATOM   1759  HB1 GLN A 112      51.930  57.210  54.220  1.00  0.00           H
ATOM   1760  HB2 GLN A 112      50.500  56.990  53.200  1.00  0.00           H
ATOM   1761  CG  GLN A 112      52.430  56.060  52.420  1.00  0.00           C
ATOM   1762  HG1 GLN A 112      53.390  56.070  52.970  1.00  0.00           H
ATOM   1763  HG2 GLN A 112      52.330  56.840  51.640  1.00  0.00           H
ATOM   1764  CD  GLN A 112      52.270  54.630  52.010  1.00  0.00           C
ATOM   1765  OE1 GLN A 112      52.970  53.750  52.440  1.00  0.00           O
ATOM   1766  NE2 GLN A 112      51.290  54.390  51.070  1.00  0.00           N
ATOM   1767 HE21 GLN A 112      51.200  53.480  50.680  1.00  0.00           H
ATOM   1768 HE22 GLN A 112      50.920  55.150  50.530  1.00  0.00           H
ATOM   1769  C   GLN A 112      50.440  55.820  55.860  1.00  0.00           C
ATOM   1770  O   GLN A 112      51.170  55.860  56.880  1.00  0.00           O
ATOM   1771  N   GLY A 113      49.140  56.230  55.960  1.00  0.00           N
ATOM   1772  HN  GLY A 113      48.490  56.270  55.210  1.00  0.00           H
ATOM   1773  CA  GLY A 113      48.650  56.960  57.140  1.00  0.00           C
ATOM   1774  HA1 GLY A 113      47.680  57.370  56.900  1.00  0.00           H
ATOM   1775  HA2 GLY A 113      49.390  57.730  57.330  1.00  0.00           H
ATOM   1776  C   GLY A 113      48.520  56.130  58.390  1.00  0.00           C
ATOM   1777  O   GLY A 113      48.820  56.670  59.440  1.00  0.00           O
ATOM   1778  N   SER A 114      48.200  54.800  58.200  1.00  0.00           N
ATOM   1779  HN  SER A 114      47.820  54.660  57.300  1.00  0.00           H
ATOM   1780  CA  SER A 114      48.210  53.790  59.310  1.00  0.00           C
ATOM   1781  HA  SER A 114      47.430  54.030  60.020  1.00  0.00           H
ATOM   1782  CB  SER A 114      48.020  52.290  58.880  1.00  0.00           C
ATOM   1783  HB1 SER A 114      47.010  52.440  58.470  1.00  0.00           H
ATOM   1784  HB2 SER A 114      48.090  51.560  59.700  1.00  0.00           H
ATOM   1785  OG  SER A 114      48.820  51.860  57.780  1.00  0.00           O
ATOM   1786  HG1 SER A 114      48.390  52.120  56.950  1.00  0.00           H
ATOM   1787  C   SER A 114      49.540  53.650  60.100  1.00  0.00           C
ATOM   1788  O   SER A 114      49.550  53.780  61.370  1.00  0.00           O
ATOM   1789  N   ILE A 115      50.640  53.520  59.410  1.00  0.00           N
ATOM   1790  HN  ILE A 115      50.460  53.440  58.430  1.00  0.00           H
ATOM   1791  CA  ILE A 115      51.970  53.690  59.910  1.00  0.00           C
ATOM   1792  HA  ILE A 115      52.080  53.040  60.750  1.00  0.00           H
ATOM   1793  CB  ILE A 115      52.890  53.220  58.750  1.00  0.00           C
ATOM   1794  HB  ILE A 115      52.710  53.830  57.840  1.00  0.00           H
ATOM   1795  CG2 ILE A 115      54.350  53.400  59.180  1.00  0.00           C
ATOM   1796 HG21 ILE A 115      55.090  53.010  58.460  1.00  0.00           H
ATOM   1797 HG22 ILE A 115      54.580  52.930  60.160  1.00  0.00           H
ATOM   1798 HG23 ILE A 115      54.490  54.500  59.260  1.00  0.00           H
ATOM   1799  CG1 ILE A 115      52.740  51.700  58.490  1.00  0.00           C
ATOM   1800 HG11 ILE A 115      53.480  51.290  57.770  1.00  0.00           H
ATOM   1801 HG12 ILE A 115      51.750  51.550  58.010  1.00  0.00           H
ATOM   1802  CD  ILE A 115      52.850  50.740  59.820  1.00  0.00           C
ATOM   1803  HD1 ILE A 115      53.610  51.180  60.510  1.00  0.00           H
ATOM   1804  HD2 ILE A 115      52.980  49.650  59.600  1.00  0.00           H
ATOM   1805  HD3 ILE A 115      52.020  50.800  60.550  1.00  0.00           H
ATOM   1806  C   ILE A 115      52.410  55.060  60.500  1.00  0.00           C
ATOM   1807  O   ILE A 115      52.970  55.120  61.600  1.00  0.00           O
ATOM   1808  N   ILE A 116      52.150  56.240  59.900  1.00  0.00           N
ATOM   1809  HN  ILE A 116      51.760  56.280  58.990  1.00  0.00           H
ATOM   1810  CA  ILE A 116      52.350  57.550  60.510  1.00  0.00           C
ATOM   1811  HA  ILE A 116      53.410  57.630  60.680  1.00  0.00           H
ATOM   1812  CB  ILE A 116      51.840  58.670  59.560  1.00  0.00           C
ATOM   1813  HB  ILE A 116      50.830  58.280  59.300  1.00  0.00           H
ATOM   1814  CG2 ILE A 116      51.660  60.050  60.210  1.00  0.00           C
ATOM   1815 HG21 ILE A 116      51.570  60.860  59.450  1.00  0.00           H
ATOM   1816 HG22 ILE A 116      52.500  60.330  60.870  1.00  0.00           H
ATOM   1817 HG23 ILE A 116      50.720  60.030  60.810  1.00  0.00           H
ATOM   1818  CG1 ILE A 116      52.710  58.690  58.260  1.00  0.00           C
ATOM   1819 HG11 ILE A 116      52.650  57.660  57.830  1.00  0.00           H
ATOM   1820 HG12 ILE A 116      53.730  59.010  58.550  1.00  0.00           H
ATOM   1821  CD  ILE A 116      52.220  59.650  57.140  1.00  0.00           C
ATOM   1822  HD1 ILE A 116      53.070  59.550  56.440  1.00  0.00           H
ATOM   1823  HD2 ILE A 116      52.080  60.640  57.630  1.00  0.00           H
ATOM   1824  HD3 ILE A 116      51.280  59.310  56.640  1.00  0.00           H
ATOM   1825  C   ILE A 116      51.630  57.720  61.820  1.00  0.00           C
ATOM   1826  O   ILE A 116      52.210  58.130  62.830  1.00  0.00           O
ATOM   1827  N   PHE A 117      50.340  57.330  61.980  1.00  0.00           N
ATOM   1828  HN  PHE A 117      49.780  57.050  61.190  1.00  0.00           H
ATOM   1829  CA  PHE A 117      49.690  57.560  63.280  1.00  0.00           C
ATOM   1830  HA  PHE A 117      50.080  58.420  63.780  1.00  0.00           H
ATOM   1831  CB  PHE A 117      48.130  57.710  63.280  1.00  0.00           C
ATOM   1832  HB1 PHE A 117      47.770  57.750  64.330  1.00  0.00           H
ATOM   1833  HB2 PHE A 117      47.560  56.880  62.810  1.00  0.00           H
ATOM   1834  CG  PHE A 117      47.710  59.020  62.590  1.00  0.00           C
ATOM   1835  CD1 PHE A 117      47.730  60.230  63.320  1.00  0.00           C
ATOM   1836  HD1 PHE A 117      48.380  60.290  64.200  1.00  0.00           H
ATOM   1837  CE1 PHE A 117      47.080  61.360  62.820  1.00  0.00           C
ATOM   1838  HE1 PHE A 117      47.080  62.270  63.390  1.00  0.00           H
ATOM   1839  CZ  PHE A 117      46.420  61.250  61.540  1.00  0.00           C
ATOM   1840  HZ  PHE A 117      45.910  62.140  61.210  1.00  0.00           H
ATOM   1841  CD2 PHE A 117      47.100  58.970  61.330  1.00  0.00           C
ATOM   1842  HD2 PHE A 117      47.020  57.990  60.870  1.00  0.00           H
ATOM   1843  CE2 PHE A 117      46.580  60.070  60.800  1.00  0.00           C
ATOM   1844  HE2 PHE A 117      46.130  60.050  59.820  1.00  0.00           H
ATOM   1845  C   PHE A 117      50.070  56.420  64.280  1.00  0.00           C
ATOM   1846  O   PHE A 117      50.060  56.650  65.470  1.00  0.00           O
ATOM   1847  N   LEU A 118      50.520  55.240  63.740  1.00  0.00           N
ATOM   1848  HN  LEU A 118      50.630  55.110  62.760  1.00  0.00           H
ATOM   1849  CA  LEU A 118      51.180  54.260  64.550  1.00  0.00           C
ATOM   1850  HA  LEU A 118      50.530  53.980  65.370  1.00  0.00           H
ATOM   1851  CB  LEU A 118      51.470  52.940  63.790  1.00  0.00           C
ATOM   1852  HB1 LEU A 118      51.890  53.210  62.800  1.00  0.00           H
ATOM   1853  HB2 LEU A 118      50.490  52.450  63.640  1.00  0.00           H
ATOM   1854  CG  LEU A 118      52.390  51.910  64.430  1.00  0.00           C
ATOM   1855  HG  LEU A 118      53.350  52.460  64.540  1.00  0.00           H
ATOM   1856  CD1 LEU A 118      51.860  51.450  65.850  1.00  0.00           C
ATOM   1857 HD11 LEU A 118      51.880  52.190  66.680  1.00  0.00           H
ATOM   1858 HD12 LEU A 118      52.540  50.610  66.150  1.00  0.00           H
ATOM   1859 HD13 LEU A 118      50.850  51.010  65.730  1.00  0.00           H
ATOM   1860  CD2 LEU A 118      52.570  50.650  63.540  1.00  0.00           C
ATOM   1861 HD21 LEU A 118      52.710  50.860  62.460  1.00  0.00           H
ATOM   1862 HD22 LEU A 118      51.670  50.000  63.680  1.00  0.00           H
ATOM   1863 HD23 LEU A 118      53.420  50.060  63.940  1.00  0.00           H
ATOM   1864  C   LEU A 118      52.500  54.820  65.150  1.00  0.00           C
ATOM   1865  O   LEU A 118      52.810  54.620  66.370  1.00  0.00           O
ATOM   1866  N   THR A 119      53.210  55.640  64.330  1.00  0.00           N
ATOM   1867  HN  THR A 119      53.190  55.660  63.330  1.00  0.00           H
ATOM   1868  CA  THR A 119      54.470  56.140  64.830  1.00  0.00           C
ATOM   1869  HA  THR A 119      55.050  55.320  65.220  1.00  0.00           H
ATOM   1870  CB  THR A 119      55.170  56.990  63.740  1.00  0.00           C
ATOM   1871  HB  THR A 119      54.500  57.780  63.340  1.00  0.00           H
ATOM   1872  OG1 THR A 119      55.420  56.100  62.630  1.00  0.00           O
ATOM   1873  HG1 THR A 119      54.530  55.890  62.330  1.00  0.00           H
ATOM   1874  CG2 THR A 119      56.540  57.490  64.220  1.00  0.00           C
ATOM   1875 HG21 THR A 119      57.130  57.810  63.330  1.00  0.00           H
ATOM   1876 HG22 THR A 119      57.180  56.710  64.700  1.00  0.00           H
ATOM   1877 HG23 THR A 119      56.470  58.200  65.060  1.00  0.00           H
ATOM   1878  C   THR A 119      54.330  57.160  66.000  1.00  0.00           C
ATOM   1879  O   THR A 119      55.130  57.080  66.960  1.00  0.00           O
ATOM   1880  N   VAL A 120      53.310  58.050  65.960  1.00  0.00           N
ATOM   1881  HN  VAL A 120      52.630  57.910  65.250  1.00  0.00           H
ATOM   1882  CA  VAL A 120      53.050  59.020  66.980  1.00  0.00           C
ATOM   1883  HA  VAL A 120      54.010  59.460  67.210  1.00  0.00           H
ATOM   1884  CB  VAL A 120      51.900  59.890  66.500  1.00  0.00           C
ATOM   1885  HB  VAL A 120      50.960  59.290  66.430  1.00  0.00           H
ATOM   1886  CG1 VAL A 120      51.740  61.000  67.580  1.00  0.00           C
ATOM   1887 HG11 VAL A 120      51.230  60.630  68.510  1.00  0.00           H
ATOM   1888 HG12 VAL A 120      51.180  61.830  67.120  1.00  0.00           H
ATOM   1889 HG13 VAL A 120      52.740  61.340  67.940  1.00  0.00           H
ATOM   1890  CG2 VAL A 120      52.250  60.510  65.100  1.00  0.00           C
ATOM   1891 HG21 VAL A 120      53.110  60.090  64.530  1.00  0.00           H
ATOM   1892 HG22 VAL A 120      52.570  61.570  65.170  1.00  0.00           H
ATOM   1893 HG23 VAL A 120      51.430  60.370  64.360  1.00  0.00           H
ATOM   1894  C   VAL A 120      52.580  58.330  68.230  1.00  0.00           C
ATOM   1895  O   VAL A 120      52.980  58.730  69.290  1.00  0.00           O
ATOM   1896  N   VAL A 121      51.710  57.260  68.090  1.00  0.00           N
ATOM   1897  HN  VAL A 121      51.300  57.020  67.220  1.00  0.00           H
ATOM   1898  CA  VAL A 121      51.450  56.390  69.230  1.00  0.00           C
ATOM   1899  HA  VAL A 121      51.110  57.080  70.000  1.00  0.00           H
ATOM   1900  CB  VAL A 121      50.310  55.370  68.860  1.00  0.00           C
ATOM   1901  HB  VAL A 121      50.520  54.890  67.870  1.00  0.00           H
ATOM   1902  CG1 VAL A 121      50.060  54.220  69.830  1.00  0.00           C
ATOM   1903 HG11 VAL A 121      49.210  53.550  69.590  1.00  0.00           H
ATOM   1904 HG12 VAL A 121      49.840  54.610  70.850  1.00  0.00           H
ATOM   1905 HG13 VAL A 121      50.960  53.600  69.990  1.00  0.00           H
ATOM   1906  CG2 VAL A 121      48.990  56.070  68.720  1.00  0.00           C
ATOM   1907 HG21 VAL A 121      48.290  55.280  68.370  1.00  0.00           H
ATOM   1908 HG22 VAL A 121      48.970  56.800  67.880  1.00  0.00           H
ATOM   1909 HG23 VAL A 121      48.760  56.450  69.740  1.00  0.00           H
ATOM   1910  C   VAL A 121      52.640  55.700  69.770  1.00  0.00           C
ATOM   1911  O   VAL A 121      52.830  55.530  70.940  1.00  0.00           O
ATOM   1912  N   ALA A 122      53.590  55.170  68.940  1.00  0.00           N
ATOM   1913  HN  ALA A 122      53.520  55.210  67.940  1.00  0.00           H
ATOM   1914  CA  ALA A 122      54.690  54.350  69.530  1.00  0.00           C
ATOM   1915  HA  ALA A 122      54.400  53.550  70.190  1.00  0.00           H
ATOM   1916  CB  ALA A 122      55.440  53.680  68.340  1.00  0.00           C
ATOM   1917  HB1 ALA A 122      56.450  53.360  68.660  1.00  0.00           H
ATOM   1918  HB2 ALA A 122      55.480  54.430  67.520  1.00  0.00           H
ATOM   1919  HB3 ALA A 122      54.950  52.760  67.970  1.00  0.00           H
ATOM   1920  C   ALA A 122      55.580  55.230  70.420  1.00  0.00           C
ATOM   1921  O   ALA A 122      55.850  54.850  71.530  1.00  0.00           O
ATOM   1922  N   VAL A 123      55.910  56.420  69.960  1.00  0.00           N
ATOM   1923  HN  VAL A 123      55.720  56.600  69.000  1.00  0.00           H
ATOM   1924  CA  VAL A 123      56.650  57.400  70.670  1.00  0.00           C
ATOM   1925  HA  VAL A 123      57.570  56.950  71.000  1.00  0.00           H
ATOM   1926  CB  VAL A 123      56.910  58.630  69.750  1.00  0.00           C
ATOM   1927  HB  VAL A 123      55.930  58.950  69.330  1.00  0.00           H
ATOM   1928  CG1 VAL A 123      57.500  59.810  70.540  1.00  0.00           C
ATOM   1929 HG11 VAL A 123      57.860  60.670  69.940  1.00  0.00           H
ATOM   1930 HG12 VAL A 123      58.380  59.500  71.140  1.00  0.00           H
ATOM   1931 HG13 VAL A 123      56.740  60.200  71.250  1.00  0.00           H
ATOM   1932  CG2 VAL A 123      57.950  58.200  68.690  1.00  0.00           C
ATOM   1933 HG21 VAL A 123      57.820  58.830  67.800  1.00  0.00           H
ATOM   1934 HG22 VAL A 123      57.860  57.130  68.400  1.00  0.00           H
ATOM   1935 HG23 VAL A 123      58.970  58.260  69.140  1.00  0.00           H
ATOM   1936  C   VAL A 123      56.020  57.820  71.980  1.00  0.00           C
ATOM   1937  O   VAL A 123      56.690  57.710  72.980  1.00  0.00           O
ATOM   1938  N   ASP A 124      54.700  58.140  71.990  1.00  0.00           N
ATOM   1939  HN  ASP A 124      54.220  58.060  71.120  1.00  0.00           H
ATOM   1940  CA  ASP A 124      53.880  58.400  73.190  1.00  0.00           C
ATOM   1941  HA  ASP A 124      54.260  59.250  73.710  1.00  0.00           H
ATOM   1942  CB  ASP A 124      52.520  58.790  72.580  1.00  0.00           C
ATOM   1943  HB1 ASP A 124      52.050  57.880  72.160  1.00  0.00           H
ATOM   1944  HB2 ASP A 124      52.660  59.490  71.730  1.00  0.00           H
ATOM   1945  CG  ASP A 124      51.540  59.470  73.470  1.00  0.00           C
ATOM   1946  OD1 ASP A 124      51.810  59.590  74.720  1.00  0.00           O
ATOM   1947  OD2 ASP A 124      50.460  59.840  73.030  1.00  0.00           O
ATOM   1948  C   ASP A 124      53.730  57.260  74.190  1.00  0.00           C
ATOM   1949  O   ASP A 124      54.010  57.410  75.380  1.00  0.00           O
ATOM   1950  N   ARG A 125      53.400  56.010  73.770  1.00  0.00           N
ATOM   1951  HN  ARG A 125      53.390  55.770  72.800  1.00  0.00           H
ATOM   1952  CA  ARG A 125      53.410  54.940  74.740  1.00  0.00           C
ATOM   1953  HA  ARG A 125      52.730  55.050  75.570  1.00  0.00           H
ATOM   1954  CB  ARG A 125      53.100  53.580  74.030  1.00  0.00           C
ATOM   1955  HB1 ARG A 125      53.080  52.820  74.830  1.00  0.00           H
ATOM   1956  HB2 ARG A 125      53.950  53.420  73.320  1.00  0.00           H
ATOM   1957  CG  ARG A 125      51.820  53.390  73.150  1.00  0.00           C
ATOM   1958  HG1 ARG A 125      51.820  52.430  72.610  1.00  0.00           H
ATOM   1959  HG2 ARG A 125      51.700  54.280  72.490  1.00  0.00           H
ATOM   1960  CD  ARG A 125      50.490  53.410  74.050  1.00  0.00           C
ATOM   1961  HD1 ARG A 125      49.660  53.670  73.360  1.00  0.00           H
ATOM   1962  HD2 ARG A 125      50.610  54.170  74.850  1.00  0.00           H
ATOM   1963  NE  ARG A 125      50.200  52.010  74.580  1.00  0.00           N
ATOM   1964  HE  ARG A 125      50.890  51.370  74.220  1.00  0.00           H
ATOM   1965  CZ  ARG A 125      49.050  51.630  75.000  1.00  0.00           C
ATOM   1966  NH1 ARG A 125      48.100  52.430  75.350  1.00  0.00           N
ATOM   1967 HH11 ARG A 125      48.240  53.420  75.460  1.00  0.00           H
ATOM   1968 HH12 ARG A 125      47.290  52.050  75.810  1.00  0.00           H
ATOM   1969  NH2 ARG A 125      48.840  50.340  75.220  1.00  0.00           N
ATOM   1970 HH21 ARG A 125      49.630  49.730  75.190  1.00  0.00           H
ATOM   1971 HH22 ARG A 125      48.000  49.910  75.550  1.00  0.00           H
ATOM   1972  C   ARG A 125      54.790  54.670  75.310  1.00  0.00           C
ATOM   1973  O   ARG A 125      54.830  54.380  76.520  1.00  0.00           O
ATOM   1974  N   TYR A 126      55.870  54.660  74.500  1.00  0.00           N
ATOM   1975  HN  TYR A 126      55.830  54.800  73.510  1.00  0.00           H
ATOM   1976  CA  TYR A 126      57.260  54.510  75.010  1.00  0.00           C
ATOM   1977  HA  TYR A 126      57.370  53.560  75.530  1.00  0.00           H
ATOM   1978  CB  TYR A 126      58.250  54.390  73.880  1.00  0.00           C
ATOM   1979  HB1 TYR A 126      58.140  55.190  73.110  1.00  0.00           H
ATOM   1980  HB2 TYR A 126      58.090  53.450  73.310  1.00  0.00           H
ATOM   1981  CG  TYR A 126      59.660  54.500  74.430  1.00  0.00           C
ATOM   1982  CD1 TYR A 126      60.110  53.580  75.400  1.00  0.00           C
ATOM   1983  HD1 TYR A 126      59.480  52.800  75.780  1.00  0.00           H
ATOM   1984  CE1 TYR A 126      61.370  53.680  76.030  1.00  0.00           C
ATOM   1985  HE1 TYR A 126      61.660  52.950  76.770  1.00  0.00           H
ATOM   1986  CZ  TYR A 126      62.200  54.730  75.640  1.00  0.00           C
ATOM   1987  OH  TYR A 126      63.570  54.760  76.240  1.00  0.00           O
ATOM   1988  HH  TYR A 126      64.200  55.320  75.780  1.00  0.00           H
ATOM   1989  CD2 TYR A 126      60.540  55.490  74.030  1.00  0.00           C
ATOM   1990  HD2 TYR A 126      60.140  56.260  73.370  1.00  0.00           H
ATOM   1991  CE2 TYR A 126      61.780  55.540  74.580  1.00  0.00           C
ATOM   1992  HE2 TYR A 126      62.280  56.450  74.310  1.00  0.00           H
ATOM   1993  C   TYR A 126      57.570  55.480  76.060  1.00  0.00           C
ATOM   1994  O   TYR A 126      58.020  55.020  77.070  1.00  0.00           O
ATOM   1995  N   PHE A 127      57.270  56.820  75.820  1.00  0.00           N
ATOM   1996  HN  PHE A 127      57.040  57.130  74.910  1.00  0.00           H
ATOM   1997  CA  PHE A 127      57.390  57.840  76.910  1.00  0.00           C
ATOM   1998  HA  PHE A 127      58.380  57.790  77.360  1.00  0.00           H
ATOM   1999  CB  PHE A 127      57.380  59.290  76.340  1.00  0.00           C
ATOM   2000  HB1 PHE A 127      57.390  60.010  77.180  1.00  0.00           H
ATOM   2001  HB2 PHE A 127      56.430  59.500  75.800  1.00  0.00           H
ATOM   2002  CG  PHE A 127      58.550  59.480  75.360  1.00  0.00           C
ATOM   2003  CD1 PHE A 127      59.890  59.170  75.490  1.00  0.00           C
ATOM   2004  HD1 PHE A 127      60.210  58.540  76.300  1.00  0.00           H
ATOM   2005  CE1 PHE A 127      60.910  59.660  74.630  1.00  0.00           C
ATOM   2006  HE1 PHE A 127      61.890  59.210  74.790  1.00  0.00           H
ATOM   2007  CZ  PHE A 127      60.550  60.500  73.560  1.00  0.00           C
ATOM   2008  HZ  PHE A 127      61.210  60.940  72.820  1.00  0.00           H
ATOM   2009  CD2 PHE A 127      58.190  60.360  74.270  1.00  0.00           C
ATOM   2010  HD2 PHE A 127      57.220  60.810  74.270  1.00  0.00           H
ATOM   2011  CE2 PHE A 127      59.210  60.890  73.440  1.00  0.00           C
ATOM   2012  HE2 PHE A 127      58.950  61.620  72.690  1.00  0.00           H
ATOM   2013  C   PHE A 127      56.560  57.480  78.070  1.00  0.00           C
ATOM   2014  O   PHE A 127      57.110  57.460  79.210  1.00  0.00           O
ATOM   2015  N   ARG A 128      55.300  57.080  77.970  1.00  0.00           N
ATOM   2016  HN  ARG A 128      54.830  57.110  77.080  1.00  0.00           H
ATOM   2017  CA  ARG A 128      54.600  56.600  79.130  1.00  0.00           C
ATOM   2018  HA  ARG A 128      54.710  57.380  79.870  1.00  0.00           H
ATOM   2019  CB  ARG A 128      53.170  56.350  78.810  1.00  0.00           C
ATOM   2020  HB1 ARG A 128      52.750  55.750  79.650  1.00  0.00           H
ATOM   2021  HB2 ARG A 128      53.030  55.900  77.810  1.00  0.00           H
ATOM   2022  CG  ARG A 128      52.210  57.590  78.630  1.00  0.00           C
ATOM   2023  HG1 ARG A 128      52.280  57.980  77.600  1.00  0.00           H
ATOM   2024  HG2 ARG A 128      52.530  58.320  79.410  1.00  0.00           H
ATOM   2025  CD  ARG A 128      50.730  57.080  78.690  1.00  0.00           C
ATOM   2026  HD1 ARG A 128      50.550  56.570  79.660  1.00  0.00           H
ATOM   2027  HD2 ARG A 128      50.610  56.370  77.840  1.00  0.00           H
ATOM   2028  NE  ARG A 128      49.920  58.380  78.530  1.00  0.00           N
ATOM   2029  HE  ARG A 128      49.710  58.670  77.590  1.00  0.00           H
ATOM   2030  CZ  ARG A 128      49.420  59.110  79.550  1.00  0.00           C
ATOM   2031  NH1 ARG A 128      49.490  58.640  80.770  1.00  0.00           N
ATOM   2032 HH11 ARG A 128      50.050  57.870  81.080  1.00  0.00           H
ATOM   2033 HH12 ARG A 128      49.170  59.280  81.460  1.00  0.00           H
ATOM   2034  NH2 ARG A 128      48.730  60.210  79.270  1.00  0.00           N
ATOM   2035 HH21 ARG A 128      48.720  60.420  78.290  1.00  0.00           H
ATOM   2036 HH22 ARG A 128      47.910  60.450  79.800  1.00  0.00           H
ATOM   2037  C   ARG A 128      55.140  55.360  79.790  1.00  0.00           C
ATOM   2038  O   ARG A 128      55.200  55.300  81.040  1.00  0.00           O
ATOM   2039  N   VAL A 129      55.580  54.320  79.080  1.00  0.00           N
ATOM   2040  HN  VAL A 129      55.340  54.330  78.110  1.00  0.00           H
ATOM   2041  CA  VAL A 129      56.190  53.130  79.660  1.00  0.00           C
ATOM   2042  HA  VAL A 129      55.510  52.730  80.390  1.00  0.00           H
ATOM   2043  CB  VAL A 129      56.470  52.120  78.570  1.00  0.00           C
ATOM   2044  HB  VAL A 129      57.060  52.540  77.740  1.00  0.00           H
ATOM   2045  CG1 VAL A 129      57.290  50.880  79.180  1.00  0.00           C
ATOM   2046 HG11 VAL A 129      58.350  51.170  79.350  1.00  0.00           H
ATOM   2047 HG12 VAL A 129      57.170  49.970  78.540  1.00  0.00           H
ATOM   2048 HG13 VAL A 129      56.840  50.550  80.140  1.00  0.00           H
ATOM   2049  CG2 VAL A 129      55.120  51.520  78.070  1.00  0.00           C
ATOM   2050 HG21 VAL A 129      55.240  50.970  77.120  1.00  0.00           H
ATOM   2051 HG22 VAL A 129      54.390  52.340  77.920  1.00  0.00           H
ATOM   2052 HG23 VAL A 129      54.770  50.800  78.850  1.00  0.00           H
ATOM   2053  C   VAL A 129      57.410  53.430  80.540  1.00  0.00           C
ATOM   2054  O   VAL A 129      57.560  52.980  81.670  1.00  0.00           O
ATOM   2055  N   VAL A 130      58.350  54.340  80.050  1.00  0.00           N
ATOM   2056  HN  VAL A 130      58.360  54.570  79.080  1.00  0.00           H
ATOM   2057  CA  VAL A 130      59.450  54.890  80.890  1.00  0.00           C
ATOM   2058  HA  VAL A 130      59.970  54.050  81.340  1.00  0.00           H
ATOM   2059  CB  VAL A 130      60.370  55.750  80.060  1.00  0.00           C
ATOM   2060  HB  VAL A 130      59.740  56.450  79.470  1.00  0.00           H
ATOM   2061  CG1 VAL A 130      61.430  56.690  80.760  1.00  0.00           C
ATOM   2062 HG11 VAL A 130      60.920  57.240  81.590  1.00  0.00           H
ATOM   2063 HG12 VAL A 130      61.860  57.380  80.000  1.00  0.00           H
ATOM   2064 HG13 VAL A 130      62.250  56.020  81.100  1.00  0.00           H
ATOM   2065  CG2 VAL A 130      61.250  54.970  78.970  1.00  0.00           C
ATOM   2066 HG21 VAL A 130      60.600  54.240  78.430  1.00  0.00           H
ATOM   2067 HG22 VAL A 130      61.980  54.300  79.470  1.00  0.00           H
ATOM   2068 HG23 VAL A 130      61.860  55.680  78.380  1.00  0.00           H
ATOM   2069  C   VAL A 130      58.970  55.790  82.030  1.00  0.00           C
ATOM   2070  O   VAL A 130      59.530  55.700  83.130  1.00  0.00           O
ATOM   2071  N   HSD A 131      57.950  56.740  81.880  1.00  0.00           N
ATOM   2072  HN  HSD A 131      57.460  56.840  81.020  1.00  0.00           H
ATOM   2073  CA  HSD A 131      57.610  57.630  82.950  1.00  0.00           C
ATOM   2074  HA  HSD A 131      57.280  57.030  83.790  1.00  0.00           H
ATOM   2075  CB  HSD A 131      58.830  58.540  83.320  1.00  0.00           C
ATOM   2076  HB1 HSD A 131      59.160  59.170  82.470  1.00  0.00           H
ATOM   2077  HB2 HSD A 131      59.690  57.930  83.660  1.00  0.00           H
ATOM   2078  ND1 HSD A 131      58.400  59.030  85.770  1.00  0.00           N
ATOM   2079  HD1 HSD A 131      58.120  58.090  85.940  1.00  0.00           H
ATOM   2080  CG  HSD A 131      58.690  59.480  84.490  1.00  0.00           C
ATOM   2081  CE1 HSD A 131      58.430  60.100  86.580  1.00  0.00           C
ATOM   2082  HE1 HSD A 131      58.390  60.120  87.660  1.00  0.00           H
ATOM   2083  NE2 HSD A 131      58.700  61.180  85.880  1.00  0.00           N
ATOM   2084  CD2 HSD A 131      58.930  60.800  84.580  1.00  0.00           C
ATOM   2085  HD2 HSD A 131      59.190  61.540  83.830  1.00  0.00           H
ATOM   2086  C   HSD A 131      56.580  58.640  82.450  1.00  0.00           C
ATOM   2087  O   HSD A 131      56.880  59.450  81.600  1.00  0.00           O
ATOM   2088  N   PRO A 132      55.270  58.620  82.770  1.00  0.00           N
ATOM   2089  CD  PRO A 132      54.710  57.530  83.600  1.00  0.00           C
ATOM   2090  HD1 PRO A 132      55.190  57.440  84.600  1.00  0.00           H
ATOM   2091  HD2 PRO A 132      54.670  56.590  83.030  1.00  0.00           H
ATOM   2092  CA  PRO A 132      54.260  59.310  82.050  1.00  0.00           C
ATOM   2093  HA  PRO A 132      54.430  59.290  80.990  1.00  0.00           H
ATOM   2094  CB  PRO A 132      52.950  58.500  82.430  1.00  0.00           C
ATOM   2095  HB1 PRO A 132      52.690  57.670  81.750  1.00  0.00           H
ATOM   2096  HB2 PRO A 132      52.040  59.130  82.370  1.00  0.00           H
ATOM   2097  CG  PRO A 132      53.260  57.970  83.850  1.00  0.00           C
ATOM   2098  HG1 PRO A 132      53.160  58.700  84.680  1.00  0.00           H
ATOM   2099  HG2 PRO A 132      52.520  57.150  84.000  1.00  0.00           H
ATOM   2100  C   PRO A 132      54.210  60.830  82.380  1.00  0.00           C
ATOM   2101  O   PRO A 132      53.080  61.300  82.530  1.00  0.00           O
ATOM   2102  N   HSD A 133      55.360  61.450  82.530  1.00  0.00           N
ATOM   2103  HN  HSD A 133      56.190  60.920  82.370  1.00  0.00           H
ATOM   2104  CA  HSD A 133      55.360  62.810  82.800  1.00  0.00           C
ATOM   2105  HA  HSD A 133      54.370  63.250  82.810  1.00  0.00           H
ATOM   2106  CB  HSD A 133      56.110  63.110  84.100  1.00  0.00           C
ATOM   2107  HB1 HSD A 133      56.270  64.210  84.180  1.00  0.00           H
ATOM   2108  HB2 HSD A 133      57.100  62.590  84.090  1.00  0.00           H
ATOM   2109  ND1 HSD A 133      55.730  61.510  86.090  1.00  0.00           N
ATOM   2110  HD1 HSD A 133      56.560  60.960  86.010  1.00  0.00           H
ATOM   2111  CG  HSD A 133      55.420  62.650  85.370  1.00  0.00           C
ATOM   2112  CE1 HSD A 133      54.990  61.480  87.200  1.00  0.00           C
ATOM   2113  HE1 HSD A 133      55.040  60.860  88.090  1.00  0.00           H
ATOM   2114  NE2 HSD A 133      54.240  62.570  87.230  1.00  0.00           N
ATOM   2115  CD2 HSD A 133      54.520  63.290  86.130  1.00  0.00           C
ATOM   2116  HD2 HSD A 133      53.940  64.180  85.880  1.00  0.00           H
ATOM   2117  C   HSD A 133      56.140  63.480  81.620  1.00  0.00           C
ATOM   2118  O   HSD A 133      56.450  64.700  81.660  1.00  0.00           O
ATOM   2119  N   HSD A 134      56.550  62.690  80.600  1.00  0.00           N
ATOM   2120  HN  HSD A 134      56.100  61.810  80.490  1.00  0.00           H
ATOM   2121  CA  HSD A 134      57.250  63.310  79.460  1.00  0.00           C
ATOM   2122  HA  HSD A 134      58.140  63.800  79.860  1.00  0.00           H
ATOM   2123  CB  HSD A 134      57.930  62.350  78.480  1.00  0.00           C
ATOM   2124  HB1 HSD A 134      58.510  62.910  77.720  1.00  0.00           H
ATOM   2125  HB2 HSD A 134      57.160  61.910  77.820  1.00  0.00           H
ATOM   2126  ND1 HSD A 134      58.640  60.210  79.750  1.00  0.00           N
ATOM   2127  HD1 HSD A 134      57.810  59.990  80.240  1.00  0.00           H
ATOM   2128  CG  HSD A 134      58.910  61.290  79.000  1.00  0.00           C
ATOM   2129  CE1 HSD A 134      59.830  59.470  79.860  1.00  0.00           C
ATOM   2130  HE1 HSD A 134      59.880  58.420  80.150  1.00  0.00           H
ATOM   2131  NE2 HSD A 134      60.860  60.070  79.310  1.00  0.00           N
ATOM   2132  CD2 HSD A 134      60.260  61.200  78.700  1.00  0.00           C
ATOM   2133  HD2 HSD A 134      60.940  61.870  78.180  1.00  0.00           H
ATOM   2134  C   HSD A 134      56.330  64.340  78.670  1.00  0.00           C
ATOM   2135  O   HSD A 134      55.110  64.260  78.720  1.00  0.00           O
ATOM   2136  N   ALA A 135      56.880  65.330  77.900  1.00  0.00           N
ATOM   2137  HN  ALA A 135      57.850  65.550  77.840  1.00  0.00           H
ATOM   2138  CA  ALA A 135      56.140  66.360  77.240  1.00  0.00           C
ATOM   2139  HA  ALA A 135      55.640  66.810  78.080  1.00  0.00           H
ATOM   2140  CB  ALA A 135      57.120  67.270  76.490  1.00  0.00           C
ATOM   2141  HB1 ALA A 135      57.910  67.660  77.180  1.00  0.00           H
ATOM   2142  HB2 ALA A 135      56.600  68.130  76.000  1.00  0.00           H
ATOM   2143  HB3 ALA A 135      57.790  66.850  75.710  1.00  0.00           H
ATOM   2144  C   ALA A 135      54.990  66.020  76.260  1.00  0.00           C
ATOM   2145  O   ALA A 135      53.910  66.660  76.280  1.00  0.00           O
ATOM   2146  N   LEU A 136      55.240  64.970  75.470  1.00  0.00           N
ATOM   2147  HN  LEU A 136      56.180  64.680  75.300  1.00  0.00           H
ATOM   2148  CA  LEU A 136      54.250  64.440  74.550  1.00  0.00           C
ATOM   2149  HA  LEU A 136      53.950  65.290  73.930  1.00  0.00           H
ATOM   2150  CB  LEU A 136      54.860  63.330  73.610  1.00  0.00           C
ATOM   2151  HB1 LEU A 136      55.080  62.450  74.250  1.00  0.00           H
ATOM   2152  HB2 LEU A 136      55.730  63.740  73.050  1.00  0.00           H
ATOM   2153  CG  LEU A 136      53.880  62.770  72.510  1.00  0.00           C
ATOM   2154  HG  LEU A 136      53.020  62.280  72.990  1.00  0.00           H
ATOM   2155  CD1 LEU A 136      53.570  63.830  71.500  1.00  0.00           C
ATOM   2156 HD11 LEU A 136      52.750  63.460  70.860  1.00  0.00           H
ATOM   2157 HD12 LEU A 136      54.490  64.030  70.900  1.00  0.00           H
ATOM   2158 HD13 LEU A 136      53.170  64.770  71.950  1.00  0.00           H
ATOM   2159  CD2 LEU A 136      54.590  61.720  71.610  1.00  0.00           C
ATOM   2160 HD21 LEU A 136      55.600  62.070  71.330  1.00  0.00           H
ATOM   2161 HD22 LEU A 136      54.000  61.740  70.670  1.00  0.00           H
ATOM   2162 HD23 LEU A 136      54.740  60.710  72.060  1.00  0.00           H
ATOM   2163  C   LEU A 136      53.040  63.880  75.220  1.00  0.00           C
ATOM   2164  O   LEU A 136      51.970  63.690  74.620  1.00  0.00           O
ATOM   2165  N   ASN A 137      53.180  63.560  76.510  1.00  0.00           N
ATOM   2166  HN  ASN A 137      53.980  63.730  77.090  1.00  0.00           H
ATOM   2167  CA  ASN A 137      52.050  62.930  77.180  1.00  0.00           C
ATOM   2168  HA  ASN A 137      51.480  62.400  76.430  1.00  0.00           H
ATOM   2169  CB  ASN A 137      52.460  62.110  78.390  1.00  0.00           C
ATOM   2170  HB1 ASN A 137      51.610  61.500  78.760  1.00  0.00           H
ATOM   2171  HB2 ASN A 137      52.680  62.810  79.230  1.00  0.00           H
ATOM   2172  CG  ASN A 137      53.670  61.180  78.090  1.00  0.00           C
ATOM   2173  OD1 ASN A 137      54.640  61.110  78.790  1.00  0.00           O
ATOM   2174  ND2 ASN A 137      53.490  60.330  77.050  1.00  0.00           N
ATOM   2175 HD21 ASN A 137      54.220  59.690  76.790  1.00  0.00           H
ATOM   2176 HD22 ASN A 137      52.780  60.510  76.360  1.00  0.00           H
ATOM   2177  C   ASN A 137      51.120  64.000  77.610  1.00  0.00           C
ATOM   2178  O   ASN A 137      49.920  63.740  77.840  1.00  0.00           O
ATOM   2179  N   LYS A 138      51.600  65.290  77.760  1.00  0.00           N
ATOM   2180  HN  LYS A 138      52.490  65.650  77.480  1.00  0.00           H
ATOM   2181  CA  LYS A 138      50.820  66.370  78.480  1.00  0.00           C
ATOM   2182  HA  LYS A 138      49.960  65.930  78.950  1.00  0.00           H
ATOM   2183  CB  LYS A 138      51.850  67.110  79.440  1.00  0.00           C
ATOM   2184  HB1 LYS A 138      51.340  67.930  79.980  1.00  0.00           H
ATOM   2185  HB2 LYS A 138      52.700  67.540  78.870  1.00  0.00           H
ATOM   2186  CG  LYS A 138      52.360  66.090  80.550  1.00  0.00           C
ATOM   2187  HG1 LYS A 138      52.710  65.080  80.230  1.00  0.00           H
ATOM   2188  HG2 LYS A 138      51.390  66.040  81.080  1.00  0.00           H
ATOM   2189  CD  LYS A 138      53.440  66.580  81.520  1.00  0.00           C
ATOM   2190  HD1 LYS A 138      53.690  65.780  82.250  1.00  0.00           H
ATOM   2191  HD2 LYS A 138      52.950  67.300  82.220  1.00  0.00           H
ATOM   2192  CE  LYS A 138      54.620  67.100  80.800  1.00  0.00           C
ATOM   2193  HE1 LYS A 138      54.350  68.060  80.290  1.00  0.00           H
ATOM   2194  HE2 LYS A 138      55.000  66.320  80.100  1.00  0.00           H
ATOM   2195  NZ  LYS A 138      55.700  67.470  81.740  1.00  0.00           N
ATOM   2196  HZ1 LYS A 138      56.550  67.850  81.300  1.00  0.00           H
ATOM   2197  HZ2 LYS A 138      56.030  66.730  82.390  1.00  0.00           H
ATOM   2198  HZ3 LYS A 138      55.410  68.300  82.310  1.00  0.00           H
ATOM   2199  C   LYS A 138      50.470  67.480  77.510  1.00  0.00           C
ATOM   2200  O   LYS A 138      50.100  68.560  77.960  1.00  0.00           O
ATOM   2201  N   ILE A 139      50.530  67.240  76.240  1.00  0.00           N
ATOM   2202  HN  ILE A 139      50.850  66.310  76.060  1.00  0.00           H
ATOM   2203  CA  ILE A 139      49.980  68.110  75.150  1.00  0.00           C
ATOM   2204  HA  ILE A 139      50.290  69.110  75.420  1.00  0.00           H
ATOM   2205  CB  ILE A 139      50.550  67.790  73.710  1.00  0.00           C
ATOM   2206  HB  ILE A 139      50.240  68.600  73.010  1.00  0.00           H
ATOM   2207  CG2 ILE A 139      52.110  67.930  73.700  1.00  0.00           C
ATOM   2208 HG21 ILE A 139      52.570  67.120  74.310  1.00  0.00           H
ATOM   2209 HG22 ILE A 139      52.440  68.830  74.250  1.00  0.00           H
ATOM   2210 HG23 ILE A 139      52.380  67.970  72.630  1.00  0.00           H
ATOM   2211  CG1 ILE A 139      50.000  66.420  73.190  1.00  0.00           C
ATOM   2212 HG11 ILE A 139      48.900  66.420  73.380  1.00  0.00           H
ATOM   2213 HG12 ILE A 139      50.450  65.710  73.910  1.00  0.00           H
ATOM   2214  CD  ILE A 139      50.380  66.080  71.680  1.00  0.00           C
ATOM   2215  HD1 ILE A 139      50.120  65.010  71.510  1.00  0.00           H
ATOM   2216  HD2 ILE A 139      51.480  66.160  71.550  1.00  0.00           H
ATOM   2217  HD3 ILE A 139      49.820  66.700  70.950  1.00  0.00           H
ATOM   2218  C   ILE A 139      48.430  68.180  75.210  1.00  0.00           C
ATOM   2219  O   ILE A 139      47.670  67.260  75.570  1.00  0.00           O
ATOM   2220  N   SER A 140      47.910  69.370  74.920  1.00  0.00           N
ATOM   2221  HN  SER A 140      48.530  70.060  74.540  1.00  0.00           H
ATOM   2222  CA  SER A 140      46.500  69.720  74.790  1.00  0.00           C
ATOM   2223  HA  SER A 140      46.110  69.330  75.710  1.00  0.00           H
ATOM   2224  CB  SER A 140      46.160  71.210  74.830  1.00  0.00           C
ATOM   2225  HB1 SER A 140      46.860  71.760  75.500  1.00  0.00           H
ATOM   2226  HB2 SER A 140      45.180  71.400  75.310  1.00  0.00           H
ATOM   2227  OG  SER A 140      46.150  71.800  73.530  1.00  0.00           O
ATOM   2228  HG1 SER A 140      46.060  72.750  73.550  1.00  0.00           H
ATOM   2229  C   SER A 140      45.640  68.950  73.740  1.00  0.00           C
ATOM   2230  O   SER A 140      46.130  68.520  72.710  1.00  0.00           O
ATOM   2231  N   ASN A 141      44.320  68.620  74.020  1.00  0.00           N
ATOM   2232  HN  ASN A 141      43.930  69.040  74.830  1.00  0.00           H
ATOM   2233  CA  ASN A 141      43.520  67.880  73.030  1.00  0.00           C
ATOM   2234  HA  ASN A 141      44.030  66.930  72.890  1.00  0.00           H
ATOM   2235  CB  ASN A 141      42.070  67.610  73.570  1.00  0.00           C
ATOM   2236  HB1 ASN A 141      41.380  67.220  72.810  1.00  0.00           H
ATOM   2237  HB2 ASN A 141      41.670  68.520  74.080  1.00  0.00           H
ATOM   2238  CG  ASN A 141      42.200  66.520  74.690  1.00  0.00           C
ATOM   2239  OD1 ASN A 141      43.150  65.730  74.800  1.00  0.00           O
ATOM   2240  ND2 ASN A 141      41.120  66.500  75.530  1.00  0.00           N
ATOM   2241 HD21 ASN A 141      41.260  66.060  76.430  1.00  0.00           H
ATOM   2242 HD22 ASN A 141      40.230  66.920  75.330  1.00  0.00           H
ATOM   2243  C   ASN A 141      43.350  68.620  71.720  1.00  0.00           C
ATOM   2244  O   ASN A 141      43.440  68.030  70.660  1.00  0.00           O
ATOM   2245  N   ARG A 142      43.080  70.020  71.760  1.00  0.00           N
ATOM   2246  HN  ARG A 142      42.930  70.460  72.640  1.00  0.00           H
ATOM   2247  CA  ARG A 142      43.060  70.910  70.560  1.00  0.00           C
ATOM   2248  HA  ARG A 142      42.330  70.580  69.850  1.00  0.00           H
ATOM   2249  CB  ARG A 142      42.630  72.380  71.050  1.00  0.00           C
ATOM   2250  HB1 ARG A 142      42.800  72.990  70.130  1.00  0.00           H
ATOM   2251  HB2 ARG A 142      43.380  72.650  71.820  1.00  0.00           H
ATOM   2252  CG  ARG A 142      41.210  72.520  71.400  1.00  0.00           C
ATOM   2253  HG1 ARG A 142      40.920  71.810  72.200  1.00  0.00           H
ATOM   2254  HG2 ARG A 142      40.730  72.250  70.430  1.00  0.00           H
ATOM   2255  CD  ARG A 142      40.740  73.830  71.840  1.00  0.00           C
ATOM   2256  HD1 ARG A 142      41.120  74.660  71.210  1.00  0.00           H
ATOM   2257  HD2 ARG A 142      41.100  73.910  72.890  1.00  0.00           H
ATOM   2258  NE  ARG A 142      39.260  73.870  71.890  1.00  0.00           N
ATOM   2259  HE  ARG A 142      38.840  73.000  71.620  1.00  0.00           H
ATOM   2260  CZ  ARG A 142      38.490  74.950  71.710  1.00  0.00           C
ATOM   2261  NH1 ARG A 142      39.030  76.190  71.800  1.00  0.00           N
ATOM   2262 HH11 ARG A 142      39.980  76.120  72.110  1.00  0.00           H
ATOM   2263 HH12 ARG A 142      38.530  77.040  71.890  1.00  0.00           H
ATOM   2264  NH2 ARG A 142      37.230  74.760  71.350  1.00  0.00           N
ATOM   2265 HH21 ARG A 142      36.730  73.940  71.620  1.00  0.00           H
ATOM   2266 HH22 ARG A 142      36.700  75.590  71.460  1.00  0.00           H
ATOM   2267  C   ARG A 142      44.400  70.870  69.820  1.00  0.00           C
ATOM   2268  O   ARG A 142      44.380  70.910  68.590  1.00  0.00           O
ATOM   2269  N   THR A 143      45.520  70.830  70.570  1.00  0.00           N
ATOM   2270  HN  THR A 143      45.470  70.840  71.570  1.00  0.00           H
ATOM   2271  CA  THR A 143      46.880  70.720  69.980  1.00  0.00           C
ATOM   2272  HA  THR A 143      46.960  71.510  69.250  1.00  0.00           H
ATOM   2273  CB  THR A 143      48.110  70.820  70.880  1.00  0.00           C
ATOM   2274  HB  THR A 143      48.070  70.320  71.880  1.00  0.00           H
ATOM   2275  OG1 THR A 143      48.210  72.220  71.200  1.00  0.00           O
ATOM   2276  HG1 THR A 143      47.420  72.460  71.700  1.00  0.00           H
ATOM   2277  CG2 THR A 143      49.440  70.530  70.140  1.00  0.00           C
ATOM   2278 HG21 THR A 143      49.370  70.670  69.040  1.00  0.00           H
ATOM   2279 HG22 THR A 143      49.790  69.500  70.330  1.00  0.00           H
ATOM   2280 HG23 THR A 143      50.180  71.230  70.580  1.00  0.00           H
ATOM   2281  C   THR A 143      46.940  69.340  69.270  1.00  0.00           C
ATOM   2282  O   THR A 143      47.380  69.250  68.130  1.00  0.00           O
ATOM   2283  N   ALA A 144      46.570  68.220  69.930  1.00  0.00           N
ATOM   2284  HN  ALA A 144      46.380  68.390  70.900  1.00  0.00           H
ATOM   2285  CA  ALA A 144      46.550  66.890  69.300  1.00  0.00           C
ATOM   2286  HA  ALA A 144      47.570  66.680  69.010  1.00  0.00           H
ATOM   2287  CB  ALA A 144      46.160  65.860  70.360  1.00  0.00           C
ATOM   2288  HB1 ALA A 144      45.060  65.910  70.480  1.00  0.00           H
ATOM   2289  HB2 ALA A 144      46.550  66.290  71.300  1.00  0.00           H
ATOM   2290  HB3 ALA A 144      46.500  64.820  70.150  1.00  0.00           H
ATOM   2291  C   ALA A 144      45.750  66.690  68.050  1.00  0.00           C
ATOM   2292  O   ALA A 144      46.270  66.150  67.030  1.00  0.00           O
ATOM   2293  N   ALA A 145      44.550  67.320  67.970  1.00  0.00           N
ATOM   2294  HN  ALA A 145      44.210  67.720  68.820  1.00  0.00           H
ATOM   2295  CA  ALA A 145      43.560  67.340  66.840  1.00  0.00           C
ATOM   2296  HA  ALA A 145      43.270  66.360  66.510  1.00  0.00           H
ATOM   2297  CB  ALA A 145      42.270  68.120  67.160  1.00  0.00           C
ATOM   2298  HB1 ALA A 145      41.580  68.200  66.290  1.00  0.00           H
ATOM   2299  HB2 ALA A 145      42.650  69.120  67.470  1.00  0.00           H
ATOM   2300  HB3 ALA A 145      41.770  67.550  67.970  1.00  0.00           H
ATOM   2301  C   ALA A 145      44.270  68.040  65.640  1.00  0.00           C
ATOM   2302  O   ALA A 145      44.200  67.540  64.520  1.00  0.00           O
ATOM   2303  N   ILE A 146      44.950  69.190  65.870  1.00  0.00           N
ATOM   2304  HN  ILE A 146      44.940  69.650  66.760  1.00  0.00           H
ATOM   2305  CA  ILE A 146      45.590  70.000  64.890  1.00  0.00           C
ATOM   2306  HA  ILE A 146      44.880  70.050  64.060  1.00  0.00           H
ATOM   2307  CB  ILE A 146      45.950  71.390  65.320  1.00  0.00           C
ATOM   2308  HB  ILE A 146      46.420  71.310  66.330  1.00  0.00           H
ATOM   2309  CG2 ILE A 146      46.900  72.170  64.350  1.00  0.00           C
ATOM   2310 HG21 ILE A 146      47.920  71.760  64.410  1.00  0.00           H
ATOM   2311 HG22 ILE A 146      47.070  73.260  64.530  1.00  0.00           H
ATOM   2312 HG23 ILE A 146      46.430  71.980  63.360  1.00  0.00           H
ATOM   2313  CG1 ILE A 146      44.680  72.280  65.640  1.00  0.00           C
ATOM   2314 HG11 ILE A 146      45.210  73.210  65.930  1.00  0.00           H
ATOM   2315 HG12 ILE A 146      44.180  71.900  66.560  1.00  0.00           H
ATOM   2316  CD  ILE A 146      43.600  72.460  64.510  1.00  0.00           C
ATOM   2317  HD1 ILE A 146      42.660  72.840  64.950  1.00  0.00           H
ATOM   2318  HD2 ILE A 146      43.330  71.490  64.030  1.00  0.00           H
ATOM   2319  HD3 ILE A 146      43.870  73.130  63.660  1.00  0.00           H
ATOM   2320  C   ILE A 146      46.780  69.210  64.350  1.00  0.00           C
ATOM   2321  O   ILE A 146      47.060  69.220  63.140  1.00  0.00           O
ATOM   2322  N   ILE A 147      47.540  68.390  65.230  1.00  0.00           N
ATOM   2323  HN  ILE A 147      47.250  68.560  66.170  1.00  0.00           H
ATOM   2324  CA  ILE A 147      48.610  67.430  64.770  1.00  0.00           C
ATOM   2325  HA  ILE A 147      49.330  67.900  64.130  1.00  0.00           H
ATOM   2326  CB  ILE A 147      49.360  66.890  66.000  1.00  0.00           C
ATOM   2327  HB  ILE A 147      48.590  66.480  66.690  1.00  0.00           H
ATOM   2328  CG2 ILE A 147      50.270  65.710  65.500  1.00  0.00           C
ATOM   2329 HG21 ILE A 147      49.740  64.800  65.130  1.00  0.00           H
ATOM   2330 HG22 ILE A 147      50.900  65.450  66.370  1.00  0.00           H
ATOM   2331 HG23 ILE A 147      50.930  66.110  64.690  1.00  0.00           H
ATOM   2332  CG1 ILE A 147      50.190  67.990  66.700  1.00  0.00           C
ATOM   2333 HG11 ILE A 147      50.550  67.680  67.710  1.00  0.00           H
ATOM   2334 HG12 ILE A 147      49.540  68.880  66.770  1.00  0.00           H
ATOM   2335  CD  ILE A 147      51.380  68.560  65.820  1.00  0.00           C
ATOM   2336  HD1 ILE A 147      51.930  69.430  66.210  1.00  0.00           H
ATOM   2337  HD2 ILE A 147      51.080  68.830  64.790  1.00  0.00           H
ATOM   2338  HD3 ILE A 147      52.140  67.740  65.750  1.00  0.00           H
ATOM   2339  C   ILE A 147      48.010  66.420  63.860  1.00  0.00           C
ATOM   2340  O   ILE A 147      48.630  66.090  62.840  1.00  0.00           O
ATOM   2341  N   SER A 148      46.810  65.890  64.190  1.00  0.00           N
ATOM   2342  HN  SER A 148      46.430  66.060  65.100  1.00  0.00           H
ATOM   2343  CA  SER A 148      46.200  64.860  63.340  1.00  0.00           C
ATOM   2344  HA  SER A 148      46.970  64.110  63.200  1.00  0.00           H
ATOM   2345  CB  SER A 148      45.040  64.160  64.120  1.00  0.00           C
ATOM   2346  HB1 SER A 148      44.750  63.290  63.490  1.00  0.00           H
ATOM   2347  HB2 SER A 148      44.170  64.850  64.270  1.00  0.00           H
ATOM   2348  OG  SER A 148      45.470  63.630  65.450  1.00  0.00           O
ATOM   2349  HG1 SER A 148      45.740  64.370  66.000  1.00  0.00           H
ATOM   2350  C   SER A 148      45.780  65.380  61.990  1.00  0.00           C
ATOM   2351  O   SER A 148      46.020  64.830  60.900  1.00  0.00           O
ATOM   2352  N   CYS A 149      45.160  66.550  62.020  1.00  0.00           N
ATOM   2353  HN  CYS A 149      44.750  66.850  62.880  1.00  0.00           H
ATOM   2354  CA  CYS A 149      44.770  67.270  60.790  1.00  0.00           C
ATOM   2355  HA  CYS A 149      44.050  66.570  60.400  1.00  0.00           H
ATOM   2356  CB  CYS A 149      43.910  68.510  61.060  1.00  0.00           C
ATOM   2357  HB1 CYS A 149      43.880  69.180  60.190  1.00  0.00           H
ATOM   2358  HB2 CYS A 149      44.290  69.140  61.890  1.00  0.00           H
ATOM   2359  SG  CYS A 149      42.230  67.850  61.580  1.00  0.00           S
ATOM   2360  HG1 CYS A 149      41.620  69.010  61.330  1.00  0.00           H
ATOM   2361  C   CYS A 149      45.900  67.490  59.770  1.00  0.00           C
ATOM   2362  O   CYS A 149      45.790  67.260  58.530  1.00  0.00           O
ATOM   2363  N   LEU A 150      47.030  67.920  60.370  1.00  0.00           N
ATOM   2364  HN  LEU A 150      46.990  67.990  61.370  1.00  0.00           H
ATOM   2365  CA  LEU A 150      48.320  67.990  59.730  1.00  0.00           C
ATOM   2366  HA  LEU A 150      48.120  68.570  58.830  1.00  0.00           H
ATOM   2367  CB  LEU A 150      49.190  68.800  60.670  1.00  0.00           C
ATOM   2368  HB1 LEU A 150      49.230  68.250  61.640  1.00  0.00           H
ATOM   2369  HB2 LEU A 150      48.640  69.740  60.880  1.00  0.00           H
ATOM   2370  CG  LEU A 150      50.690  69.250  60.370  1.00  0.00           C
ATOM   2371  HG  LEU A 150      50.810  69.700  59.360  1.00  0.00           H
ATOM   2372  CD1 LEU A 150      51.250  70.250  61.370  1.00  0.00           C
ATOM   2373 HD11 LEU A 150      52.260  70.570  61.030  1.00  0.00           H
ATOM   2374 HD12 LEU A 150      51.430  69.690  62.310  1.00  0.00           H
ATOM   2375 HD13 LEU A 150      50.650  71.190  61.420  1.00  0.00           H
ATOM   2376  CD2 LEU A 150      51.510  67.950  60.400  1.00  0.00           C
ATOM   2377 HD21 LEU A 150      51.180  67.260  61.190  1.00  0.00           H
ATOM   2378 HD22 LEU A 150      52.580  68.110  60.640  1.00  0.00           H
ATOM   2379 HD23 LEU A 150      51.500  67.450  59.400  1.00  0.00           H
ATOM   2380  C   LEU A 150      48.870  66.730  59.180  1.00  0.00           C
ATOM   2381  O   LEU A 150      49.290  66.750  58.050  1.00  0.00           O
ATOM   2382  N   LEU A 151      48.860  65.580  59.860  1.00  0.00           N
ATOM   2383  HN  LEU A 151      48.500  65.630  60.790  1.00  0.00           H
ATOM   2384  CA  LEU A 151      49.140  64.250  59.410  1.00  0.00           C
ATOM   2385  HA  LEU A 151      50.120  64.300  58.940  1.00  0.00           H
ATOM   2386  CB  LEU A 151      49.220  63.200  60.600  1.00  0.00           C
ATOM   2387  HB1 LEU A 151      49.370  62.160  60.220  1.00  0.00           H
ATOM   2388  HB2 LEU A 151      48.280  63.260  61.190  1.00  0.00           H
ATOM   2389  CG  LEU A 151      50.390  63.450  61.630  1.00  0.00           C
ATOM   2390  HG  LEU A 151      50.140  64.430  62.090  1.00  0.00           H
ATOM   2391  CD1 LEU A 151      50.270  62.490  62.760  1.00  0.00           C
ATOM   2392 HD11 LEU A 151      51.140  62.560  63.440  1.00  0.00           H
ATOM   2393 HD12 LEU A 151      50.250  61.460  62.360  1.00  0.00           H
ATOM   2394 HD13 LEU A 151      49.470  62.710  63.490  1.00  0.00           H
ATOM   2395  CD2 LEU A 151      51.830  63.640  61.120  1.00  0.00           C
ATOM   2396 HD21 LEU A 151      52.350  64.110  61.970  1.00  0.00           H
ATOM   2397 HD22 LEU A 151      51.860  64.280  60.210  1.00  0.00           H
ATOM   2398 HD23 LEU A 151      52.210  62.600  60.970  1.00  0.00           H
ATOM   2399  C   LEU A 151      48.280  63.760  58.280  1.00  0.00           C
ATOM   2400  O   LEU A 151      48.850  63.220  57.340  1.00  0.00           O
ATOM   2401  N   TRP A 152      46.980  63.920  58.270  1.00  0.00           N
ATOM   2402  HN  TRP A 152      46.570  64.320  59.080  1.00  0.00           H
ATOM   2403  CA  TRP A 152      46.100  63.670  57.150  1.00  0.00           C
ATOM   2404  HA  TRP A 152      46.320  62.670  56.790  1.00  0.00           H
ATOM   2405  CB  TRP A 152      44.630  63.840  57.350  1.00  0.00           C
ATOM   2406  HB1 TRP A 152      44.110  63.820  56.370  1.00  0.00           H
ATOM   2407  HB2 TRP A 152      44.580  64.860  57.790  1.00  0.00           H
ATOM   2408  CG  TRP A 152      44.000  62.800  58.200  1.00  0.00           C
ATOM   2409  CD1 TRP A 152      43.570  62.990  59.510  1.00  0.00           C
ATOM   2410  HD1 TRP A 152      43.600  63.930  60.040  1.00  0.00           H
ATOM   2411  NE1 TRP A 152      43.190  61.730  60.070  1.00  0.00           N
ATOM   2412  HE1 TRP A 152      42.960  61.550  61.000  1.00  0.00           H
ATOM   2413  CE2 TRP A 152      43.430  60.760  59.080  1.00  0.00           C
ATOM   2414  CD2 TRP A 152      43.850  61.400  57.900  1.00  0.00           C
ATOM   2415  CE3 TRP A 152      44.060  60.650  56.780  1.00  0.00           C
ATOM   2416  HE3 TRP A 152      44.420  61.050  55.840  1.00  0.00           H
ATOM   2417  CZ3 TRP A 152      43.840  59.260  56.730  1.00  0.00           C
ATOM   2418  HZ3 TRP A 152      43.950  58.670  55.840  1.00  0.00           H
ATOM   2419  CZ2 TRP A 152      43.120  59.380  59.070  1.00  0.00           C
ATOM   2420  HZ2 TRP A 152      42.640  58.990  59.950  1.00  0.00           H
ATOM   2421  CH2 TRP A 152      43.310  58.630  57.850  1.00  0.00           C
ATOM   2422  HH2 TRP A 152      43.070  57.580  57.840  1.00  0.00           H
ATOM   2423  C   TRP A 152      46.490  64.530  55.930  1.00  0.00           C
ATOM   2424  O   TRP A 152      46.520  63.970  54.850  1.00  0.00           O
ATOM   2425  N   GLY A 153      46.800  65.790  56.120  1.00  0.00           N
ATOM   2426  HN  GLY A 153      46.760  66.130  57.060  1.00  0.00           H
ATOM   2427  CA  GLY A 153      47.290  66.550  55.000  1.00  0.00           C
ATOM   2428  HA1 GLY A 153      47.410  67.570  55.320  1.00  0.00           H
ATOM   2429  HA2 GLY A 153      46.570  66.610  54.190  1.00  0.00           H
ATOM   2430  C   GLY A 153      48.620  66.170  54.420  1.00  0.00           C
ATOM   2431  O   GLY A 153      48.830  65.990  53.250  1.00  0.00           O
ATOM   2432  N   ILE A 154      49.600  65.890  55.290  1.00  0.00           N
ATOM   2433  HN  ILE A 154      49.450  66.070  56.270  1.00  0.00           H
ATOM   2434  CA  ILE A 154      50.830  65.270  54.900  1.00  0.00           C
ATOM   2435  HA  ILE A 154      51.350  65.840  54.150  1.00  0.00           H
ATOM   2436  CB  ILE A 154      51.820  65.020  56.070  1.00  0.00           C
ATOM   2437  HB  ILE A 154      51.200  64.560  56.870  1.00  0.00           H
ATOM   2438  CG2 ILE A 154      52.900  63.930  55.840  1.00  0.00           C
ATOM   2439 HG21 ILE A 154      52.460  62.950  55.530  1.00  0.00           H
ATOM   2440 HG22 ILE A 154      53.570  63.790  56.710  1.00  0.00           H
ATOM   2441 HG23 ILE A 154      53.560  64.160  54.970  1.00  0.00           H
ATOM   2442  CG1 ILE A 154      52.420  66.240  56.700  1.00  0.00           C
ATOM   2443 HG11 ILE A 154      52.950  66.040  57.650  1.00  0.00           H
ATOM   2444 HG12 ILE A 154      51.630  66.940  57.040  1.00  0.00           H
ATOM   2445  CD  ILE A 154      53.320  67.000  55.710  1.00  0.00           C
ATOM   2446  HD1 ILE A 154      54.290  66.490  55.560  1.00  0.00           H
ATOM   2447  HD2 ILE A 154      53.690  67.980  56.100  1.00  0.00           H
ATOM   2448  HD3 ILE A 154      52.780  67.120  54.750  1.00  0.00           H
ATOM   2449  C   ILE A 154      50.610  63.990  54.160  1.00  0.00           C
ATOM   2450  O   ILE A 154      51.170  63.630  53.180  1.00  0.00           O
ATOM   2451  N   THR A 155      49.660  63.200  54.660  1.00  0.00           N
ATOM   2452  HN  THR A 155      49.250  63.440  55.540  1.00  0.00           H
ATOM   2453  CA  THR A 155      49.240  61.900  54.050  1.00  0.00           C
ATOM   2454  HA  THR A 155      50.140  61.340  53.830  1.00  0.00           H
ATOM   2455  CB  THR A 155      48.410  61.070  55.030  1.00  0.00           C
ATOM   2456  HB  THR A 155      47.530  61.710  55.280  1.00  0.00           H
ATOM   2457  OG1 THR A 155      49.190  60.700  56.180  1.00  0.00           O
ATOM   2458  HG1 THR A 155      49.210  61.510  56.680  1.00  0.00           H
ATOM   2459  CG2 THR A 155      47.950  59.740  54.320  1.00  0.00           C
ATOM   2460 HG21 THR A 155      47.280  59.930  53.460  1.00  0.00           H
ATOM   2461 HG22 THR A 155      47.300  59.060  54.910  1.00  0.00           H
ATOM   2462 HG23 THR A 155      48.850  59.190  53.980  1.00  0.00           H
ATOM   2463  C   THR A 155      48.530  62.090  52.670  1.00  0.00           C
ATOM   2464  O   THR A 155      48.830  61.360  51.770  1.00  0.00           O
ATOM   2465  N   ILE A 156      47.660  63.120  52.490  1.00  0.00           N
ATOM   2466  HN  ILE A 156      47.310  63.730  53.190  1.00  0.00           H
ATOM   2467  CA  ILE A 156      47.290  63.570  51.150  1.00  0.00           C
ATOM   2468  HA  ILE A 156      46.710  62.790  50.670  1.00  0.00           H
ATOM   2469  CB  ILE A 156      46.230  64.720  51.240  1.00  0.00           C
ATOM   2470  HB  ILE A 156      46.580  65.410  52.040  1.00  0.00           H
ATOM   2471  CG2 ILE A 156      46.090  65.520  49.920  1.00  0.00           C
ATOM   2472 HG21 ILE A 156      46.980  66.130  49.690  1.00  0.00           H
ATOM   2473 HG22 ILE A 156      45.210  66.210  49.990  1.00  0.00           H
ATOM   2474 HG23 ILE A 156      45.930  64.850  49.040  1.00  0.00           H
ATOM   2475  CG1 ILE A 156      44.840  64.110  51.690  1.00  0.00           C
ATOM   2476 HG11 ILE A 156      45.040  63.260  52.380  1.00  0.00           H
ATOM   2477 HG12 ILE A 156      44.300  63.860  50.760  1.00  0.00           H
ATOM   2478  CD  ILE A 156      43.990  65.200  52.370  1.00  0.00           C
ATOM   2479  HD1 ILE A 156      44.370  65.490  53.360  1.00  0.00           H
ATOM   2480  HD2 ILE A 156      42.950  64.810  52.410  1.00  0.00           H
ATOM   2481  HD3 ILE A 156      43.860  66.150  51.810  1.00  0.00           H
ATOM   2482  C   ILE A 156      48.440  63.980  50.280  1.00  0.00           C
ATOM   2483  O   ILE A 156      48.510  63.510  49.140  1.00  0.00           O
ATOM   2484  N   GLY A 157      49.480  64.680  50.870  1.00  0.00           N
ATOM   2485  HN  GLY A 157      49.400  64.940  51.830  1.00  0.00           H
ATOM   2486  CA  GLY A 157      50.640  65.140  50.120  1.00  0.00           C
ATOM   2487  HA1 GLY A 157      51.270  65.760  50.730  1.00  0.00           H
ATOM   2488  HA2 GLY A 157      50.280  65.730  49.290  1.00  0.00           H
ATOM   2489  C   GLY A 157      51.510  64.010  49.650  1.00  0.00           C
ATOM   2490  O   GLY A 157      52.170  64.090  48.670  1.00  0.00           O
ATOM   2491  N   LEU A 158      51.460  62.850  50.320  1.00  0.00           N
ATOM   2492  HN  LEU A 158      50.950  62.780  51.180  1.00  0.00           H
ATOM   2493  CA  LEU A 158      52.060  61.630  49.760  1.00  0.00           C
ATOM   2494  HA  LEU A 158      53.080  61.790  49.460  1.00  0.00           H
ATOM   2495  CB  LEU A 158      52.080  60.670  50.940  1.00  0.00           C
ATOM   2496  HB1 LEU A 158      52.430  59.670  50.590  1.00  0.00           H
ATOM   2497  HB2 LEU A 158      51.060  60.510  51.360  1.00  0.00           H
ATOM   2498  CG  LEU A 158      53.030  61.020  52.100  1.00  0.00           C
ATOM   2499  HG  LEU A 158      52.830  62.040  52.500  1.00  0.00           H
ATOM   2500  CD1 LEU A 158      52.830  60.030  53.230  1.00  0.00           C
ATOM   2501 HD11 LEU A 158      53.290  60.410  54.170  1.00  0.00           H
ATOM   2502 HD12 LEU A 158      53.360  59.090  53.000  1.00  0.00           H
ATOM   2503 HD13 LEU A 158      51.770  59.890  53.550  1.00  0.00           H
ATOM   2504  CD2 LEU A 158      54.500  61.080  51.660  1.00  0.00           C
ATOM   2505 HD21 LEU A 158      54.670  61.700  50.760  1.00  0.00           H
ATOM   2506 HD22 LEU A 158      54.770  60.060  51.300  1.00  0.00           H
ATOM   2507 HD23 LEU A 158      55.240  61.350  52.450  1.00  0.00           H
ATOM   2508  C   LEU A 158      51.250  60.810  48.730  1.00  0.00           C
ATOM   2509  O   LEU A 158      51.660  59.680  48.400  1.00  0.00           O
ATOM   2510  N   THR A 159      49.950  61.210  48.480  1.00  0.00           N
ATOM   2511  HN  THR A 159      49.620  62.010  48.960  1.00  0.00           H
ATOM   2512  CA  THR A 159      49.040  60.380  47.670  1.00  0.00           C
ATOM   2513  HA  THR A 159      49.660  59.530  47.450  1.00  0.00           H
ATOM   2514  CB  THR A 159      47.920  59.820  48.520  1.00  0.00           C
ATOM   2515  HB  THR A 159      47.210  60.660  48.740  1.00  0.00           H
ATOM   2516  OG1 THR A 159      48.340  59.370  49.760  1.00  0.00           O
ATOM   2517  HG1 THR A 159      48.350  60.200  50.230  1.00  0.00           H
ATOM   2518  CG2 THR A 159      47.180  58.640  47.820  1.00  0.00           C
ATOM   2519 HG21 THR A 159      47.940  57.950  47.390  1.00  0.00           H
ATOM   2520 HG22 THR A 159      46.530  59.070  47.040  1.00  0.00           H
ATOM   2521 HG23 THR A 159      46.660  57.930  48.510  1.00  0.00           H
ATOM   2522  C   THR A 159      48.580  61.050  46.380  1.00  0.00           C
ATOM   2523  O   THR A 159      48.100  60.330  45.490  1.00  0.00           O
ATOM   2524  N   VAL A 160      48.860  62.310  46.140  1.00  0.00           N
ATOM   2525  HN  VAL A 160      49.260  62.740  46.940  1.00  0.00           H
ATOM   2526  CA  VAL A 160      48.500  63.050  44.920  1.00  0.00           C
ATOM   2527  HA  VAL A 160      47.440  62.900  44.840  1.00  0.00           H
ATOM   2528  CB  VAL A 160      48.730  64.590  44.920  1.00  0.00           C
ATOM   2529  HB  VAL A 160      48.430  64.910  43.890  1.00  0.00           H
ATOM   2530  CG1 VAL A 160      47.690  65.080  45.930  1.00  0.00           C
ATOM   2531 HG11 VAL A 160      46.660  64.890  45.600  1.00  0.00           H
ATOM   2532 HG12 VAL A 160      47.830  66.180  46.060  1.00  0.00           H
ATOM   2533 HG13 VAL A 160      47.800  64.680  46.970  1.00  0.00           H
ATOM   2534  CG2 VAL A 160      50.200  64.950  45.360  1.00  0.00           C
ATOM   2535 HG21 VAL A 160      50.230  66.060  45.180  1.00  0.00           H
ATOM   2536 HG22 VAL A 160      50.880  64.430  44.660  1.00  0.00           H
ATOM   2537 HG23 VAL A 160      50.440  64.770  46.420  1.00  0.00           H
ATOM   2538  C   VAL A 160      49.110  62.480  43.600  1.00  0.00           C
ATOM   2539  O   VAL A 160      48.550  62.560  42.480  1.00  0.00           O
ATOM   2540  N   HSD A 161      50.310  61.930  43.600  1.00  0.00           N
ATOM   2541  HN  HSD A 161      50.830  61.980  44.460  1.00  0.00           H
ATOM   2542  CA  HSD A 161      51.020  61.470  42.450  1.00  0.00           C
ATOM   2543  HA  HSD A 161      51.060  62.350  41.810  1.00  0.00           H
ATOM   2544  CB  HSD A 161      52.360  60.900  42.780  1.00  0.00           C
ATOM   2545  HB1 HSD A 161      53.220  61.580  43.000  1.00  0.00           H
ATOM   2546  HB2 HSD A 161      52.780  60.390  41.880  1.00  0.00           H
ATOM   2547  ND1 HSD A 161      52.430  60.100  45.200  1.00  0.00           N
ATOM   2548  HD1 HSD A 161      52.230  60.950  45.680  1.00  0.00           H
ATOM   2549  CG  HSD A 161      52.430  59.840  43.850  1.00  0.00           C
ATOM   2550  CE1 HSD A 161      52.700  58.860  45.880  1.00  0.00           C
ATOM   2551  HE1 HSD A 161      52.850  58.850  46.960  1.00  0.00           H
ATOM   2552  NE2 HSD A 161      52.810  57.890  44.980  1.00  0.00           N
ATOM   2553  CD2 HSD A 161      52.670  58.490  43.760  1.00  0.00           C
ATOM   2554  HD2 HSD A 161      52.760  57.990  42.810  1.00  0.00           H
ATOM   2555  C   HSD A 161      50.280  60.390  41.600  1.00  0.00           C
ATOM   2556  O   HSD A 161      50.500  60.190  40.430  1.00  0.00           O
ATOM   2557  N   LEU A 162      49.510  59.510  42.210  1.00  0.00           N
ATOM   2558  HN  LEU A 162      49.490  59.510  43.210  1.00  0.00           H
ATOM   2559  CA  LEU A 162      48.760  58.460  41.550  1.00  0.00           C
ATOM   2560  HA  LEU A 162      49.440  57.870  40.960  1.00  0.00           H
ATOM   2561  CB  LEU A 162      47.940  57.500  42.490  1.00  0.00           C
ATOM   2562  HB1 LEU A 162      47.280  56.710  42.060  1.00  0.00           H
ATOM   2563  HB2 LEU A 162      47.220  58.110  43.090  1.00  0.00           H
ATOM   2564  CG  LEU A 162      48.820  56.660  43.460  1.00  0.00           C
ATOM   2565  HG  LEU A 162      49.640  57.340  43.770  1.00  0.00           H
ATOM   2566  CD1 LEU A 162      48.040  56.260  44.680  1.00  0.00           C
ATOM   2567 HD11 LEU A 162      47.580  57.170  45.140  1.00  0.00           H
ATOM   2568 HD12 LEU A 162      48.770  55.880  45.430  1.00  0.00           H
ATOM   2569 HD13 LEU A 162      47.290  55.500  44.400  1.00  0.00           H
ATOM   2570  CD2 LEU A 162      49.540  55.440  42.740  1.00  0.00           C
ATOM   2571 HD21 LEU A 162      50.380  54.970  43.320  1.00  0.00           H
ATOM   2572 HD22 LEU A 162      50.080  55.890  41.890  1.00  0.00           H
ATOM   2573 HD23 LEU A 162      48.820  54.730  42.300  1.00  0.00           H
ATOM   2574  C   LEU A 162      47.720  58.900  40.530  1.00  0.00           C
ATOM   2575  O   LEU A 162      47.360  58.200  39.570  1.00  0.00           O
ATOM   2576  N   LEU A 163      47.080  60.060  40.840  1.00  0.00           N
ATOM   2577  HN  LEU A 163      47.300  60.530  41.690  1.00  0.00           H
ATOM   2578  CA  LEU A 163      45.910  60.600  40.060  1.00  0.00           C
ATOM   2579  HA  LEU A 163      45.130  59.850  40.000  1.00  0.00           H
ATOM   2580  CB  LEU A 163      45.270  61.910  40.770  1.00  0.00           C
ATOM   2581  HB1 LEU A 163      44.550  62.260  40.000  1.00  0.00           H
ATOM   2582  HB2 LEU A 163      46.060  62.690  40.870  1.00  0.00           H
ATOM   2583  CG  LEU A 163      44.600  61.720  42.070  1.00  0.00           C
ATOM   2584  HG  LEU A 163      45.320  61.240  42.770  1.00  0.00           H
ATOM   2585  CD1 LEU A 163      44.330  63.100  42.620  1.00  0.00           C
ATOM   2586 HD11 LEU A 163      43.760  63.800  41.950  1.00  0.00           H
ATOM   2587 HD12 LEU A 163      45.350  63.520  42.810  1.00  0.00           H
ATOM   2588 HD13 LEU A 163      43.820  63.080  43.610  1.00  0.00           H
ATOM   2589  CD2 LEU A 163      43.400  60.800  42.000  1.00  0.00           C
ATOM   2590 HD21 LEU A 163      42.640  61.230  41.310  1.00  0.00           H
ATOM   2591 HD22 LEU A 163      43.080  60.830  43.070  1.00  0.00           H
ATOM   2592 HD23 LEU A 163      43.660  59.760  41.760  1.00  0.00           H
ATOM   2593  C   LEU A 163      46.280  60.990  38.570  1.00  0.00           C
ATOM   2594  O   LEU A 163      45.410  60.900  37.660  1.00  0.00           O
ATOM   2595  N   LYS A 164      47.580  61.490  38.370  1.00  0.00           N
ATOM   2596  HN  LYS A 164      48.220  61.640  39.120  1.00  0.00           H
ATOM   2597  CA  LYS A 164      48.120  61.810  37.050  1.00  0.00           C
ATOM   2598  HA  LYS A 164      47.350  62.160  36.380  1.00  0.00           H
ATOM   2599  CB  LYS A 164      49.100  62.990  37.190  1.00  0.00           C
ATOM   2600  HB1 LYS A 164      48.480  63.840  37.560  1.00  0.00           H
ATOM   2601  HB2 LYS A 164      49.610  63.300  36.250  1.00  0.00           H
ATOM   2602  CG  LYS A 164      50.140  62.700  38.260  1.00  0.00           C
ATOM   2603  HG1 LYS A 164      50.600  61.730  37.980  1.00  0.00           H
ATOM   2604  HG2 LYS A 164      49.660  62.550  39.260  1.00  0.00           H
ATOM   2605  CD  LYS A 164      51.160  63.790  38.480  1.00  0.00           C
ATOM   2606  HD1 LYS A 164      52.050  63.590  37.840  1.00  0.00           H
ATOM   2607  HD2 LYS A 164      51.570  63.680  39.510  1.00  0.00           H
ATOM   2608  CE  LYS A 164      50.710  65.190  38.060  1.00  0.00           C
ATOM   2609  HE1 LYS A 164      49.780  65.380  38.640  1.00  0.00           H
ATOM   2610  HE2 LYS A 164      50.600  65.320  36.970  1.00  0.00           H
ATOM   2611  NZ  LYS A 164      51.670  66.210  38.580  1.00  0.00           N
ATOM   2612  HZ1 LYS A 164      51.280  67.170  38.410  1.00  0.00           H
ATOM   2613  HZ2 LYS A 164      52.550  66.010  38.070  1.00  0.00           H
ATOM   2614  HZ3 LYS A 164      51.950  66.140  39.580  1.00  0.00           H
ATOM   2615  C   LYS A 164      48.800  60.630  36.280  1.00  0.00           C
ATOM   2616  O   LYS A 164      49.630  60.750  35.350  1.00  0.00           O
ATOM   2617  N   LYS A 165      48.510  59.430  36.720  1.00  0.00           N
ATOM   2618  HN  LYS A 165      47.940  59.290  37.520  1.00  0.00           H
ATOM   2619  CA  LYS A 165      48.970  58.130  36.040  1.00  0.00           C
ATOM   2620  HA  LYS A 165      49.770  58.300  35.350  1.00  0.00           H
ATOM   2621  CB  LYS A 165      49.440  57.120  37.140  1.00  0.00           C
ATOM   2622  HB1 LYS A 165      49.910  56.190  36.740  1.00  0.00           H
ATOM   2623  HB2 LYS A 165      48.550  56.730  37.680  1.00  0.00           H
ATOM   2624  CG  LYS A 165      50.420  57.620  38.150  1.00  0.00           C
ATOM   2625  HG1 LYS A 165      50.610  56.710  38.760  1.00  0.00           H
ATOM   2626  HG2 LYS A 165      49.860  58.390  38.730  1.00  0.00           H
ATOM   2627  CD  LYS A 165      51.740  58.170  37.570  1.00  0.00           C
ATOM   2628  HD1 LYS A 165      51.450  59.100  37.030  1.00  0.00           H
ATOM   2629  HD2 LYS A 165      52.090  57.410  36.830  1.00  0.00           H
ATOM   2630  CE  LYS A 165      52.760  58.350  38.600  1.00  0.00           C
ATOM   2631  HE1 LYS A 165      53.190  57.370  38.860  1.00  0.00           H
ATOM   2632  HE2 LYS A 165      52.290  58.820  39.490  1.00  0.00           H
ATOM   2633  NZ  LYS A 165      53.890  59.150  38.190  1.00  0.00           N
ATOM   2634  HZ1 LYS A 165      53.510  60.090  37.940  1.00  0.00           H
ATOM   2635  HZ2 LYS A 165      54.410  58.670  37.440  1.00  0.00           H
ATOM   2636  HZ3 LYS A 165      54.560  59.410  38.940  1.00  0.00           H
ATOM   2637  C   LYS A 165      47.780  57.570  35.270  1.00  0.00           C
ATOM   2638  O   LYS A 165      46.680  57.510  35.760  1.00  0.00           O
ATOM   2639  N   LYS A 166      48.050  57.140  34.040  1.00  0.00           N
ATOM   2640  HN  LYS A 166      48.980  56.950  33.730  1.00  0.00           H
ATOM   2641  CA  LYS A 166      47.090  57.170  32.920  1.00  0.00           C
ATOM   2642  HA  LYS A 166      46.160  57.670  33.170  1.00  0.00           H
ATOM   2643  CB  LYS A 166      47.550  57.780  31.530  1.00  0.00           C
ATOM   2644  HB1 LYS A 166      46.720  57.690  30.800  1.00  0.00           H
ATOM   2645  HB2 LYS A 166      48.470  57.250  31.230  1.00  0.00           H
ATOM   2646  CG  LYS A 166      48.020  59.300  31.660  1.00  0.00           C
ATOM   2647  HG1 LYS A 166      48.760  59.470  30.850  1.00  0.00           H
ATOM   2648  HG2 LYS A 166      48.590  59.420  32.600  1.00  0.00           H
ATOM   2649  CD  LYS A 166      46.790  60.250  31.660  1.00  0.00           C
ATOM   2650  HD1 LYS A 166      46.190  59.880  32.520  1.00  0.00           H
ATOM   2651  HD2 LYS A 166      46.140  60.120  30.770  1.00  0.00           H
ATOM   2652  CE  LYS A 166      47.130  61.670  31.870  1.00  0.00           C
ATOM   2653  HE1 LYS A 166      47.850  62.140  31.170  1.00  0.00           H
ATOM   2654  HE2 LYS A 166      47.560  61.770  32.890  1.00  0.00           H
ATOM   2655  NZ  LYS A 166      45.890  62.540  31.740  1.00  0.00           N
ATOM   2656  HZ1 LYS A 166      46.110  63.500  31.400  1.00  0.00           H
ATOM   2657  HZ2 LYS A 166      45.520  62.590  32.720  1.00  0.00           H
ATOM   2658  HZ3 LYS A 166      45.100  62.150  31.180  1.00  0.00           H
ATOM   2659  C   LYS A 166      46.660  55.740  32.620  1.00  0.00           C
ATOM   2660  O   LYS A 166      46.030  55.430  31.600  1.00  0.00           O
ATOM   2661  N   MET A 167      46.930  54.840  33.600  1.00  0.00           N
ATOM   2662  HN  MET A 167      47.390  55.120  34.440  1.00  0.00           H
ATOM   2663  CA  MET A 167      46.530  53.440  33.580  1.00  0.00           C
ATOM   2664  HA  MET A 167      46.950  53.010  32.690  1.00  0.00           H
ATOM   2665  CB  MET A 167      47.080  52.500  34.660  1.00  0.00           C
ATOM   2666  HB1 MET A 167      46.500  51.570  34.510  1.00  0.00           H
ATOM   2667  HB2 MET A 167      46.910  52.800  35.720  1.00  0.00           H
ATOM   2668  CG  MET A 167      48.610  52.220  34.680  1.00  0.00           C
ATOM   2669  HG1 MET A 167      49.000  51.860  33.700  1.00  0.00           H
ATOM   2670  HG2 MET A 167      48.870  51.310  35.260  1.00  0.00           H
ATOM   2671  SD  MET A 167      49.530  53.670  35.270  1.00  0.00           S
ATOM   2672  CE  MET A 167      50.680  52.900  36.420  1.00  0.00           C
ATOM   2673  HE1 MET A 167      50.140  52.800  37.390  1.00  0.00           H
ATOM   2674  HE2 MET A 167      51.480  53.580  36.780  1.00  0.00           H
ATOM   2675  HE3 MET A 167      51.260  52.020  36.100  1.00  0.00           H
ATOM   2676  C   MET A 167      45.020  53.150  33.420  1.00  0.00           C
ATOM   2677  O   MET A 167      44.740  52.300  32.550  1.00  0.00           O
ATOM   2678  N   PRO A 168      44.070  53.710  34.190  1.00  0.00           N
ATOM   2679  CD  PRO A 168      44.280  54.670  35.230  1.00  0.00           C
ATOM   2680  HD1 PRO A 168      44.440  55.660  34.770  1.00  0.00           H
ATOM   2681  HD2 PRO A 168      45.170  54.470  35.860  1.00  0.00           H
ATOM   2682  CA  PRO A 168      42.620  53.350  34.010  1.00  0.00           C
ATOM   2683  HA  PRO A 168      42.530  52.290  34.190  1.00  0.00           H
ATOM   2684  CB  PRO A 168      41.960  54.180  35.080  1.00  0.00           C
ATOM   2685  HB1 PRO A 168      41.090  53.660  35.520  1.00  0.00           H
ATOM   2686  HB2 PRO A 168      41.620  55.180  34.730  1.00  0.00           H
ATOM   2687  CG  PRO A 168      43.030  54.570  36.120  1.00  0.00           C
ATOM   2688  HG1 PRO A 168      42.730  55.510  36.640  1.00  0.00           H
ATOM   2689  HG2 PRO A 168      43.310  53.870  36.940  1.00  0.00           H
ATOM   2690  C   PRO A 168      42.130  53.740  32.580  1.00  0.00           C
ATOM   2691  O   PRO A 168      42.180  54.930  32.230  1.00  0.00           O
ATOM   2692  N   ILE A 169      41.570  52.830  31.780  1.00  0.00           N
ATOM   2693  HN  ILE A 169      41.530  51.880  32.090  1.00  0.00           H
ATOM   2694  CA  ILE A 169      41.120  53.110  30.410  1.00  0.00           C
ATOM   2695  HA  ILE A 169      41.160  54.160  30.170  1.00  0.00           H
ATOM   2696  CB  ILE A 169      42.040  52.500  29.380  1.00  0.00           C
ATOM   2697  HB  ILE A 169      43.020  53.010  29.460  1.00  0.00           H
ATOM   2698  CG2 ILE A 169      42.500  51.080  29.820  1.00  0.00           C
ATOM   2699 HG21 ILE A 169      43.250  51.240  30.620  1.00  0.00           H
ATOM   2700 HG22 ILE A 169      42.990  50.640  28.930  1.00  0.00           H
ATOM   2701 HG23 ILE A 169      41.660  50.400  30.050  1.00  0.00           H
ATOM   2702  CG1 ILE A 169      41.560  52.440  27.940  1.00  0.00           C
ATOM   2703 HG11 ILE A 169      40.510  52.090  27.960  1.00  0.00           H
ATOM   2704 HG12 ILE A 169      41.980  51.590  27.380  1.00  0.00           H
ATOM   2705  CD  ILE A 169      41.620  53.710  27.120  1.00  0.00           C
ATOM   2706  HD1 ILE A 169      40.940  54.510  27.470  1.00  0.00           H
ATOM   2707  HD2 ILE A 169      41.350  53.520  26.060  1.00  0.00           H
ATOM   2708  HD3 ILE A 169      42.650  54.140  27.110  1.00  0.00           H
ATOM   2709  C   ILE A 169      39.670  52.750  30.290  1.00  0.00           C
ATOM   2710  O   ILE A 169      39.130  51.790  30.750  1.00  0.00           O
ATOM   2711  N   GLN A 170      38.880  53.730  29.700  1.00  0.00           N
ATOM   2712  HN  GLN A 170      39.290  54.610  29.490  1.00  0.00           H
ATOM   2713  CA  GLN A 170      37.420  53.690  29.740  1.00  0.00           C
ATOM   2714  HA  GLN A 170      37.050  52.930  30.420  1.00  0.00           H
ATOM   2715  CB  GLN A 170      36.800  54.970  30.390  1.00  0.00           C
ATOM   2716  HB1 GLN A 170      35.700  55.020  30.200  1.00  0.00           H
ATOM   2717  HB2 GLN A 170      37.320  55.790  29.840  1.00  0.00           H
ATOM   2718  CG  GLN A 170      36.950  55.110  31.920  1.00  0.00           C
ATOM   2719  HG1 GLN A 170      36.380  54.260  32.350  1.00  0.00           H
ATOM   2720  HG2 GLN A 170      36.460  56.020  32.330  1.00  0.00           H
ATOM   2721  CD  GLN A 170      38.330  54.930  32.520  1.00  0.00           C
ATOM   2722  OE1 GLN A 170      38.560  54.100  33.400  1.00  0.00           O
ATOM   2723  NE2 GLN A 170      39.330  55.700  32.010  1.00  0.00           N
ATOM   2724 HE21 GLN A 170      40.280  55.480  32.190  1.00  0.00           H
ATOM   2725 HE22 GLN A 170      39.100  56.220  31.190  1.00  0.00           H
ATOM   2726  C   GLN A 170      36.810  53.310  28.390  1.00  0.00           C
ATOM   2727  O   GLN A 170      35.580  53.150  28.270  1.00  0.00           O
ATOM   2728  N   ASN A 171      37.590  53.240  27.310  1.00  0.00           N
ATOM   2729  HN  ASN A 171      38.560  53.430  27.450  1.00  0.00           H
ATOM   2730  CA  ASN A 171      37.240  53.070  25.910  1.00  0.00           C
ATOM   2731  HA  ASN A 171      36.270  53.510  25.770  1.00  0.00           H
ATOM   2732  CB  ASN A 171      38.340  53.650  24.990  1.00  0.00           C
ATOM   2733  HB1 ASN A 171      37.960  53.590  23.950  1.00  0.00           H
ATOM   2734  HB2 ASN A 171      39.300  53.090  25.020  1.00  0.00           H
ATOM   2735  CG  ASN A 171      38.640  55.130  25.320  1.00  0.00           C
ATOM   2736  OD1 ASN A 171      37.820  55.690  26.100  1.00  0.00           O
ATOM   2737  ND2 ASN A 171      39.690  55.740  24.740  1.00  0.00           N
ATOM   2738 HD21 ASN A 171      40.030  56.640  25.000  1.00  0.00           H
ATOM   2739 HD22 ASN A 171      40.090  55.310  23.930  1.00  0.00           H
ATOM   2740  C   ASN A 171      37.120  51.580  25.680  1.00  0.00           C
ATOM   2741  O   ASN A 171      37.510  50.720  26.530  1.00  0.00           O
ATOM   2742  N   GLY A 172      36.530  51.200  24.550  1.00  0.00           N
ATOM   2743  HN  GLY A 172      36.110  51.860  23.930  1.00  0.00           H
ATOM   2744  CA  GLY A 172      36.600  49.750  24.160  1.00  0.00           C
ATOM   2745  HA1 GLY A 172      37.600  49.330  24.210  1.00  0.00           H
ATOM   2746  HA2 GLY A 172      36.120  49.810  23.200  1.00  0.00           H
ATOM   2747  C   GLY A 172      35.710  48.760  25.020  1.00  0.00           C
ATOM   2748  O   GLY A 172      36.210  47.700  25.320  1.00  0.00           O
ATOM   2749  N   GLY A 173      34.390  49.130  25.310  1.00  0.00           N
ATOM   2750  HN  GLY A 173      34.240  50.100  25.130  1.00  0.00           H
ATOM   2751  CA  GLY A 173      33.530  48.430  26.270  1.00  0.00           C
ATOM   2752  HA1 GLY A 173      33.600  47.410  25.960  1.00  0.00           H
ATOM   2753  HA2 GLY A 173      32.530  48.820  26.160  1.00  0.00           H
ATOM   2754  C   GLY A 173      34.060  48.660  27.700  1.00  0.00           C
ATOM   2755  O   GLY A 173      34.530  49.710  28.100  1.00  0.00           O
ATOM   2756  N   ALA A 174      33.850  47.560  28.520  1.00  0.00           N
ATOM   2757  HN  ALA A 174      33.500  46.730  28.100  1.00  0.00           H
ATOM   2758  CA  ALA A 174      34.210  47.550  29.910  1.00  0.00           C
ATOM   2759  HA  ALA A 174      33.410  48.100  30.380  1.00  0.00           H
ATOM   2760  CB  ALA A 174      34.200  46.220  30.530  1.00  0.00           C
ATOM   2761  HB1 ALA A 174      34.950  45.550  30.060  1.00  0.00           H
ATOM   2762  HB2 ALA A 174      33.240  45.680  30.400  1.00  0.00           H
ATOM   2763  HB3 ALA A 174      34.450  46.070  31.590  1.00  0.00           H
ATOM   2764  C   ALA A 174      35.470  48.310  30.360  1.00  0.00           C
ATOM   2765  O   ALA A 174      36.480  48.320  29.720  1.00  0.00           O
ATOM   2766  N   ASN A 175      35.440  48.890  31.560  1.00  0.00           N
ATOM   2767  HN  ASN A 175      34.550  48.960  32.020  1.00  0.00           H
ATOM   2768  CA  ASN A 175      36.510  49.790  31.940  1.00  0.00           C
ATOM   2769  HA  ASN A 175      37.010  50.250  31.090  1.00  0.00           H
ATOM   2770  CB  ASN A 175      36.080  50.880  32.990  1.00  0.00           C
ATOM   2771  HB1 ASN A 175      36.870  51.610  33.270  1.00  0.00           H
ATOM   2772  HB2 ASN A 175      35.630  50.380  33.870  1.00  0.00           H
ATOM   2773  CG  ASN A 175      34.980  51.690  32.260  1.00  0.00           C
ATOM   2774  OD1 ASN A 175      34.610  51.470  31.100  1.00  0.00           O
ATOM   2775  ND2 ASN A 175      34.460  52.730  33.010  1.00  0.00           N
ATOM   2776 HD21 ASN A 175      34.640  52.790  33.990  1.00  0.00           H
ATOM   2777 HD22 ASN A 175      33.690  53.250  32.640  1.00  0.00           H
ATOM   2778  C   ASN A 175      37.510  48.920  32.770  1.00  0.00           C
ATOM   2779  O   ASN A 175      37.260  47.840  33.260  1.00  0.00           O
ATOM   2780  N   LEU A 176      38.780  49.440  32.940  1.00  0.00           N
ATOM   2781  HN  LEU A 176      39.010  50.350  32.580  1.00  0.00           H
ATOM   2782  CA  LEU A 176      39.870  48.680  33.550  1.00  0.00           C
ATOM   2783  HA  LEU A 176      39.530  47.920  34.240  1.00  0.00           H
ATOM   2784  CB  LEU A 176      40.810  47.950  32.590  1.00  0.00           C
ATOM   2785  HB1 LEU A 176      40.950  48.720  31.790  1.00  0.00           H
ATOM   2786  HB2 LEU A 176      40.100  47.150  32.270  1.00  0.00           H
ATOM   2787  CG  LEU A 176      42.100  47.390  33.180  1.00  0.00           C
ATOM   2788  HG  LEU A 176      41.870  47.140  34.240  1.00  0.00           H
ATOM   2789  CD1 LEU A 176      42.340  46.030  32.490  1.00  0.00           C
ATOM   2790 HD11 LEU A 176      43.270  45.570  32.870  1.00  0.00           H
ATOM   2791 HD12 LEU A 176      42.420  46.320  31.420  1.00  0.00           H
ATOM   2792 HD13 LEU A 176      41.550  45.260  32.630  1.00  0.00           H
ATOM   2793  CD2 LEU A 176      43.360  48.210  33.240  1.00  0.00           C
ATOM   2794 HD21 LEU A 176      43.100  49.250  33.530  1.00  0.00           H
ATOM   2795 HD22 LEU A 176      43.890  48.090  32.270  1.00  0.00           H
ATOM   2796 HD23 LEU A 176      44.040  47.720  33.960  1.00  0.00           H
ATOM   2797  C   LEU A 176      40.590  49.540  34.630  1.00  0.00           C
ATOM   2798  O   LEU A 176      40.890  50.690  34.450  1.00  0.00           O
ATOM   2799  N   CYS A 177      40.790  48.920  35.870  1.00  0.00           N
ATOM   2800  HN  CYS A 177      40.500  47.970  35.840  1.00  0.00           H
ATOM   2801  CA  CYS A 177      41.400  49.600  37.050  1.00  0.00           C
ATOM   2802  HA  CYS A 177      41.510  50.670  36.870  1.00  0.00           H
ATOM   2803  CB  CYS A 177      40.500  49.650  38.330  1.00  0.00           C
ATOM   2804  HB1 CYS A 177      40.460  48.720  38.940  1.00  0.00           H
ATOM   2805  HB2 CYS A 177      39.470  49.910  38.000  1.00  0.00           H
ATOM   2806  SG  CYS A 177      40.900  50.970  39.580  1.00  0.00           S
ATOM   2807  C   CYS A 177      42.760  49.160  37.470  1.00  0.00           C
ATOM   2808  O   CYS A 177      42.980  48.080  38.010  1.00  0.00           O
ATOM   2809  N   SER A 178      43.740  50.060  37.260  1.00  0.00           N
ATOM   2810  HN  SER A 178      43.620  50.950  36.810  1.00  0.00           H
ATOM   2811  CA  SER A 178      45.070  49.880  37.810  1.00  0.00           C
ATOM   2812  HA  SER A 178      45.010  49.520  38.830  1.00  0.00           H
ATOM   2813  CB  SER A 178      46.030  48.970  36.960  1.00  0.00           C
ATOM   2814  HB1 SER A 178      47.090  49.250  37.180  1.00  0.00           H
ATOM   2815  HB2 SER A 178      45.900  49.060  35.860  1.00  0.00           H
ATOM   2816  OG  SER A 178      45.990  47.590  37.350  1.00  0.00           O
ATOM   2817  HG1 SER A 178      45.110  47.280  37.100  1.00  0.00           H
ATOM   2818  C   SER A 178      45.810  51.230  37.990  1.00  0.00           C
ATOM   2819  O   SER A 178      45.350  52.180  37.390  1.00  0.00           O
ATOM   2820  N   SER A 179      46.790  51.190  38.870  1.00  0.00           N
ATOM   2821  HN  SER A 179      46.920  50.320  39.320  1.00  0.00           H
ATOM   2822  CA  SER A 179      47.880  52.220  38.860  1.00  0.00           C
ATOM   2823  HA  SER A 179      48.290  52.290  37.870  1.00  0.00           H
ATOM   2824  CB  SER A 179      47.300  53.660  39.190  1.00  0.00           C
ATOM   2825  HB1 SER A 179      48.130  54.410  39.200  1.00  0.00           H
ATOM   2826  HB2 SER A 179      46.790  53.500  40.170  1.00  0.00           H
ATOM   2827  OG  SER A 179      46.430  54.270  38.200  1.00  0.00           O
ATOM   2828  HG1 SER A 179      45.740  53.630  38.000  1.00  0.00           H
ATOM   2829  C   SER A 179      49.110  51.960  39.770  1.00  0.00           C
ATOM   2830  O   SER A 179      49.900  52.900  39.980  1.00  0.00           O
ATOM   2831  N   PHE A 180      49.310  50.750  40.200  1.00  0.00           N
ATOM   2832  HN  PHE A 180      48.680  49.980  40.170  1.00  0.00           H
ATOM   2833  CA  PHE A 180      50.460  50.490  41.000  1.00  0.00           C
ATOM   2834  HA  PHE A 180      51.110  51.330  41.150  1.00  0.00           H
ATOM   2835  CB  PHE A 180      50.070  49.900  42.310  1.00  0.00           C
ATOM   2836  HB1 PHE A 180      51.010  49.680  42.870  1.00  0.00           H
ATOM   2837  HB2 PHE A 180      49.600  48.900  42.170  1.00  0.00           H
ATOM   2838  CG  PHE A 180      49.130  50.610  43.230  1.00  0.00           C
ATOM   2839  CD1 PHE A 180      49.530  51.850  43.670  1.00  0.00           C
ATOM   2840  HD1 PHE A 180      50.500  52.250  43.390  1.00  0.00           H
ATOM   2841  CE1 PHE A 180      48.700  52.580  44.410  1.00  0.00           C
ATOM   2842  HE1 PHE A 180      48.890  53.610  44.710  1.00  0.00           H
ATOM   2843  CZ  PHE A 180      47.470  52.050  44.960  1.00  0.00           C
ATOM   2844  HZ  PHE A 180      46.850  52.660  45.610  1.00  0.00           H
ATOM   2845  CD2 PHE A 180      47.980  50.020  43.760  1.00  0.00           C
ATOM   2846  HD2 PHE A 180      47.710  49.060  43.390  1.00  0.00           H
ATOM   2847  CE2 PHE A 180      47.150  50.760  44.580  1.00  0.00           C
ATOM   2848  HE2 PHE A 180      46.300  50.200  44.950  1.00  0.00           H
ATOM   2849  C   PHE A 180      51.300  49.470  40.160  1.00  0.00           C
ATOM   2850  O   PHE A 180      52.350  49.030  40.630  1.00  0.00           O
ATOM   2851  N   SER A 181      50.910  49.080  38.890  1.00  0.00           N
ATOM   2852  HN  SER A 181      50.040  49.420  38.550  1.00  0.00           H
ATOM   2853  CA  SER A 181      51.730  48.430  37.870  1.00  0.00           C
ATOM   2854  HA  SER A 181      51.630  47.360  37.840  1.00  0.00           H
ATOM   2855  CB  SER A 181      51.180  48.840  36.500  1.00  0.00           C
ATOM   2856  HB1 SER A 181      51.850  48.410  35.720  1.00  0.00           H
ATOM   2857  HB2 SER A 181      51.180  49.960  36.420  1.00  0.00           H
ATOM   2858  OG  SER A 181      49.870  48.340  36.240  1.00  0.00           O
ATOM   2859  HG1 SER A 181      49.990  47.710  35.520  1.00  0.00           H
ATOM   2860  C   SER A 181      53.220  48.790  37.810  1.00  0.00           C
ATOM   2861  O   SER A 181      53.710  49.860  38.110  1.00  0.00           O
ATOM   2862  N   ILE A 182      53.960  47.770  37.220  1.00  0.00           N
ATOM   2863  HN  ILE A 182      53.670  46.850  37.030  1.00  0.00           H
ATOM   2864  CA  ILE A 182      55.390  47.850  37.070  1.00  0.00           C
ATOM   2865  HA  ILE A 182      55.750  48.780  37.500  1.00  0.00           H
ATOM   2866  CB  ILE A 182      56.200  46.600  37.510  1.00  0.00           C
ATOM   2867  HB  ILE A 182      55.820  45.750  36.910  1.00  0.00           H
ATOM   2868  CG2 ILE A 182      57.710  46.870  37.270  1.00  0.00           C
ATOM   2869 HG21 ILE A 182      58.350  46.040  37.680  1.00  0.00           H
ATOM   2870 HG22 ILE A 182      57.990  47.780  37.830  1.00  0.00           H
ATOM   2871 HG23 ILE A 182      57.940  46.900  36.190  1.00  0.00           H
ATOM   2872  CG1 ILE A 182      55.860  46.300  39.020  1.00  0.00           C
ATOM   2873 HG11 ILE A 182      54.770  46.060  39.070  1.00  0.00           H
ATOM   2874 HG12 ILE A 182      56.230  47.150  39.620  1.00  0.00           H
ATOM   2875  CD  ILE A 182      56.590  45.020  39.510  1.00  0.00           C
ATOM   2876  HD1 ILE A 182      56.390  44.190  38.790  1.00  0.00           H
ATOM   2877  HD2 ILE A 182      56.210  44.760  40.510  1.00  0.00           H
ATOM   2878  HD3 ILE A 182      57.680  45.230  39.520  1.00  0.00           H
ATOM   2879  C   ILE A 182      55.550  48.000  35.590  1.00  0.00           C
ATOM   2880  O   ILE A 182      55.060  47.200  34.750  1.00  0.00           O
ATOM   2881  N   CYS A 183      56.130  49.190  35.250  1.00  0.00           N
ATOM   2882  HN  CYS A 183      56.550  49.770  35.950  1.00  0.00           H
ATOM   2883  CA  CYS A 183      56.160  49.670  33.910  1.00  0.00           C
ATOM   2884  HA  CYS A 183      55.910  48.870  33.230  1.00  0.00           H
ATOM   2885  CB  CYS A 183      55.170  50.840  33.630  1.00  0.00           C
ATOM   2886  HB1 CYS A 183      55.380  51.100  32.580  1.00  0.00           H
ATOM   2887  HB2 CYS A 183      55.420  51.740  34.250  1.00  0.00           H
ATOM   2888  SG  CYS A 183      53.430  50.500  33.880  1.00  0.00           S
ATOM   2889  C   CYS A 183      57.580  50.110  33.650  1.00  0.00           C
ATOM   2890  O   CYS A 183      58.240  50.630  34.540  1.00  0.00           O
ATOM   2891  N   HSD A 184      58.090  50.000  32.430  1.00  0.00           N
ATOM   2892  HN  HSD A 184      57.430  49.900  31.680  1.00  0.00           H
ATOM   2893  CA  HSD A 184      59.490  50.230  32.140  1.00  0.00           C
ATOM   2894  HA  HSD A 184      60.040  49.460  32.660  1.00  0.00           H
ATOM   2895  CB  HSD A 184      59.730  50.210  30.600  1.00  0.00           C
ATOM   2896  HB1 HSD A 184      60.790  50.440  30.360  1.00  0.00           H
ATOM   2897  HB2 HSD A 184      59.060  50.950  30.100  1.00  0.00           H
ATOM   2898  ND1 HSD A 184      60.270  47.700  30.200  1.00  0.00           N
ATOM   2899  HD1 HSD A 184      60.960  47.520  30.910  1.00  0.00           H
ATOM   2900  CG  HSD A 184      59.510  48.840  30.010  1.00  0.00           C
ATOM   2901  CE1 HSD A 184      59.740  46.740  29.420  1.00  0.00           C
ATOM   2902  HE1 HSD A 184      60.250  45.810  29.160  1.00  0.00           H
ATOM   2903  NE2 HSD A 184      58.690  47.160  28.750  1.00  0.00           N
ATOM   2904  CD2 HSD A 184      58.630  48.490  29.010  1.00  0.00           C
ATOM   2905  HD2 HSD A 184      57.730  49.000  28.670  1.00  0.00           H
ATOM   2906  C   HSD A 184      60.080  51.570  32.640  1.00  0.00           C
ATOM   2907  O   HSD A 184      59.440  52.530  33.000  1.00  0.00           O
ATOM   2908  N   THR A 185      61.430  51.550  32.740  1.00  0.00           N
ATOM   2909  HN  THR A 185      61.930  50.720  32.500  1.00  0.00           H
ATOM   2910  CA  THR A 185      62.300  52.590  33.150  1.00  0.00           C
ATOM   2911  HA  THR A 185      63.290  52.190  32.990  1.00  0.00           H
ATOM   2912  CB  THR A 185      62.140  53.840  32.260  1.00  0.00           C
ATOM   2913  HB  THR A 185      61.070  54.140  32.260  1.00  0.00           H
ATOM   2914  OG1 THR A 185      62.770  53.660  31.000  1.00  0.00           O
ATOM   2915  HG1 THR A 185      63.690  53.530  31.210  1.00  0.00           H
ATOM   2916  CG2 THR A 185      62.910  55.050  32.830  1.00  0.00           C
ATOM   2917 HG21 THR A 185      62.250  55.470  33.620  1.00  0.00           H
ATOM   2918 HG22 THR A 185      63.110  55.870  32.100  1.00  0.00           H
ATOM   2919 HG23 THR A 185      63.900  54.720  33.240  1.00  0.00           H
ATOM   2920  C   THR A 185      62.290  52.840  34.670  1.00  0.00           C
ATOM   2921  O   THR A 185      61.270  53.180  35.220  1.00  0.00           O
ATOM   2922  N   PHE A 186      63.500  52.650  35.450  1.00  0.00           N
ATOM   2923  HN  PHE A 186      64.370  52.500  34.990  1.00  0.00           H
ATOM   2924  CA  PHE A 186      63.530  52.880  36.850  1.00  0.00           C
ATOM   2925  HA  PHE A 186      62.700  52.380  37.320  1.00  0.00           H
ATOM   2926  CB  PHE A 186      64.940  52.490  37.470  1.00  0.00           C
ATOM   2927  HB1 PHE A 186      65.800  52.750  36.830  1.00  0.00           H
ATOM   2928  HB2 PHE A 186      64.760  51.390  37.470  1.00  0.00           H
ATOM   2929  CG  PHE A 186      65.310  52.820  38.930  1.00  0.00           C
ATOM   2930  CD1 PHE A 186      64.350  52.930  39.860  1.00  0.00           C
ATOM   2931  HD1 PHE A 186      63.300  52.700  39.900  1.00  0.00           H
ATOM   2932  CE1 PHE A 186      64.740  53.430  41.130  1.00  0.00           C
ATOM   2933  HE1 PHE A 186      63.910  53.640  41.790  1.00  0.00           H
ATOM   2934  CZ  PHE A 186      66.080  53.620  41.480  1.00  0.00           C
ATOM   2935  HZ  PHE A 186      66.320  53.810  42.520  1.00  0.00           H
ATOM   2936  CD2 PHE A 186      66.700  53.050  39.230  1.00  0.00           C
ATOM   2937  HD2 PHE A 186      67.470  53.090  38.470  1.00  0.00           H
ATOM   2938  CE2 PHE A 186      67.040  53.470  40.510  1.00  0.00           C
ATOM   2939  HE2 PHE A 186      68.030  53.680  40.900  1.00  0.00           H
ATOM   2940  C   PHE A 186      63.300  54.410  37.180  1.00  0.00           C
ATOM   2941  O   PHE A 186      63.680  55.290  36.430  1.00  0.00           O
ATOM   2942  N   GLN A 187      62.670  54.710  38.290  1.00  0.00           N
ATOM   2943  HN  GLN A 187      62.340  54.020  38.940  1.00  0.00           H
ATOM   2944  CA  GLN A 187      62.260  55.990  38.670  1.00  0.00           C
ATOM   2945  HA  GLN A 187      62.760  56.760  38.120  1.00  0.00           H
ATOM   2946  CB  GLN A 187      60.680  55.930  38.740  1.00  0.00           C
ATOM   2947  HB1 GLN A 187      60.240  56.670  39.440  1.00  0.00           H
ATOM   2948  HB2 GLN A 187      60.410  54.980  39.260  1.00  0.00           H
ATOM   2949  CG  GLN A 187      60.060  55.770  37.380  1.00  0.00           C
ATOM   2950  HG1 GLN A 187      58.960  55.690  37.540  1.00  0.00           H
ATOM   2951  HG2 GLN A 187      60.290  54.800  36.880  1.00  0.00           H
ATOM   2952  CD  GLN A 187      60.360  56.970  36.430  1.00  0.00           C
ATOM   2953  OE1 GLN A 187      59.780  58.100  36.500  1.00  0.00           O
ATOM   2954  NE2 GLN A 187      61.350  56.740  35.560  1.00  0.00           N
ATOM   2955 HE21 GLN A 187      61.920  55.920  35.710  1.00  0.00           H
ATOM   2956 HE22 GLN A 187      61.480  57.540  34.970  1.00  0.00           H
ATOM   2957  C   GLN A 187      62.650  56.320  40.120  1.00  0.00           C
ATOM   2958  O   GLN A 187      62.360  55.510  41.000  1.00  0.00           O
ATOM   2959  N   TRP A 188      63.370  57.520  40.290  1.00  0.00           N
ATOM   2960  HN  TRP A 188      63.460  58.140  39.520  1.00  0.00           H
ATOM   2961  CA  TRP A 188      64.230  57.820  41.470  1.00  0.00           C
ATOM   2962  HA  TRP A 188      64.710  56.930  41.850  1.00  0.00           H
ATOM   2963  CB  TRP A 188      65.370  58.800  41.040  1.00  0.00           C
ATOM   2964  HB1 TRP A 188      64.940  59.660  40.480  1.00  0.00           H
ATOM   2965  HB2 TRP A 188      65.960  58.220  40.290  1.00  0.00           H
ATOM   2966  CG  TRP A 188      66.350  59.400  42.030  1.00  0.00           C
ATOM   2967  CD1 TRP A 188      66.750  60.690  42.190  1.00  0.00           C
ATOM   2968  HD1 TRP A 188      66.550  61.480  41.480  1.00  0.00           H
ATOM   2969  NE1 TRP A 188      67.610  60.830  43.290  1.00  0.00           N
ATOM   2970  HE1 TRP A 188      68.060  61.620  43.640  1.00  0.00           H
ATOM   2971  CE2 TRP A 188      67.680  59.620  43.920  1.00  0.00           C
ATOM   2972  CD2 TRP A 188      66.900  58.690  43.120  1.00  0.00           C
ATOM   2973  CE3 TRP A 188      66.950  57.310  43.510  1.00  0.00           C
ATOM   2974  HE3 TRP A 188      66.430  56.480  43.070  1.00  0.00           H
ATOM   2975  CZ3 TRP A 188      67.690  56.960  44.670  1.00  0.00           C
ATOM   2976  HZ3 TRP A 188      67.630  55.910  44.870  1.00  0.00           H
ATOM   2977  CZ2 TRP A 188      68.500  59.330  44.980  1.00  0.00           C
ATOM   2978  HZ2 TRP A 188      69.120  60.120  45.380  1.00  0.00           H
ATOM   2979  CH2 TRP A 188      68.460  57.930  45.320  1.00  0.00           C
ATOM   2980  HH2 TRP A 188      69.020  57.560  46.160  1.00  0.00           H
ATOM   2981  C   TRP A 188      63.330  58.330  42.550  1.00  0.00           C
ATOM   2982  O   TRP A 188      63.620  58.280  43.720  1.00  0.00           O
ATOM   2983  N   HSE A 189      62.280  58.970  42.200  1.00  0.00           N
ATOM   2984  HN  HSE A 189      61.980  58.910  41.250  1.00  0.00           H
ATOM   2985  CA  HSE A 189      61.360  59.560  43.140  1.00  0.00           C
ATOM   2986  HA  HSE A 189      61.920  60.180  43.820  1.00  0.00           H
ATOM   2987  CB  HSE A 189      60.260  60.340  42.410  1.00  0.00           C
ATOM   2988  HB1 HSE A 189      60.710  61.210  41.880  1.00  0.00           H
ATOM   2989  HB2 HSE A 189      59.590  60.820  43.170  1.00  0.00           H
ATOM   2990  ND1 HSE A 189      60.000  59.600  40.040  1.00  0.00           N
ATOM   2991  CG  HSE A 189      59.490  59.630  41.330  1.00  0.00           C
ATOM   2992  CE1 HSE A 189      59.040  59.080  39.300  1.00  0.00           C
ATOM   2993  HE1 HSE A 189      59.010  58.890  38.230  1.00  0.00           H
ATOM   2994  NE2 HSE A 189      57.940  58.850  40.000  1.00  0.00           N
ATOM   2995  HE2 HSE A 189      57.270  58.150  39.710  1.00  0.00           H
ATOM   2996  CD2 HSE A 189      58.180  59.170  41.320  1.00  0.00           C
ATOM   2997  HD2 HSE A 189      57.450  59.130  42.120  1.00  0.00           H
ATOM   2998  C   HSE A 189      60.620  58.460  43.840  1.00  0.00           C
ATOM   2999  O   HSE A 189      60.500  58.440  45.080  1.00  0.00           O
ATOM   3000  N   GLU A 190      60.170  57.350  43.180  1.00  0.00           N
ATOM   3001  HN  GLU A 190      60.450  57.270  42.230  1.00  0.00           H
ATOM   3002  CA  GLU A 190      59.790  56.080  43.710  1.00  0.00           C
ATOM   3003  HA  GLU A 190      58.800  56.170  44.140  1.00  0.00           H
ATOM   3004  CB  GLU A 190      59.410  54.990  42.650  1.00  0.00           C
ATOM   3005  HB1 GLU A 190      59.310  53.990  43.130  1.00  0.00           H
ATOM   3006  HB2 GLU A 190      60.300  54.930  41.980  1.00  0.00           H
ATOM   3007  CG  GLU A 190      58.110  55.320  41.980  1.00  0.00           C
ATOM   3008  HG1 GLU A 190      58.090  56.340  41.530  1.00  0.00           H
ATOM   3009  HG2 GLU A 190      57.190  55.300  42.610  1.00  0.00           H
ATOM   3010  CD  GLU A 190      57.760  54.400  40.830  1.00  0.00           C
ATOM   3011  OE1 GLU A 190      58.590  53.430  40.660  1.00  0.00           O
ATOM   3012  OE2 GLU A 190      56.720  54.520  40.160  1.00  0.00           O
ATOM   3013  C   GLU A 190      60.720  55.520  44.830  1.00  0.00           C
ATOM   3014  O   GLU A 190      60.290  55.000  45.860  1.00  0.00           O
ATOM   3015  N   ALA A 191      62.040  55.660  44.650  1.00  0.00           N
ATOM   3016  HN  ALA A 191      62.400  56.100  43.840  1.00  0.00           H
ATOM   3017  CA  ALA A 191      63.000  55.340  45.710  1.00  0.00           C
ATOM   3018  HA  ALA A 191      62.950  54.310  46.010  1.00  0.00           H
ATOM   3019  CB  ALA A 191      64.360  55.360  45.100  1.00  0.00           C
ATOM   3020  HB1 ALA A 191      64.710  56.360  44.760  1.00  0.00           H
ATOM   3021  HB2 ALA A 191      64.380  54.570  44.310  1.00  0.00           H
ATOM   3022  HB3 ALA A 191      65.080  54.980  45.860  1.00  0.00           H
ATOM   3023  C   ALA A 191      62.910  56.170  47.040  1.00  0.00           C
ATOM   3024  O   ALA A 191      63.100  55.720  48.170  1.00  0.00           O
ATOM   3025  N   MET A 192      62.740  57.500  46.890  1.00  0.00           N
ATOM   3026  HN  MET A 192      62.640  57.930  45.990  1.00  0.00           H
ATOM   3027  CA  MET A 192      62.640  58.430  47.970  1.00  0.00           C
ATOM   3028  HA  MET A 192      63.510  58.250  48.590  1.00  0.00           H
ATOM   3029  CB  MET A 192      62.750  59.770  47.220  1.00  0.00           C
ATOM   3030  HB1 MET A 192      62.660  60.680  47.840  1.00  0.00           H
ATOM   3031  HB2 MET A 192      61.990  59.960  46.430  1.00  0.00           H
ATOM   3032  CG  MET A 192      64.110  60.120  46.610  1.00  0.00           C
ATOM   3033  HG1 MET A 192      64.010  61.030  45.970  1.00  0.00           H
ATOM   3034  HG2 MET A 192      64.440  59.320  45.930  1.00  0.00           H
ATOM   3035  SD  MET A 192      65.490  60.340  47.820  1.00  0.00           S
ATOM   3036  CE  MET A 192      66.170  58.650  48.180  1.00  0.00           C
ATOM   3037  HE1 MET A 192      66.220  58.330  49.240  1.00  0.00           H
ATOM   3038  HE2 MET A 192      67.180  58.440  47.790  1.00  0.00           H
ATOM   3039  HE3 MET A 192      65.530  57.910  47.670  1.00  0.00           H
ATOM   3040  C   MET A 192      61.340  58.230  48.740  1.00  0.00           C
ATOM   3041  O   MET A 192      61.400  58.310  49.980  1.00  0.00           O
ATOM   3042  N   PHE A 193      60.210  57.930  48.000  1.00  0.00           N
ATOM   3043  HN  PHE A 193      60.140  57.940  47.000  1.00  0.00           H
ATOM   3044  CA  PHE A 193      58.980  57.460  48.570  1.00  0.00           C
ATOM   3045  HA  PHE A 193      58.640  58.270  49.220  1.00  0.00           H
ATOM   3046  CB  PHE A 193      58.010  57.200  47.450  1.00  0.00           C
ATOM   3047  HB1 PHE A 193      58.320  56.280  46.910  1.00  0.00           H
ATOM   3048  HB2 PHE A 193      57.930  58.130  46.850  1.00  0.00           H
ATOM   3049  CG  PHE A 193      56.620  56.910  47.860  1.00  0.00           C
ATOM   3050  CD1 PHE A 193      55.960  57.860  48.650  1.00  0.00           C
ATOM   3051  HD1 PHE A 193      56.470  58.760  48.910  1.00  0.00           H
ATOM   3052  CE1 PHE A 193      54.580  57.650  48.960  1.00  0.00           C
ATOM   3053  HE1 PHE A 193      54.040  58.380  49.540  1.00  0.00           H
ATOM   3054  CZ  PHE A 193      53.980  56.440  48.490  1.00  0.00           C
ATOM   3055  HZ  PHE A 193      52.950  56.270  48.770  1.00  0.00           H
ATOM   3056  CD2 PHE A 193      55.980  55.670  47.430  1.00  0.00           C
ATOM   3057  HD2 PHE A 193      56.460  55.070  46.680  1.00  0.00           H
ATOM   3058  CE2 PHE A 193      54.630  55.540  47.630  1.00  0.00           C
ATOM   3059  HE2 PHE A 193      54.130  54.700  47.170  1.00  0.00           H
ATOM   3060  C   PHE A 193      59.160  56.180  49.410  1.00  0.00           C
ATOM   3061  O   PHE A 193      58.720  56.160  50.550  1.00  0.00           O
ATOM   3062  N   LEU A 194      59.990  55.210  48.850  1.00  0.00           N
ATOM   3063  HN  LEU A 194      60.410  55.270  47.950  1.00  0.00           H
ATOM   3064  CA  LEU A 194      60.190  53.970  49.620  1.00  0.00           C
ATOM   3065  HA  LEU A 194      59.230  53.560  49.890  1.00  0.00           H
ATOM   3066  CB  LEU A 194      61.110  52.940  48.900  1.00  0.00           C
ATOM   3067  HB1 LEU A 194      62.150  53.230  48.660  1.00  0.00           H
ATOM   3068  HB2 LEU A 194      60.660  52.850  47.890  1.00  0.00           H
ATOM   3069  CG  LEU A 194      61.080  51.540  49.530  1.00  0.00           C
ATOM   3070  HG  LEU A 194      61.290  51.530  50.620  1.00  0.00           H
ATOM   3071  CD1 LEU A 194      59.690  50.910  49.420  1.00  0.00           C
ATOM   3072 HD11 LEU A 194      59.150  50.960  48.450  1.00  0.00           H
ATOM   3073 HD12 LEU A 194      58.920  51.290  50.130  1.00  0.00           H
ATOM   3074 HD13 LEU A 194      59.750  49.830  49.680  1.00  0.00           H
ATOM   3075  CD2 LEU A 194      62.070  50.600  48.940  1.00  0.00           C
ATOM   3076 HD21 LEU A 194      61.980  49.620  49.450  1.00  0.00           H
ATOM   3077 HD22 LEU A 194      63.130  50.920  48.920  1.00  0.00           H
ATOM   3078 HD23 LEU A 194      61.740  50.400  47.900  1.00  0.00           H
ATOM   3079  C   LEU A 194      60.890  54.230  50.870  1.00  0.00           C
ATOM   3080  O   LEU A 194      60.530  53.680  51.910  1.00  0.00           O
ATOM   3081  N   LEU A 195      61.900  55.120  50.850  1.00  0.00           N
ATOM   3082  HN  LEU A 195      62.000  55.520  49.930  1.00  0.00           H
ATOM   3083  CA  LEU A 195      62.740  55.570  51.920  1.00  0.00           C
ATOM   3084  HA  LEU A 195      63.000  54.670  52.440  1.00  0.00           H
ATOM   3085  CB  LEU A 195      63.910  56.330  51.460  1.00  0.00           C
ATOM   3086  HB1 LEU A 195      63.640  57.190  50.810  1.00  0.00           H
ATOM   3087  HB2 LEU A 195      64.570  55.710  50.820  1.00  0.00           H
ATOM   3088  CG  LEU A 195      64.930  56.790  52.550  1.00  0.00           C
ATOM   3089  HG  LEU A 195      64.450  57.630  53.100  1.00  0.00           H
ATOM   3090  CD1 LEU A 195      65.380  55.680  53.550  1.00  0.00           C
ATOM   3091 HD11 LEU A 195      64.550  55.370  54.210  1.00  0.00           H
ATOM   3092 HD12 LEU A 195      66.310  55.960  54.110  1.00  0.00           H
ATOM   3093 HD13 LEU A 195      65.600  54.810  52.910  1.00  0.00           H
ATOM   3094  CD2 LEU A 195      66.210  57.390  52.000  1.00  0.00           C
ATOM   3095 HD21 LEU A 195      67.030  57.360  52.760  1.00  0.00           H
ATOM   3096 HD22 LEU A 195      66.180  58.430  51.590  1.00  0.00           H
ATOM   3097 HD23 LEU A 195      66.750  56.830  51.220  1.00  0.00           H
ATOM   3098  C   LEU A 195      61.970  56.370  52.980  1.00  0.00           C
ATOM   3099  O   LEU A 195      62.030  56.100  54.170  1.00  0.00           O
ATOM   3100  N   GLU A 196      61.110  57.360  52.600  1.00  0.00           N
ATOM   3101  HN  GLU A 196      61.090  57.640  51.650  1.00  0.00           H
ATOM   3102  CA  GLU A 196      60.060  58.100  53.370  1.00  0.00           C
ATOM   3103  HA  GLU A 196      60.560  58.710  54.110  1.00  0.00           H
ATOM   3104  CB  GLU A 196      59.210  59.040  52.500  1.00  0.00           C
ATOM   3105  HB1 GLU A 196      58.300  59.390  53.020  1.00  0.00           H
ATOM   3106  HB2 GLU A 196      58.950  58.620  51.500  1.00  0.00           H
ATOM   3107  CG  GLU A 196      60.100  60.270  52.180  1.00  0.00           C
ATOM   3108  HG1 GLU A 196      61.060  60.080  51.650  1.00  0.00           H
ATOM   3109  HG2 GLU A 196      60.400  60.810  53.100  1.00  0.00           H
ATOM   3110  CD  GLU A 196      59.220  61.270  51.400  1.00  0.00           C
ATOM   3111  OE1 GLU A 196      58.010  61.250  51.280  1.00  0.00           O
ATOM   3112  OE2 GLU A 196      59.950  62.170  50.740  1.00  0.00           O
ATOM   3113  HE2 GLU A 196      59.470  62.730  50.140  1.00  0.00           H
ATOM   3114  C   GLU A 196      59.120  57.180  54.160  1.00  0.00           C
ATOM   3115  O   GLU A 196      58.980  57.330  55.320  1.00  0.00           O
ATOM   3116  N   PHE A 197      58.510  56.180  53.480  1.00  0.00           N
ATOM   3117  HN  PHE A 197      58.630  56.190  52.500  1.00  0.00           H
ATOM   3118  CA  PHE A 197      57.780  55.170  54.120  1.00  0.00           C
ATOM   3119  HA  PHE A 197      57.040  55.670  54.720  1.00  0.00           H
ATOM   3120  CB  PHE A 197      57.070  54.260  53.060  1.00  0.00           C
ATOM   3121  HB1 PHE A 197      57.830  53.900  52.340  1.00  0.00           H
ATOM   3122  HB2 PHE A 197      56.340  54.990  52.640  1.00  0.00           H
ATOM   3123  CG  PHE A 197      56.160  53.140  53.610  1.00  0.00           C
ATOM   3124  CD1 PHE A 197      56.280  51.860  53.120  1.00  0.00           C
ATOM   3125  HD1 PHE A 197      56.920  51.680  52.270  1.00  0.00           H
ATOM   3126  CE1 PHE A 197      55.800  50.780  53.910  1.00  0.00           C
ATOM   3127  HE1 PHE A 197      55.780  49.820  53.420  1.00  0.00           H
ATOM   3128  CZ  PHE A 197      54.970  50.980  55.040  1.00  0.00           C
ATOM   3129  HZ  PHE A 197      54.610  50.120  55.580  1.00  0.00           H
ATOM   3130  CD2 PHE A 197      55.400  53.340  54.750  1.00  0.00           C
ATOM   3131  HD2 PHE A 197      55.150  54.340  55.100  1.00  0.00           H
ATOM   3132  CE2 PHE A 197      54.710  52.300  55.400  1.00  0.00           C
ATOM   3133  HE2 PHE A 197      54.180  52.630  56.290  1.00  0.00           H
ATOM   3134  C   PHE A 197      58.600  54.250  55.100  1.00  0.00           C
ATOM   3135  O   PHE A 197      58.240  53.960  56.250  1.00  0.00           O
ATOM   3136  N   PHE A 198      59.840  53.730  54.750  1.00  0.00           N
ATOM   3137  HN  PHE A 198      60.130  53.820  53.810  1.00  0.00           H
ATOM   3138  CA  PHE A 198      60.840  52.950  55.520  1.00  0.00           C
ATOM   3139  HA  PHE A 198      60.390  52.030  55.880  1.00  0.00           H
ATOM   3140  CB  PHE A 198      62.140  52.630  54.620  1.00  0.00           C
ATOM   3141  HB1 PHE A 198      62.590  53.590  54.280  1.00  0.00           H
ATOM   3142  HB2 PHE A 198      61.850  52.170  53.650  1.00  0.00           H
ATOM   3143  CG  PHE A 198      63.150  51.690  55.270  1.00  0.00           C
ATOM   3144  CD1 PHE A 198      64.450  52.150  55.620  1.00  0.00           C
ATOM   3145  HD1 PHE A 198      64.710  53.180  55.420  1.00  0.00           H
ATOM   3146  CE1 PHE A 198      65.360  51.240  56.240  1.00  0.00           C
ATOM   3147  HE1 PHE A 198      66.310  51.700  56.500  1.00  0.00           H
ATOM   3148  CZ  PHE A 198      65.020  49.910  56.460  1.00  0.00           C
ATOM   3149  HZ  PHE A 198      65.740  49.180  56.780  1.00  0.00           H
ATOM   3150  CD2 PHE A 198      62.830  50.330  55.430  1.00  0.00           C
ATOM   3151  HD2 PHE A 198      61.890  49.900  55.130  1.00  0.00           H
ATOM   3152  CE2 PHE A 198      63.770  49.470  56.020  1.00  0.00           C
ATOM   3153  HE2 PHE A 198      63.530  48.420  56.060  1.00  0.00           H
ATOM   3154  C   PHE A 198      61.350  53.580  56.810  1.00  0.00           C
ATOM   3155  O   PHE A 198      61.510  52.930  57.850  1.00  0.00           O
ATOM   3156  N   LEU A 199      61.570  54.900  56.860  1.00  0.00           N
ATOM   3157  HN  LEU A 199      61.560  55.460  56.030  1.00  0.00           H
ATOM   3158  CA  LEU A 199      62.090  55.560  58.070  1.00  0.00           C
ATOM   3159  HA  LEU A 199      62.990  55.030  58.360  1.00  0.00           H
ATOM   3160  CB  LEU A 199      62.530  57.090  57.730  1.00  0.00           C
ATOM   3161  HB1 LEU A 199      62.890  57.710  58.570  1.00  0.00           H
ATOM   3162  HB2 LEU A 199      61.800  57.630  57.090  1.00  0.00           H
ATOM   3163  CG  LEU A 199      63.820  57.080  56.890  1.00  0.00           C
ATOM   3164  HG  LEU A 199      63.700  56.430  55.990  1.00  0.00           H
ATOM   3165  CD1 LEU A 199      64.070  58.570  56.430  1.00  0.00           C
ATOM   3166 HD11 LEU A 199      64.310  59.220  57.300  1.00  0.00           H
ATOM   3167 HD12 LEU A 199      63.280  58.950  55.760  1.00  0.00           H
ATOM   3168 HD13 LEU A 199      64.960  58.500  55.780  1.00  0.00           H
ATOM   3169  CD2 LEU A 199      65.010  56.530  57.710  1.00  0.00           C
ATOM   3170 HD21 LEU A 199      65.050  56.850  58.770  1.00  0.00           H
ATOM   3171 HD22 LEU A 199      65.940  57.000  57.340  1.00  0.00           H
ATOM   3172 HD23 LEU A 199      65.010  55.420  57.570  1.00  0.00           H
ATOM   3173  C   LEU A 199      61.240  55.500  59.330  1.00  0.00           C
ATOM   3174  O   LEU A 199      61.790  55.080  60.350  1.00  0.00           O
ATOM   3175  N   PRO A 200      59.950  55.880  59.290  1.00  0.00           N
ATOM   3176  CD  PRO A 200      59.270  56.620  58.230  1.00  0.00           C
ATOM   3177  HD1 PRO A 200      59.010  55.950  57.380  1.00  0.00           H
ATOM   3178  HD2 PRO A 200      59.690  57.590  57.860  1.00  0.00           H
ATOM   3179  CA  PRO A 200      58.990  55.530  60.350  1.00  0.00           C
ATOM   3180  HA  PRO A 200      59.390  56.130  61.150  1.00  0.00           H
ATOM   3181  CB  PRO A 200      57.610  55.990  59.890  1.00  0.00           C
ATOM   3182  HB1 PRO A 200      56.970  56.260  60.750  1.00  0.00           H
ATOM   3183  HB2 PRO A 200      57.150  55.200  59.250  1.00  0.00           H
ATOM   3184  CG  PRO A 200      58.050  57.120  58.930  1.00  0.00           C
ATOM   3185  HG1 PRO A 200      57.180  57.410  58.280  1.00  0.00           H
ATOM   3186  HG2 PRO A 200      58.190  58.020  59.560  1.00  0.00           H
ATOM   3187  C   PRO A 200      59.010  54.110  60.760  1.00  0.00           C
ATOM   3188  O   PRO A 200      58.910  53.900  61.960  1.00  0.00           O
ATOM   3189  N   LEU A 201      59.070  53.100  59.890  1.00  0.00           N
ATOM   3190  HN  LEU A 201      59.160  53.260  58.910  1.00  0.00           H
ATOM   3191  CA  LEU A 201      58.970  51.720  60.270  1.00  0.00           C
ATOM   3192  HA  LEU A 201      58.090  51.620  60.870  1.00  0.00           H
ATOM   3193  CB  LEU A 201      58.860  50.750  59.100  1.00  0.00           C
ATOM   3194  HB1 LEU A 201      58.850  49.680  59.400  1.00  0.00           H
ATOM   3195  HB2 LEU A 201      59.600  50.960  58.310  1.00  0.00           H
ATOM   3196  CG  LEU A 201      57.570  50.840  58.340  1.00  0.00           C
ATOM   3197  HG  LEU A 201      57.510  51.890  58.000  1.00  0.00           H
ATOM   3198  CD1 LEU A 201      57.780  50.000  57.130  1.00  0.00           C
ATOM   3199 HD11 LEU A 201      56.970  50.110  56.390  1.00  0.00           H
ATOM   3200 HD12 LEU A 201      58.010  48.950  57.420  1.00  0.00           H
ATOM   3201 HD13 LEU A 201      58.660  50.220  56.470  1.00  0.00           H
ATOM   3202  CD2 LEU A 201      56.350  50.400  59.130  1.00  0.00           C
ATOM   3203 HD21 LEU A 201      56.150  51.090  59.980  1.00  0.00           H
ATOM   3204 HD22 LEU A 201      56.510  49.410  59.620  1.00  0.00           H
ATOM   3205 HD23 LEU A 201      55.400  50.340  58.560  1.00  0.00           H
ATOM   3206  C   LEU A 201      60.210  51.360  61.040  1.00  0.00           C
ATOM   3207  O   LEU A 201      60.190  50.510  61.940  1.00  0.00           O
ATOM   3208  N   GLY A 202      61.330  52.050  60.800  1.00  0.00           N
ATOM   3209  HN  GLY A 202      61.430  52.610  59.980  1.00  0.00           H
ATOM   3210  CA  GLY A 202      62.500  52.110  61.600  1.00  0.00           C
ATOM   3211  HA1 GLY A 202      63.330  52.660  61.180  1.00  0.00           H
ATOM   3212  HA2 GLY A 202      62.740  51.070  61.760  1.00  0.00           H
ATOM   3213  C   GLY A 202      62.320  52.690  62.930  1.00  0.00           C
ATOM   3214  O   GLY A 202      62.810  52.060  63.900  1.00  0.00           O
ATOM   3215  N   ILE A 203      61.710  53.900  63.080  1.00  0.00           N
ATOM   3216  HN  ILE A 203      61.380  54.320  62.230  1.00  0.00           H
ATOM   3217  CA  ILE A 203      61.500  54.580  64.400  1.00  0.00           C
ATOM   3218  HA  ILE A 203      62.410  54.710  64.960  1.00  0.00           H
ATOM   3219  CB  ILE A 203      60.830  56.000  64.200  1.00  0.00           C
ATOM   3220  HB  ILE A 203      59.850  55.850  63.690  1.00  0.00           H
ATOM   3221  CG2 ILE A 203      60.520  56.740  65.580  1.00  0.00           C
ATOM   3222 HG21 ILE A 203      59.900  56.160  66.290  1.00  0.00           H
ATOM   3223 HG22 ILE A 203      59.970  57.700  65.480  1.00  0.00           H
ATOM   3224 HG23 ILE A 203      61.460  57.070  66.110  1.00  0.00           H
ATOM   3225  CG1 ILE A 203      61.800  56.960  63.380  1.00  0.00           C
ATOM   3226 HG11 ILE A 203      62.530  56.380  62.770  1.00  0.00           H
ATOM   3227 HG12 ILE A 203      62.480  57.480  64.090  1.00  0.00           H
ATOM   3228  CD  ILE A 203      61.200  58.010  62.410  1.00  0.00           C
ATOM   3229  HD1 ILE A 203      62.060  58.530  61.940  1.00  0.00           H
ATOM   3230  HD2 ILE A 203      60.580  58.670  63.050  1.00  0.00           H
ATOM   3231  HD3 ILE A 203      60.590  57.440  61.660  1.00  0.00           H
ATOM   3232  C   ILE A 203      60.530  53.740  65.300  1.00  0.00           C
ATOM   3233  O   ILE A 203      60.870  53.500  66.460  1.00  0.00           O
ATOM   3234  N   ILE A 204      59.410  53.300  64.760  1.00  0.00           N
ATOM   3235  HN  ILE A 204      59.090  53.460  63.830  1.00  0.00           H
ATOM   3236  CA  ILE A 204      58.580  52.360  65.570  1.00  0.00           C
ATOM   3237  HA  ILE A 204      58.060  52.900  66.350  1.00  0.00           H
ATOM   3238  CB  ILE A 204      57.490  51.870  64.580  1.00  0.00           C
ATOM   3239  HB  ILE A 204      58.020  51.630  63.640  1.00  0.00           H
ATOM   3240  CG2 ILE A 204      56.670  50.580  65.070  1.00  0.00           C
ATOM   3241 HG21 ILE A 204      56.230  50.780  66.080  1.00  0.00           H
ATOM   3242 HG22 ILE A 204      57.200  49.610  65.150  1.00  0.00           H
ATOM   3243 HG23 ILE A 204      55.870  50.320  64.350  1.00  0.00           H
ATOM   3244  CG1 ILE A 204      56.500  52.960  64.340  1.00  0.00           C
ATOM   3245 HG11 ILE A 204      56.920  53.980  64.500  1.00  0.00           H
ATOM   3246 HG12 ILE A 204      55.620  52.840  65.010  1.00  0.00           H
ATOM   3247  CD  ILE A 204      55.900  52.830  62.860  1.00  0.00           C
ATOM   3248  HD1 ILE A 204      55.090  53.590  62.730  1.00  0.00           H
ATOM   3249  HD2 ILE A 204      55.340  51.880  62.870  1.00  0.00           H
ATOM   3250  HD3 ILE A 204      56.720  52.800  62.100  1.00  0.00           H
ATOM   3251  C   ILE A 204      59.270  51.100  66.130  1.00  0.00           C
ATOM   3252  O   ILE A 204      59.120  50.770  67.330  1.00  0.00           O
ATOM   3253  N   LEU A 205      60.100  50.450  65.340  1.00  0.00           N
ATOM   3254  HN  LEU A 205      60.020  50.590  64.360  1.00  0.00           H
ATOM   3255  CA  LEU A 205      60.930  49.370  65.770  1.00  0.00           C
ATOM   3256  HA  LEU A 205      60.340  48.650  66.320  1.00  0.00           H
ATOM   3257  CB  LEU A 205      61.620  48.680  64.540  1.00  0.00           C
ATOM   3258  HB1 LEU A 205      62.310  49.280  63.920  1.00  0.00           H
ATOM   3259  HB2 LEU A 205      60.770  48.290  63.950  1.00  0.00           H
ATOM   3260  CG  LEU A 205      62.320  47.360  64.950  1.00  0.00           C
ATOM   3261  HG  LEU A 205      63.090  47.530  65.740  1.00  0.00           H
ATOM   3262  CD1 LEU A 205      61.280  46.380  65.420  1.00  0.00           C
ATOM   3263 HD11 LEU A 205      61.710  45.360  65.540  1.00  0.00           H
ATOM   3264 HD12 LEU A 205      60.460  46.320  64.670  1.00  0.00           H
ATOM   3265 HD13 LEU A 205      60.760  46.700  66.340  1.00  0.00           H
ATOM   3266  CD2 LEU A 205      63.090  46.780  63.700  1.00  0.00           C
ATOM   3267 HD21 LEU A 205      62.390  46.580  62.860  1.00  0.00           H
ATOM   3268 HD22 LEU A 205      63.490  45.770  63.940  1.00  0.00           H
ATOM   3269 HD23 LEU A 205      63.930  47.360  63.280  1.00  0.00           H
ATOM   3270  C   LEU A 205      61.920  49.760  66.890  1.00  0.00           C
ATOM   3271  O   LEU A 205      62.050  49.150  67.920  1.00  0.00           O
ATOM   3272  N   PHE A 206      62.650  50.840  66.630  1.00  0.00           N
ATOM   3273  HN  PHE A 206      62.650  51.290  65.750  1.00  0.00           H
ATOM   3274  CA  PHE A 206      63.540  51.410  67.580  1.00  0.00           C
ATOM   3275  HA  PHE A 206      64.330  50.670  67.630  1.00  0.00           H
ATOM   3276  CB  PHE A 206      64.100  52.680  66.960  1.00  0.00           C
ATOM   3277  HB1 PHE A 206      63.260  53.410  66.930  1.00  0.00           H
ATOM   3278  HB2 PHE A 206      64.440  52.470  65.910  1.00  0.00           H
ATOM   3279  CG  PHE A 206      65.340  53.030  67.790  1.00  0.00           C
ATOM   3280  CD1 PHE A 206      65.310  54.110  68.690  1.00  0.00           C
ATOM   3281  HD1 PHE A 206      64.350  54.570  68.870  1.00  0.00           H
ATOM   3282  CE1 PHE A 206      66.420  54.570  69.370  1.00  0.00           C
ATOM   3283  HE1 PHE A 206      66.410  55.340  70.130  1.00  0.00           H
ATOM   3284  CZ  PHE A 206      67.630  53.900  69.090  1.00  0.00           C
ATOM   3285  HZ  PHE A 206      68.580  54.260  69.450  1.00  0.00           H
ATOM   3286  CD2 PHE A 206      66.600  52.400  67.600  1.00  0.00           C
ATOM   3287  HD2 PHE A 206      66.580  51.640  66.830  1.00  0.00           H
ATOM   3288  CE2 PHE A 206      67.760  52.910  68.180  1.00  0.00           C
ATOM   3289  HE2 PHE A 206      68.730  52.460  68.010  1.00  0.00           H
ATOM   3290  C   PHE A 206      63.050  51.700  69.020  1.00  0.00           C
ATOM   3291  O   PHE A 206      63.510  51.250  70.070  1.00  0.00           O
ATOM   3292  N   CYS A 207      61.880  52.450  69.080  1.00  0.00           N
ATOM   3293  HN  CYS A 207      61.600  52.800  68.180  1.00  0.00           H
ATOM   3294  CA  CYS A 207      61.140  52.790  70.240  1.00  0.00           C
ATOM   3295  HA  CYS A 207      61.800  53.150  71.000  1.00  0.00           H
ATOM   3296  CB  CYS A 207      59.890  53.710  69.990  1.00  0.00           C
ATOM   3297  HB1 CYS A 207      59.270  53.850  70.900  1.00  0.00           H
ATOM   3298  HB2 CYS A 207      59.380  53.250  69.120  1.00  0.00           H
ATOM   3299  SG  CYS A 207      60.470  55.310  69.310  1.00  0.00           S
ATOM   3300  HG1 CYS A 207      60.950  54.720  68.230  1.00  0.00           H
ATOM   3301  C   CYS A 207      60.610  51.490  70.930  1.00  0.00           C
ATOM   3302  O   CYS A 207      60.730  51.360  72.180  1.00  0.00           O
ATOM   3303  N   SER A 208      60.140  50.460  70.210  1.00  0.00           N
ATOM   3304  HN  SER A 208      60.100  50.440  69.220  1.00  0.00           H
ATOM   3305  CA  SER A 208      59.730  49.140  70.760  1.00  0.00           C
ATOM   3306  HA  SER A 208      58.920  49.360  71.450  1.00  0.00           H
ATOM   3307  CB  SER A 208      59.100  48.350  69.620  1.00  0.00           C
ATOM   3308  HB1 SER A 208      58.880  47.360  70.080  1.00  0.00           H
ATOM   3309  HB2 SER A 208      59.760  48.160  68.760  1.00  0.00           H
ATOM   3310  OG  SER A 208      57.920  49.100  69.200  1.00  0.00           O
ATOM   3311  HG1 SER A 208      58.250  49.810  68.640  1.00  0.00           H
ATOM   3312  C   SER A 208      60.820  48.410  71.510  1.00  0.00           C
ATOM   3313  O   SER A 208      60.720  47.810  72.540  1.00  0.00           O
ATOM   3314  N   ALA A 209      61.940  48.430  70.900  1.00  0.00           N
ATOM   3315  HN  ALA A 209      62.070  48.820  69.990  1.00  0.00           H
ATOM   3316  CA  ALA A 209      63.140  47.890  71.480  1.00  0.00           C
ATOM   3317  HA  ALA A 209      63.030  46.880  71.800  1.00  0.00           H
ATOM   3318  CB  ALA A 209      64.220  47.860  70.340  1.00  0.00           C
ATOM   3319  HB1 ALA A 209      65.160  47.550  70.850  1.00  0.00           H
ATOM   3320  HB2 ALA A 209      64.330  48.830  69.810  1.00  0.00           H
ATOM   3321  HB3 ALA A 209      63.880  47.020  69.710  1.00  0.00           H
ATOM   3322  C   ALA A 209      63.620  48.710  72.690  1.00  0.00           C
ATOM   3323  O   ALA A 209      64.170  48.280  73.680  1.00  0.00           O
ATOM   3324  N   ARG A 210      63.410  50.030  72.650  1.00  0.00           N
ATOM   3325  HN  ARG A 210      62.950  50.460  71.880  1.00  0.00           H
ATOM   3326  CA  ARG A 210      63.660  50.750  73.940  1.00  0.00           C
ATOM   3327  HA  ARG A 210      64.480  50.310  74.490  1.00  0.00           H
ATOM   3328  CB  ARG A 210      63.830  52.290  73.690  1.00  0.00           C
ATOM   3329  HB1 ARG A 210      64.080  52.740  74.680  1.00  0.00           H
ATOM   3330  HB2 ARG A 210      62.850  52.750  73.430  1.00  0.00           H
ATOM   3331  CG  ARG A 210      65.030  52.610  72.700  1.00  0.00           C
ATOM   3332  HG1 ARG A 210      64.770  53.640  72.350  1.00  0.00           H
ATOM   3333  HG2 ARG A 210      64.940  51.890  71.860  1.00  0.00           H
ATOM   3334  CD  ARG A 210      66.400  52.580  73.320  1.00  0.00           C
ATOM   3335  HD1 ARG A 210      67.160  52.700  72.530  1.00  0.00           H
ATOM   3336  HD2 ARG A 210      66.520  51.570  73.770  1.00  0.00           H
ATOM   3337  NE  ARG A 210      66.510  53.570  74.400  1.00  0.00           N
ATOM   3338  HE  ARG A 210      65.930  54.380  74.510  1.00  0.00           H
ATOM   3339  CZ  ARG A 210      67.670  53.830  74.940  1.00  0.00           C
ATOM   3340  NH1 ARG A 210      68.700  53.080  74.860  1.00  0.00           N
ATOM   3341 HH11 ARG A 210      68.670  52.190  74.380  1.00  0.00           H
ATOM   3342 HH12 ARG A 210      69.530  53.270  75.380  1.00  0.00           H
ATOM   3343  NH2 ARG A 210      67.800  55.060  75.500  1.00  0.00           N
ATOM   3344 HH21 ARG A 210      67.050  55.700  75.430  1.00  0.00           H
ATOM   3345 HH22 ARG A 210      68.640  55.420  75.890  1.00  0.00           H
ATOM   3346  C   ARG A 210      62.520  50.480  74.980  1.00  0.00           C
ATOM   3347  O   ARG A 210      62.830  50.490  76.140  1.00  0.00           O
ATOM   3348  N   ILE A 211      61.260  50.110  74.690  1.00  0.00           N
ATOM   3349  HN  ILE A 211      60.940  50.010  73.750  1.00  0.00           H
ATOM   3350  CA  ILE A 211      60.310  49.510  75.610  1.00  0.00           C
ATOM   3351  HA  ILE A 211      60.200  50.140  76.480  1.00  0.00           H
ATOM   3352  CB  ILE A 211      58.920  49.320  74.960  1.00  0.00           C
ATOM   3353  HB  ILE A 211      58.970  48.810  73.980  1.00  0.00           H
ATOM   3354  CG2 ILE A 211      57.990  48.500  75.870  1.00  0.00           C
ATOM   3355 HG21 ILE A 211      56.980  48.570  75.390  1.00  0.00           H
ATOM   3356 HG22 ILE A 211      57.940  49.060  76.830  1.00  0.00           H
ATOM   3357 HG23 ILE A 211      58.330  47.450  76.040  1.00  0.00           H
ATOM   3358  CG1 ILE A 211      58.290  50.710  74.820  1.00  0.00           C
ATOM   3359 HG11 ILE A 211      58.980  51.380  74.240  1.00  0.00           H
ATOM   3360 HG12 ILE A 211      58.190  51.110  75.850  1.00  0.00           H
ATOM   3361  CD  ILE A 211      57.010  50.750  73.960  1.00  0.00           C
ATOM   3362  HD1 ILE A 211      57.300  50.160  73.060  1.00  0.00           H
ATOM   3363  HD2 ILE A 211      56.590  51.730  73.690  1.00  0.00           H
ATOM   3364  HD3 ILE A 211      56.100  50.330  74.450  1.00  0.00           H
ATOM   3365  C   ILE A 211      60.870  48.190  76.190  1.00  0.00           C
ATOM   3366  O   ILE A 211      60.660  47.890  77.360  1.00  0.00           O
ATOM   3367  N   ILE A 212      61.430  47.290  75.420  1.00  0.00           N
ATOM   3368  HN  ILE A 212      61.580  47.430  74.440  1.00  0.00           H
ATOM   3369  CA  ILE A 212      62.070  46.010  75.870  1.00  0.00           C
ATOM   3370  HA  ILE A 212      61.260  45.550  76.420  1.00  0.00           H
ATOM   3371  CB  ILE A 212      62.590  45.090  74.770  1.00  0.00           C
ATOM   3372  HB  ILE A 212      63.200  45.640  74.020  1.00  0.00           H
ATOM   3373  CG2 ILE A 212      63.500  44.020  75.370  1.00  0.00           C
ATOM   3374 HG21 ILE A 212      63.900  43.290  74.630  1.00  0.00           H
ATOM   3375 HG22 ILE A 212      63.070  43.530  76.250  1.00  0.00           H
ATOM   3376 HG23 ILE A 212      64.430  44.580  75.640  1.00  0.00           H
ATOM   3377  CG1 ILE A 212      61.570  44.460  73.890  1.00  0.00           C
ATOM   3378 HG11 ILE A 212      60.860  45.230  73.520  1.00  0.00           H
ATOM   3379 HG12 ILE A 212      61.080  43.650  74.480  1.00  0.00           H
ATOM   3380  CD  ILE A 212      62.100  43.730  72.690  1.00  0.00           C
ATOM   3381  HD1 ILE A 212      63.010  43.080  72.780  1.00  0.00           H
ATOM   3382  HD2 ILE A 212      62.390  44.510  71.950  1.00  0.00           H
ATOM   3383  HD3 ILE A 212      61.280  43.060  72.320  1.00  0.00           H
ATOM   3384  C   ILE A 212      63.170  46.240  76.960  1.00  0.00           C
ATOM   3385  O   ILE A 212      63.090  45.580  77.990  1.00  0.00           O
ATOM   3386  N   TRP A 213      64.150  47.240  76.690  1.00  0.00           N
ATOM   3387  HN  TRP A 213      64.150  47.720  75.830  1.00  0.00           H
ATOM   3388  CA  TRP A 213      65.030  47.740  77.670  1.00  0.00           C
ATOM   3389  HA  TRP A 213      65.480  46.840  78.080  1.00  0.00           H
ATOM   3390  CB  TRP A 213      66.050  48.560  76.910  1.00  0.00           C
ATOM   3391  HB1 TRP A 213      65.500  49.240  76.240  1.00  0.00           H
ATOM   3392  HB2 TRP A 213      66.630  47.900  76.230  1.00  0.00           H
ATOM   3393  CG  TRP A 213      67.010  49.340  77.700  1.00  0.00           C
ATOM   3394  CD1 TRP A 213      68.090  48.840  78.420  1.00  0.00           C
ATOM   3395  HD1 TRP A 213      68.250  47.770  78.400  1.00  0.00           H
ATOM   3396  NE1 TRP A 213      68.740  49.900  79.050  1.00  0.00           N
ATOM   3397  HE1 TRP A 213      69.420  49.830  79.760  1.00  0.00           H
ATOM   3398  CE2 TRP A 213      67.980  51.030  78.860  1.00  0.00           C
ATOM   3399  CD2 TRP A 213      66.910  50.730  77.990  1.00  0.00           C
ATOM   3400  CE3 TRP A 213      66.060  51.710  77.530  1.00  0.00           C
ATOM   3401  HE3 TRP A 213      65.190  51.550  76.920  1.00  0.00           H
ATOM   3402  CZ3 TRP A 213      66.360  53.040  77.900  1.00  0.00           C
ATOM   3403  HZ3 TRP A 213      65.630  53.790  77.660  1.00  0.00           H
ATOM   3404  CZ2 TRP A 213      68.250  52.340  79.210  1.00  0.00           C
ATOM   3405  HZ2 TRP A 213      69.080  52.600  79.850  1.00  0.00           H
ATOM   3406  CH2 TRP A 213      67.400  53.340  78.760  1.00  0.00           C
ATOM   3407  HH2 TRP A 213      67.490  54.300  79.260  1.00  0.00           H
ATOM   3408  C   TRP A 213      64.450  48.480  78.840  1.00  0.00           C
ATOM   3409  O   TRP A 213      65.020  48.460  79.980  1.00  0.00           O
ATOM   3410  N   SER A 214      63.320  49.220  78.660  1.00  0.00           N
ATOM   3411  HN  SER A 214      63.060  49.340  77.700  1.00  0.00           H
ATOM   3412  CA  SER A 214      62.730  49.910  79.800  1.00  0.00           C
ATOM   3413  HA  SER A 214      63.510  50.410  80.350  1.00  0.00           H
ATOM   3414  CB  SER A 214      61.700  50.960  79.280  1.00  0.00           C
ATOM   3415  HB1 SER A 214      61.010  50.580  78.490  1.00  0.00           H
ATOM   3416  HB2 SER A 214      62.170  51.820  78.770  1.00  0.00           H
ATOM   3417  OG  SER A 214      60.970  51.510  80.370  1.00  0.00           O
ATOM   3418  HG1 SER A 214      61.610  51.950  80.940  1.00  0.00           H
ATOM   3419  C   SER A 214      62.040  48.920  80.770  1.00  0.00           C
ATOM   3420  O   SER A 214      62.180  48.980  81.930  1.00  0.00           O
ATOM   3421  N   LEU A 215      61.460  47.820  80.160  1.00  0.00           N
ATOM   3422  HN  LEU A 215      61.300  47.670  79.180  1.00  0.00           H
ATOM   3423  CA  LEU A 215      61.000  46.690  81.000  1.00  0.00           C
ATOM   3424  HA  LEU A 215      60.440  47.140  81.790  1.00  0.00           H
ATOM   3425  CB  LEU A 215      59.980  45.810  80.130  1.00  0.00           C
ATOM   3426  HB1 LEU A 215      59.690  44.860  80.630  1.00  0.00           H
ATOM   3427  HB2 LEU A 215      60.600  45.430  79.280  1.00  0.00           H
ATOM   3428  CG  LEU A 215      58.710  46.630  79.650  1.00  0.00           C
ATOM   3429  HG  LEU A 215      59.020  47.660  79.350  1.00  0.00           H
ATOM   3430  CD1 LEU A 215      58.030  45.930  78.510  1.00  0.00           C
ATOM   3431 HD11 LEU A 215      56.940  46.150  78.450  1.00  0.00           H
ATOM   3432 HD12 LEU A 215      58.150  44.830  78.570  1.00  0.00           H
ATOM   3433 HD13 LEU A 215      58.550  46.200  77.550  1.00  0.00           H
ATOM   3434  CD2 LEU A 215      57.670  46.820  80.750  1.00  0.00           C
ATOM   3435 HD21 LEU A 215      56.700  47.230  80.390  1.00  0.00           H
ATOM   3436 HD22 LEU A 215      58.170  47.340  81.600  1.00  0.00           H
ATOM   3437 HD23 LEU A 215      57.420  45.830  81.200  1.00  0.00           H
ATOM   3438  C   LEU A 215      62.050  45.970  81.840  1.00  0.00           C
ATOM   3439  O   LEU A 215      61.860  45.660  83.030  1.00  0.00           O
ATOM   3440  N   ARG A 216      63.240  45.770  81.230  1.00  0.00           N
ATOM   3441  HN  ARG A 216      63.410  46.220  80.360  1.00  0.00           H
ATOM   3442  CA  ARG A 216      64.390  45.110  81.820  1.00  0.00           C
ATOM   3443  HA  ARG A 216      64.120  44.150  82.220  1.00  0.00           H
ATOM   3444  CB  ARG A 216      65.570  45.090  80.840  1.00  0.00           C
ATOM   3445  HB1 ARG A 216      66.140  46.040  80.870  1.00  0.00           H
ATOM   3446  HB2 ARG A 216      65.240  44.900  79.800  1.00  0.00           H
ATOM   3447  CG  ARG A 216      66.660  44.000  81.150  1.00  0.00           C
ATOM   3448  HG1 ARG A 216      67.110  44.180  82.150  1.00  0.00           H
ATOM   3449  HG2 ARG A 216      67.520  44.160  80.470  1.00  0.00           H
ATOM   3450  CD  ARG A 216      66.170  42.580  80.940  1.00  0.00           C
ATOM   3451  HD1 ARG A 216      65.890  42.200  79.940  1.00  0.00           H
ATOM   3452  HD2 ARG A 216      65.290  42.390  81.610  1.00  0.00           H
ATOM   3453  NE  ARG A 216      67.330  41.760  81.480  1.00  0.00           N
ATOM   3454  HE  ARG A 216      67.680  42.070  82.360  1.00  0.00           H
ATOM   3455  CZ  ARG A 216      68.210  41.100  80.720  1.00  0.00           C
ATOM   3456  NH1 ARG A 216      67.900  40.500  79.640  1.00  0.00           N
ATOM   3457 HH11 ARG A 216      66.960  40.460  79.320  1.00  0.00           H
ATOM   3458 HH12 ARG A 216      68.610  40.140  79.030  1.00  0.00           H
ATOM   3459  NH2 ARG A 216      69.410  40.990  81.160  1.00  0.00           N
ATOM   3460 HH21 ARG A 216      69.640  41.580  81.920  1.00  0.00           H
ATOM   3461 HH22 ARG A 216      70.030  40.430  80.600  1.00  0.00           H
ATOM   3462  C   ARG A 216      64.930  45.880  83.010  1.00  0.00           C
ATOM   3463  O   ARG A 216      65.510  45.280  83.930  1.00  0.00           O
ATOM   3464  N   GLN A 217      64.730  47.230  83.050  1.00  0.00           N
ATOM   3465  HN  GLN A 217      64.430  47.720  82.240  1.00  0.00           H
ATOM   3466  CA  GLN A 217      65.140  48.030  84.260  1.00  0.00           C
ATOM   3467  HA  GLN A 217      66.080  47.710  84.670  1.00  0.00           H
ATOM   3468  CB  GLN A 217      65.260  49.610  84.020  1.00  0.00           C
ATOM   3469  HB1 GLN A 217      65.550  50.140  84.960  1.00  0.00           H
ATOM   3470  HB2 GLN A 217      64.330  50.100  83.650  1.00  0.00           H
ATOM   3471  CG  GLN A 217      66.410  50.040  83.020  1.00  0.00           C
ATOM   3472  HG1 GLN A 217      66.860  51.040  83.220  1.00  0.00           H
ATOM   3473  HG2 GLN A 217      65.950  50.170  82.020  1.00  0.00           H
ATOM   3474  CD  GLN A 217      67.590  49.080  82.910  1.00  0.00           C
ATOM   3475  OE1 GLN A 217      68.670  49.160  83.530  1.00  0.00           O
ATOM   3476  NE2 GLN A 217      67.560  48.160  81.890  1.00  0.00           N
ATOM   3477 HE21 GLN A 217      68.460  47.760  81.700  1.00  0.00           H
ATOM   3478 HE22 GLN A 217      66.810  48.050  81.230  1.00  0.00           H
ATOM   3479  C   GLN A 217      64.180  47.910  85.370  1.00  0.00           C
ATOM   3480  O   GLN A 217      64.420  48.360  86.510  1.00  0.00           O
ATOM   3481  N   ARG A 218      63.030  47.190  85.110  1.00  0.00           N
ATOM   3482  HN  ARG A 218      62.760  46.850  84.210  1.00  0.00           H
ATOM   3483  CA  ARG A 218      62.130  46.980  86.210  1.00  0.00           C
ATOM   3484  HA  ARG A 218      61.980  47.880  86.800  1.00  0.00           H
ATOM   3485  CB  ARG A 218      60.610  46.710  85.760  1.00  0.00           C
ATOM   3486  HB1 ARG A 218      59.900  46.670  86.610  1.00  0.00           H
ATOM   3487  HB2 ARG A 218      60.510  45.700  85.300  1.00  0.00           H
ATOM   3488  CG  ARG A 218      60.060  47.750  84.820  1.00  0.00           C
ATOM   3489  HG1 ARG A 218      58.980  47.590  84.660  1.00  0.00           H
ATOM   3490  HG2 ARG A 218      60.480  47.400  83.850  1.00  0.00           H
ATOM   3491  CD  ARG A 218      60.520  49.260  84.980  1.00  0.00           C
ATOM   3492  HD1 ARG A 218      61.590  49.330  85.290  1.00  0.00           H
ATOM   3493  HD2 ARG A 218      59.920  49.730  85.780  1.00  0.00           H
ATOM   3494  NE  ARG A 218      60.310  49.970  83.700  1.00  0.00           N
ATOM   3495  HE  ARG A 218      61.090  50.150  83.100  1.00  0.00           H
ATOM   3496  CZ  ARG A 218      59.130  50.260  83.280  1.00  0.00           C
ATOM   3497  NH1 ARG A 218      58.010  50.150  83.940  1.00  0.00           N
ATOM   3498 HH11 ARG A 218      58.070  49.820  84.880  1.00  0.00           H
ATOM   3499 HH12 ARG A 218      57.140  50.280  83.470  1.00  0.00           H
ATOM   3500  NH2 ARG A 218      58.950  50.850  82.150  1.00  0.00           N
ATOM   3501 HH21 ARG A 218      59.700  50.880  81.500  1.00  0.00           H
ATOM   3502 HH22 ARG A 218      58.150  51.420  82.010  1.00  0.00           H
ATOM   3503  C   ARG A 218      62.530  45.750  87.020  1.00  0.00           C
ATOM   3504  O   ARG A 218      63.390  44.970  86.590  1.00  0.00           O
ATOM   3505  N   GLN A 219      61.940  45.550  88.210  1.00  0.00           N
ATOM   3506  HN  GLN A 219      61.350  46.270  88.580  1.00  0.00           H
ATOM   3507  CA  GLN A 219      62.020  44.320  88.950  1.00  0.00           C
ATOM   3508  HA  GLN A 219      63.010  43.870  88.910  1.00  0.00           H
ATOM   3509  CB  GLN A 219      61.640  44.450  90.440  1.00  0.00           C
ATOM   3510  HB1 GLN A 219      61.670  43.500  91.030  1.00  0.00           H
ATOM   3511  HB2 GLN A 219      60.590  44.810  90.470  1.00  0.00           H
ATOM   3512  CG  GLN A 219      62.530  45.410  91.220  1.00  0.00           C
ATOM   3513  HG1 GLN A 219      62.360  45.430  92.320  1.00  0.00           H
ATOM   3514  HG2 GLN A 219      62.340  46.480  90.990  1.00  0.00           H
ATOM   3515  CD  GLN A 219      64.000  45.180  90.970  1.00  0.00           C
ATOM   3516  OE1 GLN A 219      64.640  46.020  90.370  1.00  0.00           O
ATOM   3517  NE2 GLN A 219      64.450  44.030  91.560  1.00  0.00           N
ATOM   3518 HE21 GLN A 219      65.400  43.780  91.340  1.00  0.00           H
ATOM   3519 HE22 GLN A 219      63.980  43.470  92.230  1.00  0.00           H
ATOM   3520  C   GLN A 219      61.210  43.190  88.250  1.00  0.00           C
ATOM   3521  O   GLN A 219      59.960  43.190  88.200  1.00  0.00           O
ATOM   3522  N   MET A 220      61.930  42.180  87.690  1.00  0.00           N
ATOM   3523  HN  MET A 220      62.920  42.100  87.770  1.00  0.00           H
ATOM   3524  CA  MET A 220      61.270  41.010  87.060  1.00  0.00           C
ATOM   3525  HA  MET A 220      60.330  41.330  86.650  1.00  0.00           H
ATOM   3526  CB  MET A 220      62.230  40.430  85.940  1.00  0.00           C
ATOM   3527  HB1 MET A 220      61.700  39.510  85.610  1.00  0.00           H
ATOM   3528  HB2 MET A 220      63.200  40.150  86.380  1.00  0.00           H
ATOM   3529  CG  MET A 220      62.320  41.260  84.630  1.00  0.00           C
ATOM   3530  HG1 MET A 220      62.710  42.280  84.850  1.00  0.00           H
ATOM   3531  HG2 MET A 220      61.270  41.360  84.290  1.00  0.00           H
ATOM   3532  SD  MET A 220      63.240  40.490  83.250  1.00  0.00           S
ATOM   3533  CE  MET A 220      64.890  40.560  84.000  1.00  0.00           C
ATOM   3534  HE1 MET A 220      65.020  39.810  84.810  1.00  0.00           H
ATOM   3535  HE2 MET A 220      65.030  41.590  84.410  1.00  0.00           H
ATOM   3536  HE3 MET A 220      65.640  40.260  83.250  1.00  0.00           H
ATOM   3537  C   MET A 220      60.830  40.020  88.140  1.00  0.00           C
ATOM   3538  O   MET A 220      60.000  39.160  87.870  1.00  0.00           O
ATOM   3539  N   ASP A 221      61.390  40.100  89.340  1.00  0.00           N
ATOM   3540  HN  ASP A 221      62.170  40.680  89.530  1.00  0.00           H
ATOM   3541  CA  ASP A 221      61.140  39.130  90.410  1.00  0.00           C
ATOM   3542  HA  ASP A 221      61.020  38.140  89.990  1.00  0.00           H
ATOM   3543  CB  ASP A 221      62.330  39.230  91.410  1.00  0.00           C
ATOM   3544  HB1 ASP A 221      62.200  38.470  92.210  1.00  0.00           H
ATOM   3545  HB2 ASP A 221      62.230  40.220  91.890  1.00  0.00           H
ATOM   3546  CG  ASP A 221      63.640  38.960  90.760  1.00  0.00           C
ATOM   3547  OD1 ASP A 221      64.530  39.890  90.890  1.00  0.00           O
ATOM   3548  OD2 ASP A 221      63.840  37.940  90.090  1.00  0.00           O
ATOM   3549  C   ASP A 221      59.790  39.450  91.190  1.00  0.00           C
ATOM   3550  O   ASP A 221      59.330  40.570  91.000  1.00  0.00           O
ATOM   3551  N   ARG A 222      59.220  38.480  91.880  1.00  0.00           N
ATOM   3552  HN  ARG A 222      59.410  37.530  91.640  1.00  0.00           H
ATOM   3553  CA  ARG A 222      58.080  38.660  92.790  1.00  0.00           C
ATOM   3554  HA  ARG A 222      57.900  37.770  93.380  1.00  0.00           H
ATOM   3555  CB  ARG A 222      58.200  39.890  93.680  1.00  0.00           C
ATOM   3556  HB1 ARG A 222      57.360  39.850  94.400  1.00  0.00           H
ATOM   3557  HB2 ARG A 222      58.260  40.870  93.170  1.00  0.00           H
ATOM   3558  CG  ARG A 222      59.390  39.830  94.610  1.00  0.00           C
ATOM   3559  HG1 ARG A 222      59.570  40.730  95.250  1.00  0.00           H
ATOM   3560  HG2 ARG A 222      60.260  39.690  93.950  1.00  0.00           H
ATOM   3561  CD  ARG A 222      59.330  38.730  95.700  1.00  0.00           C
ATOM   3562  HD1 ARG A 222      59.320  37.720  95.220  1.00  0.00           H
ATOM   3563  HD2 ARG A 222      58.340  38.700  96.230  1.00  0.00           H
ATOM   3564  NE  ARG A 222      60.520  38.870  96.530  1.00  0.00           N
ATOM   3565  HE  ARG A 222      61.430  38.660  96.180  1.00  0.00           H
ATOM   3566  CZ  ARG A 222      60.470  39.370  97.780  1.00  0.00           C
ATOM   3567  NH1 ARG A 222      59.310  39.740  98.270  1.00  0.00           N
ATOM   3568 HH11 ARG A 222      58.690  39.990  97.520  1.00  0.00           H
ATOM   3569 HH12 ARG A 222      59.280  40.350  99.060  1.00  0.00           H
ATOM   3570  NH2 ARG A 222      61.520  39.430  98.590  1.00  0.00           N
ATOM   3571 HH21 ARG A 222      62.440  39.320  98.240  1.00  0.00           H
ATOM   3572 HH22 ARG A 222      61.340  39.720  99.530  1.00  0.00           H
ATOM   3573  C   ARG A 222      56.720  38.690  92.100  1.00  0.00           C
ATOM   3574  O   ARG A 222      55.950  39.650  92.130  1.00  0.00           O
ATOM   3575  N   HSD A 223      56.370  37.600  91.450  1.00  0.00           N
ATOM   3576  HN  HSD A 223      57.030  36.850  91.430  1.00  0.00           H
ATOM   3577  CA  HSD A 223      55.080  37.410  90.720  1.00  0.00           C
ATOM   3578  HA  HSD A 223      55.170  36.440  90.260  1.00  0.00           H
ATOM   3579  CB  HSD A 223      53.780  37.360  91.550  1.00  0.00           C
ATOM   3580  HB1 HSD A 223      53.110  36.810  90.850  1.00  0.00           H
ATOM   3581  HB2 HSD A 223      53.440  38.380  91.820  1.00  0.00           H
ATOM   3582  ND1 HSD A 223      53.490  35.300  93.080  1.00  0.00           N
ATOM   3583  HD1 HSD A 223      53.040  34.700  92.420  1.00  0.00           H
ATOM   3584  CG  HSD A 223      53.840  36.580  92.880  1.00  0.00           C
ATOM   3585  CE1 HSD A 223      53.680  34.970  94.380  1.00  0.00           C
ATOM   3586  HE1 HSD A 223      53.440  33.960  94.700  1.00  0.00           H
ATOM   3587  NE2 HSD A 223      54.140  36.030  95.030  1.00  0.00           N
ATOM   3588  CD2 HSD A 223      54.260  37.050  94.070  1.00  0.00           C
ATOM   3589  HD2 HSD A 223      54.490  38.010  94.510  1.00  0.00           H
ATOM   3590  C   HSD A 223      54.720  38.310  89.480  1.00  0.00           C
ATOM   3591  O   HSD A 223      53.540  38.450  89.160  1.00  0.00           O
ATOM   3592  N   ALA A 224      55.740  38.920  88.890  1.00  0.00           N
ATOM   3593  HN  ALA A 224      56.660  38.670  89.180  1.00  0.00           H
ATOM   3594  CA  ALA A 224      55.580  40.040  87.930  1.00  0.00           C
ATOM   3595  HA  ALA A 224      54.730  40.640  88.220  1.00  0.00           H
ATOM   3596  CB  ALA A 224      56.690  40.950  88.170  1.00  0.00           C
ATOM   3597  HB1 ALA A 224      56.500  41.710  88.960  1.00  0.00           H
ATOM   3598  HB2 ALA A 224      56.960  41.720  87.420  1.00  0.00           H
ATOM   3599  HB3 ALA A 224      57.660  40.480  88.470  1.00  0.00           H
ATOM   3600  C   ALA A 224      55.390  39.600  86.490  1.00  0.00           C
ATOM   3601  O   ALA A 224      55.660  38.430  86.060  1.00  0.00           O
ATOM   3602  N   LYS A 225      54.720  40.480  85.710  1.00  0.00           N
ATOM   3603  HN  LYS A 225      54.610  41.410  86.060  1.00  0.00           H
ATOM   3604  CA  LYS A 225      54.280  40.180  84.400  1.00  0.00           C
ATOM   3605  HA  LYS A 225      54.290  39.110  84.220  1.00  0.00           H
ATOM   3606  CB  LYS A 225      52.890  40.810  84.230  1.00  0.00           C
ATOM   3607  HB1 LYS A 225      52.640  40.570  83.170  1.00  0.00           H
ATOM   3608  HB2 LYS A 225      52.860  41.890  84.470  1.00  0.00           H
ATOM   3609  CG  LYS A 225      51.870  40.310  85.300  1.00  0.00           C
ATOM   3610  HG1 LYS A 225      50.850  40.570  84.970  1.00  0.00           H
ATOM   3611  HG2 LYS A 225      51.950  40.760  86.320  1.00  0.00           H
ATOM   3612  CD  LYS A 225      51.750  38.770  85.400  1.00  0.00           C
ATOM   3613  HD1 LYS A 225      51.150  38.570  86.320  1.00  0.00           H
ATOM   3614  HD2 LYS A 225      52.720  38.260  85.580  1.00  0.00           H
ATOM   3615  CE  LYS A 225      51.130  38.060  84.170  1.00  0.00           C
ATOM   3616  HE1 LYS A 225      51.780  37.960  83.270  1.00  0.00           H
ATOM   3617  HE2 LYS A 225      50.150  38.560  84.030  1.00  0.00           H
ATOM   3618  NZ  LYS A 225      50.800  36.680  84.500  1.00  0.00           N
ATOM   3619  HZ1 LYS A 225      51.580  36.130  84.900  1.00  0.00           H
ATOM   3620  HZ2 LYS A 225      50.450  36.110  83.710  1.00  0.00           H
ATOM   3621  HZ3 LYS A 225      50.070  36.740  85.260  1.00  0.00           H
ATOM   3622  C   LYS A 225      55.270  40.770  83.350  1.00  0.00           C
ATOM   3623  O   LYS A 225      55.120  40.570  82.150  1.00  0.00           O
ATOM   3624  N   ILE A 226      56.350  41.400  83.790  1.00  0.00           N
ATOM   3625  HN  ILE A 226      56.530  41.430  84.780  1.00  0.00           H
ATOM   3626  CA  ILE A 226      57.440  42.080  83.010  1.00  0.00           C
ATOM   3627  HA  ILE A 226      57.150  42.920  82.390  1.00  0.00           H
ATOM   3628  CB  ILE A 226      58.360  42.710  84.100  1.00  0.00           C
ATOM   3629  HB  ILE A 226      58.810  41.920  84.740  1.00  0.00           H
ATOM   3630  CG2 ILE A 226      59.470  43.430  83.380  1.00  0.00           C
ATOM   3631 HG21 ILE A 226      59.070  44.260  82.760  1.00  0.00           H
ATOM   3632 HG22 ILE A 226      60.000  42.720  82.700  1.00  0.00           H
ATOM   3633 HG23 ILE A 226      60.220  43.850  84.070  1.00  0.00           H
ATOM   3634  CG1 ILE A 226      57.590  43.640  85.090  1.00  0.00           C
ATOM   3635 HG11 ILE A 226      58.420  44.220  85.550  1.00  0.00           H
ATOM   3636 HG12 ILE A 226      57.050  42.990  85.810  1.00  0.00           H
ATOM   3637  CD  ILE A 226      56.620  44.600  84.490  1.00  0.00           C
ATOM   3638  HD1 ILE A 226      56.100  44.070  83.670  1.00  0.00           H
ATOM   3639  HD2 ILE A 226      56.990  45.520  84.020  1.00  0.00           H
ATOM   3640  HD3 ILE A 226      55.760  44.890  85.140  1.00  0.00           H
ATOM   3641  C   ILE A 226      58.190  41.160  81.990  1.00  0.00           C
ATOM   3642  O   ILE A 226      58.460  41.510  80.830  1.00  0.00           O
ATOM   3643  N   LYS A 227      58.610  39.950  82.440  1.00  0.00           N
ATOM   3644  HN  LYS A 227      58.510  39.530  83.340  1.00  0.00           H
ATOM   3645  CA  LYS A 227      59.130  39.070  81.460  1.00  0.00           C
ATOM   3646  HA  LYS A 227      59.950  39.490  80.900  1.00  0.00           H
ATOM   3647  CB  LYS A 227      59.600  37.760  82.080  1.00  0.00           C
ATOM   3648  HB1 LYS A 227      59.950  36.990  81.350  1.00  0.00           H
ATOM   3649  HB2 LYS A 227      58.830  37.340  82.770  1.00  0.00           H
ATOM   3650  CG  LYS A 227      60.740  38.010  83.050  1.00  0.00           C
ATOM   3651  HG1 LYS A 227      60.530  38.890  83.700  1.00  0.00           H
ATOM   3652  HG2 LYS A 227      61.700  38.190  82.520  1.00  0.00           H
ATOM   3653  CD  LYS A 227      60.910  36.810  84.090  1.00  0.00           C
ATOM   3654  HD1 LYS A 227      59.940  36.860  84.630  1.00  0.00           H
ATOM   3655  HD2 LYS A 227      61.610  37.070  84.920  1.00  0.00           H
ATOM   3656  CE  LYS A 227      61.200  35.380  83.580  1.00  0.00           C
ATOM   3657  HE1 LYS A 227      60.480  35.220  82.750  1.00  0.00           H
ATOM   3658  HE2 LYS A 227      61.130  34.590  84.360  1.00  0.00           H
ATOM   3659  NZ  LYS A 227      62.540  35.310  82.940  1.00  0.00           N
ATOM   3660  HZ1 LYS A 227      62.960  34.390  83.180  1.00  0.00           H
ATOM   3661  HZ2 LYS A 227      63.150  36.080  83.280  1.00  0.00           H
ATOM   3662  HZ3 LYS A 227      62.490  35.360  81.910  1.00  0.00           H
ATOM   3663  C   LYS A 227      58.200  38.760  80.330  1.00  0.00           C
ATOM   3664  O   LYS A 227      58.680  38.730  79.180  1.00  0.00           O
ATOM   3665  N   ARG A 228      56.930  38.510  80.620  1.00  0.00           N
ATOM   3666  HN  ARG A 228      56.780  38.440  81.600  1.00  0.00           H
ATOM   3667  CA  ARG A 228      55.930  38.250  79.620  1.00  0.00           C
ATOM   3668  HA  ARG A 228      56.280  37.540  78.880  1.00  0.00           H
ATOM   3669  CB  ARG A 228      54.560  37.740  80.100  1.00  0.00           C
ATOM   3670  HB1 ARG A 228      53.910  37.670  79.200  1.00  0.00           H
ATOM   3671  HB2 ARG A 228      54.110  38.490  80.800  1.00  0.00           H
ATOM   3672  CG  ARG A 228      54.560  36.240  80.650  1.00  0.00           C
ATOM   3673  HG1 ARG A 228      55.110  36.110  81.610  1.00  0.00           H
ATOM   3674  HG2 ARG A 228      54.920  35.630  79.800  1.00  0.00           H
ATOM   3675  CD  ARG A 228      53.140  35.680  81.020  1.00  0.00           C
ATOM   3676  HD1 ARG A 228      52.620  35.720  80.030  1.00  0.00           H
ATOM   3677  HD2 ARG A 228      52.610  36.320  81.760  1.00  0.00           H
ATOM   3678  NE  ARG A 228      53.380  34.280  81.480  1.00  0.00           N
ATOM   3679  HE  ARG A 228      54.250  34.090  81.940  1.00  0.00           H
ATOM   3680  CZ  ARG A 228      52.480  33.420  81.830  1.00  0.00           C
ATOM   3681  NH1 ARG A 228      51.170  33.770  81.730  1.00  0.00           N
ATOM   3682 HH11 ARG A 228      51.020  34.760  81.700  1.00  0.00           H
ATOM   3683 HH12 ARG A 228      50.450  33.110  81.970  1.00  0.00           H
ATOM   3684  NH2 ARG A 228      52.830  32.510  82.630  1.00  0.00           N
ATOM   3685 HH21 ARG A 228      53.810  32.310  82.720  1.00  0.00           H
ATOM   3686 HH22 ARG A 228      52.140  32.040  83.180  1.00  0.00           H
ATOM   3687  C   ARG A 228      55.600  39.470  78.740  1.00  0.00           C
ATOM   3688  O   ARG A 228      55.230  39.290  77.570  1.00  0.00           O
ATOM   3689  N   ALA A 229      55.640  40.600  79.320  1.00  0.00           N
ATOM   3690  HN  ALA A 229      55.790  40.620  80.310  1.00  0.00           H
ATOM   3691  CA  ALA A 229      55.470  41.790  78.610  1.00  0.00           C
ATOM   3692  HA  ALA A 229      54.550  41.740  78.050  1.00  0.00           H
ATOM   3693  CB  ALA A 229      55.320  42.880  79.690  1.00  0.00           C
ATOM   3694  HB1 ALA A 229      54.320  42.760  80.170  1.00  0.00           H
ATOM   3695  HB2 ALA A 229      55.390  43.880  79.210  1.00  0.00           H
ATOM   3696  HB3 ALA A 229      56.130  42.710  80.430  1.00  0.00           H
ATOM   3697  C   ALA A 229      56.550  42.090  77.580  1.00  0.00           C
ATOM   3698  O   ALA A 229      56.290  42.550  76.470  1.00  0.00           O
ATOM   3699  N   ILE A 230      57.830  41.790  77.990  1.00  0.00           N
ATOM   3700  HN  ILE A 230      58.020  41.560  78.940  1.00  0.00           H
ATOM   3701  CA  ILE A 230      59.010  41.690  77.070  1.00  0.00           C
ATOM   3702  HA  ILE A 230      59.210  42.650  76.610  1.00  0.00           H
ATOM   3703  CB  ILE A 230      60.400  41.470  77.920  1.00  0.00           C
ATOM   3704  HB  ILE A 230      60.260  40.660  78.670  1.00  0.00           H
ATOM   3705  CG2 ILE A 230      61.540  40.870  77.090  1.00  0.00           C
ATOM   3706 HG21 ILE A 230      61.290  39.800  76.950  1.00  0.00           H
ATOM   3707 HG22 ILE A 230      62.540  40.820  77.560  1.00  0.00           H
ATOM   3708 HG23 ILE A 230      61.750  41.340  76.100  1.00  0.00           H
ATOM   3709  CG1 ILE A 230      60.820  42.710  78.830  1.00  0.00           C
ATOM   3710 HG11 ILE A 230      59.880  43.160  79.200  1.00  0.00           H
ATOM   3711 HG12 ILE A 230      61.360  43.380  78.140  1.00  0.00           H
ATOM   3712  CD  ILE A 230      61.730  42.410  80.030  1.00  0.00           C
ATOM   3713  HD1 ILE A 230      61.270  41.600  80.630  1.00  0.00           H
ATOM   3714  HD2 ILE A 230      61.830  43.340  80.640  1.00  0.00           H
ATOM   3715  HD3 ILE A 230      62.740  42.110  79.680  1.00  0.00           H
ATOM   3716  C   ILE A 230      58.800  40.660  75.970  1.00  0.00           C
ATOM   3717  O   ILE A 230      59.010  40.850  74.810  1.00  0.00           O
ATOM   3718  N   THR A 231      58.290  39.480  76.290  1.00  0.00           N
ATOM   3719  HN  THR A 231      58.260  39.240  77.250  1.00  0.00           H
ATOM   3720  CA  THR A 231      58.010  38.470  75.240  1.00  0.00           C
ATOM   3721  HA  THR A 231      58.890  38.300  74.640  1.00  0.00           H
ATOM   3722  CB  THR A 231      57.550  37.140  75.840  1.00  0.00           C
ATOM   3723  HB  THR A 231      56.750  37.350  76.570  1.00  0.00           H
ATOM   3724  OG1 THR A 231      58.540  36.530  76.660  1.00  0.00           O
ATOM   3725  HG1 THR A 231      58.020  35.930  77.190  1.00  0.00           H
ATOM   3726  CG2 THR A 231      57.190  36.100  74.760  1.00  0.00           C
ATOM   3727 HG21 THR A 231      57.290  35.050  75.100  1.00  0.00           H
ATOM   3728 HG22 THR A 231      57.930  36.080  73.940  1.00  0.00           H
ATOM   3729 HG23 THR A 231      56.240  36.340  74.230  1.00  0.00           H
ATOM   3730  C   THR A 231      56.960  38.890  74.350  1.00  0.00           C
ATOM   3731  O   THR A 231      57.140  38.640  73.190  1.00  0.00           O
ATOM   3732  N   PHE A 232      55.910  39.520  74.840  1.00  0.00           N
ATOM   3733  HN  PHE A 232      55.840  39.630  75.820  1.00  0.00           H
ATOM   3734  CA  PHE A 232      54.800  40.080  74.070  1.00  0.00           C
ATOM   3735  HA  PHE A 232      54.380  39.360  73.400  1.00  0.00           H
ATOM   3736  CB  PHE A 232      53.720  40.670  75.110  1.00  0.00           C
ATOM   3737  HB1 PHE A 232      54.350  41.180  75.860  1.00  0.00           H
ATOM   3738  HB2 PHE A 232      53.130  39.820  75.510  1.00  0.00           H
ATOM   3739  CG  PHE A 232      52.700  41.630  74.600  1.00  0.00           C
ATOM   3740  CD1 PHE A 232      51.860  41.270  73.590  1.00  0.00           C
ATOM   3741  HD1 PHE A 232      51.860  40.320  73.080  1.00  0.00           H
ATOM   3742  CE1 PHE A 232      51.060  42.280  72.980  1.00  0.00           C
ATOM   3743  HE1 PHE A 232      50.330  42.020  72.220  1.00  0.00           H
ATOM   3744  CZ  PHE A 232      51.140  43.630  73.370  1.00  0.00           C
ATOM   3745  HZ  PHE A 232      50.560  44.360  72.820  1.00  0.00           H
ATOM   3746  CD2 PHE A 232      52.620  42.900  75.200  1.00  0.00           C
ATOM   3747  HD2 PHE A 232      53.210  43.230  76.040  1.00  0.00           H
ATOM   3748  CE2 PHE A 232      51.850  43.930  74.530  1.00  0.00           C
ATOM   3749  HE2 PHE A 232      51.950  44.950  74.850  1.00  0.00           H
ATOM   3750  C   PHE A 232      55.350  41.100  73.060  1.00  0.00           C
ATOM   3751  O   PHE A 232      55.140  41.030  71.850  1.00  0.00           O
ATOM   3752  N   ILE A 233      56.240  42.050  73.460  1.00  0.00           N
ATOM   3753  HN  ILE A 233      56.570  42.020  74.410  1.00  0.00           H
ATOM   3754  CA  ILE A 233      56.760  43.120  72.620  1.00  0.00           C
ATOM   3755  HA  ILE A 233      55.940  43.500  72.040  1.00  0.00           H
ATOM   3756  CB  ILE A 233      57.330  44.250  73.450  1.00  0.00           C
ATOM   3757  HB  ILE A 233      57.900  43.800  74.280  1.00  0.00           H
ATOM   3758  CG2 ILE A 233      58.100  45.260  72.580  1.00  0.00           C
ATOM   3759 HG21 ILE A 233      58.960  44.870  71.990  1.00  0.00           H
ATOM   3760 HG22 ILE A 233      58.590  46.040  73.210  1.00  0.00           H
ATOM   3761 HG23 ILE A 233      57.350  45.840  72.020  1.00  0.00           H
ATOM   3762  CG1 ILE A 233      56.170  44.960  74.200  1.00  0.00           C
ATOM   3763 HG11 ILE A 233      56.560  45.800  74.800  1.00  0.00           H
ATOM   3764 HG12 ILE A 233      55.770  44.200  74.910  1.00  0.00           H
ATOM   3765  CD  ILE A 233      55.010  45.430  73.320  1.00  0.00           C
ATOM   3766  HD1 ILE A 233      55.290  46.190  72.560  1.00  0.00           H
ATOM   3767  HD2 ILE A 233      54.300  45.870  74.040  1.00  0.00           H
ATOM   3768  HD3 ILE A 233      54.440  44.580  72.880  1.00  0.00           H
ATOM   3769  C   ILE A 233      57.850  42.490  71.690  1.00  0.00           C
ATOM   3770  O   ILE A 233      57.950  42.920  70.540  1.00  0.00           O
ATOM   3771  N   MET A 234      58.460  41.350  72.180  1.00  0.00           N
ATOM   3772  HN  MET A 234      58.370  41.040  73.130  1.00  0.00           H
ATOM   3773  CA  MET A 234      59.430  40.700  71.280  1.00  0.00           C
ATOM   3774  HA  MET A 234      60.110  41.480  70.980  1.00  0.00           H
ATOM   3775  CB  MET A 234      60.220  39.630  72.050  1.00  0.00           C
ATOM   3776  HB1 MET A 234      59.650  38.770  72.460  1.00  0.00           H
ATOM   3777  HB2 MET A 234      60.760  40.220  72.820  1.00  0.00           H
ATOM   3778  CG  MET A 234      61.290  38.860  71.280  1.00  0.00           C
ATOM   3779  HG1 MET A 234      61.750  39.620  70.620  1.00  0.00           H
ATOM   3780  HG2 MET A 234      60.780  38.070  70.690  1.00  0.00           H
ATOM   3781  SD  MET A 234      62.520  38.130  72.360  1.00  0.00           S
ATOM   3782  CE  MET A 234      61.580  37.540  73.840  1.00  0.00           C
ATOM   3783  HE1 MET A 234      60.860  36.740  73.570  1.00  0.00           H
ATOM   3784  HE2 MET A 234      61.060  38.360  74.370  1.00  0.00           H
ATOM   3785  HE3 MET A 234      62.290  36.980  74.490  1.00  0.00           H
ATOM   3786  C   MET A 234      58.780  40.100  70.040  1.00  0.00           C
ATOM   3787  O   MET A 234      59.200  40.220  68.900  1.00  0.00           O
ATOM   3788  N   VAL A 235      57.620  39.400  70.260  1.00  0.00           N
ATOM   3789  HN  VAL A 235      57.340  39.140  71.170  1.00  0.00           H
ATOM   3790  CA  VAL A 235      56.660  39.080  69.210  1.00  0.00           C
ATOM   3791  HA  VAL A 235      57.230  38.560  68.450  1.00  0.00           H
ATOM   3792  CB  VAL A 235      55.560  38.260  69.890  1.00  0.00           C
ATOM   3793  HB  VAL A 235      55.320  38.600  70.920  1.00  0.00           H
ATOM   3794  CG1 VAL A 235      54.200  38.180  69.220  1.00  0.00           C
ATOM   3795 HG11 VAL A 235      53.430  37.510  69.680  1.00  0.00           H
ATOM   3796 HG12 VAL A 235      54.410  37.680  68.260  1.00  0.00           H
ATOM   3797 HG13 VAL A 235      53.720  39.160  69.050  1.00  0.00           H
ATOM   3798  CG2 VAL A 235      56.060  36.790  70.020  1.00  0.00           C
ATOM   3799 HG21 VAL A 235      57.140  36.690  70.240  1.00  0.00           H
ATOM   3800 HG22 VAL A 235      55.820  36.180  69.120  1.00  0.00           H
ATOM   3801 HG23 VAL A 235      55.520  36.260  70.840  1.00  0.00           H
ATOM   3802  C   VAL A 235      55.950  40.180  68.390  1.00  0.00           C
ATOM   3803  O   VAL A 235      55.710  40.040  67.220  1.00  0.00           O
ATOM   3804  N   VAL A 236      55.520  41.250  69.050  1.00  0.00           N
ATOM   3805  HN  VAL A 236      55.660  41.310  70.030  1.00  0.00           H
ATOM   3806  CA  VAL A 236      55.150  42.450  68.350  1.00  0.00           C
ATOM   3807  HA  VAL A 236      54.320  42.290  67.680  1.00  0.00           H
ATOM   3808  CB  VAL A 236      54.630  43.530  69.290  1.00  0.00           C
ATOM   3809  HB  VAL A 236      55.300  43.570  70.180  1.00  0.00           H
ATOM   3810  CG1 VAL A 236      54.700  44.970  68.770  1.00  0.00           C
ATOM   3811 HG11 VAL A 236      54.250  45.640  69.530  1.00  0.00           H
ATOM   3812 HG12 VAL A 236      54.080  44.960  67.840  1.00  0.00           H
ATOM   3813 HG13 VAL A 236      55.790  45.210  68.760  1.00  0.00           H
ATOM   3814  CG2 VAL A 236      53.220  43.280  69.720  1.00  0.00           C
ATOM   3815 HG21 VAL A 236      53.190  42.230  70.110  1.00  0.00           H
ATOM   3816 HG22 VAL A 236      52.490  43.440  68.910  1.00  0.00           H
ATOM   3817 HG23 VAL A 236      52.900  44.060  70.440  1.00  0.00           H
ATOM   3818  C   VAL A 236      56.190  42.960  67.380  1.00  0.00           C
ATOM   3819  O   VAL A 236      55.930  43.190  66.170  1.00  0.00           O
ATOM   3820  N   ALA A 237      57.450  43.090  67.900  1.00  0.00           N
ATOM   3821  HN  ALA A 237      57.730  42.720  68.780  1.00  0.00           H
ATOM   3822  CA  ALA A 237      58.540  43.640  67.110  1.00  0.00           C
ATOM   3823  HA  ALA A 237      58.280  44.610  66.690  1.00  0.00           H
ATOM   3824  CB  ALA A 237      59.810  43.780  68.050  1.00  0.00           C
ATOM   3825  HB1 ALA A 237      60.150  42.790  68.390  1.00  0.00           H
ATOM   3826  HB2 ALA A 237      59.510  44.340  68.970  1.00  0.00           H
ATOM   3827  HB3 ALA A 237      60.710  44.260  67.640  1.00  0.00           H
ATOM   3828  C   ALA A 237      58.890  42.750  65.990  1.00  0.00           C
ATOM   3829  O   ALA A 237      59.000  43.270  64.910  1.00  0.00           O
ATOM   3830  N   ILE A 238      58.990  41.350  66.140  1.00  0.00           N
ATOM   3831  HN  ILE A 238      58.930  41.040  67.080  1.00  0.00           H
ATOM   3832  CA  ILE A 238      59.260  40.510  65.020  1.00  0.00           C
ATOM   3833  HA  ILE A 238      60.100  40.850  64.440  1.00  0.00           H
ATOM   3834  CB  ILE A 238      59.710  39.160  65.570  1.00  0.00           C
ATOM   3835  HB  ILE A 238      58.940  38.790  66.290  1.00  0.00           H
ATOM   3836  CG2 ILE A 238      59.840  38.150  64.400  1.00  0.00           C
ATOM   3837 HG21 ILE A 238      58.850  37.790  64.010  1.00  0.00           H
ATOM   3838 HG22 ILE A 238      60.520  37.340  64.740  1.00  0.00           H
ATOM   3839 HG23 ILE A 238      60.370  38.670  63.580  1.00  0.00           H
ATOM   3840  CG1 ILE A 238      61.030  39.280  66.420  1.00  0.00           C
ATOM   3841 HG11 ILE A 238      61.050  40.230  66.990  1.00  0.00           H
ATOM   3842 HG12 ILE A 238      61.880  39.280  65.690  1.00  0.00           H
ATOM   3843  CD  ILE A 238      61.300  38.120  67.410  1.00  0.00           C
ATOM   3844  HD1 ILE A 238      60.450  37.920  68.100  1.00  0.00           H
ATOM   3845  HD2 ILE A 238      62.170  38.230  68.090  1.00  0.00           H
ATOM   3846  HD3 ILE A 238      61.510  37.200  66.810  1.00  0.00           H
ATOM   3847  C   ILE A 238      58.210  40.520  64.030  1.00  0.00           C
ATOM   3848  O   ILE A 238      58.460  40.720  62.840  1.00  0.00           O
ATOM   3849  N   VAL A 239      56.880  40.400  64.380  1.00  0.00           N
ATOM   3850  HN  VAL A 239      56.670  40.240  65.350  1.00  0.00           H
ATOM   3851  CA  VAL A 239      55.750  40.330  63.480  1.00  0.00           C
ATOM   3852  HA  VAL A 239      55.890  39.600  62.690  1.00  0.00           H
ATOM   3853  CB  VAL A 239      54.500  39.880  64.360  1.00  0.00           C
ATOM   3854  HB  VAL A 239      54.350  40.580  65.210  1.00  0.00           H
ATOM   3855  CG1 VAL A 239      53.200  39.980  63.500  1.00  0.00           C
ATOM   3856 HG11 VAL A 239      52.380  39.430  64.000  1.00  0.00           H
ATOM   3857 HG12 VAL A 239      53.360  39.640  62.460  1.00  0.00           H
ATOM   3858 HG13 VAL A 239      52.990  41.070  63.360  1.00  0.00           H
ATOM   3859  CG2 VAL A 239      54.680  38.460  64.880  1.00  0.00           C
ATOM   3860 HG21 VAL A 239      55.600  38.190  65.450  1.00  0.00           H
ATOM   3861 HG22 VAL A 239      54.660  37.720  64.050  1.00  0.00           H
ATOM   3862 HG23 VAL A 239      53.850  38.170  65.560  1.00  0.00           H
ATOM   3863  C   VAL A 239      55.580  41.690  62.750  1.00  0.00           C
ATOM   3864  O   VAL A 239      55.190  41.830  61.560  1.00  0.00           O
ATOM   3865  N   PHE A 240      56.000  42.830  63.420  1.00  0.00           N
ATOM   3866  HN  PHE A 240      56.120  42.790  64.400  1.00  0.00           H
ATOM   3867  CA  PHE A 240      56.020  44.130  62.840  1.00  0.00           C
ATOM   3868  HA  PHE A 240      55.040  44.290  62.420  1.00  0.00           H
ATOM   3869  CB  PHE A 240      56.340  45.170  63.940  1.00  0.00           C
ATOM   3870  HB1 PHE A 240      57.240  44.890  64.540  1.00  0.00           H
ATOM   3871  HB2 PHE A 240      55.520  45.280  64.680  1.00  0.00           H
ATOM   3872  CG  PHE A 240      56.600  46.520  63.360  1.00  0.00           C
ATOM   3873  CD1 PHE A 240      55.470  47.360  63.030  1.00  0.00           C
ATOM   3874  HD1 PHE A 240      54.460  47.010  63.140  1.00  0.00           H
ATOM   3875  CE1 PHE A 240      55.650  48.490  62.280  1.00  0.00           C
ATOM   3876  HE1 PHE A 240      54.870  49.100  61.860  1.00  0.00           H
ATOM   3877  CZ  PHE A 240      56.980  49.000  62.130  1.00  0.00           C
ATOM   3878  HZ  PHE A 240      57.190  49.970  61.700  1.00  0.00           H
ATOM   3879  CD2 PHE A 240      57.900  46.900  63.040  1.00  0.00           C
ATOM   3880  HD2 PHE A 240      58.760  46.280  63.260  1.00  0.00           H
ATOM   3881  CE2 PHE A 240      58.080  48.230  62.530  1.00  0.00           C
ATOM   3882  HE2 PHE A 240      59.070  48.610  62.290  1.00  0.00           H
ATOM   3883  C   PHE A 240      57.000  44.210  61.640  1.00  0.00           C
ATOM   3884  O   PHE A 240      56.760  44.770  60.550  1.00  0.00           O
ATOM   3885  N   VAL A 241      58.210  43.500  61.780  1.00  0.00           N
ATOM   3886  HN  VAL A 241      58.410  43.070  62.650  1.00  0.00           H
ATOM   3887  CA  VAL A 241      59.250  43.480  60.750  1.00  0.00           C
ATOM   3888  HA  VAL A 241      59.290  44.450  60.290  1.00  0.00           H
ATOM   3889  CB  VAL A 241      60.580  43.070  61.420  1.00  0.00           C
ATOM   3890  HB  VAL A 241      60.530  42.050  61.850  1.00  0.00           H
ATOM   3891  CG1 VAL A 241      61.680  42.970  60.280  1.00  0.00           C
ATOM   3892 HG11 VAL A 241      61.770  43.990  59.860  1.00  0.00           H
ATOM   3893 HG12 VAL A 241      61.370  42.340  59.420  1.00  0.00           H
ATOM   3894 HG13 VAL A 241      62.610  42.690  60.820  1.00  0.00           H
ATOM   3895  CG2 VAL A 241      61.050  44.070  62.500  1.00  0.00           C
ATOM   3896 HG21 VAL A 241      60.910  45.060  62.020  1.00  0.00           H
ATOM   3897 HG22 VAL A 241      62.030  43.830  62.960  1.00  0.00           H
ATOM   3898 HG23 VAL A 241      60.240  44.090  63.250  1.00  0.00           H
ATOM   3899  C   VAL A 241      58.790  42.520  59.590  1.00  0.00           C
ATOM   3900  O   VAL A 241      58.870  42.830  58.420  1.00  0.00           O
ATOM   3901  N   ILE A 242      58.210  41.320  59.840  1.00  0.00           N
ATOM   3902  HN  ILE A 242      58.250  41.000  60.790  1.00  0.00           H
ATOM   3903  CA  ILE A 242      57.680  40.470  58.890  1.00  0.00           C
ATOM   3904  HA  ILE A 242      58.400  40.230  58.120  1.00  0.00           H
ATOM   3905  CB  ILE A 242      57.170  39.220  59.590  1.00  0.00           C
ATOM   3906  HB  ILE A 242      56.490  39.430  60.440  1.00  0.00           H
ATOM   3907  CG2 ILE A 242      56.460  38.180  58.640  1.00  0.00           C
ATOM   3908 HG21 ILE A 242      57.300  37.840  57.990  1.00  0.00           H
ATOM   3909 HG22 ILE A 242      55.650  38.530  57.960  1.00  0.00           H
ATOM   3910 HG23 ILE A 242      56.020  37.310  59.200  1.00  0.00           H
ATOM   3911  CG1 ILE A 242      58.380  38.430  60.250  1.00  0.00           C
ATOM   3912 HG11 ILE A 242      58.910  39.090  60.970  1.00  0.00           H
ATOM   3913 HG12 ILE A 242      59.110  38.280  59.420  1.00  0.00           H
ATOM   3914  CD  ILE A 242      58.050  37.150  60.990  1.00  0.00           C
ATOM   3915  HD1 ILE A 242      57.060  37.160  61.500  1.00  0.00           H
ATOM   3916  HD2 ILE A 242      58.700  37.100  61.900  1.00  0.00           H
ATOM   3917  HD3 ILE A 242      58.080  36.190  60.440  1.00  0.00           H
ATOM   3918  C   ILE A 242      56.510  41.110  58.010  1.00  0.00           C
ATOM   3919  O   ILE A 242      56.510  40.870  56.810  1.00  0.00           O
ATOM   3920  N   CYS A 243      55.590  41.950  58.610  1.00  0.00           N
ATOM   3921  HN  CYS A 243      55.640  42.280  59.550  1.00  0.00           H
ATOM   3922  CA  CYS A 243      54.490  42.470  57.950  1.00  0.00           C
ATOM   3923  HA  CYS A 243      53.850  41.650  57.650  1.00  0.00           H
ATOM   3924  CB  CYS A 243      53.660  43.420  58.950  1.00  0.00           C
ATOM   3925  HB1 CYS A 243      54.360  44.120  59.440  1.00  0.00           H
ATOM   3926  HB2 CYS A 243      53.320  42.790  59.780  1.00  0.00           H
ATOM   3927  SG  CYS A 243      52.110  44.120  58.460  1.00  0.00           S
ATOM   3928  HG1 CYS A 243      52.840  44.900  57.690  1.00  0.00           H
ATOM   3929  C   CYS A 243      54.940  43.250  56.700  1.00  0.00           C
ATOM   3930  O   CYS A 243      54.170  43.270  55.700  1.00  0.00           O
ATOM   3931  N   PHE A 244      56.120  43.940  56.710  1.00  0.00           N
ATOM   3932  HN  PHE A 244      56.570  43.970  57.600  1.00  0.00           H
ATOM   3933  CA  PHE A 244      56.470  44.970  55.730  1.00  0.00           C
ATOM   3934  HA  PHE A 244      55.750  45.000  54.920  1.00  0.00           H
ATOM   3935  CB  PHE A 244      56.580  46.370  56.320  1.00  0.00           C
ATOM   3936  HB1 PHE A 244      56.840  47.060  55.490  1.00  0.00           H
ATOM   3937  HB2 PHE A 244      57.280  46.380  57.190  1.00  0.00           H
ATOM   3938  CG  PHE A 244      55.160  46.840  56.840  1.00  0.00           C
ATOM   3939  CD1 PHE A 244      54.840  46.870  58.180  1.00  0.00           C
ATOM   3940  HD1 PHE A 244      55.590  46.570  58.900  1.00  0.00           H
ATOM   3941  CE1 PHE A 244      53.580  47.230  58.610  1.00  0.00           C
ATOM   3942  HE1 PHE A 244      53.380  47.120  59.660  1.00  0.00           H
ATOM   3943  CZ  PHE A 244      52.590  47.500  57.700  1.00  0.00           C
ATOM   3944  HZ  PHE A 244      51.620  47.770  58.090  1.00  0.00           H
ATOM   3945  CD2 PHE A 244      54.070  47.120  55.850  1.00  0.00           C
ATOM   3946  HD2 PHE A 244      54.470  47.120  54.840  1.00  0.00           H
ATOM   3947  CE2 PHE A 244      52.860  47.460  56.340  1.00  0.00           C
ATOM   3948  HE2 PHE A 244      52.070  47.780  55.670  1.00  0.00           H
ATOM   3949  C   PHE A 244      57.700  44.610  55.070  1.00  0.00           C
ATOM   3950  O   PHE A 244      57.960  44.900  53.850  1.00  0.00           O
ATOM   3951  N   LEU A 245      58.650  43.940  55.810  1.00  0.00           N
ATOM   3952  HN  LEU A 245      58.360  43.530  56.670  1.00  0.00           H
ATOM   3953  CA  LEU A 245      60.020  43.740  55.340  1.00  0.00           C
ATOM   3954  HA  LEU A 245      60.410  44.730  55.130  1.00  0.00           H
ATOM   3955  CB  LEU A 245      61.010  43.310  56.430  1.00  0.00           C
ATOM   3956  HB1 LEU A 245      60.620  42.370  56.880  1.00  0.00           H
ATOM   3957  HB2 LEU A 245      60.940  44.030  57.270  1.00  0.00           H
ATOM   3958  CG  LEU A 245      62.470  43.240  55.940  1.00  0.00           C
ATOM   3959  HG  LEU A 245      62.520  42.800  54.920  1.00  0.00           H
ATOM   3960  CD1 LEU A 245      63.000  44.630  55.880  1.00  0.00           C
ATOM   3961 HD11 LEU A 245      62.410  45.210  55.150  1.00  0.00           H
ATOM   3962 HD12 LEU A 245      64.030  44.630  55.480  1.00  0.00           H
ATOM   3963 HD13 LEU A 245      62.970  45.120  56.880  1.00  0.00           H
ATOM   3964  CD2 LEU A 245      63.310  42.290  56.800  1.00  0.00           C
ATOM   3965 HD21 LEU A 245      62.800  41.310  56.970  1.00  0.00           H
ATOM   3966 HD22 LEU A 245      63.370  42.760  57.790  1.00  0.00           H
ATOM   3967 HD23 LEU A 245      64.350  42.120  56.440  1.00  0.00           H
ATOM   3968  C   LEU A 245      60.130  42.910  54.030  1.00  0.00           C
ATOM   3969  O   LEU A 245      60.850  43.330  53.160  1.00  0.00           O
ATOM   3970  N   PRO A 246      59.470  41.750  53.740  1.00  0.00           N
ATOM   3971  CD  PRO A 246      58.630  41.040  54.740  1.00  0.00           C
ATOM   3972  HD1 PRO A 246      57.590  41.460  54.750  1.00  0.00           H
ATOM   3973  HD2 PRO A 246      59.150  41.160  55.710  1.00  0.00           H
ATOM   3974  CA  PRO A 246      59.520  41.070  52.430  1.00  0.00           C
ATOM   3975  HA  PRO A 246      60.580  40.830  52.400  1.00  0.00           H
ATOM   3976  CB  PRO A 246      58.570  39.880  52.650  1.00  0.00           C
ATOM   3977  HB1 PRO A 246      58.910  39.060  51.990  1.00  0.00           H
ATOM   3978  HB2 PRO A 246      57.500  40.110  52.500  1.00  0.00           H
ATOM   3979  CG  PRO A 246      58.640  39.620  54.210  1.00  0.00           C
ATOM   3980  HG1 PRO A 246      57.920  38.860  54.540  1.00  0.00           H
ATOM   3981  HG2 PRO A 246      59.660  39.250  54.480  1.00  0.00           H
ATOM   3982  C   PRO A 246      59.070  42.050  51.380  1.00  0.00           C
ATOM   3983  O   PRO A 246      59.730  42.140  50.410  1.00  0.00           O
ATOM   3984  N   SER A 247      57.990  42.800  51.590  1.00  0.00           N
ATOM   3985  HN  SER A 247      57.460  42.790  52.440  1.00  0.00           H
ATOM   3986  CA  SER A 247      57.530  43.680  50.430  1.00  0.00           C
ATOM   3987  HA  SER A 247      57.600  43.080  49.530  1.00  0.00           H
ATOM   3988  CB  SER A 247      56.010  44.150  50.610  1.00  0.00           C
ATOM   3989  HB1 SER A 247      55.330  43.280  50.520  1.00  0.00           H
ATOM   3990  HB2 SER A 247      55.750  44.780  49.730  1.00  0.00           H
ATOM   3991  OG  SER A 247      55.750  44.820  51.820  1.00  0.00           O
ATOM   3992  HG1 SER A 247      55.480  44.120  52.410  1.00  0.00           H
ATOM   3993  C   SER A 247      58.410  44.760  50.210  1.00  0.00           C
ATOM   3994  O   SER A 247      58.580  45.050  48.960  1.00  0.00           O
ATOM   3995  N   VAL A 248      59.020  45.360  51.220  1.00  0.00           N
ATOM   3996  HN  VAL A 248      58.770  45.140  52.160  1.00  0.00           H
ATOM   3997  CA  VAL A 248      59.990  46.490  51.030  1.00  0.00           C
ATOM   3998  HA  VAL A 248      59.570  47.270  50.410  1.00  0.00           H
ATOM   3999  CB  VAL A 248      60.390  46.990  52.390  1.00  0.00           C
ATOM   4000  HB  VAL A 248      60.580  46.130  53.070  1.00  0.00           H
ATOM   4001  CG1 VAL A 248      61.650  47.950  52.260  1.00  0.00           C
ATOM   4002 HG11 VAL A 248      61.790  48.330  53.290  1.00  0.00           H
ATOM   4003 HG12 VAL A 248      61.430  48.780  51.560  1.00  0.00           H
ATOM   4004 HG13 VAL A 248      62.570  47.370  52.040  1.00  0.00           H
ATOM   4005  CG2 VAL A 248      59.220  47.810  53.020  1.00  0.00           C
ATOM   4006 HG21 VAL A 248      59.190  48.790  52.480  1.00  0.00           H
ATOM   4007 HG22 VAL A 248      59.500  47.970  54.080  1.00  0.00           H
ATOM   4008 HG23 VAL A 248      58.240  47.310  52.890  1.00  0.00           H
ATOM   4009  C   VAL A 248      61.200  46.030  50.230  1.00  0.00           C
ATOM   4010  O   VAL A 248      61.570  46.660  49.240  1.00  0.00           O
ATOM   4011  N   VAL A 249      61.750  44.880  50.660  1.00  0.00           N
ATOM   4012  HN  VAL A 249      61.350  44.340  51.410  1.00  0.00           H
ATOM   4013  CA  VAL A 249      62.910  44.270  50.070  1.00  0.00           C
ATOM   4014  HA  VAL A 249      63.810  44.870  50.030  1.00  0.00           H
ATOM   4015  CB  VAL A 249      63.240  42.960  50.910  1.00  0.00           C
ATOM   4016  HB  VAL A 249      62.290  42.420  51.130  1.00  0.00           H
ATOM   4017  CG1 VAL A 249      64.270  42.120  50.140  1.00  0.00           C
ATOM   4018 HG11 VAL A 249      64.880  41.550  50.860  1.00  0.00           H
ATOM   4019 HG12 VAL A 249      64.910  42.790  49.510  1.00  0.00           H
ATOM   4020 HG13 VAL A 249      63.780  41.390  49.450  1.00  0.00           H
ATOM   4021  CG2 VAL A 249      63.930  43.540  52.160  1.00  0.00           C
ATOM   4022 HG21 VAL A 249      63.320  44.280  52.730  1.00  0.00           H
ATOM   4023 HG22 VAL A 249      64.880  44.070  51.950  1.00  0.00           H
ATOM   4024 HG23 VAL A 249      64.150  42.620  52.730  1.00  0.00           H
ATOM   4025  C   VAL A 249      62.580  43.890  48.590  1.00  0.00           C
ATOM   4026  O   VAL A 249      63.430  44.180  47.750  1.00  0.00           O
ATOM   4027  N   VAL A 250      61.400  43.370  48.250  1.00  0.00           N
ATOM   4028  HN  VAL A 250      60.810  42.900  48.890  1.00  0.00           H
ATOM   4029  CA  VAL A 250      60.980  43.070  46.950  1.00  0.00           C
ATOM   4030  HA  VAL A 250      61.570  42.360  46.400  1.00  0.00           H
ATOM   4031  CB  VAL A 250      59.620  42.290  46.960  1.00  0.00           C
ATOM   4032  HB  VAL A 250      58.940  42.840  47.640  1.00  0.00           H
ATOM   4033  CG1 VAL A 250      59.110  42.290  45.490  1.00  0.00           C
ATOM   4034 HG11 VAL A 250      58.650  43.230  45.130  1.00  0.00           H
ATOM   4035 HG12 VAL A 250      58.280  41.570  45.390  1.00  0.00           H
ATOM   4036 HG13 VAL A 250      59.900  41.940  44.780  1.00  0.00           H
ATOM   4037  CG2 VAL A 250      59.690  40.850  47.440  1.00  0.00           C
ATOM   4038 HG21 VAL A 250      58.710  40.370  47.680  1.00  0.00           H
ATOM   4039 HG22 VAL A 250      60.300  40.830  48.370  1.00  0.00           H
ATOM   4040 HG23 VAL A 250      60.280  40.220  46.750  1.00  0.00           H
ATOM   4041  C   VAL A 250      60.920  44.280  46.060  1.00  0.00           C
ATOM   4042  O   VAL A 250      61.330  44.280  44.890  1.00  0.00           O
ATOM   4043  N   ARG A 251      60.390  45.370  46.630  1.00  0.00           N
ATOM   4044  HN  ARG A 251      59.920  45.450  47.510  1.00  0.00           H
ATOM   4045  CA  ARG A 251      60.410  46.680  45.970  1.00  0.00           C
ATOM   4046  HA  ARG A 251      59.770  46.670  45.110  1.00  0.00           H
ATOM   4047  CB  ARG A 251      59.680  47.770  46.760  1.00  0.00           C
ATOM   4048  HB1 ARG A 251      60.110  47.920  47.780  1.00  0.00           H
ATOM   4049  HB2 ARG A 251      58.690  47.350  47.020  1.00  0.00           H
ATOM   4050  CG  ARG A 251      59.560  49.100  45.930  1.00  0.00           C
ATOM   4051  HG1 ARG A 251      60.590  49.520  45.970  1.00  0.00           H
ATOM   4052  HG2 ARG A 251      58.890  49.740  46.530  1.00  0.00           H
ATOM   4053  CD  ARG A 251      58.910  49.060  44.510  1.00  0.00           C
ATOM   4054  HD1 ARG A 251      59.410  48.330  43.840  1.00  0.00           H
ATOM   4055  HD2 ARG A 251      59.060  50.050  44.050  1.00  0.00           H
ATOM   4056  NE  ARG A 251      57.420  48.670  44.650  1.00  0.00           N
ATOM   4057  HE  ARG A 251      57.040  48.550  45.560  1.00  0.00           H
ATOM   4058  CZ  ARG A 251      56.660  48.510  43.630  1.00  0.00           C
ATOM   4059  NH1 ARG A 251      57.040  48.700  42.360  1.00  0.00           N
ATOM   4060 HH11 ARG A 251      57.890  49.180  42.230  1.00  0.00           H
ATOM   4061 HH12 ARG A 251      56.330  48.940  41.690  1.00  0.00           H
ATOM   4062  NH2 ARG A 251      55.410  48.220  43.900  1.00  0.00           N
ATOM   4063 HH21 ARG A 251      55.060  48.460  44.810  1.00  0.00           H
ATOM   4064 HH22 ARG A 251      54.760  48.020  43.170  1.00  0.00           H
ATOM   4065  C   ARG A 251      61.810  47.290  45.660  1.00  0.00           C
ATOM   4066  O   ARG A 251      62.050  47.800  44.540  1.00  0.00           O
ATOM   4067  N   ILE A 252      62.830  47.250  46.580  1.00  0.00           N
ATOM   4068  HN  ILE A 252      62.610  46.810  47.440  1.00  0.00           H
ATOM   4069  CA  ILE A 252      64.240  47.660  46.360  1.00  0.00           C
ATOM   4070  HA  ILE A 252      64.240  48.670  45.970  1.00  0.00           H
ATOM   4071  CB  ILE A 252      65.220  47.350  47.600  1.00  0.00           C
ATOM   4072  HB  ILE A 252      65.170  46.260  47.840  1.00  0.00           H
ATOM   4073  CG2 ILE A 252      66.680  47.840  47.320  1.00  0.00           C
ATOM   4074 HG21 ILE A 252      67.290  47.740  48.250  1.00  0.00           H
ATOM   4075 HG22 ILE A 252      66.700  48.900  47.000  1.00  0.00           H
ATOM   4076 HG23 ILE A 252      67.060  47.180  46.510  1.00  0.00           H
ATOM   4077  CG1 ILE A 252      64.760  47.990  48.930  1.00  0.00           C
ATOM   4078 HG11 ILE A 252      63.680  47.750  49.000  1.00  0.00           H
ATOM   4079 HG12 ILE A 252      64.790  49.090  48.800  1.00  0.00           H
ATOM   4080  CD  ILE A 252      65.480  47.530  50.190  1.00  0.00           C
ATOM   4081  HD1 ILE A 252      64.780  47.770  51.030  1.00  0.00           H
ATOM   4082  HD2 ILE A 252      66.380  48.160  50.390  1.00  0.00           H
ATOM   4083  HD3 ILE A 252      65.640  46.440  50.130  1.00  0.00           H
ATOM   4084  C   ILE A 252      64.770  46.880  45.210  1.00  0.00           C
ATOM   4085  O   ILE A 252      65.230  47.360  44.190  1.00  0.00           O
ATOM   4086  N   ARG A 253      64.640  45.550  45.250  1.00  0.00           N
ATOM   4087  HN  ARG A 253      64.140  45.140  46.010  1.00  0.00           H
ATOM   4088  CA  ARG A 253      65.030  44.600  44.190  1.00  0.00           C
ATOM   4089  HA  ARG A 253      66.060  44.790  43.950  1.00  0.00           H
ATOM   4090  CB  ARG A 253      64.860  43.120  44.710  1.00  0.00           C
ATOM   4091  HB1 ARG A 253      63.940  42.970  45.300  1.00  0.00           H
ATOM   4092  HB2 ARG A 253      65.790  42.960  45.290  1.00  0.00           H
ATOM   4093  CG  ARG A 253      64.930  41.990  43.570  1.00  0.00           C
ATOM   4094  HG1 ARG A 253      64.170  42.120  42.760  1.00  0.00           H
ATOM   4095  HG2 ARG A 253      64.540  41.140  44.150  1.00  0.00           H
ATOM   4096  CD  ARG A 253      66.250  41.690  42.840  1.00  0.00           C
ATOM   4097  HD1 ARG A 253      67.100  41.710  43.560  1.00  0.00           H
ATOM   4098  HD2 ARG A 253      66.420  42.510  42.120  1.00  0.00           H
ATOM   4099  NE  ARG A 253      66.250  40.390  41.990  1.00  0.00           N
ATOM   4100  HE  ARG A 253      65.350  39.970  41.910  1.00  0.00           H
ATOM   4101  CZ  ARG A 253      67.330  39.990  41.470  1.00  0.00           C
ATOM   4102  NH1 ARG A 253      68.470  40.600  41.580  1.00  0.00           N
ATOM   4103 HH11 ARG A 253      68.580  41.460  42.080  1.00  0.00           H
ATOM   4104 HH12 ARG A 253      69.310  40.210  41.210  1.00  0.00           H
ATOM   4105  NH2 ARG A 253      67.250  38.930  40.720  1.00  0.00           N
ATOM   4106 HH21 ARG A 253      66.410  38.690  40.220  1.00  0.00           H
ATOM   4107 HH22 ARG A 253      68.050  38.820  40.130  1.00  0.00           H
ATOM   4108  C   ARG A 253      64.350  44.830  42.860  1.00  0.00           C
ATOM   4109  O   ARG A 253      65.000  44.630  41.870  1.00  0.00           O
ATOM   4110  N   ILE A 254      63.060  45.340  42.770  1.00  0.00           N
ATOM   4111  HN  ILE A 254      62.520  45.360  43.610  1.00  0.00           H
ATOM   4112  CA  ILE A 254      62.390  45.820  41.530  1.00  0.00           C
ATOM   4113  HA  ILE A 254      62.560  45.070  40.770  1.00  0.00           H
ATOM   4114  CB  ILE A 254      60.870  45.890  41.780  1.00  0.00           C
ATOM   4115  HB  ILE A 254      60.710  46.280  42.820  1.00  0.00           H
ATOM   4116  CG2 ILE A 254      60.200  46.890  40.810  1.00  0.00           C
ATOM   4117 HG21 ILE A 254      60.440  46.520  39.790  1.00  0.00           H
ATOM   4118 HG22 ILE A 254      60.520  47.940  40.950  1.00  0.00           H
ATOM   4119 HG23 ILE A 254      59.090  46.930  40.820  1.00  0.00           H
ATOM   4120  CG1 ILE A 254      60.260  44.490  41.700  1.00  0.00           C
ATOM   4121 HG11 ILE A 254      60.970  43.770  42.150  1.00  0.00           H
ATOM   4122 HG12 ILE A 254      60.230  44.160  40.640  1.00  0.00           H
ATOM   4123  CD  ILE A 254      58.840  44.530  42.300  1.00  0.00           C
ATOM   4124  HD1 ILE A 254      59.020  44.630  43.400  1.00  0.00           H
ATOM   4125  HD2 ILE A 254      58.170  43.730  41.950  1.00  0.00           H
ATOM   4126  HD3 ILE A 254      58.210  45.430  42.100  1.00  0.00           H
ATOM   4127  C   ILE A 254      63.060  47.060  40.930  1.00  0.00           C
ATOM   4128  O   ILE A 254      63.170  47.190  39.720  1.00  0.00           O
ATOM   4129  N   PHE A 255      63.640  47.980  41.730  1.00  0.00           N
ATOM   4130  HN  PHE A 255      63.550  47.950  42.720  1.00  0.00           H
ATOM   4131  CA  PHE A 255      64.510  49.150  41.190  1.00  0.00           C
ATOM   4132  HA  PHE A 255      63.970  49.720  40.450  1.00  0.00           H
ATOM   4133  CB  PHE A 255      64.990  50.050  42.450  1.00  0.00           C
ATOM   4134  HB1 PHE A 255      65.720  50.780  42.020  1.00  0.00           H
ATOM   4135  HB2 PHE A 255      65.590  49.390  43.120  1.00  0.00           H
ATOM   4136  CG  PHE A 255      63.920  50.780  43.160  1.00  0.00           C
ATOM   4137  CD1 PHE A 255      62.750  51.250  42.590  1.00  0.00           C
ATOM   4138  HD1 PHE A 255      62.600  51.270  41.520  1.00  0.00           H
ATOM   4139  CE1 PHE A 255      61.760  51.780  43.360  1.00  0.00           C
ATOM   4140  HE1 PHE A 255      60.880  52.130  42.850  1.00  0.00           H
ATOM   4141  CZ  PHE A 255      61.910  52.070  44.730  1.00  0.00           C
ATOM   4142  HZ  PHE A 255      61.130  52.480  45.350  1.00  0.00           H
ATOM   4143  CD2 PHE A 255      64.120  51.010  44.520  1.00  0.00           C
ATOM   4144  HD2 PHE A 255      64.990  50.680  45.060  1.00  0.00           H
ATOM   4145  CE2 PHE A 255      63.090  51.620  45.340  1.00  0.00           C
ATOM   4146  HE2 PHE A 255      63.210  51.570  46.410  1.00  0.00           H
ATOM   4147  C   PHE A 255      65.700  48.580  40.480  1.00  0.00           C
ATOM   4148  O   PHE A 255      66.010  49.060  39.400  1.00  0.00           O
ATOM   4149  N   TRP A 256      66.320  47.480  41.030  1.00  0.00           N
ATOM   4150  HN  TRP A 256      65.960  47.200  41.920  1.00  0.00           H
ATOM   4151  CA  TRP A 256      67.460  46.870  40.340  1.00  0.00           C
ATOM   4152  HA  TRP A 256      68.180  47.620  40.060  1.00  0.00           H
ATOM   4153  CB  TRP A 256      68.140  45.840  41.230  1.00  0.00           C
ATOM   4154  HB1 TRP A 256      67.580  44.910  41.460  1.00  0.00           H
ATOM   4155  HB2 TRP A 256      68.220  46.310  42.230  1.00  0.00           H
ATOM   4156  CG  TRP A 256      69.540  45.420  40.790  1.00  0.00           C
ATOM   4157  CD1 TRP A 256      69.770  44.390  39.890  1.00  0.00           C
ATOM   4158  HD1 TRP A 256      68.980  43.940  39.330  1.00  0.00           H
ATOM   4159  NE1 TRP A 256      71.070  44.310  39.620  1.00  0.00           N
ATOM   4160  HE1 TRP A 256      71.600  43.660  39.110  1.00  0.00           H
ATOM   4161  CE2 TRP A 256      71.800  45.250  40.380  1.00  0.00           C
ATOM   4162  CD2 TRP A 256      70.800  46.010  41.040  1.00  0.00           C
ATOM   4163  CE3 TRP A 256      71.160  47.110  41.810  1.00  0.00           C
ATOM   4164  HE3 TRP A 256      70.450  47.680  42.390  1.00  0.00           H
ATOM   4165  CZ3 TRP A 256      72.560  47.320  41.880  1.00  0.00           C
ATOM   4166  HZ3 TRP A 256      72.950  48.030  42.600  1.00  0.00           H
ATOM   4167  CZ2 TRP A 256      73.140  45.610  40.250  1.00  0.00           C
ATOM   4168  HZ2 TRP A 256      73.940  44.990  39.860  1.00  0.00           H
ATOM   4169  CH2 TRP A 256      73.500  46.720  41.050  1.00  0.00           C
ATOM   4170  HH2 TRP A 256      74.480  47.100  41.240  1.00  0.00           H
ATOM   4171  C   TRP A 256      67.060  46.140  39.030  1.00  0.00           C
ATOM   4172  O   TRP A 256      67.700  46.300  37.950  1.00  0.00           O
ATOM   4173  N   LEU A 257      65.930  45.400  39.050  1.00  0.00           N
ATOM   4174  HN  LEU A 257      65.480  45.160  39.910  1.00  0.00           H
ATOM   4175  CA  LEU A 257      65.350  44.900  37.840  1.00  0.00           C
ATOM   4176  HA  LEU A 257      66.120  44.330  37.330  1.00  0.00           H
ATOM   4177  CB  LEU A 257      64.120  43.970  38.110  1.00  0.00           C
ATOM   4178  HB1 LEU A 257      63.730  43.610  37.130  1.00  0.00           H
ATOM   4179  HB2 LEU A 257      63.310  44.510  38.640  1.00  0.00           H
ATOM   4180  CG  LEU A 257      64.530  42.660  38.960  1.00  0.00           C
ATOM   4181  HG  LEU A 257      65.080  42.970  39.860  1.00  0.00           H
ATOM   4182  CD1 LEU A 257      63.290  41.840  39.290  1.00  0.00           C
ATOM   4183 HD11 LEU A 257      63.460  41.000  39.990  1.00  0.00           H
ATOM   4184 HD12 LEU A 257      62.950  41.360  38.350  1.00  0.00           H
ATOM   4185 HD13 LEU A 257      62.430  42.450  39.630  1.00  0.00           H
ATOM   4186  CD2 LEU A 257      65.430  41.720  38.150  1.00  0.00           C
ATOM   4187 HD21 LEU A 257      66.390  42.140  37.780  1.00  0.00           H
ATOM   4188 HD22 LEU A 257      64.910  41.360  37.230  1.00  0.00           H
ATOM   4189 HD23 LEU A 257      65.710  40.830  38.750  1.00  0.00           H
ATOM   4190  C   LEU A 257      64.920  45.880  36.790  1.00  0.00           C
ATOM   4191  O   LEU A 257      65.350  45.700  35.660  1.00  0.00           O
ATOM   4192  N   LEU A 258      64.290  47.010  37.060  1.00  0.00           N
ATOM   4193  HN  LEU A 258      64.070  47.210  38.010  1.00  0.00           H
ATOM   4194  CA  LEU A 258      64.060  48.150  36.070  1.00  0.00           C
ATOM   4195  HA  LEU A 258      63.520  47.670  35.270  1.00  0.00           H
ATOM   4196  CB  LEU A 258      63.290  49.200  36.930  1.00  0.00           C
ATOM   4197  HB1 LEU A 258      63.240  50.210  36.470  1.00  0.00           H
ATOM   4198  HB2 LEU A 258      63.820  49.300  37.900  1.00  0.00           H
ATOM   4199  CG  LEU A 258      61.770  48.750  37.100  1.00  0.00           C
ATOM   4200  HG  LEU A 258      61.600  47.690  37.430  1.00  0.00           H
ATOM   4201  CD1 LEU A 258      61.190  49.560  38.280  1.00  0.00           C
ATOM   4202 HD11 LEU A 258      61.250  50.620  37.950  1.00  0.00           H
ATOM   4203 HD12 LEU A 258      61.790  49.470  39.200  1.00  0.00           H
ATOM   4204 HD13 LEU A 258      60.110  49.310  38.360  1.00  0.00           H
ATOM   4205  CD2 LEU A 258      61.120  48.970  35.770  1.00  0.00           C
ATOM   4206 HD21 LEU A 258      61.260  48.180  34.990  1.00  0.00           H
ATOM   4207 HD22 LEU A 258      61.480  49.880  35.260  1.00  0.00           H
ATOM   4208 HD23 LEU A 258      60.040  49.070  35.970  1.00  0.00           H
ATOM   4209  C   LEU A 258      65.400  48.820  35.480  1.00  0.00           C
ATOM   4210  O   LEU A 258      65.570  48.960  34.230  1.00  0.00           O
ATOM   4211  N   HSD A 259      66.410  49.020  36.400  1.00  0.00           N
ATOM   4212  HN  HSD A 259      66.200  48.650  37.300  1.00  0.00           H
ATOM   4213  CA  HSD A 259      67.710  49.550  36.040  1.00  0.00           C
ATOM   4214  HA  HSD A 259      67.500  50.440  35.460  1.00  0.00           H
ATOM   4215  CB  HSD A 259      68.620  50.000  37.250  1.00  0.00           C
ATOM   4216  HB1 HSD A 259      68.900  49.080  37.810  1.00  0.00           H
ATOM   4217  HB2 HSD A 259      68.010  50.700  37.870  1.00  0.00           H
ATOM   4218  ND1 HSD A 259      71.190  50.520  37.220  1.00  0.00           N
ATOM   4219  HD1 HSD A 259      71.570  49.700  37.650  1.00  0.00           H
ATOM   4220  CG  HSD A 259      69.870  50.890  36.960  1.00  0.00           C
ATOM   4221  CE1 HSD A 259      71.960  51.560  36.820  1.00  0.00           C
ATOM   4222  HE1 HSD A 259      73.030  51.630  37.000  1.00  0.00           H
ATOM   4223  NE2 HSD A 259      71.240  52.510  36.190  1.00  0.00           N
ATOM   4224  CD2 HSD A 259      69.910  52.110  36.350  1.00  0.00           C
ATOM   4225  HD2 HSD A 259      69.080  52.580  35.840  1.00  0.00           H
ATOM   4226  C   HSD A 259      68.610  48.690  35.120  1.00  0.00           C
ATOM   4227  O   HSD A 259      69.430  49.180  34.370  1.00  0.00           O
ATOM   4228  N   THR A 260      68.370  47.400  35.210  1.00  0.00           N
ATOM   4229  HN  THR A 260      67.710  47.020  35.850  1.00  0.00           H
ATOM   4230  CA  THR A 260      69.020  46.400  34.390  1.00  0.00           C
ATOM   4231  HA  THR A 260      69.700  46.980  33.780  1.00  0.00           H
ATOM   4232  CB  THR A 260      69.760  45.500  35.260  1.00  0.00           C
ATOM   4233  HB  THR A 260      70.310  44.710  34.700  1.00  0.00           H
ATOM   4234  OG1 THR A 260      68.980  44.760  36.240  1.00  0.00           O
ATOM   4235  HG1 THR A 260      68.620  45.460  36.800  1.00  0.00           H
ATOM   4236  CG2 THR A 260      70.750  46.270  36.190  1.00  0.00           C
ATOM   4237 HG21 THR A 260      71.260  47.110  35.680  1.00  0.00           H
ATOM   4238 HG22 THR A 260      71.530  45.610  36.640  1.00  0.00           H
ATOM   4239 HG23 THR A 260      70.210  46.700  37.060  1.00  0.00           H
ATOM   4240  C   THR A 260      68.100  45.650  33.440  1.00  0.00           C
ATOM   4241  O   THR A 260      68.500  44.730  32.750  1.00  0.00           O
ATOM   4242  N   SER A 261      66.860  46.140  33.200  1.00  0.00           N
ATOM   4243  HN  SER A 261      66.490  46.870  33.760  1.00  0.00           H
ATOM   4244  CA  SER A 261      65.910  45.630  32.160  1.00  0.00           C
ATOM   4245  HA  SER A 261      66.380  44.790  31.680  1.00  0.00           H
ATOM   4246  CB  SER A 261      64.550  45.210  32.670  1.00  0.00           C
ATOM   4247  HB1 SER A 261      64.650  44.310  33.310  1.00  0.00           H
ATOM   4248  HB2 SER A 261      63.910  44.960  31.810  1.00  0.00           H
ATOM   4249  OG  SER A 261      63.930  46.170  33.520  1.00  0.00           O
ATOM   4250  HG1 SER A 261      64.480  46.170  34.310  1.00  0.00           H
ATOM   4251  C   SER A 261      65.720  46.650  31.060  1.00  0.00           C
ATOM   4252  O   SER A 261      65.730  47.820  31.360  1.00  0.00           O
ATOM   4253  N   GLY A 262      65.320  46.270  29.780  1.00  0.00           N
ATOM   4254  HN  GLY A 262      65.270  45.330  29.460  1.00  0.00           H
ATOM   4255  CA  GLY A 262      65.250  47.290  28.700  1.00  0.00           C
ATOM   4256  HA1 GLY A 262      65.500  46.850  27.750  1.00  0.00           H
ATOM   4257  HA2 GLY A 262      65.870  48.120  28.960  1.00  0.00           H
ATOM   4258  C   GLY A 262      63.950  47.920  28.500  1.00  0.00           C
ATOM   4259  O   GLY A 262      63.220  48.030  29.470  1.00  0.00           O
ATOM   4260  N   THR A 263      63.630  48.510  27.270  1.00  0.00           N
ATOM   4261  HN  THR A 263      64.280  48.630  26.510  1.00  0.00           H
ATOM   4262  CA  THR A 263      62.290  49.020  27.000  1.00  0.00           C
ATOM   4263  HA  THR A 263      61.760  49.080  27.930  1.00  0.00           H
ATOM   4264  CB  THR A 263      62.270  50.350  26.380  1.00  0.00           C
ATOM   4265  HB  THR A 263      61.250  50.580  26.020  1.00  0.00           H
ATOM   4266  OG1 THR A 263      63.120  50.500  25.240  1.00  0.00           O
ATOM   4267  HG1 THR A 263      63.220  51.410  24.940  1.00  0.00           H
ATOM   4268  CG2 THR A 263      62.700  51.440  27.370  1.00  0.00           C
ATOM   4269 HG21 THR A 263      61.890  51.460  28.140  1.00  0.00           H
ATOM   4270 HG22 THR A 263      62.800  52.460  26.940  1.00  0.00           H
ATOM   4271 HG23 THR A 263      63.690  51.150  27.790  1.00  0.00           H
ATOM   4272  C   THR A 263      61.400  48.110  26.130  1.00  0.00           C
ATOM   4273  O   THR A 263      60.280  48.440  25.860  1.00  0.00           O
ATOM   4274  N   GLN A 264      61.770  46.840  25.830  1.00  0.00           N
ATOM   4275  HN  GLN A 264      62.680  46.450  25.980  1.00  0.00           H
ATOM   4276  CA  GLN A 264      60.910  45.930  25.080  1.00  0.00           C
ATOM   4277  HA  GLN A 264      59.940  46.360  24.910  1.00  0.00           H
ATOM   4278  CB  GLN A 264      61.480  45.560  23.680  1.00  0.00           C
ATOM   4279  HB1 GLN A 264      60.750  44.860  23.230  1.00  0.00           H
ATOM   4280  HB2 GLN A 264      62.490  45.090  23.760  1.00  0.00           H
ATOM   4281  CG  GLN A 264      61.670  46.770  22.690  1.00  0.00           C
ATOM   4282  HG1 GLN A 264      62.080  46.300  21.770  1.00  0.00           H
ATOM   4283  HG2 GLN A 264      62.420  47.500  23.070  1.00  0.00           H
ATOM   4284  CD  GLN A 264      60.380  47.570  22.440  1.00  0.00           C
ATOM   4285  OE1 GLN A 264      60.480  48.800  22.230  1.00  0.00           O
ATOM   4286  NE2 GLN A 264      59.260  46.940  22.460  1.00  0.00           N
ATOM   4287 HE21 GLN A 264      58.440  47.450  22.180  1.00  0.00           H
ATOM   4288 HE22 GLN A 264      59.320  45.960  22.610  1.00  0.00           H
ATOM   4289  C   GLN A 264      60.900  44.650  26.010  1.00  0.00           C
ATOM   4290  O   GLN A 264      61.790  44.450  26.850  1.00  0.00           O
ATOM   4291  N   ASN A 265      59.860  43.780  25.880  1.00  0.00           N
ATOM   4292  HN  ASN A 265      59.460  43.850  24.970  1.00  0.00           H
ATOM   4293  CA  ASN A 265      59.570  42.620  26.730  1.00  0.00           C
ATOM   4294  HA  ASN A 265      58.750  42.090  26.270  1.00  0.00           H
ATOM   4295  CB  ASN A 265      60.800  41.580  26.740  1.00  0.00           C
ATOM   4296  HB1 ASN A 265      61.750  42.070  27.050  1.00  0.00           H
ATOM   4297  HB2 ASN A 265      60.970  41.200  25.710  1.00  0.00           H
ATOM   4298  CG  ASN A 265      60.510  40.310  27.560  1.00  0.00           C
ATOM   4299  OD1 ASN A 265      59.420  40.050  28.090  1.00  0.00           O
ATOM   4300  ND2 ASN A 265      61.570  39.470  27.660  1.00  0.00           N
ATOM   4301 HD21 ASN A 265      61.420  38.620  28.140  1.00  0.00           H
ATOM   4302 HD22 ASN A 265      62.480  39.750  27.320  1.00  0.00           H
ATOM   4303  C   ASN A 265      59.090  43.040  28.160  1.00  0.00           C
ATOM   4304  O   ASN A 265      59.870  43.290  29.090  1.00  0.00           O
ATOM   4305  N   CYS A 266      57.810  42.970  28.400  1.00  0.00           N
ATOM   4306  HN  CYS A 266      57.230  42.810  27.610  1.00  0.00           H
ATOM   4307  CA  CYS A 266      57.270  43.300  29.710  1.00  0.00           C
ATOM   4308  HA  CYS A 266      57.930  43.950  30.270  1.00  0.00           H
ATOM   4309  CB  CYS A 266      55.800  43.920  29.590  1.00  0.00           C
ATOM   4310  HB1 CYS A 266      55.980  44.860  29.010  1.00  0.00           H
ATOM   4311  HB2 CYS A 266      55.300  43.970  30.580  1.00  0.00           H
ATOM   4312  SG  CYS A 266      54.640  42.820  28.700  1.00  0.00           S
ATOM   4313  C   CYS A 266      57.030  42.090  30.610  1.00  0.00           C
ATOM   4314  O   CYS A 266      56.810  42.170  31.830  1.00  0.00           O
ATOM   4315  N   GLU A 267      57.140  40.830  30.100  1.00  0.00           N
ATOM   4316  HN  GLU A 267      57.220  40.680  29.110  1.00  0.00           H
ATOM   4317  CA  GLU A 267      56.980  39.600  30.840  1.00  0.00           C
ATOM   4318  HA  GLU A 267      56.060  39.610  31.410  1.00  0.00           H
ATOM   4319  CB  GLU A 267      57.030  38.370  29.860  1.00  0.00           C
ATOM   4320  HB1 GLU A 267      57.380  37.420  30.330  1.00  0.00           H
ATOM   4321  HB2 GLU A 267      57.870  38.750  29.240  1.00  0.00           H
ATOM   4322  CG  GLU A 267      55.650  38.180  29.130  1.00  0.00           C
ATOM   4323  HG1 GLU A 267      55.260  39.160  28.740  1.00  0.00           H
ATOM   4324  HG2 GLU A 267      54.850  37.730  29.760  1.00  0.00           H
ATOM   4325  CD  GLU A 267      55.830  37.320  27.870  1.00  0.00           C
ATOM   4326  OE1 GLU A 267      55.180  36.320  27.640  1.00  0.00           O
ATOM   4327  OE2 GLU A 267      56.760  37.640  27.050  1.00  0.00           O
ATOM   4328  C   GLU A 267      58.080  39.350  31.920  1.00  0.00           C
ATOM   4329  O   GLU A 267      57.950  38.430  32.740  1.00  0.00           O
ATOM   4330  N   VAL A 268      59.120  40.210  31.870  1.00  0.00           N
ATOM   4331  HN  VAL A 268      59.060  40.740  31.020  1.00  0.00           H
ATOM   4332  CA  VAL A 268      60.290  40.220  32.820  1.00  0.00           C
ATOM   4333  HA  VAL A 268      60.650  39.230  33.030  1.00  0.00           H
ATOM   4334  CB  VAL A 268      61.450  41.100  32.270  1.00  0.00           C
ATOM   4335  HB  VAL A 268      62.360  40.910  32.880  1.00  0.00           H
ATOM   4336  CG1 VAL A 268      61.740  40.620  30.830  1.00  0.00           C
ATOM   4337 HG11 VAL A 268      61.960  39.530  30.780  1.00  0.00           H
ATOM   4338 HG12 VAL A 268      62.650  41.160  30.480  1.00  0.00           H
ATOM   4339 HG13 VAL A 268      60.860  41.000  30.250  1.00  0.00           H
ATOM   4340  CG2 VAL A 268      61.160  42.620  32.270  1.00  0.00           C
ATOM   4341 HG21 VAL A 268      60.920  42.860  33.320  1.00  0.00           H
ATOM   4342 HG22 VAL A 268      60.380  42.840  31.500  1.00  0.00           H
ATOM   4343 HG23 VAL A 268      62.060  43.150  31.900  1.00  0.00           H
ATOM   4344  C   VAL A 268      59.920  40.640  34.150  1.00  0.00           C
ATOM   4345  O   VAL A 268      60.560  40.250  35.100  1.00  0.00           O
ATOM   4346  N   TYR A 269      58.870  41.410  34.380  1.00  0.00           N
ATOM   4347  HN  TYR A 269      58.550  41.800  33.520  1.00  0.00           H
ATOM   4348  CA  TYR A 269      58.350  41.890  35.680  1.00  0.00           C
ATOM   4349  HA  TYR A 269      59.190  41.830  36.350  1.00  0.00           H
ATOM   4350  CB  TYR A 269      57.770  43.310  35.480  1.00  0.00           C
ATOM   4351  HB1 TYR A 269      57.450  43.780  36.440  1.00  0.00           H
ATOM   4352  HB2 TYR A 269      56.860  43.370  34.850  1.00  0.00           H
ATOM   4353  CG  TYR A 269      58.790  44.280  34.900  1.00  0.00           C
ATOM   4354  CD1 TYR A 269      58.280  45.250  34.090  1.00  0.00           C
ATOM   4355  HD1 TYR A 269      57.220  45.360  33.910  1.00  0.00           H
ATOM   4356  CE1 TYR A 269      59.200  46.030  33.360  1.00  0.00           C
ATOM   4357  HE1 TYR A 269      58.760  46.730  32.650  1.00  0.00           H
ATOM   4358  CZ  TYR A 269      60.550  46.050  33.610  1.00  0.00           C
ATOM   4359  OH  TYR A 269      61.440  46.810  32.770  1.00  0.00           O
ATOM   4360  HH  TYR A 269      62.220  46.260  32.720  1.00  0.00           H
ATOM   4361  CD2 TYR A 269      60.150  44.380  35.310  1.00  0.00           C
ATOM   4362  HD2 TYR A 269      60.590  43.790  36.090  1.00  0.00           H
ATOM   4363  CE2 TYR A 269      61.010  45.330  34.700  1.00  0.00           C
ATOM   4364  HE2 TYR A 269      62.060  45.340  34.900  1.00  0.00           H
ATOM   4365  C   TYR A 269      57.290  40.970  36.250  1.00  0.00           C
ATOM   4366  O   TYR A 269      56.790  41.110  37.330  1.00  0.00           O
ATOM   4367  N   ARG A 270      56.790  39.970  35.500  1.00  0.00           N
ATOM   4368  HN  ARG A 270      57.050  39.780  34.560  1.00  0.00           H
ATOM   4369  CA  ARG A 270      55.560  39.220  35.880  1.00  0.00           C
ATOM   4370  HA  ARG A 270      54.790  39.950  36.080  1.00  0.00           H
ATOM   4371  CB  ARG A 270      55.180  38.280  34.670  1.00  0.00           C
ATOM   4372  HB1 ARG A 270      55.890  37.440  34.510  1.00  0.00           H
ATOM   4373  HB2 ARG A 270      55.180  38.860  33.730  1.00  0.00           H
ATOM   4374  CG  ARG A 270      53.800  37.580  34.830  1.00  0.00           C
ATOM   4375  HG1 ARG A 270      53.010  38.370  34.830  1.00  0.00           H
ATOM   4376  HG2 ARG A 270      53.610  37.100  35.810  1.00  0.00           H
ATOM   4377  CD  ARG A 270      53.590  36.610  33.660  1.00  0.00           C
ATOM   4378  HD1 ARG A 270      54.260  35.740  33.860  1.00  0.00           H
ATOM   4379  HD2 ARG A 270      53.880  37.060  32.690  1.00  0.00           H
ATOM   4380  NE  ARG A 270      52.240  36.120  33.660  1.00  0.00           N
ATOM   4381  HE  ARG A 270      51.670  36.220  34.480  1.00  0.00           H
ATOM   4382  CZ  ARG A 270      51.680  35.420  32.630  1.00  0.00           C
ATOM   4383  NH1 ARG A 270      52.320  35.180  31.590  1.00  0.00           N
ATOM   4384 HH11 ARG A 270      53.300  35.310  31.740  1.00  0.00           H
ATOM   4385 HH12 ARG A 270      52.050  34.690  30.770  1.00  0.00           H
ATOM   4386  NH2 ARG A 270      50.390  35.180  32.760  1.00  0.00           N
ATOM   4387 HH21 ARG A 270      49.960  35.040  31.860  1.00  0.00           H
ATOM   4388 HH22 ARG A 270      49.890  35.710  33.430  1.00  0.00           H
ATOM   4389  C   ARG A 270      55.720  38.280  37.130  1.00  0.00           C
ATOM   4390  O   ARG A 270      54.810  38.210  38.000  1.00  0.00           O
ATOM   4391  N   SER A 271      56.870  37.610  37.210  1.00  0.00           N
ATOM   4392  HN  SER A 271      57.570  37.650  36.490  1.00  0.00           H
ATOM   4393  CA  SER A 271      57.220  36.710  38.300  1.00  0.00           C
ATOM   4394  HA  SER A 271      56.360  36.090  38.520  1.00  0.00           H
ATOM   4395  CB  SER A 271      58.470  35.770  37.860  1.00  0.00           C
ATOM   4396  HB1 SER A 271      58.560  35.170  38.780  1.00  0.00           H
ATOM   4397  HB2 SER A 271      59.410  36.350  37.740  1.00  0.00           H
ATOM   4398  OG  SER A 271      58.150  35.080  36.680  1.00  0.00           O
ATOM   4399  HG1 SER A 271      58.280  35.740  35.990  1.00  0.00           H
ATOM   4400  C   SER A 271      57.590  37.400  39.620  1.00  0.00           C
ATOM   4401  O   SER A 271      57.380  36.880  40.730  1.00  0.00           O
ATOM   4402  N   VAL A 272      58.100  38.640  39.500  1.00  0.00           N
ATOM   4403  HN  VAL A 272      58.410  38.970  38.620  1.00  0.00           H
ATOM   4404  CA  VAL A 272      58.350  39.520  40.680  1.00  0.00           C
ATOM   4405  HA  VAL A 272      58.670  38.910  41.510  1.00  0.00           H
ATOM   4406  CB  VAL A 272      59.500  40.450  40.360  1.00  0.00           C
ATOM   4407  HB  VAL A 272      60.170  39.900  39.680  1.00  0.00           H
ATOM   4408  CG1 VAL A 272      59.210  41.840  39.700  1.00  0.00           C
ATOM   4409 HG11 VAL A 272      58.510  42.480  40.280  1.00  0.00           H
ATOM   4410 HG12 VAL A 272      58.590  41.700  38.800  1.00  0.00           H
ATOM   4411 HG13 VAL A 272      60.170  42.320  39.400  1.00  0.00           H
ATOM   4412  CG2 VAL A 272      60.360  40.660  41.540  1.00  0.00           C
ATOM   4413 HG21 VAL A 272      61.090  41.460  41.280  1.00  0.00           H
ATOM   4414 HG22 VAL A 272      60.890  39.730  41.850  1.00  0.00           H
ATOM   4415 HG23 VAL A 272      59.760  40.950  42.440  1.00  0.00           H
ATOM   4416  C   VAL A 272      57.100  40.280  41.150  1.00  0.00           C
ATOM   4417  O   VAL A 272      56.930  40.490  42.290  1.00  0.00           O
ATOM   4418  N   ASP A 273      56.190  40.690  40.280  1.00  0.00           N
ATOM   4419  HN  ASP A 273      56.470  40.770  39.320  1.00  0.00           H
ATOM   4420  CA  ASP A 273      54.830  41.040  40.670  1.00  0.00           C
ATOM   4421  HA  ASP A 273      54.940  41.810  41.430  1.00  0.00           H
ATOM   4422  CB  ASP A 273      54.200  41.550  39.310  1.00  0.00           C
ATOM   4423  HB1 ASP A 273      54.210  40.760  38.520  1.00  0.00           H
ATOM   4424  HB2 ASP A 273      54.870  42.340  38.890  1.00  0.00           H
ATOM   4425  CG  ASP A 273      52.800  42.140  39.300  1.00  0.00           C
ATOM   4426  OD1 ASP A 273      52.130  42.310  38.250  1.00  0.00           O
ATOM   4427  OD2 ASP A 273      52.500  42.780  40.400  1.00  0.00           O
ATOM   4428  C   ASP A 273      54.020  39.980  41.300  1.00  0.00           C
ATOM   4429  O   ASP A 273      53.240  40.220  42.190  1.00  0.00           O
ATOM   4430  N   LEU A 274      54.280  38.680  40.890  1.00  0.00           N
ATOM   4431  HN  LEU A 274      54.780  38.490  40.050  1.00  0.00           H
ATOM   4432  CA  LEU A 274      53.800  37.550  41.600  1.00  0.00           C
ATOM   4433  HA  LEU A 274      52.740  37.670  41.680  1.00  0.00           H
ATOM   4434  CB  LEU A 274      54.030  36.300  40.770  1.00  0.00           C
ATOM   4435  HB1 LEU A 274      55.080  35.970  40.900  1.00  0.00           H
ATOM   4436  HB2 LEU A 274      53.730  36.500  39.720  1.00  0.00           H
ATOM   4437  CG  LEU A 274      53.070  35.130  41.050  1.00  0.00           C
ATOM   4438  HG  LEU A 274      53.150  34.930  42.140  1.00  0.00           H
ATOM   4439  CD1 LEU A 274      51.530  35.390  40.720  1.00  0.00           C
ATOM   4440 HD11 LEU A 274      51.210  36.310  41.250  1.00  0.00           H
ATOM   4441 HD12 LEU A 274      50.990  34.420  40.850  1.00  0.00           H
ATOM   4442 HD13 LEU A 274      51.570  35.560  39.630  1.00  0.00           H
ATOM   4443  CD2 LEU A 274      53.580  33.890  40.240  1.00  0.00           C
ATOM   4444 HD21 LEU A 274      53.660  34.100  39.160  1.00  0.00           H
ATOM   4445 HD22 LEU A 274      52.770  33.170  40.410  1.00  0.00           H
ATOM   4446 HD23 LEU A 274      54.520  33.520  40.710  1.00  0.00           H
ATOM   4447  C   LEU A 274      54.260  37.390  43.060  1.00  0.00           C
ATOM   4448  O   LEU A 274      53.550  37.260  44.030  1.00  0.00           O
ATOM   4449  N   ALA A 275      55.670  37.460  43.290  1.00  0.00           N
ATOM   4450  HN  ALA A 275      56.300  37.280  42.540  1.00  0.00           H
ATOM   4451  CA  ALA A 275      56.180  37.670  44.710  1.00  0.00           C
ATOM   4452  HA  ALA A 275      55.800  36.820  45.250  1.00  0.00           H
ATOM   4453  CB  ALA A 275      57.730  37.750  44.640  1.00  0.00           C
ATOM   4454  HB1 ALA A 275      58.070  38.020  45.660  1.00  0.00           H
ATOM   4455  HB2 ALA A 275      58.050  38.540  43.920  1.00  0.00           H
ATOM   4456  HB3 ALA A 275      58.080  36.730  44.360  1.00  0.00           H
ATOM   4457  C   ALA A 275      55.680  38.920  45.410  1.00  0.00           C
ATOM   4458  O   ALA A 275      55.430  38.920  46.620  1.00  0.00           O
ATOM   4459  N   PHE A 276      55.400  40.000  44.660  1.00  0.00           N
ATOM   4460  HN  PHE A 276      55.490  39.980  43.660  1.00  0.00           H
ATOM   4461  CA  PHE A 276      54.960  41.260  45.210  1.00  0.00           C
ATOM   4462  HA  PHE A 276      55.520  41.400  46.110  1.00  0.00           H
ATOM   4463  CB  PHE A 276      55.280  42.510  44.360  1.00  0.00           C
ATOM   4464  HB1 PHE A 276      54.820  42.290  43.380  1.00  0.00           H
ATOM   4465  HB2 PHE A 276      56.380  42.600  44.230  1.00  0.00           H
ATOM   4466  CG  PHE A 276      54.770  43.790  44.910  1.00  0.00           C
ATOM   4467  CD1 PHE A 276      53.560  44.400  44.510  1.00  0.00           C
ATOM   4468  HD1 PHE A 276      53.020  44.000  43.670  1.00  0.00           H
ATOM   4469  CE1 PHE A 276      53.100  45.560  44.990  1.00  0.00           C
ATOM   4470  HE1 PHE A 276      52.250  46.120  44.650  1.00  0.00           H
ATOM   4471  CZ  PHE A 276      53.890  46.150  46.060  1.00  0.00           C
ATOM   4472  HZ  PHE A 276      53.530  47.060  46.510  1.00  0.00           H
ATOM   4473  CD2 PHE A 276      55.580  44.410  45.900  1.00  0.00           C
ATOM   4474  HD2 PHE A 276      56.430  43.870  46.270  1.00  0.00           H
ATOM   4475  CE2 PHE A 276      55.100  45.610  46.440  1.00  0.00           C
ATOM   4476  HE2 PHE A 276      55.550  46.000  47.340  1.00  0.00           H
ATOM   4477  C   PHE A 276      53.490  41.080  45.760  1.00  0.00           C
ATOM   4478  O   PHE A 276      53.240  41.430  46.910  1.00  0.00           O
ATOM   4479  N   PHE A 277      52.670  40.430  45.040  1.00  0.00           N
ATOM   4480  HN  PHE A 277      52.770  40.200  44.070  1.00  0.00           H
ATOM   4481  CA  PHE A 277      51.290  39.910  45.410  1.00  0.00           C
ATOM   4482  HA  PHE A 277      50.660  40.750  45.670  1.00  0.00           H
ATOM   4483  CB  PHE A 277      50.570  39.110  44.300  1.00  0.00           C
ATOM   4484  HB1 PHE A 277      49.810  38.390  44.660  1.00  0.00           H
ATOM   4485  HB2 PHE A 277      51.320  38.560  43.670  1.00  0.00           H
ATOM   4486  CG  PHE A 277      49.870  39.980  43.370  1.00  0.00           C
ATOM   4487  CD1 PHE A 277      48.910  40.870  43.890  1.00  0.00           C
ATOM   4488  HD1 PHE A 277      48.740  40.940  44.950  1.00  0.00           H
ATOM   4489  CE1 PHE A 277      48.020  41.560  43.060  1.00  0.00           C
ATOM   4490  HE1 PHE A 277      47.170  42.140  43.410  1.00  0.00           H
ATOM   4491  CZ  PHE A 277      48.290  41.500  41.690  1.00  0.00           C
ATOM   4492  HZ  PHE A 277      47.640  42.020  40.980  1.00  0.00           H
ATOM   4493  CD2 PHE A 277      49.990  39.920  41.980  1.00  0.00           C
ATOM   4494  HD2 PHE A 277      50.770  39.310  41.580  1.00  0.00           H
ATOM   4495  CE2 PHE A 277      49.300  40.750  41.140  1.00  0.00           C
ATOM   4496  HE2 PHE A 277      49.430  40.780  40.070  1.00  0.00           H
ATOM   4497  C   PHE A 277      51.300  39.040  46.640  1.00  0.00           C
ATOM   4498  O   PHE A 277      50.600  39.270  47.570  1.00  0.00           O
ATOM   4499  N   ILE A 278      52.260  38.070  46.680  1.00  0.00           N
ATOM   4500  HN  ILE A 278      52.850  37.840  45.920  1.00  0.00           H
ATOM   4501  CA  ILE A 278      52.430  37.320  47.970  1.00  0.00           C
ATOM   4502  HA  ILE A 278      51.440  36.910  48.160  1.00  0.00           H
ATOM   4503  CB  ILE A 278      53.310  36.070  47.720  1.00  0.00           C
ATOM   4504  HB  ILE A 278      54.270  36.470  47.340  1.00  0.00           H
ATOM   4505  CG2 ILE A 278      53.640  35.440  49.100  1.00  0.00           C
ATOM   4506 HG21 ILE A 278      54.480  36.050  49.490  1.00  0.00           H
ATOM   4507 HG22 ILE A 278      53.990  34.420  48.850  1.00  0.00           H
ATOM   4508 HG23 ILE A 278      52.760  35.480  49.790  1.00  0.00           H
ATOM   4509  CG1 ILE A 278      52.750  35.020  46.610  1.00  0.00           C
ATOM   4510 HG11 ILE A 278      52.710  35.550  45.630  1.00  0.00           H
ATOM   4511 HG12 ILE A 278      51.700  34.740  46.870  1.00  0.00           H
ATOM   4512  CD  ILE A 278      53.520  33.660  46.400  1.00  0.00           C
ATOM   4513  HD1 ILE A 278      53.130  33.160  45.490  1.00  0.00           H
ATOM   4514  HD2 ILE A 278      53.270  32.900  47.180  1.00  0.00           H
ATOM   4515  HD3 ILE A 278      54.610  33.820  46.350  1.00  0.00           H
ATOM   4516  C   ILE A 278      52.990  38.160  49.220  1.00  0.00           C
ATOM   4517  O   ILE A 278      52.500  38.160  50.330  1.00  0.00           O
ATOM   4518  N   THR A 279      54.010  39.000  48.990  1.00  0.00           N
ATOM   4519  HN  THR A 279      54.280  39.240  48.050  1.00  0.00           H
ATOM   4520  CA  THR A 279      54.600  39.850  50.060  1.00  0.00           C
ATOM   4521  HA  THR A 279      54.840  39.170  50.870  1.00  0.00           H
ATOM   4522  CB  THR A 279      56.030  40.350  49.770  1.00  0.00           C
ATOM   4523  HB  THR A 279      56.290  41.050  50.590  1.00  0.00           H
ATOM   4524  OG1 THR A 279      56.130  41.000  48.470  1.00  0.00           O
ATOM   4525  HG1 THR A 279      55.920  40.350  47.800  1.00  0.00           H
ATOM   4526  CG2 THR A 279      57.100  39.170  49.670  1.00  0.00           C
ATOM   4527 HG21 THR A 279      56.830  38.370  50.410  1.00  0.00           H
ATOM   4528 HG22 THR A 279      58.110  39.600  49.790  1.00  0.00           H
ATOM   4529 HG23 THR A 279      57.010  38.610  48.720  1.00  0.00           H
ATOM   4530  C   THR A 279      53.680  40.950  50.630  1.00  0.00           C
ATOM   4531  O   THR A 279      53.710  41.240  51.840  1.00  0.00           O
ATOM   4532  N   LEU A 280      52.930  41.530  49.680  1.00  0.00           N
ATOM   4533  HN  LEU A 280      53.110  41.380  48.710  1.00  0.00           H
ATOM   4534  CA  LEU A 280      51.920  42.550  49.990  1.00  0.00           C
ATOM   4535  HA  LEU A 280      52.300  43.350  50.610  1.00  0.00           H
ATOM   4536  CB  LEU A 280      51.460  43.240  48.760  1.00  0.00           C
ATOM   4537  HB1 LEU A 280      50.750  42.730  48.070  1.00  0.00           H
ATOM   4538  HB2 LEU A 280      52.300  43.340  48.040  1.00  0.00           H
ATOM   4539  CG  LEU A 280      50.980  44.730  48.960  1.00  0.00           C
ATOM   4540  HG  LEU A 280      50.020  44.660  49.500  1.00  0.00           H
ATOM   4541  CD1 LEU A 280      52.030  45.580  49.720  1.00  0.00           C
ATOM   4542 HD11 LEU A 280      51.720  46.650  49.740  1.00  0.00           H
ATOM   4543 HD12 LEU A 280      53.010  45.450  49.220  1.00  0.00           H
ATOM   4544 HD13 LEU A 280      52.040  45.220  50.760  1.00  0.00           H
ATOM   4545  CD2 LEU A 280      50.630  45.450  47.670  1.00  0.00           C
ATOM   4546 HD21 LEU A 280      49.910  44.800  47.160  1.00  0.00           H
ATOM   4547 HD22 LEU A 280      51.540  45.430  47.040  1.00  0.00           H
ATOM   4548 HD23 LEU A 280      50.160  46.460  47.700  1.00  0.00           H
ATOM   4549  C   LEU A 280      50.720  41.990  50.720  1.00  0.00           C
ATOM   4550  O   LEU A 280      50.000  42.610  51.500  1.00  0.00           O
ATOM   4551  N   SER A 281      50.490  40.700  50.700  1.00  0.00           N
ATOM   4552  HN  SER A 281      51.090  40.170  50.120  1.00  0.00           H
ATOM   4553  CA  SER A 281      49.380  40.190  51.440  1.00  0.00           C
ATOM   4554  HA  SER A 281      48.430  40.680  51.300  1.00  0.00           H
ATOM   4555  CB  SER A 281      49.040  38.780  51.070  1.00  0.00           C
ATOM   4556  HB1 SER A 281      48.180  38.450  51.680  1.00  0.00           H
ATOM   4557  HB2 SER A 281      49.930  38.160  51.310  1.00  0.00           H
ATOM   4558  OG  SER A 281      48.730  38.670  49.680  1.00  0.00           O
ATOM   4559  HG1 SER A 281      49.610  38.640  49.280  1.00  0.00           H
ATOM   4560  C   SER A 281      49.610  40.070  52.910  1.00  0.00           C
ATOM   4561  O   SER A 281      48.700  39.940  53.730  1.00  0.00           O
ATOM   4562  N   PHE A 282      50.910  40.140  53.390  1.00  0.00           N
ATOM   4563  HN  PHE A 282      51.690  40.110  52.770  1.00  0.00           H
ATOM   4564  CA  PHE A 282      51.210  40.230  54.870  1.00  0.00           C
ATOM   4565  HA  PHE A 282      50.540  39.550  55.360  1.00  0.00           H
ATOM   4566  CB  PHE A 282      52.710  39.830  55.140  1.00  0.00           C
ATOM   4567  HB1 PHE A 282      52.900  39.450  56.170  1.00  0.00           H
ATOM   4568  HB2 PHE A 282      53.280  40.710  54.770  1.00  0.00           H
ATOM   4569  CG  PHE A 282      53.120  38.630  54.230  1.00  0.00           C
ATOM   4570  CD1 PHE A 282      54.460  38.720  53.630  1.00  0.00           C
ATOM   4571  HD1 PHE A 282      55.010  39.640  53.750  1.00  0.00           H
ATOM   4572  CE1 PHE A 282      54.940  37.720  52.860  1.00  0.00           C
ATOM   4573  HE1 PHE A 282      55.940  37.730  52.430  1.00  0.00           H
ATOM   4574  CZ  PHE A 282      54.080  36.580  52.610  1.00  0.00           C
ATOM   4575  HZ  PHE A 282      54.460  35.750  52.020  1.00  0.00           H
ATOM   4576  CD2 PHE A 282      52.360  37.490  54.020  1.00  0.00           C
ATOM   4577  HD2 PHE A 282      51.410  37.460  54.520  1.00  0.00           H
ATOM   4578  CE2 PHE A 282      52.830  36.470  53.230  1.00  0.00           C
ATOM   4579  HE2 PHE A 282      52.210  35.590  53.180  1.00  0.00           H
ATOM   4580  C   PHE A 282      50.900  41.680  55.330  1.00  0.00           C
ATOM   4581  O   PHE A 282      50.800  41.850  56.530  1.00  0.00           O
ATOM   4582  N   THR A 283      50.730  42.690  54.410  1.00  0.00           N
ATOM   4583  HN  THR A 283      50.850  42.460  53.450  1.00  0.00           H
ATOM   4584  CA  THR A 283      50.620  44.070  54.880  1.00  0.00           C
ATOM   4585  HA  THR A 283      51.320  44.120  55.700  1.00  0.00           H
ATOM   4586  CB  THR A 283      50.990  45.210  53.870  1.00  0.00           C
ATOM   4587  HB  THR A 283      50.910  46.260  54.220  1.00  0.00           H
ATOM   4588  OG1 THR A 283      50.180  45.190  52.700  1.00  0.00           O
ATOM   4589  HG1 THR A 283      50.130  44.290  52.370  1.00  0.00           H
ATOM   4590  CG2 THR A 283      52.440  44.920  53.540  1.00  0.00           C
ATOM   4591 HG21 THR A 283      52.930  45.710  52.930  1.00  0.00           H
ATOM   4592 HG22 THR A 283      52.550  43.900  53.120  1.00  0.00           H
ATOM   4593 HG23 THR A 283      53.110  45.030  54.410  1.00  0.00           H
ATOM   4594  C   THR A 283      49.300  44.430  55.590  1.00  0.00           C
ATOM   4595  O   THR A 283      49.340  45.440  56.350  1.00  0.00           O
ATOM   4596  N   TYR A 284      48.200  43.660  55.530  1.00  0.00           N
ATOM   4597  HN  TYR A 284      48.280  42.860  54.940  1.00  0.00           H
ATOM   4598  CA  TYR A 284      46.990  44.050  56.230  1.00  0.00           C
ATOM   4599  HA  TYR A 284      46.940  45.120  56.370  1.00  0.00           H
ATOM   4600  CB  TYR A 284      45.760  43.610  55.330  1.00  0.00           C
ATOM   4601  HB1 TYR A 284      44.800  44.020  55.730  1.00  0.00           H
ATOM   4602  HB2 TYR A 284      45.720  42.500  55.290  1.00  0.00           H
ATOM   4603  CG  TYR A 284      45.930  44.020  53.910  1.00  0.00           C
ATOM   4604  CD1 TYR A 284      46.340  43.150  52.870  1.00  0.00           C
ATOM   4605  HD1 TYR A 284      46.530  42.110  53.130  1.00  0.00           H
ATOM   4606  CE1 TYR A 284      46.550  43.590  51.550  1.00  0.00           C
ATOM   4607  HE1 TYR A 284      46.960  42.970  50.760  1.00  0.00           H
ATOM   4608  CZ  TYR A 284      46.350  44.950  51.280  1.00  0.00           C
ATOM   4609  OH  TYR A 284      46.510  45.360  49.960  1.00  0.00           O
ATOM   4610  HH  TYR A 284      46.720  44.610  49.390  1.00  0.00           H
ATOM   4611  CD2 TYR A 284      45.690  45.370  53.530  1.00  0.00           C
ATOM   4612  HD2 TYR A 284      45.400  46.080  54.300  1.00  0.00           H
ATOM   4613  CE2 TYR A 284      45.840  45.850  52.200  1.00  0.00           C
ATOM   4614  HE2 TYR A 284      45.580  46.860  51.910  1.00  0.00           H
ATOM   4615  C   TYR A 284      46.910  43.420  57.590  1.00  0.00           C
ATOM   4616  O   TYR A 284      45.980  43.720  58.340  1.00  0.00           O
ATOM   4617  N   MET A 285      47.960  42.660  57.950  1.00  0.00           N
ATOM   4618  HN  MET A 285      48.630  42.290  57.310  1.00  0.00           H
ATOM   4619  CA  MET A 285      48.200  42.240  59.290  1.00  0.00           C
ATOM   4620  HA  MET A 285      47.440  41.620  59.740  1.00  0.00           H
ATOM   4621  CB  MET A 285      49.370  41.260  59.340  1.00  0.00           C
ATOM   4622  HB1 MET A 285      49.730  41.030  60.370  1.00  0.00           H
ATOM   4623  HB2 MET A 285      50.270  41.780  58.930  1.00  0.00           H
ATOM   4624  CG  MET A 285      49.190  40.040  58.490  1.00  0.00           C
ATOM   4625  HG1 MET A 285      49.010  40.440  57.470  1.00  0.00           H
ATOM   4626  HG2 MET A 285      48.290  39.440  58.730  1.00  0.00           H
ATOM   4627  SD  MET A 285      50.610  38.860  58.340  1.00  0.00           S
ATOM   4628  CE  MET A 285      52.080  39.740  59.080  1.00  0.00           C
ATOM   4629  HE1 MET A 285      53.100  39.330  58.970  1.00  0.00           H
ATOM   4630  HE2 MET A 285      51.950  39.840  60.180  1.00  0.00           H
ATOM   4631  HE3 MET A 285      52.160  40.740  58.610  1.00  0.00           H
ATOM   4632  C   MET A 285      48.280  43.350  60.270  1.00  0.00           C
ATOM   4633  O   MET A 285      47.930  43.170  61.470  1.00  0.00           O
ATOM   4634  N   ASN A 286      48.810  44.480  59.930  1.00  0.00           N
ATOM   4635  HN  ASN A 286      48.920  44.780  58.980  1.00  0.00           H
ATOM   4636  CA  ASN A 286      49.060  45.610  60.880  1.00  0.00           C
ATOM   4637  HA  ASN A 286      49.590  45.280  61.760  1.00  0.00           H
ATOM   4638  CB  ASN A 286      50.060  46.670  60.180  1.00  0.00           C
ATOM   4639  HB1 ASN A 286      49.720  46.800  59.130  1.00  0.00           H
ATOM   4640  HB2 ASN A 286      51.010  46.100  60.110  1.00  0.00           H
ATOM   4641  CG  ASN A 286      50.120  47.990  60.920  1.00  0.00           C
ATOM   4642  OD1 ASN A 286      50.370  48.050  62.110  1.00  0.00           O
ATOM   4643  ND2 ASN A 286      49.950  49.130  60.210  1.00  0.00           N
ATOM   4644 HD21 ASN A 286      49.560  49.240  59.300  1.00  0.00           H
ATOM   4645 HD22 ASN A 286      50.070  50.030  60.620  1.00  0.00           H
ATOM   4646  C   ASN A 286      47.650  46.110  61.390  1.00  0.00           C
ATOM   4647  O   ASN A 286      47.490  46.370  62.570  1.00  0.00           O
ATOM   4648  N   SER A 287      46.650  46.080  60.530  1.00  0.00           N
ATOM   4649  HN  SER A 287      46.910  45.840  59.590  1.00  0.00           H
ATOM   4650  CA  SER A 287      45.240  46.400  60.830  1.00  0.00           C
ATOM   4651  HA  SER A 287      45.170  47.380  61.290  1.00  0.00           H
ATOM   4652  CB  SER A 287      44.450  46.430  59.560  1.00  0.00           C
ATOM   4653  HB1 SER A 287      43.380  46.310  59.780  1.00  0.00           H
ATOM   4654  HB2 SER A 287      44.620  45.510  58.960  1.00  0.00           H
ATOM   4655  OG  SER A 287      44.690  47.560  58.750  1.00  0.00           O
ATOM   4656  HG1 SER A 287      45.480  47.430  58.210  1.00  0.00           H
ATOM   4657  C   SER A 287      44.550  45.360  61.740  1.00  0.00           C
ATOM   4658  O   SER A 287      43.640  45.620  62.560  1.00  0.00           O
ATOM   4659  N   MET A 288      44.890  44.060  61.570  1.00  0.00           N
ATOM   4660  HN  MET A 288      45.410  43.810  60.750  1.00  0.00           H
ATOM   4661  CA  MET A 288      44.540  42.980  62.520  1.00  0.00           C
ATOM   4662  HA  MET A 288      43.480  43.110  62.760  1.00  0.00           H
ATOM   4663  CB  MET A 288      44.830  41.560  61.920  1.00  0.00           C
ATOM   4664  HB1 MET A 288      44.330  40.850  62.610  1.00  0.00           H
ATOM   4665  HB2 MET A 288      45.930  41.350  61.890  1.00  0.00           H
ATOM   4666  CG  MET A 288      44.310  41.330  60.490  1.00  0.00           C
ATOM   4667  HG1 MET A 288      44.690  42.120  59.800  1.00  0.00           H
ATOM   4668  HG2 MET A 288      43.200  41.270  60.590  1.00  0.00           H
ATOM   4669  SD  MET A 288      44.820  39.630  59.890  1.00  0.00           S
ATOM   4670  CE  MET A 288      44.030  38.740  61.390  1.00  0.00           C
ATOM   4671  HE1 MET A 288      43.650  37.770  61.020  1.00  0.00           H
ATOM   4672  HE2 MET A 288      43.090  39.280  61.690  1.00  0.00           H
ATOM   4673  HE3 MET A 288      44.760  38.550  62.200  1.00  0.00           H
ATOM   4674  C   MET A 288      45.220  43.110  63.860  1.00  0.00           C
ATOM   4675  O   MET A 288      44.640  42.900  64.950  1.00  0.00           O
ATOM   4676  N   LEU A 289      46.530  43.450  63.800  1.00  0.00           N
ATOM   4677  HN  LEU A 289      46.970  43.630  62.930  1.00  0.00           H
ATOM   4678  CA  LEU A 289      47.400  43.510  64.960  1.00  0.00           C
ATOM   4679  HA  LEU A 289      47.160  42.640  65.550  1.00  0.00           H
ATOM   4680  CB  LEU A 289      48.920  43.340  64.550  1.00  0.00           C
ATOM   4681  HB1 LEU A 289      49.300  44.150  63.890  1.00  0.00           H
ATOM   4682  HB2 LEU A 289      48.860  42.370  64.020  1.00  0.00           H
ATOM   4683  CG  LEU A 289      49.970  43.210  65.670  1.00  0.00           C
ATOM   4684  HG  LEU A 289      49.480  42.810  66.590  1.00  0.00           H
ATOM   4685  CD1 LEU A 289      51.090  42.260  65.240  1.00  0.00           C
ATOM   4686 HD11 LEU A 289      50.600  41.360  64.830  1.00  0.00           H
ATOM   4687 HD12 LEU A 289      51.800  42.090  66.100  1.00  0.00           H
ATOM   4688 HD13 LEU A 289      51.620  42.800  64.420  1.00  0.00           H
ATOM   4689  CD2 LEU A 289      50.580  44.580  66.040  1.00  0.00           C
ATOM   4690 HD21 LEU A 289      49.790  45.300  66.320  1.00  0.00           H
ATOM   4691 HD22 LEU A 289      51.270  44.920  65.240  1.00  0.00           H
ATOM   4692 HD23 LEU A 289      51.350  44.430  66.840  1.00  0.00           H
ATOM   4693  C   LEU A 289      47.170  44.550  65.990  1.00  0.00           C
ATOM   4694  O   LEU A 289      47.090  44.250  67.200  1.00  0.00           O
ATOM   4695  N   ASP A 290      46.880  45.760  65.480  1.00  0.00           N
ATOM   4696  HN  ASP A 290      46.770  45.820  64.500  1.00  0.00           H
ATOM   4697  CA  ASP A 290      46.730  46.900  66.330  1.00  0.00           C
ATOM   4698  HA  ASP A 290      47.620  46.850  66.940  1.00  0.00           H
ATOM   4699  CB  ASP A 290      46.820  48.130  65.390  1.00  0.00           C
ATOM   4700  HB1 ASP A 290      46.700  49.020  66.050  1.00  0.00           H
ATOM   4701  HB2 ASP A 290      46.010  48.070  64.640  1.00  0.00           H
ATOM   4702  CG  ASP A 290      48.250  48.220  64.740  1.00  0.00           C
ATOM   4703  OD1 ASP A 290      49.200  47.540  65.100  1.00  0.00           O
ATOM   4704  OD2 ASP A 290      48.290  49.070  63.690  1.00  0.00           O
ATOM   4705  HD2 ASP A 290      49.150  49.010  63.270  1.00  0.00           H
ATOM   4706  C   ASP A 290      45.530  46.930  67.320  1.00  0.00           C
ATOM   4707  O   ASP A 290      45.780  47.280  68.490  1.00  0.00           O
ATOM   4708  N   PRO A 291      44.290  46.480  66.970  1.00  0.00           N
ATOM   4709  CD  PRO A 291      43.780  46.360  65.600  1.00  0.00           C
ATOM   4710  HD1 PRO A 291      44.360  45.510  65.170  1.00  0.00           H
ATOM   4711  HD2 PRO A 291      43.870  47.370  65.120  1.00  0.00           H
ATOM   4712  CA  PRO A 291      43.230  46.070  67.860  1.00  0.00           C
ATOM   4713  HA  PRO A 291      42.730  46.900  68.310  1.00  0.00           H
ATOM   4714  CB  PRO A 291      42.340  45.140  66.970  1.00  0.00           C
ATOM   4715  HB1 PRO A 291      41.300  45.050  67.330  1.00  0.00           H
ATOM   4716  HB2 PRO A 291      42.830  44.140  67.030  1.00  0.00           H
ATOM   4717  CG  PRO A 291      42.370  45.940  65.630  1.00  0.00           C
ATOM   4718  HG1 PRO A 291      42.130  45.330  64.720  1.00  0.00           H
ATOM   4719  HG2 PRO A 291      41.650  46.770  65.820  1.00  0.00           H
ATOM   4720  C   PRO A 291      43.620  45.330  69.120  1.00  0.00           C
ATOM   4721  O   PRO A 291      43.070  45.680  70.130  1.00  0.00           O
ATOM   4722  N   VAL A 292      44.490  44.320  69.130  1.00  0.00           N
ATOM   4723  HN  VAL A 292      45.010  44.090  68.300  1.00  0.00           H
ATOM   4724  CA  VAL A 292      44.870  43.520  70.270  1.00  0.00           C
ATOM   4725  HA  VAL A 292      44.020  43.520  70.940  1.00  0.00           H
ATOM   4726  CB  VAL A 292      45.260  42.120  69.830  1.00  0.00           C
ATOM   4727  HB  VAL A 292      46.230  42.200  69.310  1.00  0.00           H
ATOM   4728  CG1 VAL A 292      45.340  41.160  71.030  1.00  0.00           C
ATOM   4729 HG11 VAL A 292      44.370  40.940  71.530  1.00  0.00           H
ATOM   4730 HG12 VAL A 292      46.140  41.530  71.700  1.00  0.00           H
ATOM   4731 HG13 VAL A 292      45.670  40.180  70.650  1.00  0.00           H
ATOM   4732  CG2 VAL A 292      44.080  41.640  68.960  1.00  0.00           C
ATOM   4733 HG21 VAL A 292      43.140  41.790  69.550  1.00  0.00           H
ATOM   4734 HG22 VAL A 292      44.250  40.560  68.790  1.00  0.00           H
ATOM   4735 HG23 VAL A 292      43.980  42.120  67.960  1.00  0.00           H
ATOM   4736  C   VAL A 292      46.090  44.220  71.040  1.00  0.00           C
ATOM   4737  O   VAL A 292      46.210  44.230  72.220  1.00  0.00           O
ATOM   4738  N   VAL A 293      47.130  44.760  70.330  1.00  0.00           N
ATOM   4739  HN  VAL A 293      47.130  44.790  69.330  1.00  0.00           H
ATOM   4740  CA  VAL A 293      48.270  45.340  71.040  1.00  0.00           C
ATOM   4741  HA  VAL A 293      48.620  44.740  71.870  1.00  0.00           H
ATOM   4742  CB  VAL A 293      49.440  45.380  70.070  1.00  0.00           C
ATOM   4743  HB  VAL A 293      49.100  45.870  69.130  1.00  0.00           H
ATOM   4744  CG1 VAL A 293      50.720  46.120  70.500  1.00  0.00           C
ATOM   4745 HG11 VAL A 293      51.120  45.640  71.410  1.00  0.00           H
ATOM   4746 HG12 VAL A 293      50.580  47.210  70.720  1.00  0.00           H
ATOM   4747 HG13 VAL A 293      51.510  46.040  69.730  1.00  0.00           H
ATOM   4748  CG2 VAL A 293      49.630  43.910  69.630  1.00  0.00           C
ATOM   4749 HG21 VAL A 293      50.660  43.620  69.300  1.00  0.00           H
ATOM   4750 HG22 VAL A 293      48.880  43.680  68.840  1.00  0.00           H
ATOM   4751 HG23 VAL A 293      49.420  43.170  70.430  1.00  0.00           H
ATOM   4752  C   VAL A 293      48.040  46.700  71.780  1.00  0.00           C
ATOM   4753  O   VAL A 293      48.560  46.850  72.850  1.00  0.00           O
ATOM   4754  N   TYR A 294      47.260  47.680  71.280  1.00  0.00           N
ATOM   4755  HN  TYR A 294      46.720  47.500  70.460  1.00  0.00           H
ATOM   4756  CA  TYR A 294      47.300  48.990  71.820  1.00  0.00           C
ATOM   4757  HA  TYR A 294      47.960  49.140  72.670  1.00  0.00           H
ATOM   4758  CB  TYR A 294      47.650  49.950  70.650  1.00  0.00           C
ATOM   4759  HB1 TYR A 294      47.470  51.050  70.830  1.00  0.00           H
ATOM   4760  HB2 TYR A 294      46.960  49.700  69.820  1.00  0.00           H
ATOM   4761  CG  TYR A 294      49.070  49.740  70.160  1.00  0.00           C
ATOM   4762  CD1 TYR A 294      49.340  49.030  69.010  1.00  0.00           C
ATOM   4763  HD1 TYR A 294      48.620  48.460  68.440  1.00  0.00           H
ATOM   4764  CE1 TYR A 294      50.660  49.070  68.450  1.00  0.00           C
ATOM   4765  HE1 TYR A 294      50.960  48.610  67.520  1.00  0.00           H
ATOM   4766  CZ  TYR A 294      51.650  49.790  69.110  1.00  0.00           C
ATOM   4767  OH  TYR A 294      52.920  49.830  68.570  1.00  0.00           O
ATOM   4768  HH  TYR A 294      53.000  49.240  67.810  1.00  0.00           H
ATOM   4769  CD2 TYR A 294      50.070  50.500  70.730  1.00  0.00           C
ATOM   4770  HD2 TYR A 294      49.750  51.060  71.610  1.00  0.00           H
ATOM   4771  CE2 TYR A 294      51.440  50.520  70.290  1.00  0.00           C
ATOM   4772  HE2 TYR A 294      52.180  51.050  70.880  1.00  0.00           H
ATOM   4773  C   TYR A 294      45.960  49.530  72.300  1.00  0.00           C
ATOM   4774  O   TYR A 294      45.850  49.950  73.440  1.00  0.00           O
ATOM   4775  N   TYR A 295      44.810  49.560  71.480  1.00  0.00           N
ATOM   4776  HN  TYR A 295      44.860  49.300  70.520  1.00  0.00           H
ATOM   4777  CA  TYR A 295      43.570  50.240  71.770  1.00  0.00           C
ATOM   4778  HA  TYR A 295      43.790  51.290  71.820  1.00  0.00           H
ATOM   4779  CB  TYR A 295      42.490  49.800  70.740  1.00  0.00           C
ATOM   4780  HB1 TYR A 295      41.480  50.260  70.860  1.00  0.00           H
ATOM   4781  HB2 TYR A 295      42.360  48.730  70.990  1.00  0.00           H
ATOM   4782  CG  TYR A 295      42.780  50.030  69.230  1.00  0.00           C
ATOM   4783  CD1 TYR A 295      43.750  50.900  68.750  1.00  0.00           C
ATOM   4784  HD1 TYR A 295      44.390  51.390  69.470  1.00  0.00           H
ATOM   4785  CE1 TYR A 295      44.030  51.060  67.410  1.00  0.00           C
ATOM   4786  HE1 TYR A 295      44.870  51.680  67.110  1.00  0.00           H
ATOM   4787  CZ  TYR A 295      43.280  50.340  66.460  1.00  0.00           C
ATOM   4788  OH  TYR A 295      43.740  50.400  65.140  1.00  0.00           O
ATOM   4789  HH  TYR A 295      42.990  50.100  64.630  1.00  0.00           H
ATOM   4790  CD2 TYR A 295      42.020  49.360  68.280  1.00  0.00           C
ATOM   4791  HD2 TYR A 295      41.240  48.720  68.660  1.00  0.00           H
ATOM   4792  CE2 TYR A 295      42.260  49.460  66.890  1.00  0.00           C
ATOM   4793  HE2 TYR A 295      41.630  48.860  66.250  1.00  0.00           H
ATOM   4794  C   TYR A 295      43.000  50.050  73.190  1.00  0.00           C
ATOM   4795  O   TYR A 295      42.630  51.060  73.850  1.00  0.00           O
ATOM   4796  N   PHE A 296      42.760  48.780  73.550  1.00  0.00           N
ATOM   4797  HN  PHE A 296      43.010  48.090  72.880  1.00  0.00           H
ATOM   4798  CA  PHE A 296      42.090  48.380  74.830  1.00  0.00           C
ATOM   4799  HA  PHE A 296      41.550  49.230  75.230  1.00  0.00           H
ATOM   4800  CB  PHE A 296      40.990  47.370  74.520  1.00  0.00           C
ATOM   4801  HB1 PHE A 296      40.370  47.250  75.440  1.00  0.00           H
ATOM   4802  HB2 PHE A 296      41.530  46.410  74.380  1.00  0.00           H
ATOM   4803  CG  PHE A 296      40.170  47.690  73.270  1.00  0.00           C
ATOM   4804  CD1 PHE A 296      40.280  46.850  72.160  1.00  0.00           C
ATOM   4805  HD1 PHE A 296      40.920  45.980  72.300  1.00  0.00           H
ATOM   4806  CE1 PHE A 296      39.690  47.120  70.900  1.00  0.00           C
ATOM   4807  HE1 PHE A 296      39.800  46.420  70.090  1.00  0.00           H
ATOM   4808  CZ  PHE A 296      38.920  48.260  70.820  1.00  0.00           C
ATOM   4809  HZ  PHE A 296      38.470  48.610  69.910  1.00  0.00           H
ATOM   4810  CD2 PHE A 296      39.380  48.900  73.130  1.00  0.00           C
ATOM   4811  HD2 PHE A 296      39.150  49.530  73.990  1.00  0.00           H
ATOM   4812  CE2 PHE A 296      38.690  49.100  71.990  1.00  0.00           C
ATOM   4813  HE2 PHE A 296      38.060  49.970  71.910  1.00  0.00           H
ATOM   4814  C   PHE A 296      43.070  47.800  75.860  1.00  0.00           C
ATOM   4815  O   PHE A 296      42.730  47.610  77.050  1.00  0.00           O
ATOM   4816  N   SER A 297      44.310  47.530  75.390  1.00  0.00           N
ATOM   4817  HN  SER A 297      44.560  47.580  74.420  1.00  0.00           H
ATOM   4818  CA  SER A 297      45.420  47.210  76.280  1.00  0.00           C
ATOM   4819  HA  SER A 297      44.980  46.670  77.110  1.00  0.00           H
ATOM   4820  CB  SER A 297      46.410  46.300  75.550  1.00  0.00           C
ATOM   4821  HB1 SER A 297      46.820  46.980  74.770  1.00  0.00           H
ATOM   4822  HB2 SER A 297      45.810  45.520  75.010  1.00  0.00           H
ATOM   4823  OG  SER A 297      47.450  45.790  76.410  1.00  0.00           O
ATOM   4824  HG1 SER A 297      47.040  45.140  76.980  1.00  0.00           H
ATOM   4825  C   SER A 297      46.090  48.450  76.870  1.00  0.00           C
ATOM   4826  O   SER A 297      46.480  49.360  76.180  1.00  0.00           O
ATOM   4827  N   SER A 298      46.180  48.510  78.170  1.00  0.00           N
ATOM   4828  HN  SER A 298      45.700  47.850  78.740  1.00  0.00           H
ATOM   4829  CA  SER A 298      46.840  49.620  78.870  1.00  0.00           C
ATOM   4830  HA  SER A 298      46.440  50.500  78.380  1.00  0.00           H
ATOM   4831  CB  SER A 298      46.540  49.690  80.400  1.00  0.00           C
ATOM   4832  HB1 SER A 298      45.470  49.740  80.690  1.00  0.00           H
ATOM   4833  HB2 SER A 298      46.940  50.590  80.910  1.00  0.00           H
ATOM   4834  OG  SER A 298      47.000  48.440  81.030  1.00  0.00           O
ATOM   4835  HG1 SER A 298      46.500  47.750  80.580  1.00  0.00           H
ATOM   4836  C   SER A 298      48.350  49.620  78.640  1.00  0.00           C
ATOM   4837  O   SER A 298      48.780  48.590  78.120  1.00  0.00           O
ATOM   4838  N   PRO A 299      49.190  50.670  78.800  1.00  0.00           N
ATOM   4839  CD  PRO A 299      48.740  52.070  79.000  1.00  0.00           C
ATOM   4840  HD1 PRO A 299      48.410  52.220  80.050  1.00  0.00           H
ATOM   4841  HD2 PRO A 299      47.880  52.470  78.420  1.00  0.00           H
ATOM   4842  CA  PRO A 299      50.610  50.540  78.690  1.00  0.00           C
ATOM   4843  HA  PRO A 299      50.920  50.330  77.680  1.00  0.00           H
ATOM   4844  CB  PRO A 299      51.120  51.980  79.040  1.00  0.00           C
ATOM   4845  HB1 PRO A 299      52.020  52.250  78.440  1.00  0.00           H
ATOM   4846  HB2 PRO A 299      51.370  52.120  80.110  1.00  0.00           H
ATOM   4847  CG  PRO A 299      49.960  52.920  78.740  1.00  0.00           C
ATOM   4848  HG1 PRO A 299      49.900  53.890  79.270  1.00  0.00           H
ATOM   4849  HG2 PRO A 299      50.100  53.060  77.650  1.00  0.00           H
ATOM   4850  C   PRO A 299      51.300  49.430  79.530  1.00  0.00           C
ATOM   4851  O   PRO A 299      50.920  49.160  80.650  1.00  0.00           O
ATOM   4852  N   SER A 300      52.230  48.670  78.880  1.00  0.00           N
ATOM   4853  HN  SER A 300      52.430  48.820  77.910  1.00  0.00           H
ATOM   4854  CA  SER A 300      52.930  47.570  79.460  1.00  0.00           C
ATOM   4855  HA  SER A 300      52.100  46.980  79.830  1.00  0.00           H
ATOM   4856  CB  SER A 300      53.630  46.690  78.450  1.00  0.00           C
ATOM   4857  HB1 SER A 300      54.350  45.930  78.840  1.00  0.00           H
ATOM   4858  HB2 SER A 300      54.290  47.360  77.860  1.00  0.00           H
ATOM   4859  OG  SER A 300      52.760  45.890  77.660  1.00  0.00           O
ATOM   4860  HG1 SER A 300      52.230  45.310  78.210  1.00  0.00           H
ATOM   4861  C   SER A 300      53.840  47.850  80.630  1.00  0.00           C
ATOM   4862  O   SER A 300      54.560  48.820  80.640  1.00  0.00           O
ATOM   4863  NT  SER A 300      53.830  47.010  81.590  1.00  0.00           N
ATOM   4864  HNT SER A 300      53.280  46.190  81.550  1.00  0.00           H
ATOM   4865  CAT SER A 300      54.590  47.100  82.800  1.00  0.00           C
ATOM   4866  HT1 SER A 300      55.670  47.280  82.600  1.00  0.00           H
ATOM   4867  HT2 SER A 300      54.430  46.210  83.440  1.00  0.00           H
ATOM   4868  HT3 SER A 300      54.370  48.000  83.420  1.00  0.00           H
TER
ENDMDL
