# Supplementary material for: Structural basis of hydroxycarboxylic acid receptor signaling mechanisms through ligand binding
Source: Nat Commun. 2023 Sep 22;14:5899. doi: 10.1038/s41467-023-41650-7 (PMC10516952; doi:10.1038/s41467-023-41650-7)
Supplement: Supplementary file 4 — Source Data [file 41467_2023_41650_MOESM4_ESM.zip › source file/molecular dynamics simulations trajectories/without_gsk_run3/without_gsk_run3_800ns.pdb]

REMARK    GENERATED BY TRJCONV
TITLE     Title t= 800000.00000 step= 400000000
REMARK    THIS IS A SIMULATION BOX
CRYST1   95.075   95.075  113.443  90.00  90.00  90.00 P 1           1
MODEL        1
ATOM      1  CAY HSD A   9      50.250  40.120  28.860  1.00  0.00           C
ATOM      2  HY1 HSD A   9      51.300  40.470  28.780  1.00  0.00           H
ATOM      3  HY2 HSD A   9      50.190  39.020  28.740  1.00  0.00           H
ATOM      4  HY3 HSD A   9      49.960  40.430  29.890  1.00  0.00           H
ATOM      5  CY  HSD A   9      49.610  40.940  27.830  1.00  0.00           C
ATOM      6  OY  HSD A   9      50.170  41.390  26.820  1.00  0.00           O
ATOM      7  N   HSD A   9      48.340  41.260  28.120  1.00  0.00           N
ATOM      8  HN  HSD A   9      47.950  40.950  28.990  1.00  0.00           H
ATOM      9  CA  HSD A   9      47.630  42.200  27.270  1.00  0.00           C
ATOM     10  HA  HSD A   9      47.840  42.010  26.220  1.00  0.00           H
ATOM     11  CB  HSD A   9      46.130  42.050  27.460  1.00  0.00           C
ATOM     12  HB1 HSD A   9      45.750  42.360  28.460  1.00  0.00           H
ATOM     13  HB2 HSD A   9      45.780  41.000  27.550  1.00  0.00           H
ATOM     14  ND1 HSD A   9      44.870  44.140  26.780  1.00  0.00           N
ATOM     15  HD1 HSD A   9      44.890  44.600  27.670  1.00  0.00           H
ATOM     16  CG  HSD A   9      45.280  42.870  26.560  1.00  0.00           C
ATOM     17  CE1 HSD A   9      44.310  44.580  25.630  1.00  0.00           C
ATOM     18  HE1 HSD A   9      43.790  45.520  25.520  1.00  0.00           H
ATOM     19  NE2 HSD A   9      44.240  43.600  24.750  1.00  0.00           N
ATOM     20  CD2 HSD A   9      44.870  42.590  25.320  1.00  0.00           C
ATOM     21  HD2 HSD A   9      45.060  41.640  24.840  1.00  0.00           H
ATOM     22  C   HSD A   9      48.100  43.640  27.520  1.00  0.00           C
ATOM     23  O   HSD A   9      48.300  44.080  28.670  1.00  0.00           O
ATOM     24  N   PHE A  10      48.470  44.390  26.480  1.00  0.00           N
ATOM     25  HN  PHE A  10      48.420  44.050  25.540  1.00  0.00           H
ATOM     26  CA  PHE A  10      49.070  45.720  26.550  1.00  0.00           C
ATOM     27  HA  PHE A  10      49.930  45.690  27.220  1.00  0.00           H
ATOM     28  CB  PHE A  10      49.660  46.160  25.200  1.00  0.00           C
ATOM     29  HB1 PHE A  10      49.990  47.220  25.280  1.00  0.00           H
ATOM     30  HB2 PHE A  10      48.880  46.170  24.400  1.00  0.00           H
ATOM     31  CG  PHE A  10      50.850  45.360  24.630  1.00  0.00           C
ATOM     32  CD1 PHE A  10      52.130  45.430  25.180  1.00  0.00           C
ATOM     33  HD1 PHE A  10      52.220  46.040  26.080  1.00  0.00           H
ATOM     34  CE1 PHE A  10      53.190  44.850  24.500  1.00  0.00           C
ATOM     35  HE1 PHE A  10      54.150  44.830  24.980  1.00  0.00           H
ATOM     36  CZ  PHE A  10      52.950  44.030  23.400  1.00  0.00           C
ATOM     37  HZ  PHE A  10      53.740  43.580  22.810  1.00  0.00           H
ATOM     38  CD2 PHE A  10      50.590  44.550  23.550  1.00  0.00           C
ATOM     39  HD2 PHE A  10      49.550  44.440  23.280  1.00  0.00           H
ATOM     40  CE2 PHE A  10      51.590  43.930  22.910  1.00  0.00           C
ATOM     41  HE2 PHE A  10      51.510  43.390  21.980  1.00  0.00           H
ATOM     42  C   PHE A  10      48.110  46.770  27.070  1.00  0.00           C
ATOM     43  O   PHE A  10      46.880  46.790  26.880  1.00  0.00           O
ATOM     44  N   LEU A  11      48.690  47.810  27.790  1.00  0.00           N
ATOM     45  HN  LEU A  11      49.620  47.700  28.120  1.00  0.00           H
ATOM     46  CA  LEU A  11      48.050  49.110  28.020  1.00  0.00           C
ATOM     47  HA  LEU A  11      47.190  49.200  27.370  1.00  0.00           H
ATOM     48  CB  LEU A  11      47.770  49.410  29.480  1.00  0.00           C
ATOM     49  HB1 LEU A  11      47.570  50.500  29.590  1.00  0.00           H
ATOM     50  HB2 LEU A  11      48.730  49.360  30.050  1.00  0.00           H
ATOM     51  CG  LEU A  11      46.660  48.720  30.260  1.00  0.00           C
ATOM     52  HG  LEU A  11      46.890  47.640  30.120  1.00  0.00           H
ATOM     53  CD1 LEU A  11      46.670  49.130  31.800  1.00  0.00           C
ATOM     54 HD11 LEU A  11      46.560  50.230  31.950  1.00  0.00           H
ATOM     55 HD12 LEU A  11      47.570  48.730  32.290  1.00  0.00           H
ATOM     56 HD13 LEU A  11      45.840  48.640  32.370  1.00  0.00           H
ATOM     57  CD2 LEU A  11      45.270  48.820  29.740  1.00  0.00           C
ATOM     58 HD21 LEU A  11      44.960  49.860  29.970  1.00  0.00           H
ATOM     59 HD22 LEU A  11      44.600  48.050  30.190  1.00  0.00           H
ATOM     60 HD23 LEU A  11      45.360  48.710  28.640  1.00  0.00           H
ATOM     61  C   LEU A  11      48.890  50.150  27.360  1.00  0.00           C
ATOM     62  O   LEU A  11      50.110  50.190  27.600  1.00  0.00           O
ATOM     63  N   GLU A  12      48.190  51.090  26.590  1.00  0.00           N
ATOM     64  HN  GLU A  12      47.210  51.040  26.490  1.00  0.00           H
ATOM     65  CA  GLU A  12      48.820  52.160  25.900  1.00  0.00           C
ATOM     66  HA  GLU A  12      49.840  51.900  25.650  1.00  0.00           H
ATOM     67  CB  GLU A  12      47.920  52.530  24.640  1.00  0.00           C
ATOM     68  HB1 GLU A  12      48.410  53.330  24.040  1.00  0.00           H
ATOM     69  HB2 GLU A  12      46.930  52.870  24.970  1.00  0.00           H
ATOM     70  CG  GLU A  12      48.000  51.410  23.490  1.00  0.00           C
ATOM     71  HG1 GLU A  12      47.260  50.610  23.750  1.00  0.00           H
ATOM     72  HG2 GLU A  12      48.960  50.860  23.400  1.00  0.00           H
ATOM     73  CD  GLU A  12      47.640  51.820  22.090  1.00  0.00           C
ATOM     74  OE1 GLU A  12      48.410  52.650  21.440  1.00  0.00           O
ATOM     75  OE2 GLU A  12      46.590  51.370  21.540  1.00  0.00           O
ATOM     76  C   GLU A  12      48.860  53.270  26.880  1.00  0.00           C
ATOM     77  O   GLU A  12      47.860  53.810  27.410  1.00  0.00           O
ATOM     78  N   ILE A  13      50.080  53.670  27.190  1.00  0.00           N
ATOM     79  HN  ILE A  13      50.860  53.700  26.570  1.00  0.00           H
ATOM     80  CA  ILE A  13      50.370  54.400  28.410  1.00  0.00           C
ATOM     81  HA  ILE A  13      49.780  55.280  28.590  1.00  0.00           H
ATOM     82  CB  ILE A  13      50.320  53.580  29.620  1.00  0.00           C
ATOM     83  HB  ILE A  13      49.280  53.160  29.600  1.00  0.00           H
ATOM     84  CG2 ILE A  13      51.290  52.380  29.670  1.00  0.00           C
ATOM     85 HG21 ILE A  13      50.990  51.630  30.430  1.00  0.00           H
ATOM     86 HG22 ILE A  13      52.330  52.760  29.810  1.00  0.00           H
ATOM     87 HG23 ILE A  13      51.340  51.820  28.700  1.00  0.00           H
ATOM     88  CG1 ILE A  13      50.420  54.460  30.880  1.00  0.00           C
ATOM     89 HG11 ILE A  13      49.520  55.100  30.780  1.00  0.00           H
ATOM     90 HG12 ILE A  13      51.310  55.120  30.940  1.00  0.00           H
ATOM     91  CD  ILE A  13      50.370  53.660  32.220  1.00  0.00           C
ATOM     92  HD1 ILE A  13      51.320  53.080  32.280  1.00  0.00           H
ATOM     93  HD2 ILE A  13      49.590  52.870  32.130  1.00  0.00           H
ATOM     94  HD3 ILE A  13      50.270  54.210  33.170  1.00  0.00           H
ATOM     95  C   ILE A  13      51.780  55.070  28.250  1.00  0.00           C
ATOM     96  O   ILE A  13      52.620  54.490  27.520  1.00  0.00           O
ATOM     97  N   ASP A  14      51.980  56.210  28.900  1.00  0.00           N
ATOM     98  HN  ASP A  14      51.240  56.660  29.390  1.00  0.00           H
ATOM     99  CA  ASP A  14      53.240  56.870  28.740  1.00  0.00           C
ATOM    100  HA  ASP A  14      53.570  56.920  27.720  1.00  0.00           H
ATOM    101  CB  ASP A  14      53.090  58.310  29.280  1.00  0.00           C
ATOM    102  HB1 ASP A  14      54.020  58.890  29.100  1.00  0.00           H
ATOM    103  HB2 ASP A  14      53.030  58.290  30.390  1.00  0.00           H
ATOM    104  CG  ASP A  14      52.030  59.160  28.540  1.00  0.00           C
ATOM    105  OD1 ASP A  14      51.320  59.860  29.270  1.00  0.00           O
ATOM    106  OD2 ASP A  14      51.980  59.130  27.310  1.00  0.00           O
ATOM    107  C   ASP A  14      54.370  56.160  29.430  1.00  0.00           C
ATOM    108  O   ASP A  14      54.190  55.580  30.510  1.00  0.00           O
ATOM    109  N   LYS A  15      55.590  56.310  28.830  1.00  0.00           N
ATOM    110  HN  LYS A  15      55.670  56.990  28.090  1.00  0.00           H
ATOM    111  CA  LYS A  15      56.880  55.630  29.230  1.00  0.00           C
ATOM    112  HA  LYS A  15      57.640  56.240  28.770  1.00  0.00           H
ATOM    113  CB  LYS A  15      57.060  55.550  30.800  1.00  0.00           C
ATOM    114  HB1 LYS A  15      58.020  55.010  30.820  1.00  0.00           H
ATOM    115  HB2 LYS A  15      56.320  54.800  31.150  1.00  0.00           H
ATOM    116  CG  LYS A  15      57.100  56.880  31.530  1.00  0.00           C
ATOM    117  HG1 LYS A  15      56.190  57.490  31.310  1.00  0.00           H
ATOM    118  HG2 LYS A  15      57.960  57.450  31.100  1.00  0.00           H
ATOM    119  CD  LYS A  15      57.170  56.710  33.020  1.00  0.00           C
ATOM    120  HD1 LYS A  15      57.960  55.970  33.250  1.00  0.00           H
ATOM    121  HD2 LYS A  15      56.280  56.080  33.200  1.00  0.00           H
ATOM    122  CE  LYS A  15      57.400  57.920  33.900  1.00  0.00           C
ATOM    123  HE1 LYS A  15      58.380  58.450  33.830  1.00  0.00           H
ATOM    124  HE2 LYS A  15      57.280  57.660  34.970  1.00  0.00           H
ATOM    125  NZ  LYS A  15      56.390  59.010  33.660  1.00  0.00           N
ATOM    126  HZ1 LYS A  15      56.430  59.730  34.420  1.00  0.00           H
ATOM    127  HZ2 LYS A  15      55.400  58.690  33.640  1.00  0.00           H
ATOM    128  HZ3 LYS A  15      56.670  59.400  32.750  1.00  0.00           H
ATOM    129  C   LYS A  15      57.080  54.270  28.510  1.00  0.00           C
ATOM    130  O   LYS A  15      57.710  53.410  29.090  1.00  0.00           O
ATOM    131  N   LYS A  16      56.570  54.060  27.290  1.00  0.00           N
ATOM    132  HN  LYS A  16      56.110  54.820  26.850  1.00  0.00           H
ATOM    133  CA  LYS A  16      56.440  52.740  26.590  1.00  0.00           C
ATOM    134  HA  LYS A  16      56.040  52.900  25.600  1.00  0.00           H
ATOM    135  CB  LYS A  16      57.840  52.070  26.410  1.00  0.00           C
ATOM    136  HB1 LYS A  16      57.540  51.170  25.830  1.00  0.00           H
ATOM    137  HB2 LYS A  16      58.410  51.790  27.330  1.00  0.00           H
ATOM    138  CG  LYS A  16      58.720  52.890  25.520  1.00  0.00           C
ATOM    139  HG1 LYS A  16      59.770  52.510  25.540  1.00  0.00           H
ATOM    140  HG2 LYS A  16      58.820  53.940  25.840  1.00  0.00           H
ATOM    141  CD  LYS A  16      58.440  52.920  23.980  1.00  0.00           C
ATOM    142  HD1 LYS A  16      57.520  53.470  23.730  1.00  0.00           H
ATOM    143  HD2 LYS A  16      58.310  51.850  23.680  1.00  0.00           H
ATOM    144  CE  LYS A  16      59.560  53.660  23.220  1.00  0.00           C
ATOM    145  HE1 LYS A  16      60.460  53.010  23.370  1.00  0.00           H
ATOM    146  HE2 LYS A  16      59.530  54.680  23.660  1.00  0.00           H
ATOM    147  NZ  LYS A  16      59.340  53.800  21.760  1.00  0.00           N
ATOM    148  HZ1 LYS A  16      60.110  54.110  21.130  1.00  0.00           H
ATOM    149  HZ2 LYS A  16      58.490  54.370  21.540  1.00  0.00           H
ATOM    150  HZ3 LYS A  16      59.100  52.840  21.440  1.00  0.00           H
ATOM    151  C   LYS A  16      55.390  51.850  27.290  1.00  0.00           C
ATOM    152  O   LYS A  16      55.190  51.910  28.530  1.00  0.00           O
ATOM    153  N   ASN A  17      54.560  51.130  26.510  1.00  0.00           N
ATOM    154  HN  ASN A  17      54.810  51.020  25.560  1.00  0.00           H
ATOM    155  CA  ASN A  17      53.410  50.270  26.940  1.00  0.00           C
ATOM    156  HA  ASN A  17      52.690  50.980  27.300  1.00  0.00           H
ATOM    157  CB  ASN A  17      52.690  49.550  25.770  1.00  0.00           C
ATOM    158  HB1 ASN A  17      51.900  48.880  26.140  1.00  0.00           H
ATOM    159  HB2 ASN A  17      53.460  48.890  25.320  1.00  0.00           H
ATOM    160  CG  ASN A  17      52.170  50.400  24.630  1.00  0.00           C
ATOM    161  OD1 ASN A  17      51.990  51.620  24.750  1.00  0.00           O
ATOM    162  ND2 ASN A  17      51.980  49.840  23.430  1.00  0.00           N
ATOM    163 HD21 ASN A  17      51.640  50.450  22.720  1.00  0.00           H
ATOM    164 HD22 ASN A  17      52.130  48.860  23.310  1.00  0.00           H
ATOM    165  C   ASN A  17      53.690  49.240  28.110  1.00  0.00           C
ATOM    166  O   ASN A  17      54.810  48.800  28.340  1.00  0.00           O
ATOM    167  N   CYS A  18      52.680  48.940  28.960  1.00  0.00           N
ATOM    168  HN  CYS A  18      51.770  49.310  28.820  1.00  0.00           H
ATOM    169  CA  CYS A  18      52.760  48.040  30.080  1.00  0.00           C
ATOM    170  HA  CYS A  18      53.740  47.590  30.070  1.00  0.00           H
ATOM    171  CB  CYS A  18      52.520  48.820  31.340  1.00  0.00           C
ATOM    172  HB1 CYS A  18      51.460  49.100  31.450  1.00  0.00           H
ATOM    173  HB2 CYS A  18      53.270  49.630  31.280  1.00  0.00           H
ATOM    174  SG  CYS A  18      53.090  47.980  32.880  1.00  0.00           S
ATOM    175  C   CYS A  18      51.780  46.900  29.800  1.00  0.00           C
ATOM    176  O   CYS A  18      51.060  46.960  28.810  1.00  0.00           O
ATOM    177  N   CYS A  19      51.810  45.810  30.610  1.00  0.00           N
ATOM    178  HN  CYS A  19      52.480  45.620  31.320  1.00  0.00           H
ATOM    179  CA  CYS A  19      51.130  44.560  30.140  1.00  0.00           C
ATOM    180  HA  CYS A  19      50.470  44.780  29.300  1.00  0.00           H
ATOM    181  CB  CYS A  19      52.170  43.470  29.700  1.00  0.00           C
ATOM    182  HB1 CYS A  19      51.660  42.500  29.500  1.00  0.00           H
ATOM    183  HB2 CYS A  19      52.970  43.340  30.460  1.00  0.00           H
ATOM    184  SG  CYS A  19      53.070  44.010  28.140  1.00  0.00           S
ATOM    185  C   CYS A  19      50.360  44.010  31.320  1.00  0.00           C
ATOM    186  O   CYS A  19      50.950  43.770  32.450  1.00  0.00           O
ATOM    187  N   VAL A  20      49.020  43.780  31.210  1.00  0.00           N
ATOM    188  HN  VAL A  20      48.580  44.010  30.350  1.00  0.00           H
ATOM    189  CA  VAL A  20      48.290  43.180  32.220  1.00  0.00           C
ATOM    190  HA  VAL A  20      48.760  43.240  33.190  1.00  0.00           H
ATOM    191  CB  VAL A  20      46.960  43.770  32.400  1.00  0.00           C
ATOM    192  HB  VAL A  20      46.290  43.480  31.560  1.00  0.00           H
ATOM    193  CG1 VAL A  20      46.340  43.050  33.580  1.00  0.00           C
ATOM    194 HG11 VAL A  20      46.190  41.950  33.570  1.00  0.00           H
ATOM    195 HG12 VAL A  20      45.330  43.480  33.700  1.00  0.00           H
ATOM    196 HG13 VAL A  20      46.780  43.260  34.580  1.00  0.00           H
ATOM    197  CG2 VAL A  20      47.170  45.270  32.730  1.00  0.00           C
ATOM    198 HG21 VAL A  20      48.100  45.290  33.330  1.00  0.00           H
ATOM    199 HG22 VAL A  20      46.290  45.630  33.310  1.00  0.00           H
ATOM    200 HG23 VAL A  20      47.220  45.900  31.820  1.00  0.00           H
ATOM    201  C   VAL A  20      48.230  41.660  31.870  1.00  0.00           C
ATOM    202  O   VAL A  20      47.640  41.250  30.880  1.00  0.00           O
ATOM    203  N   PHE A  21      48.830  40.770  32.730  1.00  0.00           N
ATOM    204  HN  PHE A  21      49.380  41.140  33.460  1.00  0.00           H
ATOM    205  CA  PHE A  21      49.000  39.350  32.530  1.00  0.00           C
ATOM    206  HA  PHE A  21      48.930  39.020  31.500  1.00  0.00           H
ATOM    207  CB  PHE A  21      50.390  38.910  33.070  1.00  0.00           C
ATOM    208  HB1 PHE A  21      50.520  37.830  33.310  1.00  0.00           H
ATOM    209  HB2 PHE A  21      50.550  39.440  34.020  1.00  0.00           H
ATOM    210  CG  PHE A  21      51.510  39.130  32.050  1.00  0.00           C
ATOM    211  CD1 PHE A  21      51.780  38.090  31.120  1.00  0.00           C
ATOM    212  HD1 PHE A  21      51.220  37.170  31.140  1.00  0.00           H
ATOM    213  CE1 PHE A  21      52.860  38.220  30.270  1.00  0.00           C
ATOM    214  HE1 PHE A  21      53.020  37.420  29.550  1.00  0.00           H
ATOM    215  CZ  PHE A  21      53.590  39.410  30.150  1.00  0.00           C
ATOM    216  HZ  PHE A  21      54.290  39.580  29.340  1.00  0.00           H
ATOM    217  CD2 PHE A  21      52.210  40.330  31.920  1.00  0.00           C
ATOM    218  HD2 PHE A  21      52.000  41.100  32.650  1.00  0.00           H
ATOM    219  CE2 PHE A  21      53.240  40.490  30.990  1.00  0.00           C
ATOM    220  HE2 PHE A  21      53.740  41.450  30.920  1.00  0.00           H
ATOM    221  C   PHE A  21      47.930  38.430  33.080  1.00  0.00           C
ATOM    222  O   PHE A  21      47.330  37.630  32.370  1.00  0.00           O
ATOM    223  N   ARG A  22      47.560  38.680  34.360  1.00  0.00           N
ATOM    224  HN  ARG A  22      48.120  39.360  34.840  1.00  0.00           H
ATOM    225  CA  ARG A  22      46.600  37.850  35.070  1.00  0.00           C
ATOM    226  HA  ARG A  22      46.320  38.390  35.960  1.00  0.00           H
ATOM    227  CB  ARG A  22      45.200  37.740  34.270  1.00  0.00           C
ATOM    228  HB1 ARG A  22      44.530  37.280  35.030  1.00  0.00           H
ATOM    229  HB2 ARG A  22      45.200  37.020  33.420  1.00  0.00           H
ATOM    230  CG  ARG A  22      44.780  39.100  33.890  1.00  0.00           C
ATOM    231  HG1 ARG A  22      45.370  39.640  33.120  1.00  0.00           H
ATOM    232  HG2 ARG A  22      44.810  39.710  34.830  1.00  0.00           H
ATOM    233  CD  ARG A  22      43.340  39.180  33.340  1.00  0.00           C
ATOM    234  HD1 ARG A  22      42.590  38.590  33.910  1.00  0.00           H
ATOM    235  HD2 ARG A  22      43.330  38.700  32.340  1.00  0.00           H
ATOM    236  NE  ARG A  22      42.910  40.580  33.240  1.00  0.00           N
ATOM    237  HE  ARG A  22      42.190  40.880  33.870  1.00  0.00           H
ATOM    238  CZ  ARG A  22      43.160  41.390  32.140  1.00  0.00           C
ATOM    239  NH1 ARG A  22      43.960  41.150  31.200  1.00  0.00           N
ATOM    240 HH11 ARG A  22      44.130  41.830  30.490  1.00  0.00           H
ATOM    241 HH12 ARG A  22      44.580  40.370  31.190  1.00  0.00           H
ATOM    242  NH2 ARG A  22      42.550  42.520  32.100  1.00  0.00           N
ATOM    243 HH21 ARG A  22      41.770  42.640  32.710  1.00  0.00           H
ATOM    244 HH22 ARG A  22      42.570  43.010  31.230  1.00  0.00           H
ATOM    245  C   ARG A  22      47.170  36.490  35.610  1.00  0.00           C
ATOM    246  O   ARG A  22      47.240  35.430  34.920  1.00  0.00           O
ATOM    247  N   ASP A  23      47.630  36.610  36.870  1.00  0.00           N
ATOM    248  HN  ASP A  23      47.840  37.490  37.270  1.00  0.00           H
ATOM    249  CA  ASP A  23      47.890  35.410  37.630  1.00  0.00           C
ATOM    250  HA  ASP A  23      48.360  34.670  37.020  1.00  0.00           H
ATOM    251  CB  ASP A  23      49.030  35.640  38.610  1.00  0.00           C
ATOM    252  HB1 ASP A  23      49.110  34.880  39.410  1.00  0.00           H
ATOM    253  HB2 ASP A  23      48.940  36.550  39.220  1.00  0.00           H
ATOM    254  CG  ASP A  23      50.400  35.780  37.890  1.00  0.00           C
ATOM    255  OD1 ASP A  23      51.170  36.670  38.220  1.00  0.00           O
ATOM    256  OD2 ASP A  23      50.780  34.960  37.030  1.00  0.00           O
ATOM    257  C   ASP A  23      46.600  34.860  38.270  1.00  0.00           C
ATOM    258  O   ASP A  23      45.690  35.530  38.540  1.00  0.00           O
ATOM    259  N   ASP A  24      46.540  33.570  38.520  1.00  0.00           N
ATOM    260  HN  ASP A  24      47.300  33.000  38.200  1.00  0.00           H
ATOM    261  CA  ASP A  24      45.450  32.940  39.170  1.00  0.00           C
ATOM    262  HA  ASP A  24      44.520  33.210  38.690  1.00  0.00           H
ATOM    263  CB  ASP A  24      45.580  31.390  39.000  1.00  0.00           C
ATOM    264  HB1 ASP A  24      44.780  30.780  39.460  1.00  0.00           H
ATOM    265  HB2 ASP A  24      46.540  31.140  39.470  1.00  0.00           H
ATOM    266  CG  ASP A  24      45.510  31.000  37.490  1.00  0.00           C
ATOM    267  OD1 ASP A  24      45.710  29.770  37.220  1.00  0.00           O
ATOM    268  OD2 ASP A  24      45.030  31.740  36.580  1.00  0.00           O
ATOM    269  C   ASP A  24      45.320  33.320  40.660  1.00  0.00           C
ATOM    270  O   ASP A  24      44.170  33.410  41.110  1.00  0.00           O
ATOM    271  N   PHE A  25      46.450  33.550  41.370  1.00  0.00           N
ATOM    272  HN  PHE A  25      47.290  33.420  40.860  1.00  0.00           H
ATOM    273  CA  PHE A  25      46.280  33.720  42.880  1.00  0.00           C
ATOM    274  HA  PHE A  25      46.050  32.750  43.290  1.00  0.00           H
ATOM    275  CB  PHE A  25      47.670  34.090  43.430  1.00  0.00           C
ATOM    276  HB1 PHE A  25      48.160  34.900  42.820  1.00  0.00           H
ATOM    277  HB2 PHE A  25      48.400  33.260  43.290  1.00  0.00           H
ATOM    278  CG  PHE A  25      47.730  34.680  44.830  1.00  0.00           C
ATOM    279  CD1 PHE A  25      48.430  35.910  45.160  1.00  0.00           C
ATOM    280  HD1 PHE A  25      48.870  36.530  44.390  1.00  0.00           H
ATOM    281  CE1 PHE A  25      48.730  36.250  46.500  1.00  0.00           C
ATOM    282  HE1 PHE A  25      49.310  37.160  46.590  1.00  0.00           H
ATOM    283  CZ  PHE A  25      48.320  35.410  47.590  1.00  0.00           C
ATOM    284  HZ  PHE A  25      48.750  35.510  48.580  1.00  0.00           H
ATOM    285  CD2 PHE A  25      47.160  34.010  45.920  1.00  0.00           C
ATOM    286  HD2 PHE A  25      46.690  33.080  45.650  1.00  0.00           H
ATOM    287  CE2 PHE A  25      47.430  34.340  47.250  1.00  0.00           C
ATOM    288  HE2 PHE A  25      47.070  33.660  48.010  1.00  0.00           H
ATOM    289  C   PHE A  25      45.330  34.780  43.190  1.00  0.00           C
ATOM    290  O   PHE A  25      44.440  34.530  43.970  1.00  0.00           O
ATOM    291  N   ILE A  26      45.430  36.000  42.550  1.00  0.00           N
ATOM    292  HN  ILE A  26      46.240  36.120  41.970  1.00  0.00           H
ATOM    293  CA  ILE A  26      44.650  37.230  42.780  1.00  0.00           C
ATOM    294  HA  ILE A  26      44.820  37.490  43.810  1.00  0.00           H
ATOM    295  CB  ILE A  26      45.110  38.470  41.920  1.00  0.00           C
ATOM    296  HB  ILE A  26      45.130  38.110  40.860  1.00  0.00           H
ATOM    297  CG2 ILE A  26      44.280  39.760  42.130  1.00  0.00           C
ATOM    298 HG21 ILE A  26      44.320  39.970  43.220  1.00  0.00           H
ATOM    299 HG22 ILE A  26      43.230  39.560  41.800  1.00  0.00           H
ATOM    300 HG23 ILE A  26      44.670  40.700  41.670  1.00  0.00           H
ATOM    301  CG1 ILE A  26      46.610  38.820  42.120  1.00  0.00           C
ATOM    302 HG11 ILE A  26      46.620  38.850  43.230  1.00  0.00           H
ATOM    303 HG12 ILE A  26      46.920  39.850  41.830  1.00  0.00           H
ATOM    304  CD  ILE A  26      47.660  37.800  41.650  1.00  0.00           C
ATOM    305  HD1 ILE A  26      47.680  37.450  40.600  1.00  0.00           H
ATOM    306  HD2 ILE A  26      47.660  36.910  42.320  1.00  0.00           H
ATOM    307  HD3 ILE A  26      48.690  38.220  41.790  1.00  0.00           H
ATOM    308  C   ILE A  26      43.180  36.990  42.540  1.00  0.00           C
ATOM    309  O   ILE A  26      42.290  37.570  43.190  1.00  0.00           O
ATOM    310  N   VAL A  27      42.910  36.110  41.550  1.00  0.00           N
ATOM    311  HN  VAL A  27      43.620  35.840  40.900  1.00  0.00           H
ATOM    312  CA  VAL A  27      41.490  35.880  41.170  1.00  0.00           C
ATOM    313  HA  VAL A  27      40.960  36.780  41.420  1.00  0.00           H
ATOM    314  CB  VAL A  27      41.380  35.570  39.690  1.00  0.00           C
ATOM    315  HB  VAL A  27      41.780  34.550  39.550  1.00  0.00           H
ATOM    316  CG1 VAL A  27      39.980  35.460  39.150  1.00  0.00           C
ATOM    317 HG11 VAL A  27      39.540  36.480  39.180  1.00  0.00           H
ATOM    318 HG12 VAL A  27      39.280  34.940  39.840  1.00  0.00           H
ATOM    319 HG13 VAL A  27      39.940  34.980  38.160  1.00  0.00           H
ATOM    320  CG2 VAL A  27      42.190  36.530  38.820  1.00  0.00           C
ATOM    321 HG21 VAL A  27      41.760  37.550  38.960  1.00  0.00           H
ATOM    322 HG22 VAL A  27      42.080  36.370  37.730  1.00  0.00           H
ATOM    323 HG23 VAL A  27      43.280  36.560  39.060  1.00  0.00           H
ATOM    324  C   VAL A  27      40.800  34.810  42.020  1.00  0.00           C
ATOM    325  O   VAL A  27      39.610  34.990  42.330  1.00  0.00           O
ATOM    326  N   LYS A  28      41.590  33.700  42.310  1.00  0.00           N
ATOM    327  HN  LYS A  28      42.530  33.590  41.970  1.00  0.00           H
ATOM    328  CA  LYS A  28      41.110  32.430  42.860  1.00  0.00           C
ATOM    329  HA  LYS A  28      40.040  32.480  42.720  1.00  0.00           H
ATOM    330  CB  LYS A  28      41.640  31.220  41.990  1.00  0.00           C
ATOM    331  HB1 LYS A  28      41.030  30.380  42.400  1.00  0.00           H
ATOM    332  HB2 LYS A  28      42.690  30.950  42.230  1.00  0.00           H
ATOM    333  CG  LYS A  28      41.500  31.300  40.490  1.00  0.00           C
ATOM    334  HG1 LYS A  28      42.070  30.440  40.100  1.00  0.00           H
ATOM    335  HG2 LYS A  28      42.030  32.140  40.010  1.00  0.00           H
ATOM    336  CD  LYS A  28      40.060  31.240  40.040  1.00  0.00           C
ATOM    337  HD1 LYS A  28      39.450  31.920  40.670  1.00  0.00           H
ATOM    338  HD2 LYS A  28      39.830  30.210  40.350  1.00  0.00           H
ATOM    339  CE  LYS A  28      39.810  31.540  38.590  1.00  0.00           C
ATOM    340  HE1 LYS A  28      40.390  32.460  38.330  1.00  0.00           H
ATOM    341  HE2 LYS A  28      38.740  31.680  38.360  1.00  0.00           H
ATOM    342  NZ  LYS A  28      40.320  30.480  37.810  1.00  0.00           N
ATOM    343  HZ1 LYS A  28      40.010  29.520  38.060  1.00  0.00           H
ATOM    344  HZ2 LYS A  28      41.350  30.470  37.800  1.00  0.00           H
ATOM    345  HZ3 LYS A  28      40.030  30.640  36.820  1.00  0.00           H
ATOM    346  C   LYS A  28      41.340  32.160  44.360  1.00  0.00           C
ATOM    347  O   LYS A  28      40.380  32.000  45.120  1.00  0.00           O
ATOM    348  N   VAL A  29      42.600  32.180  44.860  1.00  0.00           N
ATOM    349  HN  VAL A  29      43.320  32.540  44.280  1.00  0.00           H
ATOM    350  CA  VAL A  29      42.830  31.800  46.280  1.00  0.00           C
ATOM    351  HA  VAL A  29      42.060  31.120  46.610  1.00  0.00           H
ATOM    352  CB  VAL A  29      44.150  31.030  46.360  1.00  0.00           C
ATOM    353  HB  VAL A  29      44.960  31.590  45.860  1.00  0.00           H
ATOM    354  CG1 VAL A  29      44.550  30.670  47.780  1.00  0.00           C
ATOM    355 HG11 VAL A  29      45.570  30.220  47.780  1.00  0.00           H
ATOM    356 HG12 VAL A  29      43.950  29.900  48.330  1.00  0.00           H
ATOM    357 HG13 VAL A  29      44.650  31.590  48.400  1.00  0.00           H
ATOM    358  CG2 VAL A  29      43.890  29.690  45.610  1.00  0.00           C
ATOM    359 HG21 VAL A  29      43.020  29.140  46.040  1.00  0.00           H
ATOM    360 HG22 VAL A  29      44.760  29.010  45.560  1.00  0.00           H
ATOM    361 HG23 VAL A  29      43.430  29.880  44.620  1.00  0.00           H
ATOM    362  C   VAL A  29      42.930  33.110  47.150  1.00  0.00           C
ATOM    363  O   VAL A  29      42.730  33.080  48.350  1.00  0.00           O
ATOM    364  N   LEU A  30      43.380  34.180  46.590  1.00  0.00           N
ATOM    365  HN  LEU A  30      43.810  34.210  45.690  1.00  0.00           H
ATOM    366  CA  LEU A  30      43.480  35.480  47.250  1.00  0.00           C
ATOM    367  HA  LEU A  30      44.010  35.440  48.200  1.00  0.00           H
ATOM    368  CB  LEU A  30      44.100  36.620  46.340  1.00  0.00           C
ATOM    369  HB1 LEU A  30      43.280  36.760  45.600  1.00  0.00           H
ATOM    370  HB2 LEU A  30      44.970  36.230  45.790  1.00  0.00           H
ATOM    371  CG  LEU A  30      44.370  37.940  47.200  1.00  0.00           C
ATOM    372  HG  LEU A  30      43.440  38.380  47.610  1.00  0.00           H
ATOM    373  CD1 LEU A  30      45.400  37.790  48.370  1.00  0.00           C
ATOM    374 HD11 LEU A  30      45.630  38.800  48.790  1.00  0.00           H
ATOM    375 HD12 LEU A  30      46.290  37.310  47.910  1.00  0.00           H
ATOM    376 HD13 LEU A  30      44.990  37.120  49.140  1.00  0.00           H
ATOM    377  CD2 LEU A  30      44.930  38.890  46.170  1.00  0.00           C
ATOM    378 HD21 LEU A  30      45.170  39.890  46.570  1.00  0.00           H
ATOM    379 HD22 LEU A  30      44.280  38.990  45.270  1.00  0.00           H
ATOM    380 HD23 LEU A  30      45.890  38.440  45.810  1.00  0.00           H
ATOM    381  C   LEU A  30      42.150  36.000  47.840  1.00  0.00           C
ATOM    382  O   LEU A  30      42.230  36.510  48.960  1.00  0.00           O
ATOM    383  N   PRO A  31      40.990  35.970  47.320  1.00  0.00           N
ATOM    384  CD  PRO A  31      40.700  35.660  45.880  1.00  0.00           C
ATOM    385  HD1 PRO A  31      40.270  34.630  45.810  1.00  0.00           H
ATOM    386  HD2 PRO A  31      41.530  35.710  45.140  1.00  0.00           H
ATOM    387  CA  PRO A  31      39.810  36.570  48.090  1.00  0.00           C
ATOM    388  HA  PRO A  31      40.160  37.550  48.390  1.00  0.00           H
ATOM    389  CB  PRO A  31      38.780  36.830  46.990  1.00  0.00           C
ATOM    390  HB1 PRO A  31      38.510  37.900  46.920  1.00  0.00           H
ATOM    391  HB2 PRO A  31      37.870  36.200  47.060  1.00  0.00           H
ATOM    392  CG  PRO A  31      39.490  36.610  45.600  1.00  0.00           C
ATOM    393  HG1 PRO A  31      38.770  36.140  44.910  1.00  0.00           H
ATOM    394  HG2 PRO A  31      39.860  37.570  45.180  1.00  0.00           H
ATOM    395  C   PRO A  31      39.390  35.730  49.320  1.00  0.00           C
ATOM    396  O   PRO A  31      38.890  36.370  50.250  1.00  0.00           O
ATOM    397  N   PRO A  32      39.460  34.370  49.510  1.00  0.00           N
ATOM    398  CD  PRO A  32      39.210  33.440  48.350  1.00  0.00           C
ATOM    399  HD1 PRO A  32      40.180  33.260  47.830  1.00  0.00           H
ATOM    400  HD2 PRO A  32      38.590  33.820  47.510  1.00  0.00           H
ATOM    401  CA  PRO A  32      39.160  33.730  50.750  1.00  0.00           C
ATOM    402  HA  PRO A  32      38.180  34.080  51.080  1.00  0.00           H
ATOM    403  CB  PRO A  32      39.320  32.200  50.410  1.00  0.00           C
ATOM    404  HB1 PRO A  32      38.820  31.620  51.200  1.00  0.00           H
ATOM    405  HB2 PRO A  32      40.390  31.870  50.330  1.00  0.00           H
ATOM    406  CG  PRO A  32      38.700  32.110  48.980  1.00  0.00           C
ATOM    407  HG1 PRO A  32      39.130  31.250  48.410  1.00  0.00           H
ATOM    408  HG2 PRO A  32      37.620  32.160  49.170  1.00  0.00           H
ATOM    409  C   PRO A  32      40.170  33.990  51.850  1.00  0.00           C
ATOM    410  O   PRO A  32      39.910  34.140  53.010  1.00  0.00           O
ATOM    411  N   VAL A  33      41.430  33.950  51.380  1.00  0.00           N
ATOM    412  HN  VAL A  33      41.590  33.610  50.460  1.00  0.00           H
ATOM    413  CA  VAL A  33      42.580  34.450  52.170  1.00  0.00           C
ATOM    414  HA  VAL A  33      42.540  33.890  53.090  1.00  0.00           H
ATOM    415  CB  VAL A  33      43.930  34.110  51.400  1.00  0.00           C
ATOM    416  HB  VAL A  33      43.780  34.510  50.380  1.00  0.00           H
ATOM    417  CG1 VAL A  33      45.160  34.870  52.020  1.00  0.00           C
ATOM    418 HG11 VAL A  33      45.150  35.970  51.860  1.00  0.00           H
ATOM    419 HG12 VAL A  33      46.140  34.440  51.700  1.00  0.00           H
ATOM    420 HG13 VAL A  33      45.150  34.670  53.110  1.00  0.00           H
ATOM    421  CG2 VAL A  33      44.150  32.620  51.470  1.00  0.00           C
ATOM    422 HG21 VAL A  33      43.310  32.230  50.870  1.00  0.00           H
ATOM    423 HG22 VAL A  33      44.090  32.280  52.530  1.00  0.00           H
ATOM    424 HG23 VAL A  33      45.160  32.290  51.130  1.00  0.00           H
ATOM    425  C   VAL A  33      42.540  35.930  52.560  1.00  0.00           C
ATOM    426  O   VAL A  33      42.680  36.300  53.710  1.00  0.00           O
ATOM    427  N   LEU A  34      42.210  36.850  51.640  1.00  0.00           N
ATOM    428  HN  LEU A  34      42.180  36.640  50.660  1.00  0.00           H
ATOM    429  CA  LEU A  34      42.020  38.260  51.940  1.00  0.00           C
ATOM    430  HA  LEU A  34      42.870  38.540  52.550  1.00  0.00           H
ATOM    431  CB  LEU A  34      42.170  39.100  50.660  1.00  0.00           C
ATOM    432  HB1 LEU A  34      41.360  38.690  50.030  1.00  0.00           H
ATOM    433  HB2 LEU A  34      43.150  38.830  50.220  1.00  0.00           H
ATOM    434  CG  LEU A  34      41.990  40.620  50.780  1.00  0.00           C
ATOM    435  HG  LEU A  34      40.920  40.810  51.010  1.00  0.00           H
ATOM    436  CD1 LEU A  34      42.910  41.240  51.880  1.00  0.00           C
ATOM    437 HD11 LEU A  34      43.930  40.850  51.710  1.00  0.00           H
ATOM    438 HD12 LEU A  34      42.570  40.960  52.900  1.00  0.00           H
ATOM    439 HD13 LEU A  34      42.910  42.340  51.790  1.00  0.00           H
ATOM    440  CD2 LEU A  34      42.390  41.180  49.440  1.00  0.00           C
ATOM    441 HD21 LEU A  34      42.460  42.290  49.350  1.00  0.00           H
ATOM    442 HD22 LEU A  34      41.640  40.950  48.650  1.00  0.00           H
ATOM    443 HD23 LEU A  34      43.320  40.620  49.210  1.00  0.00           H
ATOM    444  C   LEU A  34      40.780  38.560  52.850  1.00  0.00           C
ATOM    445  O   LEU A  34      40.900  39.360  53.790  1.00  0.00           O
ATOM    446  N   GLY A  35      39.620  37.980  52.600  1.00  0.00           N
ATOM    447  HN  GLY A  35      39.610  37.280  51.900  1.00  0.00           H
ATOM    448  CA  GLY A  35      38.390  38.030  53.440  1.00  0.00           C
ATOM    449  HA1 GLY A  35      37.700  37.410  52.880  1.00  0.00           H
ATOM    450  HA2 GLY A  35      37.990  39.030  53.480  1.00  0.00           H
ATOM    451  C   GLY A  35      38.510  37.600  54.870  1.00  0.00           C
ATOM    452  O   GLY A  35      37.920  38.170  55.750  1.00  0.00           O
ATOM    453  N   LEU A  36      39.310  36.520  55.150  1.00  0.00           N
ATOM    454  HN  LEU A  36      39.770  36.060  54.390  1.00  0.00           H
ATOM    455  CA  LEU A  36      39.760  36.170  56.470  1.00  0.00           C
ATOM    456  HA  LEU A  36      38.920  35.980  57.120  1.00  0.00           H
ATOM    457  CB  LEU A  36      40.780  34.990  56.350  1.00  0.00           C
ATOM    458  HB1 LEU A  36      41.720  35.210  55.790  1.00  0.00           H
ATOM    459  HB2 LEU A  36      40.210  34.270  55.730  1.00  0.00           H
ATOM    460  CG  LEU A  36      41.280  34.350  57.660  1.00  0.00           C
ATOM    461  HG  LEU A  36      40.450  34.360  58.400  1.00  0.00           H
ATOM    462  CD1 LEU A  36      41.540  32.830  57.500  1.00  0.00           C
ATOM    463 HD11 LEU A  36      40.820  32.360  56.810  1.00  0.00           H
ATOM    464 HD12 LEU A  36      41.530  32.250  58.450  1.00  0.00           H
ATOM    465 HD13 LEU A  36      42.560  32.930  57.070  1.00  0.00           H
ATOM    466  CD2 LEU A  36      42.510  34.870  58.390  1.00  0.00           C
ATOM    467 HD21 LEU A  36      43.310  34.810  57.630  1.00  0.00           H
ATOM    468 HD22 LEU A  36      42.610  34.220  59.280  1.00  0.00           H
ATOM    469 HD23 LEU A  36      42.440  35.940  58.660  1.00  0.00           H
ATOM    470  C   LEU A  36      40.530  37.320  57.170  1.00  0.00           C
ATOM    471  O   LEU A  36      40.230  37.700  58.300  1.00  0.00           O
ATOM    472  N   GLU A  37      41.500  37.980  56.520  1.00  0.00           N
ATOM    473  HN  GLU A  37      41.690  37.780  55.560  1.00  0.00           H
ATOM    474  CA  GLU A  37      42.200  39.200  56.990  1.00  0.00           C
ATOM    475  HA  GLU A  37      42.400  39.000  58.040  1.00  0.00           H
ATOM    476  CB  GLU A  37      43.390  39.660  56.020  1.00  0.00           C
ATOM    477  HB1 GLU A  37      43.860  40.440  56.660  1.00  0.00           H
ATOM    478  HB2 GLU A  37      43.000  40.090  55.080  1.00  0.00           H
ATOM    479  CG  GLU A  37      44.300  38.420  55.820  1.00  0.00           C
ATOM    480  HG1 GLU A  37      43.620  37.690  55.350  1.00  0.00           H
ATOM    481  HG2 GLU A  37      44.610  38.070  56.810  1.00  0.00           H
ATOM    482  CD  GLU A  37      45.330  38.730  54.790  1.00  0.00           C
ATOM    483  OE1 GLU A  37      45.350  38.650  53.590  1.00  0.00           O
ATOM    484  OE2 GLU A  37      46.510  39.170  55.470  1.00  0.00           O
ATOM    485  HE2 GLU A  37      47.120  39.410  54.780  1.00  0.00           H
ATOM    486  C   GLU A  37      41.160  40.350  57.170  1.00  0.00           C
ATOM    487  O   GLU A  37      41.260  41.110  58.150  1.00  0.00           O
ATOM    488  N   PHE A  38      40.240  40.480  56.210  1.00  0.00           N
ATOM    489  HN  PHE A  38      40.350  39.840  55.460  1.00  0.00           H
ATOM    490  CA  PHE A  38      39.230  41.500  56.240  1.00  0.00           C
ATOM    491  HA  PHE A  38      39.690  42.430  56.510  1.00  0.00           H
ATOM    492  CB  PHE A  38      38.520  41.670  54.890  1.00  0.00           C
ATOM    493  HB1 PHE A  38      38.410  40.620  54.560  1.00  0.00           H
ATOM    494  HB2 PHE A  38      39.200  42.210  54.180  1.00  0.00           H
ATOM    495  CG  PHE A  38      37.100  42.280  54.860  1.00  0.00           C
ATOM    496  CD1 PHE A  38      36.940  43.680  54.970  1.00  0.00           C
ATOM    497  HD1 PHE A  38      37.790  44.340  55.080  1.00  0.00           H
ATOM    498  CE1 PHE A  38      35.690  44.320  54.880  1.00  0.00           C
ATOM    499  HE1 PHE A  38      35.630  45.390  54.840  1.00  0.00           H
ATOM    500  CZ  PHE A  38      34.560  43.480  55.030  1.00  0.00           C
ATOM    501  HZ  PHE A  38      33.640  44.000  55.210  1.00  0.00           H
ATOM    502  CD2 PHE A  38      35.980  41.490  54.830  1.00  0.00           C
ATOM    503  HD2 PHE A  38      36.050  40.410  54.780  1.00  0.00           H
ATOM    504  CE2 PHE A  38      34.710  42.090  55.010  1.00  0.00           C
ATOM    505  HE2 PHE A  38      33.920  41.420  55.300  1.00  0.00           H
ATOM    506  C   PHE A  38      38.200  41.360  57.360  1.00  0.00           C
ATOM    507  O   PHE A  38      37.990  42.320  58.150  1.00  0.00           O
ATOM    508  N   ILE A  39      37.600  40.180  57.540  1.00  0.00           N
ATOM    509  HN  ILE A  39      37.930  39.430  56.990  1.00  0.00           H
ATOM    510  CA  ILE A  39      36.460  40.030  58.430  1.00  0.00           C
ATOM    511  HA  ILE A  39      35.690  40.720  58.130  1.00  0.00           H
ATOM    512  CB  ILE A  39      35.840  38.620  58.160  1.00  0.00           C
ATOM    513  HB  ILE A  39      35.710  38.510  57.060  1.00  0.00           H
ATOM    514  CG2 ILE A  39      36.720  37.470  58.740  1.00  0.00           C
ATOM    515 HG21 ILE A  39      37.770  37.570  58.410  1.00  0.00           H
ATOM    516 HG22 ILE A  39      36.310  36.520  58.350  1.00  0.00           H
ATOM    517 HG23 ILE A  39      36.610  37.480  59.850  1.00  0.00           H
ATOM    518  CG1 ILE A  39      34.460  38.580  58.830  1.00  0.00           C
ATOM    519 HG11 ILE A  39      34.540  38.810  59.910  1.00  0.00           H
ATOM    520 HG12 ILE A  39      34.070  37.540  58.840  1.00  0.00           H
ATOM    521  CD  ILE A  39      33.390  39.380  58.130  1.00  0.00           C
ATOM    522  HD1 ILE A  39      33.460  40.440  58.470  1.00  0.00           H
ATOM    523  HD2 ILE A  39      32.390  39.010  58.420  1.00  0.00           H
ATOM    524  HD3 ILE A  39      33.480  39.410  57.030  1.00  0.00           H
ATOM    525  C   ILE A  39      36.840  40.300  59.930  1.00  0.00           C
ATOM    526  O   ILE A  39      36.070  40.890  60.710  1.00  0.00           O
ATOM    527  N   PHE A  40      38.050  39.840  60.400  1.00  0.00           N
ATOM    528  HN  PHE A  40      38.660  39.270  59.870  1.00  0.00           H
ATOM    529  CA  PHE A  40      38.490  40.080  61.720  1.00  0.00           C
ATOM    530  HA  PHE A  40      37.570  40.090  62.270  1.00  0.00           H
ATOM    531  CB  PHE A  40      39.410  38.890  62.060  1.00  0.00           C
ATOM    532  HB1 PHE A  40      39.880  39.060  63.060  1.00  0.00           H
ATOM    533  HB2 PHE A  40      40.290  38.720  61.400  1.00  0.00           H
ATOM    534  CG  PHE A  40      38.600  37.580  62.180  1.00  0.00           C
ATOM    535  CD1 PHE A  40      38.930  36.470  61.410  1.00  0.00           C
ATOM    536  HD1 PHE A  40      39.780  36.450  60.740  1.00  0.00           H
ATOM    537  CE1 PHE A  40      38.150  35.270  61.470  1.00  0.00           C
ATOM    538  HE1 PHE A  40      38.360  34.450  60.790  1.00  0.00           H
ATOM    539  CZ  PHE A  40      37.170  35.240  62.440  1.00  0.00           C
ATOM    540  HZ  PHE A  40      36.550  34.360  62.470  1.00  0.00           H
ATOM    541  CD2 PHE A  40      37.520  37.520  63.070  1.00  0.00           C
ATOM    542  HD2 PHE A  40      37.110  38.380  63.590  1.00  0.00           H
ATOM    543  CE2 PHE A  40      36.830  36.330  63.200  1.00  0.00           C
ATOM    544  HE2 PHE A  40      35.950  36.300  63.830  1.00  0.00           H
ATOM    545  C   PHE A  40      39.200  41.390  61.940  1.00  0.00           C
ATOM    546  O   PHE A  40      39.180  42.010  62.980  1.00  0.00           O
ATOM    547  N   GLY A  41      39.660  42.040  60.870  1.00  0.00           N
ATOM    548  HN  GLY A  41      39.730  41.610  59.980  1.00  0.00           H
ATOM    549  CA  GLY A  41      39.990  43.440  60.910  1.00  0.00           C
ATOM    550  HA1 GLY A  41      40.370  43.790  59.950  1.00  0.00           H
ATOM    551  HA2 GLY A  41      40.660  43.520  61.740  1.00  0.00           H
ATOM    552  C   GLY A  41      38.780  44.290  61.160  1.00  0.00           C
ATOM    553  O   GLY A  41      38.790  45.150  62.010  1.00  0.00           O
ATOM    554  N   LEU A  42      37.630  44.120  60.400  1.00  0.00           N
ATOM    555  HN  LEU A  42      37.680  43.440  59.670  1.00  0.00           H
ATOM    556  CA  LEU A  42      36.420  44.840  60.570  1.00  0.00           C
ATOM    557  HA  LEU A  42      36.780  45.840  60.460  1.00  0.00           H
ATOM    558  CB  LEU A  42      35.380  44.370  59.530  1.00  0.00           C
ATOM    559  HB1 LEU A  42      35.270  43.270  59.470  1.00  0.00           H
ATOM    560  HB2 LEU A  42      35.730  44.810  58.570  1.00  0.00           H
ATOM    561  CG  LEU A  42      33.990  45.110  59.780  1.00  0.00           C
ATOM    562  HG  LEU A  42      33.610  44.870  60.800  1.00  0.00           H
ATOM    563  CD1 LEU A  42      34.210  46.600  59.480  1.00  0.00           C
ATOM    564 HD11 LEU A  42      34.560  46.760  58.440  1.00  0.00           H
ATOM    565 HD12 LEU A  42      35.060  47.130  59.960  1.00  0.00           H
ATOM    566 HD13 LEU A  42      33.240  47.130  59.670  1.00  0.00           H
ATOM    567  CD2 LEU A  42      33.050  44.440  58.830  1.00  0.00           C
ATOM    568 HD21 LEU A  42      33.010  43.390  59.210  1.00  0.00           H
ATOM    569 HD22 LEU A  42      33.450  44.540  57.790  1.00  0.00           H
ATOM    570 HD23 LEU A  42      31.970  44.660  58.950  1.00  0.00           H
ATOM    571  C   LEU A  42      35.860  44.740  61.900  1.00  0.00           C
ATOM    572  O   LEU A  42      35.370  45.680  62.530  1.00  0.00           O
ATOM    573  N   LEU A  43      35.860  43.490  62.530  1.00  0.00           N
ATOM    574  HN  LEU A  43      36.040  42.660  61.990  1.00  0.00           H
ATOM    575  CA  LEU A  43      35.560  43.260  63.910  1.00  0.00           C
ATOM    576  HA  LEU A  43      34.580  43.610  64.200  1.00  0.00           H
ATOM    577  CB  LEU A  43      35.810  41.690  64.090  1.00  0.00           C
ATOM    578  HB1 LEU A  43      36.900  41.510  63.930  1.00  0.00           H
ATOM    579  HB2 LEU A  43      35.180  41.170  63.350  1.00  0.00           H
ATOM    580  CG  LEU A  43      35.580  41.150  65.500  1.00  0.00           C
ATOM    581  HG  LEU A  43      36.380  41.620  66.130  1.00  0.00           H
ATOM    582  CD1 LEU A  43      34.290  41.510  66.280  1.00  0.00           C
ATOM    583 HD11 LEU A  43      34.360  40.990  67.260  1.00  0.00           H
ATOM    584 HD12 LEU A  43      33.450  41.180  65.650  1.00  0.00           H
ATOM    585 HD13 LEU A  43      34.230  42.610  66.390  1.00  0.00           H
ATOM    586  CD2 LEU A  43      35.830  39.650  65.590  1.00  0.00           C
ATOM    587 HD21 LEU A  43      35.100  39.000  65.060  1.00  0.00           H
ATOM    588 HD22 LEU A  43      35.720  39.340  66.660  1.00  0.00           H
ATOM    589 HD23 LEU A  43      36.820  39.450  65.120  1.00  0.00           H
ATOM    590  C   LEU A  43      36.440  44.050  64.880  1.00  0.00           C
ATOM    591  O   LEU A  43      35.910  44.770  65.680  1.00  0.00           O
ATOM    592  N   GLY A  44      37.850  43.950  64.880  1.00  0.00           N
ATOM    593  HN  GLY A  44      38.350  43.330  64.280  1.00  0.00           H
ATOM    594  CA  GLY A  44      38.590  44.610  65.930  1.00  0.00           C
ATOM    595  HA1 GLY A  44      39.590  44.200  65.790  1.00  0.00           H
ATOM    596  HA2 GLY A  44      38.090  44.290  66.830  1.00  0.00           H
ATOM    597  C   GLY A  44      38.580  46.090  65.840  1.00  0.00           C
ATOM    598  O   GLY A  44      38.540  46.830  66.850  1.00  0.00           O
ATOM    599  N   ASN A  45      38.620  46.650  64.640  1.00  0.00           N
ATOM    600  HN  ASN A  45      38.700  46.030  63.860  1.00  0.00           H
ATOM    601  CA  ASN A  45      38.590  48.120  64.500  1.00  0.00           C
ATOM    602  HA  ASN A  45      39.240  48.540  65.250  1.00  0.00           H
ATOM    603  CB  ASN A  45      39.130  48.510  63.100  1.00  0.00           C
ATOM    604  HB1 ASN A  45      39.140  49.620  63.050  1.00  0.00           H
ATOM    605  HB2 ASN A  45      38.660  48.070  62.200  1.00  0.00           H
ATOM    606  CG  ASN A  45      40.590  48.110  63.050  1.00  0.00           C
ATOM    607  OD1 ASN A  45      41.520  48.700  63.610  1.00  0.00           O
ATOM    608  ND2 ASN A  45      40.870  46.900  62.380  1.00  0.00           N
ATOM    609 HD21 ASN A  45      41.770  46.490  62.520  1.00  0.00           H
ATOM    610 HD22 ASN A  45      40.150  46.360  61.940  1.00  0.00           H
ATOM    611  C   ASN A  45      37.280  48.700  64.760  1.00  0.00           C
ATOM    612  O   ASN A  45      37.190  49.850  65.180  1.00  0.00           O
ATOM    613  N   GLY A  46      36.120  47.990  64.520  1.00  0.00           N
ATOM    614  HN  GLY A  46      36.080  47.040  64.190  1.00  0.00           H
ATOM    615  CA  GLY A  46      34.800  48.570  64.530  1.00  0.00           C
ATOM    616  HA1 GLY A  46      34.200  47.900  63.930  1.00  0.00           H
ATOM    617  HA2 GLY A  46      34.890  49.600  64.220  1.00  0.00           H
ATOM    618  C   GLY A  46      34.290  48.600  65.940  1.00  0.00           C
ATOM    619  O   GLY A  46      33.570  49.490  66.340  1.00  0.00           O
ATOM    620  N   LEU A  47      34.690  47.510  66.680  1.00  0.00           N
ATOM    621  HN  LEU A  47      35.190  46.760  66.280  1.00  0.00           H
ATOM    622  CA  LEU A  47      34.500  47.440  68.100  1.00  0.00           C
ATOM    623  HA  LEU A  47      33.450  47.550  68.290  1.00  0.00           H
ATOM    624  CB  LEU A  47      35.030  46.050  68.510  1.00  0.00           C
ATOM    625  HB1 LEU A  47      36.110  46.020  68.240  1.00  0.00           H
ATOM    626  HB2 LEU A  47      34.660  45.210  67.890  1.00  0.00           H
ATOM    627  CG  LEU A  47      34.990  45.710  70.000  1.00  0.00           C
ATOM    628  HG  LEU A  47      35.550  46.470  70.590  1.00  0.00           H
ATOM    629  CD1 LEU A  47      33.570  45.730  70.390  1.00  0.00           C
ATOM    630 HD11 LEU A  47      33.450  45.550  71.480  1.00  0.00           H
ATOM    631 HD12 LEU A  47      32.950  44.960  69.880  1.00  0.00           H
ATOM    632 HD13 LEU A  47      33.030  46.670  70.120  1.00  0.00           H
ATOM    633  CD2 LEU A  47      35.600  44.300  70.300  1.00  0.00           C
ATOM    634 HD21 LEU A  47      35.490  44.040  71.370  1.00  0.00           H
ATOM    635 HD22 LEU A  47      36.650  44.420  69.940  1.00  0.00           H
ATOM    636 HD23 LEU A  47      35.080  43.540  69.670  1.00  0.00           H
ATOM    637  C   LEU A  47      35.220  48.560  68.790  1.00  0.00           C
ATOM    638  O   LEU A  47      34.620  49.260  69.610  1.00  0.00           O
ATOM    639  N   ALA A  48      36.540  48.720  68.440  1.00  0.00           N
ATOM    640  HN  ALA A  48      37.070  48.160  67.820  1.00  0.00           H
ATOM    641  CA  ALA A  48      37.350  49.730  69.020  1.00  0.00           C
ATOM    642  HA  ALA A  48      37.210  49.610  70.090  1.00  0.00           H
ATOM    643  CB  ALA A  48      38.870  49.530  68.860  1.00  0.00           C
ATOM    644  HB1 ALA A  48      39.170  48.580  69.320  1.00  0.00           H
ATOM    645  HB2 ALA A  48      39.420  50.380  69.300  1.00  0.00           H
ATOM    646  HB3 ALA A  48      39.190  49.590  67.800  1.00  0.00           H
ATOM    647  C   ALA A  48      36.890  51.210  68.580  1.00  0.00           C
ATOM    648  O   ALA A  48      36.820  52.030  69.400  1.00  0.00           O
ATOM    649  N   LEU A  49      36.510  51.460  67.290  1.00  0.00           N
ATOM    650  HN  LEU A  49      36.680  50.780  66.590  1.00  0.00           H
ATOM    651  CA  LEU A  49      35.960  52.720  66.880  1.00  0.00           C
ATOM    652  HA  LEU A  49      36.580  53.550  67.180  1.00  0.00           H
ATOM    653  CB  LEU A  49      35.890  52.700  65.360  1.00  0.00           C
ATOM    654  HB1 LEU A  49      35.600  51.720  64.930  1.00  0.00           H
ATOM    655  HB2 LEU A  49      36.940  52.720  64.990  1.00  0.00           H
ATOM    656  CG  LEU A  49      35.240  53.950  64.740  1.00  0.00           C
ATOM    657  HG  LEU A  49      34.140  53.910  64.870  1.00  0.00           H
ATOM    658  CD1 LEU A  49      35.650  55.270  65.250  1.00  0.00           C
ATOM    659 HD11 LEU A  49      35.470  55.520  66.330  1.00  0.00           H
ATOM    660 HD12 LEU A  49      35.080  56.110  64.790  1.00  0.00           H
ATOM    661 HD13 LEU A  49      36.660  55.620  64.950  1.00  0.00           H
ATOM    662  CD2 LEU A  49      35.450  53.880  63.240  1.00  0.00           C
ATOM    663 HD21 LEU A  49      36.510  53.950  62.890  1.00  0.00           H
ATOM    664 HD22 LEU A  49      34.870  54.690  62.750  1.00  0.00           H
ATOM    665 HD23 LEU A  49      35.040  52.920  62.830  1.00  0.00           H
ATOM    666  C   LEU A  49      34.580  53.060  67.560  1.00  0.00           C
ATOM    667  O   LEU A  49      34.430  54.160  68.120  1.00  0.00           O
ATOM    668  N   TRP A  50      33.620  52.100  67.590  1.00  0.00           N
ATOM    669  HN  TRP A  50      33.680  51.210  67.140  1.00  0.00           H
ATOM    670  CA  TRP A  50      32.400  52.240  68.430  1.00  0.00           C
ATOM    671  HA  TRP A  50      31.910  53.130  68.060  1.00  0.00           H
ATOM    672  CB  TRP A  50      31.460  51.030  68.210  1.00  0.00           C
ATOM    673  HB1 TRP A  50      31.870  50.090  68.640  1.00  0.00           H
ATOM    674  HB2 TRP A  50      31.240  51.010  67.130  1.00  0.00           H
ATOM    675  CG  TRP A  50      30.100  51.350  68.830  1.00  0.00           C
ATOM    676  CD1 TRP A  50      29.660  51.060  70.120  1.00  0.00           C
ATOM    677  HD1 TRP A  50      30.280  50.520  70.840  1.00  0.00           H
ATOM    678  NE1 TRP A  50      28.370  51.440  70.290  1.00  0.00           N
ATOM    679  HE1 TRP A  50      27.860  51.490  71.110  1.00  0.00           H
ATOM    680  CE2 TRP A  50      27.940  52.000  69.090  1.00  0.00           C
ATOM    681  CD2 TRP A  50      28.980  51.930  68.160  1.00  0.00           C
ATOM    682  CE3 TRP A  50      28.750  52.530  66.880  1.00  0.00           C
ATOM    683  HE3 TRP A  50      29.560  52.700  66.170  1.00  0.00           H
ATOM    684  CZ3 TRP A  50      27.460  53.150  66.690  1.00  0.00           C
ATOM    685  HZ3 TRP A  50      27.290  53.720  65.790  1.00  0.00           H
ATOM    686  CZ2 TRP A  50      26.710  52.560  68.870  1.00  0.00           C
ATOM    687  HZ2 TRP A  50      25.960  52.480  69.660  1.00  0.00           H
ATOM    688  CH2 TRP A  50      26.540  53.240  67.680  1.00  0.00           C
ATOM    689  HH2 TRP A  50      25.590  53.700  67.450  1.00  0.00           H
ATOM    690  C   TRP A  50      32.640  52.590  69.920  1.00  0.00           C
ATOM    691  O   TRP A  50      32.110  53.540  70.510  1.00  0.00           O
ATOM    692  N   ILE A  51      33.520  51.800  70.520  1.00  0.00           N
ATOM    693  HN  ILE A  51      34.000  51.020  70.120  1.00  0.00           H
ATOM    694  CA  ILE A  51      34.090  52.160  71.850  1.00  0.00           C
ATOM    695  HA  ILE A  51      33.220  52.130  72.480  1.00  0.00           H
ATOM    696  CB  ILE A  51      34.890  50.940  72.470  1.00  0.00           C
ATOM    697  HB  ILE A  51      35.560  50.610  71.660  1.00  0.00           H
ATOM    698  CG2 ILE A  51      35.790  51.360  73.610  1.00  0.00           C
ATOM    699 HG21 ILE A  51      35.250  51.630  74.550  1.00  0.00           H
ATOM    700 HG22 ILE A  51      36.470  52.180  73.300  1.00  0.00           H
ATOM    701 HG23 ILE A  51      36.410  50.530  74.010  1.00  0.00           H
ATOM    702  CG1 ILE A  51      33.970  49.710  72.660  1.00  0.00           C
ATOM    703 HG11 ILE A  51      33.400  49.490  71.740  1.00  0.00           H
ATOM    704 HG12 ILE A  51      33.170  49.940  73.410  1.00  0.00           H
ATOM    705  CD  ILE A  51      34.630  48.360  73.080  1.00  0.00           C
ATOM    706  HD1 ILE A  51      33.810  47.660  73.380  1.00  0.00           H
ATOM    707  HD2 ILE A  51      35.240  48.430  74.000  1.00  0.00           H
ATOM    708  HD3 ILE A  51      35.240  48.000  72.220  1.00  0.00           H
ATOM    709  C   ILE A  51      34.620  53.600  72.040  1.00  0.00           C
ATOM    710  O   ILE A  51      34.250  54.360  72.930  1.00  0.00           O
ATOM    711  N   PHE A  52      35.560  53.980  71.110  1.00  0.00           N
ATOM    712  HN  PHE A  52      35.850  53.400  70.360  1.00  0.00           H
ATOM    713  CA  PHE A  52      36.190  55.290  71.150  1.00  0.00           C
ATOM    714  HA  PHE A  52      36.520  55.500  72.150  1.00  0.00           H
ATOM    715  CB  PHE A  52      37.280  55.510  70.040  1.00  0.00           C
ATOM    716  HB1 PHE A  52      37.630  56.560  70.000  1.00  0.00           H
ATOM    717  HB2 PHE A  52      36.800  55.160  69.100  1.00  0.00           H
ATOM    718  CG  PHE A  52      38.410  54.580  70.320  1.00  0.00           C
ATOM    719  CD1 PHE A  52      39.070  54.680  71.520  1.00  0.00           C
ATOM    720  HD1 PHE A  52      38.720  55.350  72.290  1.00  0.00           H
ATOM    721  CE1 PHE A  52      40.290  53.980  71.740  1.00  0.00           C
ATOM    722  HE1 PHE A  52      40.820  54.350  72.610  1.00  0.00           H
ATOM    723  CZ  PHE A  52      40.930  53.290  70.680  1.00  0.00           C
ATOM    724  HZ  PHE A  52      41.820  52.700  70.810  1.00  0.00           H
ATOM    725  CD2 PHE A  52      38.990  53.810  69.320  1.00  0.00           C
ATOM    726  HD2 PHE A  52      38.520  53.880  68.350  1.00  0.00           H
ATOM    727  CE2 PHE A  52      40.290  53.290  69.440  1.00  0.00           C
ATOM    728  HE2 PHE A  52      40.750  52.700  68.660  1.00  0.00           H
ATOM    729  C   PHE A  52      35.100  56.370  70.940  1.00  0.00           C
ATOM    730  O   PHE A  52      35.150  57.420  71.650  1.00  0.00           O
ATOM    731  N   CYS A  53      34.100  56.170  70.030  1.00  0.00           N
ATOM    732  HN  CYS A  53      34.190  55.400  69.410  1.00  0.00           H
ATOM    733  CA  CYS A  53      33.040  57.090  69.860  1.00  0.00           C
ATOM    734  HA  CYS A  53      33.350  58.110  69.720  1.00  0.00           H
ATOM    735  CB  CYS A  53      32.210  56.710  68.570  1.00  0.00           C
ATOM    736  HB1 CYS A  53      31.220  57.210  68.480  1.00  0.00           H
ATOM    737  HB2 CYS A  53      31.990  55.620  68.620  1.00  0.00           H
ATOM    738  SG  CYS A  53      33.060  56.820  67.010  1.00  0.00           S
ATOM    739  HG1 CYS A  53      33.830  55.740  67.070  1.00  0.00           H
ATOM    740  C   CYS A  53      32.050  57.170  70.960  1.00  0.00           C
ATOM    741  O   CYS A  53      31.680  58.250  71.390  1.00  0.00           O
ATOM    742  N   PHE A  54      31.440  56.080  71.460  1.00  0.00           N
ATOM    743  HN  PHE A  54      31.670  55.180  71.100  1.00  0.00           H
ATOM    744  CA  PHE A  54      30.300  56.100  72.310  1.00  0.00           C
ATOM    745  HA  PHE A  54      29.970  57.130  72.490  1.00  0.00           H
ATOM    746  CB  PHE A  54      29.140  55.360  71.550  1.00  0.00           C
ATOM    747  HB1 PHE A  54      28.310  55.020  72.220  1.00  0.00           H
ATOM    748  HB2 PHE A  54      29.550  54.390  71.180  1.00  0.00           H
ATOM    749  CG  PHE A  54      28.620  56.250  70.530  1.00  0.00           C
ATOM    750  CD1 PHE A  54      28.810  55.970  69.160  1.00  0.00           C
ATOM    751  HD1 PHE A  54      29.340  55.080  68.870  1.00  0.00           H
ATOM    752  CE1 PHE A  54      28.260  56.820  68.190  1.00  0.00           C
ATOM    753  HE1 PHE A  54      28.190  56.490  67.170  1.00  0.00           H
ATOM    754  CZ  PHE A  54      27.580  57.990  68.540  1.00  0.00           C
ATOM    755  HZ  PHE A  54      27.170  58.600  67.750  1.00  0.00           H
ATOM    756  CD2 PHE A  54      27.940  57.460  70.900  1.00  0.00           C
ATOM    757  HD2 PHE A  54      27.870  57.730  71.940  1.00  0.00           H
ATOM    758  CE2 PHE A  54      27.380  58.260  69.930  1.00  0.00           C
ATOM    759  HE2 PHE A  54      26.910  59.230  70.040  1.00  0.00           H
ATOM    760  C   PHE A  54      30.490  55.480  73.690  1.00  0.00           C
ATOM    761  O   PHE A  54      29.550  55.520  74.480  1.00  0.00           O
ATOM    762  N   HSD A  55      31.620  54.880  74.040  1.00  0.00           N
ATOM    763  HN  HSD A  55      32.400  54.970  73.430  1.00  0.00           H
ATOM    764  CA  HSD A  55      31.860  54.330  75.400  1.00  0.00           C
ATOM    765  HA  HSD A  55      30.910  54.160  75.890  1.00  0.00           H
ATOM    766  CB  HSD A  55      32.510  52.870  75.290  1.00  0.00           C
ATOM    767  HB1 HSD A  55      33.020  52.620  76.240  1.00  0.00           H
ATOM    768  HB2 HSD A  55      33.310  52.950  74.530  1.00  0.00           H
ATOM    769  ND1 HSD A  55      31.040  50.970  75.570  1.00  0.00           N
ATOM    770  HD1 HSD A  55      31.060  50.960  76.570  1.00  0.00           H
ATOM    771  CG  HSD A  55      31.570  51.920  74.730  1.00  0.00           C
ATOM    772  CE1 HSD A  55      30.220  50.220  74.810  1.00  0.00           C
ATOM    773  HE1 HSD A  55      29.840  49.240  75.100  1.00  0.00           H
ATOM    774  NE2 HSD A  55      30.140  50.600  73.590  1.00  0.00           N
ATOM    775  CD2 HSD A  55      30.970  51.740  73.510  1.00  0.00           C
ATOM    776  HD2 HSD A  55      30.980  52.320  72.590  1.00  0.00           H
ATOM    777  C   HSD A  55      32.650  55.310  76.250  1.00  0.00           C
ATOM    778  O   HSD A  55      32.200  55.720  77.290  1.00  0.00           O
ATOM    779  N   LEU A  56      33.740  55.780  75.670  1.00  0.00           N
ATOM    780  HN  LEU A  56      33.980  55.530  74.750  1.00  0.00           H
ATOM    781  CA  LEU A  56      34.810  56.440  76.420  1.00  0.00           C
ATOM    782  HA  LEU A  56      34.730  56.060  77.420  1.00  0.00           H
ATOM    783  CB  LEU A  56      36.200  56.050  75.880  1.00  0.00           C
ATOM    784  HB1 LEU A  56      37.060  56.610  76.330  1.00  0.00           H
ATOM    785  HB2 LEU A  56      36.180  56.270  74.790  1.00  0.00           H
ATOM    786  CG  LEU A  56      36.580  54.590  75.900  1.00  0.00           C
ATOM    787  HG  LEU A  56      35.880  53.970  75.290  1.00  0.00           H
ATOM    788  CD1 LEU A  56      37.990  54.310  75.300  1.00  0.00           C
ATOM    789 HD11 LEU A  56      38.080  54.630  74.230  1.00  0.00           H
ATOM    790 HD12 LEU A  56      38.270  53.280  75.590  1.00  0.00           H
ATOM    791 HD13 LEU A  56      38.760  54.990  75.710  1.00  0.00           H
ATOM    792  CD2 LEU A  56      36.400  54.070  77.330  1.00  0.00           C
ATOM    793 HD21 LEU A  56      35.380  53.970  77.760  1.00  0.00           H
ATOM    794 HD22 LEU A  56      37.050  54.730  77.940  1.00  0.00           H
ATOM    795 HD23 LEU A  56      36.820  53.040  77.350  1.00  0.00           H
ATOM    796  C   LEU A  56      34.560  57.890  76.460  1.00  0.00           C
ATOM    797  O   LEU A  56      34.590  58.540  75.460  1.00  0.00           O
ATOM    798  N   LYS A  57      34.230  58.470  77.630  1.00  0.00           N
ATOM    799  HN  LYS A  57      34.290  57.950  78.480  1.00  0.00           H
ATOM    800  CA  LYS A  57      33.390  59.670  77.800  1.00  0.00           C
ATOM    801  HA  LYS A  57      32.910  59.760  76.840  1.00  0.00           H
ATOM    802  CB  LYS A  57      32.390  59.430  79.030  1.00  0.00           C
ATOM    803  HB1 LYS A  57      31.900  58.430  79.010  1.00  0.00           H
ATOM    804  HB2 LYS A  57      31.540  60.130  78.830  1.00  0.00           H
ATOM    805  CG  LYS A  57      33.030  59.520  80.460  1.00  0.00           C
ATOM    806  HG1 LYS A  57      33.260  60.560  80.790  1.00  0.00           H
ATOM    807  HG2 LYS A  57      33.960  58.920  80.460  1.00  0.00           H
ATOM    808  CD  LYS A  57      32.010  58.910  81.460  1.00  0.00           C
ATOM    809  HD1 LYS A  57      31.390  58.200  80.870  1.00  0.00           H
ATOM    810  HD2 LYS A  57      31.260  59.700  81.660  1.00  0.00           H
ATOM    811  CE  LYS A  57      32.430  58.210  82.750  1.00  0.00           C
ATOM    812  HE1 LYS A  57      33.050  57.340  82.450  1.00  0.00           H
ATOM    813  HE2 LYS A  57      31.590  57.870  83.380  1.00  0.00           H
ATOM    814  NZ  LYS A  57      33.350  59.110  83.540  1.00  0.00           N
ATOM    815  HZ1 LYS A  57      34.260  59.170  83.040  1.00  0.00           H
ATOM    816  HZ2 LYS A  57      33.530  58.730  84.500  1.00  0.00           H
ATOM    817  HZ3 LYS A  57      32.940  60.060  83.600  1.00  0.00           H
ATOM    818  C   LYS A  57      34.260  60.950  78.080  1.00  0.00           C
ATOM    819  O   LYS A  57      33.810  62.040  78.370  1.00  0.00           O
ATOM    820  N   SER A  58      35.600  60.800  78.080  1.00  0.00           N
ATOM    821  HN  SER A  58      35.870  59.850  78.110  1.00  0.00           H
ATOM    822  CA  SER A  58      36.530  61.930  78.140  1.00  0.00           C
ATOM    823  HA  SER A  58      35.970  62.760  77.730  1.00  0.00           H
ATOM    824  CB  SER A  58      37.000  62.230  79.670  1.00  0.00           C
ATOM    825  HB1 SER A  58      37.850  61.600  80.010  1.00  0.00           H
ATOM    826  HB2 SER A  58      36.230  61.950  80.430  1.00  0.00           H
ATOM    827  OG  SER A  58      37.380  63.600  79.890  1.00  0.00           O
ATOM    828  HG1 SER A  58      36.540  64.050  79.780  1.00  0.00           H
ATOM    829  C   SER A  58      37.800  61.730  77.350  1.00  0.00           C
ATOM    830  O   SER A  58      38.650  60.810  77.550  1.00  0.00           O
ATOM    831  N   TRP A  59      38.000  62.610  76.340  1.00  0.00           N
ATOM    832  HN  TRP A  59      37.330  63.310  76.130  1.00  0.00           H
ATOM    833  CA  TRP A  59      39.170  62.430  75.460  1.00  0.00           C
ATOM    834  HA  TRP A  59      39.100  61.450  75.020  1.00  0.00           H
ATOM    835  CB  TRP A  59      39.090  63.400  74.300  1.00  0.00           C
ATOM    836  HB1 TRP A  59      40.020  63.280  73.710  1.00  0.00           H
ATOM    837  HB2 TRP A  59      38.970  64.470  74.550  1.00  0.00           H
ATOM    838  CG  TRP A  59      38.090  63.050  73.280  1.00  0.00           C
ATOM    839  CD1 TRP A  59      36.830  63.610  73.050  1.00  0.00           C
ATOM    840  HD1 TRP A  59      36.330  64.380  73.610  1.00  0.00           H
ATOM    841  NE1 TRP A  59      36.260  62.950  71.970  1.00  0.00           N
ATOM    842  HE1 TRP A  59      35.320  63.100  71.740  1.00  0.00           H
ATOM    843  CE2 TRP A  59      37.020  61.970  71.570  1.00  0.00           C
ATOM    844  CD2 TRP A  59      38.150  61.960  72.380  1.00  0.00           C
ATOM    845  CE3 TRP A  59      39.090  60.970  72.160  1.00  0.00           C
ATOM    846  HE3 TRP A  59      39.920  60.970  72.860  1.00  0.00           H
ATOM    847  CZ3 TRP A  59      38.910  60.040  71.170  1.00  0.00           C
ATOM    848  HZ3 TRP A  59      39.680  59.300  71.290  1.00  0.00           H
ATOM    849  CZ2 TRP A  59      36.780  60.960  70.620  1.00  0.00           C
ATOM    850  HZ2 TRP A  59      35.840  61.010  70.090  1.00  0.00           H
ATOM    851  CH2 TRP A  59      37.770  60.010  70.400  1.00  0.00           C
ATOM    852  HH2 TRP A  59      37.650  59.150  69.760  1.00  0.00           H
ATOM    853  C   TRP A  59      40.490  62.580  76.270  1.00  0.00           C
ATOM    854  O   TRP A  59      40.630  63.300  77.290  1.00  0.00           O
ATOM    855  N   LYS A  60      41.540  61.900  75.760  1.00  0.00           N
ATOM    856  HN  LYS A  60      41.360  61.310  74.970  1.00  0.00           H
ATOM    857  CA  LYS A  60      42.970  62.270  76.070  1.00  0.00           C
ATOM    858  HA  LYS A  60      42.890  63.320  76.340  1.00  0.00           H
ATOM    859  CB  LYS A  60      43.600  61.520  77.260  1.00  0.00           C
ATOM    860  HB1 LYS A  60      43.090  61.820  78.190  1.00  0.00           H
ATOM    861  HB2 LYS A  60      44.630  61.880  77.410  1.00  0.00           H
ATOM    862  CG  LYS A  60      43.500  60.070  77.220  1.00  0.00           C
ATOM    863  HG1 LYS A  60      43.920  59.700  76.260  1.00  0.00           H
ATOM    864  HG2 LYS A  60      42.430  59.740  77.240  1.00  0.00           H
ATOM    865  CD  LYS A  60      44.130  59.400  78.490  1.00  0.00           C
ATOM    866  HD1 LYS A  60      44.160  58.300  78.330  1.00  0.00           H
ATOM    867  HD2 LYS A  60      43.440  59.620  79.330  1.00  0.00           H
ATOM    868  CE  LYS A  60      45.620  59.730  78.820  1.00  0.00           C
ATOM    869  HE1 LYS A  60      45.920  60.790  78.710  1.00  0.00           H
ATOM    870  HE2 LYS A  60      46.250  59.240  78.030  1.00  0.00           H
ATOM    871  NZ  LYS A  60      46.000  59.320  80.200  1.00  0.00           N
ATOM    872  HZ1 LYS A  60      45.360  59.810  80.870  1.00  0.00           H
ATOM    873  HZ2 LYS A  60      46.960  59.620  80.440  1.00  0.00           H
ATOM    874  HZ3 LYS A  60      45.900  58.280  80.230  1.00  0.00           H
ATOM    875  C   LYS A  60      43.810  62.050  74.840  1.00  0.00           C
ATOM    876  O   LYS A  60      43.440  61.300  73.970  1.00  0.00           O
ATOM    877  N   SER A  61      44.930  62.820  74.730  1.00  0.00           N
ATOM    878  HN  SER A  61      45.280  63.360  75.490  1.00  0.00           H
ATOM    879  CA  SER A  61      45.650  63.000  73.460  1.00  0.00           C
ATOM    880  HA  SER A  61      45.070  63.570  72.740  1.00  0.00           H
ATOM    881  CB  SER A  61      46.920  63.980  73.500  1.00  0.00           C
ATOM    882  HB1 SER A  61      46.610  65.000  73.800  1.00  0.00           H
ATOM    883  HB2 SER A  61      47.270  64.080  72.440  1.00  0.00           H
ATOM    884  OG  SER A  61      47.990  63.550  74.330  1.00  0.00           O
ATOM    885  HG1 SER A  61      48.600  63.070  73.770  1.00  0.00           H
ATOM    886  C   SER A  61      46.070  61.720  72.770  1.00  0.00           C
ATOM    887  O   SER A  61      45.850  61.570  71.570  1.00  0.00           O
ATOM    888  N   SER A  62      46.560  60.750  73.470  1.00  0.00           N
ATOM    889  HN  SER A  62      46.800  60.880  74.430  1.00  0.00           H
ATOM    890  CA  SER A  62      46.940  59.460  73.010  1.00  0.00           C
ATOM    891  HA  SER A  62      47.620  59.570  72.180  1.00  0.00           H
ATOM    892  CB  SER A  62      47.540  58.610  74.200  1.00  0.00           C
ATOM    893  HB1 SER A  62      48.560  59.010  74.420  1.00  0.00           H
ATOM    894  HB2 SER A  62      47.670  57.550  73.900  1.00  0.00           H
ATOM    895  OG  SER A  62      46.730  58.740  75.360  1.00  0.00           O
ATOM    896  HG1 SER A  62      46.970  57.970  75.890  1.00  0.00           H
ATOM    897  C   SER A  62      45.820  58.630  72.550  1.00  0.00           C
ATOM    898  O   SER A  62      45.990  58.010  71.530  1.00  0.00           O
ATOM    899  N   ARG A  63      44.710  58.670  73.190  1.00  0.00           N
ATOM    900  HN  ARG A  63      44.640  59.230  74.010  1.00  0.00           H
ATOM    901  CA  ARG A  63      43.440  58.170  72.760  1.00  0.00           C
ATOM    902  HA  ARG A  63      43.550  57.190  72.320  1.00  0.00           H
ATOM    903  CB  ARG A  63      42.350  58.070  73.840  1.00  0.00           C
ATOM    904  HB1 ARG A  63      41.430  57.580  73.460  1.00  0.00           H
ATOM    905  HB2 ARG A  63      42.000  59.070  74.180  1.00  0.00           H
ATOM    906  CG  ARG A  63      42.860  57.240  75.050  1.00  0.00           C
ATOM    907  HG1 ARG A  63      43.740  57.670  75.570  1.00  0.00           H
ATOM    908  HG2 ARG A  63      43.140  56.260  74.610  1.00  0.00           H
ATOM    909  CD  ARG A  63      41.710  57.000  76.110  1.00  0.00           C
ATOM    910  HD1 ARG A  63      40.820  56.660  75.530  1.00  0.00           H
ATOM    911  HD2 ARG A  63      41.660  58.050  76.470  1.00  0.00           H
ATOM    912  NE  ARG A  63      42.080  56.010  77.100  1.00  0.00           N
ATOM    913  HE  ARG A  63      42.950  55.510  77.100  1.00  0.00           H
ATOM    914  CZ  ARG A  63      41.160  55.420  77.940  1.00  0.00           C
ATOM    915  NH1 ARG A  63      39.880  55.610  77.950  1.00  0.00           N
ATOM    916 HH11 ARG A  63      39.550  56.350  77.380  1.00  0.00           H
ATOM    917 HH12 ARG A  63      39.310  55.230  78.680  1.00  0.00           H
ATOM    918  NH2 ARG A  63      41.750  54.590  78.810  1.00  0.00           N
ATOM    919 HH21 ARG A  63      42.740  54.440  78.800  1.00  0.00           H
ATOM    920 HH22 ARG A  63      41.240  53.990  79.430  1.00  0.00           H
ATOM    921  C   ARG A  63      42.800  58.910  71.490  1.00  0.00           C
ATOM    922  O   ARG A  63      42.160  58.270  70.660  1.00  0.00           O
ATOM    923  N   ILE A  64      43.060  60.190  71.310  1.00  0.00           N
ATOM    924  HN  ILE A  64      43.660  60.590  72.000  1.00  0.00           H
ATOM    925  CA  ILE A  64      42.730  61.000  70.110  1.00  0.00           C
ATOM    926  HA  ILE A  64      41.700  60.820  69.840  1.00  0.00           H
ATOM    927  CB  ILE A  64      43.000  62.440  70.370  1.00  0.00           C
ATOM    928  HB  ILE A  64      44.000  62.660  70.810  1.00  0.00           H
ATOM    929  CG2 ILE A  64      42.960  63.360  69.140  1.00  0.00           C
ATOM    930 HG21 ILE A  64      43.880  63.130  68.560  1.00  0.00           H
ATOM    931 HG22 ILE A  64      43.160  64.360  69.570  1.00  0.00           H
ATOM    932 HG23 ILE A  64      42.040  63.230  68.520  1.00  0.00           H
ATOM    933  CG1 ILE A  64      42.000  62.890  71.440  1.00  0.00           C
ATOM    934 HG11 ILE A  64      42.220  62.400  72.410  1.00  0.00           H
ATOM    935 HG12 ILE A  64      40.940  62.590  71.250  1.00  0.00           H
ATOM    936  CD  ILE A  64      42.020  64.410  71.780  1.00  0.00           C
ATOM    937  HD1 ILE A  64      41.480  64.550  72.740  1.00  0.00           H
ATOM    938  HD2 ILE A  64      41.470  65.120  71.130  1.00  0.00           H
ATOM    939  HD3 ILE A  64      43.060  64.790  71.780  1.00  0.00           H
ATOM    940  C   ILE A  64      43.430  60.500  68.860  1.00  0.00           C
ATOM    941  O   ILE A  64      42.840  60.320  67.800  1.00  0.00           O
ATOM    942  N   PHE A  65      44.780  60.250  68.980  1.00  0.00           N
ATOM    943  HN  PHE A  65      45.190  60.580  69.830  1.00  0.00           H
ATOM    944  CA  PHE A  65      45.530  59.580  67.930  1.00  0.00           C
ATOM    945  HA  PHE A  65      45.460  60.050  66.970  1.00  0.00           H
ATOM    946  CB  PHE A  65      47.030  59.530  68.390  1.00  0.00           C
ATOM    947  HB1 PHE A  65      47.670  59.150  67.570  1.00  0.00           H
ATOM    948  HB2 PHE A  65      47.130  58.880  69.290  1.00  0.00           H
ATOM    949  CG  PHE A  65      47.570  60.900  68.630  1.00  0.00           C
ATOM    950  CD1 PHE A  65      48.610  60.990  69.550  1.00  0.00           C
ATOM    951  HD1 PHE A  65      48.890  60.080  70.070  1.00  0.00           H
ATOM    952  CE1 PHE A  65      49.140  62.310  69.790  1.00  0.00           C
ATOM    953  HE1 PHE A  65      49.890  62.350  70.570  1.00  0.00           H
ATOM    954  CZ  PHE A  65      48.660  63.440  69.000  1.00  0.00           C
ATOM    955  HZ  PHE A  65      49.100  64.370  69.330  1.00  0.00           H
ATOM    956  CD2 PHE A  65      47.100  61.970  67.860  1.00  0.00           C
ATOM    957  HD2 PHE A  65      46.300  61.880  67.140  1.00  0.00           H
ATOM    958  CE2 PHE A  65      47.630  63.260  68.040  1.00  0.00           C
ATOM    959  HE2 PHE A  65      47.220  64.120  67.530  1.00  0.00           H
ATOM    960  C   PHE A  65      45.070  58.130  67.670  1.00  0.00           C
ATOM    961  O   PHE A  65      44.920  57.750  66.510  1.00  0.00           O
ATOM    962  N   LEU A  66      44.720  57.350  68.700  1.00  0.00           N
ATOM    963  HN  LEU A  66      44.950  57.600  69.630  1.00  0.00           H
ATOM    964  CA  LEU A  66      44.180  55.970  68.530  1.00  0.00           C
ATOM    965  HA  LEU A  66      44.810  55.470  67.800  1.00  0.00           H
ATOM    966  CB  LEU A  66      44.000  55.180  69.860  1.00  0.00           C
ATOM    967  HB1 LEU A  66      43.400  54.290  69.580  1.00  0.00           H
ATOM    968  HB2 LEU A  66      43.520  55.820  70.620  1.00  0.00           H
ATOM    969  CG  LEU A  66      45.420  54.790  70.310  1.00  0.00           C
ATOM    970  HG  LEU A  66      46.120  55.650  70.310  1.00  0.00           H
ATOM    971  CD1 LEU A  66      45.360  54.210  71.800  1.00  0.00           C
ATOM    972 HD11 LEU A  66      46.350  54.030  72.250  1.00  0.00           H
ATOM    973 HD12 LEU A  66      44.650  53.360  71.910  1.00  0.00           H
ATOM    974 HD13 LEU A  66      44.950  55.050  72.390  1.00  0.00           H
ATOM    975  CD2 LEU A  66      45.910  53.650  69.400  1.00  0.00           C
ATOM    976 HD21 LEU A  66      46.640  53.020  69.950  1.00  0.00           H
ATOM    977 HD22 LEU A  66      46.390  54.150  68.540  1.00  0.00           H
ATOM    978 HD23 LEU A  66      45.040  53.000  69.180  1.00  0.00           H
ATOM    979  C   LEU A  66      42.790  55.940  67.830  1.00  0.00           C
ATOM    980  O   LEU A  66      42.590  55.210  66.860  1.00  0.00           O
ATOM    981  N   PHE A  67      41.880  56.860  68.130  1.00  0.00           N
ATOM    982  HN  PHE A  67      42.100  57.400  68.940  1.00  0.00           H
ATOM    983  CA  PHE A  67      40.560  57.020  67.440  1.00  0.00           C
ATOM    984  HA  PHE A  67      40.120  56.040  67.550  1.00  0.00           H
ATOM    985  CB  PHE A  67      39.640  58.060  68.270  1.00  0.00           C
ATOM    986  HB1 PHE A  67      40.210  58.920  68.710  1.00  0.00           H
ATOM    987  HB2 PHE A  67      39.220  57.580  69.180  1.00  0.00           H
ATOM    988  CG  PHE A  67      38.640  58.790  67.440  1.00  0.00           C
ATOM    989  CD1 PHE A  67      38.790  60.020  66.890  1.00  0.00           C
ATOM    990  HD1 PHE A  67      39.610  60.580  67.330  1.00  0.00           H
ATOM    991  CE1 PHE A  67      37.910  60.630  66.010  1.00  0.00           C
ATOM    992  HE1 PHE A  67      38.070  61.670  65.800  1.00  0.00           H
ATOM    993  CZ  PHE A  67      36.750  59.930  65.680  1.00  0.00           C
ATOM    994  HZ  PHE A  67      35.990  60.330  65.020  1.00  0.00           H
ATOM    995  CD2 PHE A  67      37.410  58.110  67.100  1.00  0.00           C
ATOM    996  HD2 PHE A  67      37.150  57.080  67.350  1.00  0.00           H
ATOM    997  CE2 PHE A  67      36.530  58.640  66.180  1.00  0.00           C
ATOM    998  HE2 PHE A  67      35.690  58.040  65.870  1.00  0.00           H
ATOM    999  C   PHE A  67      40.760  57.270  65.910  1.00  0.00           C
ATOM   1000  O   PHE A  67      40.110  56.780  65.010  1.00  0.00           O
ATOM   1001  N   ASN A  68      41.750  58.100  65.550  1.00  0.00           N
ATOM   1002  HN  ASN A  68      42.200  58.640  66.260  1.00  0.00           H
ATOM   1003  CA  ASN A  68      42.150  58.290  64.200  1.00  0.00           C
ATOM   1004  HA  ASN A  68      41.270  58.540  63.620  1.00  0.00           H
ATOM   1005  CB  ASN A  68      42.950  59.570  64.020  1.00  0.00           C
ATOM   1006  HB1 ASN A  68      43.560  59.670  63.100  1.00  0.00           H
ATOM   1007  HB2 ASN A  68      43.620  59.680  64.910  1.00  0.00           H
ATOM   1008  CG  ASN A  68      42.020  60.760  64.060  1.00  0.00           C
ATOM   1009  OD1 ASN A  68      41.410  61.210  63.070  1.00  0.00           O
ATOM   1010  ND2 ASN A  68      41.920  61.400  65.290  1.00  0.00           N
ATOM   1011 HD21 ASN A  68      41.420  62.260  65.290  1.00  0.00           H
ATOM   1012 HD22 ASN A  68      42.320  60.960  66.090  1.00  0.00           H
ATOM   1013  C   ASN A  68      42.880  57.190  63.450  1.00  0.00           C
ATOM   1014  O   ASN A  68      42.630  56.940  62.260  1.00  0.00           O
ATOM   1015  N   LEU A  69      43.700  56.360  64.210  1.00  0.00           N
ATOM   1016  HN  LEU A  69      44.010  56.710  65.090  1.00  0.00           H
ATOM   1017  CA  LEU A  69      44.300  55.060  63.770  1.00  0.00           C
ATOM   1018  HA  LEU A  69      44.920  55.240  62.900  1.00  0.00           H
ATOM   1019  CB  LEU A  69      45.330  54.640  64.820  1.00  0.00           C
ATOM   1020  HB1 LEU A  69      44.710  54.660  65.750  1.00  0.00           H
ATOM   1021  HB2 LEU A  69      46.110  55.420  65.000  1.00  0.00           H
ATOM   1022  CG  LEU A  69      45.970  53.270  64.610  1.00  0.00           C
ATOM   1023  HG  LEU A  69      45.150  52.520  64.630  1.00  0.00           H
ATOM   1024  CD1 LEU A  69      46.520  53.150  63.190  1.00  0.00           C
ATOM   1025 HD11 LEU A  69      45.720  53.020  62.430  1.00  0.00           H
ATOM   1026 HD12 LEU A  69      47.120  52.220  63.180  1.00  0.00           H
ATOM   1027 HD13 LEU A  69      47.160  54.020  62.940  1.00  0.00           H
ATOM   1028  CD2 LEU A  69      47.050  52.950  65.590  1.00  0.00           C
ATOM   1029 HD21 LEU A  69      46.640  52.920  66.620  1.00  0.00           H
ATOM   1030 HD22 LEU A  69      47.840  53.720  65.700  1.00  0.00           H
ATOM   1031 HD23 LEU A  69      47.450  51.930  65.410  1.00  0.00           H
ATOM   1032  C   LEU A  69      43.230  54.020  63.460  1.00  0.00           C
ATOM   1033  O   LEU A  69      43.120  53.470  62.370  1.00  0.00           O
ATOM   1034  N   ALA A  70      42.170  53.880  64.340  1.00  0.00           N
ATOM   1035  HN  ALA A  70      42.130  54.400  65.200  1.00  0.00           H
ATOM   1036  CA  ALA A  70      41.040  53.070  64.030  1.00  0.00           C
ATOM   1037  HA  ALA A  70      41.480  52.090  63.880  1.00  0.00           H
ATOM   1038  CB  ALA A  70      40.150  52.760  65.310  1.00  0.00           C
ATOM   1039  HB1 ALA A  70      40.800  52.600  66.190  1.00  0.00           H
ATOM   1040  HB2 ALA A  70      39.540  51.850  65.160  1.00  0.00           H
ATOM   1041  HB3 ALA A  70      39.600  53.690  65.580  1.00  0.00           H
ATOM   1042  C   ALA A  70      40.150  53.500  62.880  1.00  0.00           C
ATOM   1043  O   ALA A  70      39.580  52.620  62.290  1.00  0.00           O
ATOM   1044  N   VAL A  71      40.020  54.820  62.750  1.00  0.00           N
ATOM   1045  HN  VAL A  71      40.250  55.520  63.430  1.00  0.00           H
ATOM   1046  CA  VAL A  71      39.310  55.350  61.540  1.00  0.00           C
ATOM   1047  HA  VAL A  71      38.380  54.810  61.370  1.00  0.00           H
ATOM   1048  CB  VAL A  71      39.090  56.840  61.650  1.00  0.00           C
ATOM   1049  HB  VAL A  71      39.970  57.280  62.170  1.00  0.00           H
ATOM   1050  CG1 VAL A  71      38.760  57.580  60.330  1.00  0.00           C
ATOM   1051 HG11 VAL A  71      38.520  58.650  60.410  1.00  0.00           H
ATOM   1052 HG12 VAL A  71      37.940  57.110  59.730  1.00  0.00           H
ATOM   1053 HG13 VAL A  71      39.620  57.530  59.620  1.00  0.00           H
ATOM   1054  CG2 VAL A  71      37.790  56.990  62.450  1.00  0.00           C
ATOM   1055 HG21 VAL A  71      37.620  58.080  62.580  1.00  0.00           H
ATOM   1056 HG22 VAL A  71      37.880  56.560  63.460  1.00  0.00           H
ATOM   1057 HG23 VAL A  71      36.900  56.680  61.860  1.00  0.00           H
ATOM   1058  C   VAL A  71      40.120  55.160  60.280  1.00  0.00           C
ATOM   1059  O   VAL A  71      39.650  54.590  59.300  1.00  0.00           O
ATOM   1060  N   ALA A  72      41.410  55.400  60.350  1.00  0.00           N
ATOM   1061  HN  ALA A  72      41.890  55.910  61.060  1.00  0.00           H
ATOM   1062  CA  ALA A  72      42.240  55.160  59.180  1.00  0.00           C
ATOM   1063  HA  ALA A  72      41.900  55.760  58.340  1.00  0.00           H
ATOM   1064  CB  ALA A  72      43.690  55.560  59.510  1.00  0.00           C
ATOM   1065  HB1 ALA A  72      43.930  55.100  60.500  1.00  0.00           H
ATOM   1066  HB2 ALA A  72      43.920  56.630  59.600  1.00  0.00           H
ATOM   1067  HB3 ALA A  72      44.380  55.140  58.740  1.00  0.00           H
ATOM   1068  C   ALA A  72      42.250  53.610  58.690  1.00  0.00           C
ATOM   1069  O   ALA A  72      42.160  53.190  57.550  1.00  0.00           O
ATOM   1070  N   ASP A  73      42.310  52.670  59.680  1.00  0.00           N
ATOM   1071  HN  ASP A  73      42.220  52.860  60.650  1.00  0.00           H
ATOM   1072  CA  ASP A  73      42.240  51.230  59.470  1.00  0.00           C
ATOM   1073  HA  ASP A  73      42.960  50.990  58.710  1.00  0.00           H
ATOM   1074  CB  ASP A  73      42.500  50.440  60.750  1.00  0.00           C
ATOM   1075  HB1 ASP A  73      42.170  49.390  60.580  1.00  0.00           H
ATOM   1076  HB2 ASP A  73      41.900  50.950  61.520  1.00  0.00           H
ATOM   1077  CG  ASP A  73      43.970  50.490  61.150  1.00  0.00           C
ATOM   1078  OD1 ASP A  73      44.880  51.040  60.600  1.00  0.00           O
ATOM   1079  OD2 ASP A  73      44.070  49.800  62.290  1.00  0.00           O
ATOM   1080  HD2 ASP A  73      44.990  49.780  62.540  1.00  0.00           H
ATOM   1081  C   ASP A  73      40.870  50.870  58.910  1.00  0.00           C
ATOM   1082  O   ASP A  73      40.780  50.170  57.910  1.00  0.00           O
ATOM   1083  N   PHE A  74      39.750  51.340  59.480  1.00  0.00           N
ATOM   1084  HN  PHE A  74      39.790  51.940  60.280  1.00  0.00           H
ATOM   1085  CA  PHE A  74      38.330  51.230  59.040  1.00  0.00           C
ATOM   1086  HA  PHE A  74      38.050  50.190  58.990  1.00  0.00           H
ATOM   1087  CB  PHE A  74      37.540  51.960  60.110  1.00  0.00           C
ATOM   1088  HB1 PHE A  74      37.920  52.980  60.250  1.00  0.00           H
ATOM   1089  HB2 PHE A  74      37.720  51.450  61.080  1.00  0.00           H
ATOM   1090  CG  PHE A  74      36.010  51.990  59.720  1.00  0.00           C
ATOM   1091  CD1 PHE A  74      35.470  53.130  59.180  1.00  0.00           C
ATOM   1092  HD1 PHE A  74      36.080  53.970  58.860  1.00  0.00           H
ATOM   1093  CE1 PHE A  74      34.110  53.180  58.770  1.00  0.00           C
ATOM   1094  HE1 PHE A  74      33.810  54.100  58.280  1.00  0.00           H
ATOM   1095  CZ  PHE A  74      33.240  52.090  59.130  1.00  0.00           C
ATOM   1096  HZ  PHE A  74      32.210  52.170  58.820  1.00  0.00           H
ATOM   1097  CD2 PHE A  74      35.270  50.860  59.850  1.00  0.00           C
ATOM   1098  HD2 PHE A  74      35.690  50.000  60.370  1.00  0.00           H
ATOM   1099  CE2 PHE A  74      33.880  50.930  59.540  1.00  0.00           C
ATOM   1100  HE2 PHE A  74      33.230  50.120  59.830  1.00  0.00           H
ATOM   1101  C   PHE A  74      38.160  51.750  57.640  1.00  0.00           C
ATOM   1102  O   PHE A  74      37.690  51.000  56.780  1.00  0.00           O
ATOM   1103  N   LEU A  75      38.590  52.940  57.300  1.00  0.00           N
ATOM   1104  HN  LEU A  75      39.000  53.560  57.970  1.00  0.00           H
ATOM   1105  CA  LEU A  75      38.580  53.450  55.920  1.00  0.00           C
ATOM   1106  HA  LEU A  75      37.560  53.420  55.540  1.00  0.00           H
ATOM   1107  CB  LEU A  75      39.060  54.960  55.890  1.00  0.00           C
ATOM   1108  HB1 LEU A  75      39.130  55.440  54.890  1.00  0.00           H
ATOM   1109  HB2 LEU A  75      40.050  55.130  56.370  1.00  0.00           H
ATOM   1110  CG  LEU A  75      38.220  56.000  56.650  1.00  0.00           C
ATOM   1111  HG  LEU A  75      38.210  55.810  57.740  1.00  0.00           H
ATOM   1112  CD1 LEU A  75      38.930  57.440  56.460  1.00  0.00           C
ATOM   1113 HD11 LEU A  75      40.000  57.300  56.710  1.00  0.00           H
ATOM   1114 HD12 LEU A  75      38.330  58.140  57.080  1.00  0.00           H
ATOM   1115 HD13 LEU A  75      38.840  57.710  55.390  1.00  0.00           H
ATOM   1116  CD2 LEU A  75      36.780  55.970  56.040  1.00  0.00           C
ATOM   1117 HD21 LEU A  75      36.650  56.290  54.990  1.00  0.00           H
ATOM   1118 HD22 LEU A  75      36.160  56.620  56.690  1.00  0.00           H
ATOM   1119 HD23 LEU A  75      36.440  54.920  56.070  1.00  0.00           H
ATOM   1120  C   LEU A  75      39.400  52.620  55.000  1.00  0.00           C
ATOM   1121  O   LEU A  75      38.900  52.360  53.880  1.00  0.00           O
ATOM   1122  N   LEU A  76      40.580  52.090  55.390  1.00  0.00           N
ATOM   1123  HN  LEU A  76      40.970  52.330  56.280  1.00  0.00           H
ATOM   1124  CA  LEU A  76      41.370  51.080  54.540  1.00  0.00           C
ATOM   1125  HA  LEU A  76      41.440  51.600  53.590  1.00  0.00           H
ATOM   1126  CB  LEU A  76      42.740  50.660  55.240  1.00  0.00           C
ATOM   1127  HB1 LEU A  76      42.440  50.550  56.310  1.00  0.00           H
ATOM   1128  HB2 LEU A  76      43.440  51.530  55.270  1.00  0.00           H
ATOM   1129  CG  LEU A  76      43.480  49.390  54.790  1.00  0.00           C
ATOM   1130  HG  LEU A  76      42.860  48.530  55.120  1.00  0.00           H
ATOM   1131  CD1 LEU A  76      43.870  49.440  53.300  1.00  0.00           C
ATOM   1132 HD11 LEU A  76      42.960  49.220  52.710  1.00  0.00           H
ATOM   1133 HD12 LEU A  76      44.750  48.920  52.860  1.00  0.00           H
ATOM   1134 HD13 LEU A  76      44.050  50.530  53.220  1.00  0.00           H
ATOM   1135  CD2 LEU A  76      44.780  49.200  55.600  1.00  0.00           C
ATOM   1136 HD21 LEU A  76      45.490  50.030  55.420  1.00  0.00           H
ATOM   1137 HD22 LEU A  76      45.360  48.320  55.280  1.00  0.00           H
ATOM   1138 HD23 LEU A  76      44.650  49.110  56.700  1.00  0.00           H
ATOM   1139  C   LEU A  76      40.560  49.800  54.330  1.00  0.00           C
ATOM   1140  O   LEU A  76      40.320  49.310  53.250  1.00  0.00           O
ATOM   1141  N   ILE A  77      40.010  49.310  55.420  1.00  0.00           N
ATOM   1142  HN  ILE A  77      40.200  49.650  56.340  1.00  0.00           H
ATOM   1143  CA  ILE A  77      39.250  48.040  55.490  1.00  0.00           C
ATOM   1144  HA  ILE A  77      39.810  47.320  54.920  1.00  0.00           H
ATOM   1145  CB  ILE A  77      38.940  47.670  56.930  1.00  0.00           C
ATOM   1146  HB  ILE A  77      38.780  48.600  57.520  1.00  0.00           H
ATOM   1147  CG2 ILE A  77      37.770  46.680  57.140  1.00  0.00           C
ATOM   1148 HG21 ILE A  77      37.760  45.940  56.310  1.00  0.00           H
ATOM   1149 HG22 ILE A  77      36.840  47.230  57.400  1.00  0.00           H
ATOM   1150 HG23 ILE A  77      38.150  46.120  58.030  1.00  0.00           H
ATOM   1151  CG1 ILE A  77      40.210  47.020  57.520  1.00  0.00           C
ATOM   1152 HG11 ILE A  77      40.160  47.090  58.630  1.00  0.00           H
ATOM   1153 HG12 ILE A  77      40.970  47.770  57.200  1.00  0.00           H
ATOM   1154  CD  ILE A  77      40.610  45.630  56.990  1.00  0.00           C
ATOM   1155  HD1 ILE A  77      41.610  45.380  57.400  1.00  0.00           H
ATOM   1156  HD2 ILE A  77      40.620  45.560  55.890  1.00  0.00           H
ATOM   1157  HD3 ILE A  77      39.840  44.920  57.340  1.00  0.00           H
ATOM   1158  C   ILE A  77      38.050  48.040  54.660  1.00  0.00           C
ATOM   1159  O   ILE A  77      37.830  47.070  53.920  1.00  0.00           O
ATOM   1160  N   ILE A  78      37.260  49.140  54.640  1.00  0.00           N
ATOM   1161  HN  ILE A  78      37.370  49.870  55.320  1.00  0.00           H
ATOM   1162  CA  ILE A  78      35.960  49.200  53.900  1.00  0.00           C
ATOM   1163  HA  ILE A  78      35.570  48.200  53.940  1.00  0.00           H
ATOM   1164  CB  ILE A  78      34.890  50.110  54.410  1.00  0.00           C
ATOM   1165  HB  ILE A  78      33.940  50.250  53.830  1.00  0.00           H
ATOM   1166  CG2 ILE A  78      34.450  49.430  55.750  1.00  0.00           C
ATOM   1167 HG21 ILE A  78      35.360  49.570  56.370  1.00  0.00           H
ATOM   1168 HG22 ILE A  78      33.990  48.440  55.560  1.00  0.00           H
ATOM   1169 HG23 ILE A  78      33.700  50.100  56.250  1.00  0.00           H
ATOM   1170  CG1 ILE A  78      35.360  51.560  54.740  1.00  0.00           C
ATOM   1171 HG11 ILE A  78      36.390  51.690  54.350  1.00  0.00           H
ATOM   1172 HG12 ILE A  78      35.350  51.690  55.850  1.00  0.00           H
ATOM   1173  CD  ILE A  78      34.340  52.550  54.160  1.00  0.00           C
ATOM   1174  HD1 ILE A  78      34.200  52.300  53.100  1.00  0.00           H
ATOM   1175  HD2 ILE A  78      34.640  53.620  54.200  1.00  0.00           H
ATOM   1176  HD3 ILE A  78      33.330  52.500  54.610  1.00  0.00           H
ATOM   1177  C   ILE A  78      36.290  49.590  52.460  1.00  0.00           C
ATOM   1178  O   ILE A  78      35.360  49.680  51.660  1.00  0.00           O
ATOM   1179  N   CYS A  79      37.590  49.600  52.050  1.00  0.00           N
ATOM   1180  HN  CYS A  79      38.380  49.610  52.660  1.00  0.00           H
ATOM   1181  CA  CYS A  79      37.950  49.520  50.610  1.00  0.00           C
ATOM   1182  HA  CYS A  79      37.260  50.010  49.950  1.00  0.00           H
ATOM   1183  CB  CYS A  79      39.290  50.190  50.270  1.00  0.00           C
ATOM   1184  HB1 CYS A  79      39.460  50.090  49.180  1.00  0.00           H
ATOM   1185  HB2 CYS A  79      40.120  49.630  50.760  1.00  0.00           H
ATOM   1186  SG  CYS A  79      39.350  51.910  50.730  1.00  0.00           S
ATOM   1187  HG1 CYS A  79      39.320  51.720  52.040  1.00  0.00           H
ATOM   1188  C   CYS A  79      38.180  48.080  50.150  1.00  0.00           C
ATOM   1189  O   CYS A  79      38.130  47.820  48.930  1.00  0.00           O
ATOM   1190  N   LEU A  80      38.330  47.060  51.060  1.00  0.00           N
ATOM   1191  HN  LEU A  80      38.410  47.230  52.050  1.00  0.00           H
ATOM   1192  CA  LEU A  80      38.570  45.710  50.710  1.00  0.00           C
ATOM   1193  HA  LEU A  80      39.380  45.740  49.980  1.00  0.00           H
ATOM   1194  CB  LEU A  80      39.250  44.810  51.820  1.00  0.00           C
ATOM   1195  HB1 LEU A  80      39.560  43.950  51.180  1.00  0.00           H
ATOM   1196  HB2 LEU A  80      38.490  44.490  52.560  1.00  0.00           H
ATOM   1197  CG  LEU A  80      40.560  45.290  52.470  1.00  0.00           C
ATOM   1198  HG  LEU A  80      40.350  46.210  53.060  1.00  0.00           H
ATOM   1199  CD1 LEU A  80      41.050  44.140  53.450  1.00  0.00           C
ATOM   1200 HD11 LEU A  80      40.980  43.130  53.010  1.00  0.00           H
ATOM   1201 HD12 LEU A  80      40.430  44.130  54.370  1.00  0.00           H
ATOM   1202 HD13 LEU A  80      42.130  44.260  53.680  1.00  0.00           H
ATOM   1203  CD2 LEU A  80      41.640  45.570  51.460  1.00  0.00           C
ATOM   1204 HD21 LEU A  80      42.620  45.930  51.820  1.00  0.00           H
ATOM   1205 HD22 LEU A  80      41.390  46.430  50.800  1.00  0.00           H
ATOM   1206 HD23 LEU A  80      41.810  44.700  50.790  1.00  0.00           H
ATOM   1207  C   LEU A  80      37.500  44.990  49.940  1.00  0.00           C
ATOM   1208  O   LEU A  80      37.970  44.300  49.020  1.00  0.00           O
ATOM   1209  N   PRO A  81      36.200  45.090  50.180  1.00  0.00           N
ATOM   1210  CD  PRO A  81      35.580  45.720  51.380  1.00  0.00           C
ATOM   1211  HD1 PRO A  81      35.290  46.760  51.100  1.00  0.00           H
ATOM   1212  HD2 PRO A  81      36.270  45.660  52.240  1.00  0.00           H
ATOM   1213  CA  PRO A  81      35.300  44.300  49.430  1.00  0.00           C
ATOM   1214  HA  PRO A  81      35.710  43.310  49.450  1.00  0.00           H
ATOM   1215  CB  PRO A  81      33.940  44.450  50.170  1.00  0.00           C
ATOM   1216  HB1 PRO A  81      33.370  43.490  50.120  1.00  0.00           H
ATOM   1217  HB2 PRO A  81      33.320  45.230  49.680  1.00  0.00           H
ATOM   1218  CG  PRO A  81      34.320  44.870  51.570  1.00  0.00           C
ATOM   1219  HG1 PRO A  81      33.460  45.490  51.900  1.00  0.00           H
ATOM   1220  HG2 PRO A  81      34.530  44.080  52.310  1.00  0.00           H
ATOM   1221  C   PRO A  81      35.260  44.730  47.960  1.00  0.00           C
ATOM   1222  O   PRO A  81      35.170  43.920  47.050  1.00  0.00           O
ATOM   1223  N   PHE A  82      35.300  46.030  47.670  1.00  0.00           N
ATOM   1224  HN  PHE A  82      35.400  46.740  48.360  1.00  0.00           H
ATOM   1225  CA  PHE A  82      35.440  46.750  46.400  1.00  0.00           C
ATOM   1226  HA  PHE A  82      34.650  46.500  45.710  1.00  0.00           H
ATOM   1227  CB  PHE A  82      35.400  48.220  46.650  1.00  0.00           C
ATOM   1228  HB1 PHE A  82      35.850  48.680  45.750  1.00  0.00           H
ATOM   1229  HB2 PHE A  82      36.140  48.570  47.400  1.00  0.00           H
ATOM   1230  CG  PHE A  82      33.990  48.800  46.900  1.00  0.00           C
ATOM   1231  CD1 PHE A  82      33.650  49.320  48.180  1.00  0.00           C
ATOM   1232  HD1 PHE A  82      34.380  49.520  48.950  1.00  0.00           H
ATOM   1233  CE1 PHE A  82      32.300  49.720  48.460  1.00  0.00           C
ATOM   1234  HE1 PHE A  82      32.030  50.090  49.430  1.00  0.00           H
ATOM   1235  CZ  PHE A  82      31.400  49.700  47.410  1.00  0.00           C
ATOM   1236  HZ  PHE A  82      30.370  49.940  47.640  1.00  0.00           H
ATOM   1237  CD2 PHE A  82      33.040  48.700  45.890  1.00  0.00           C
ATOM   1238  HD2 PHE A  82      33.390  48.340  44.930  1.00  0.00           H
ATOM   1239  CE2 PHE A  82      31.730  49.200  46.090  1.00  0.00           C
ATOM   1240  HE2 PHE A  82      30.990  49.060  45.330  1.00  0.00           H
ATOM   1241  C   PHE A  82      36.680  46.390  45.570  1.00  0.00           C
ATOM   1242  O   PHE A  82      36.680  46.040  44.320  1.00  0.00           O
ATOM   1243  N   LEU A  83      37.840  46.250  46.290  1.00  0.00           N
ATOM   1244  HN  LEU A  83      37.830  46.490  47.260  1.00  0.00           H
ATOM   1245  CA  LEU A  83      38.980  45.520  45.750  1.00  0.00           C
ATOM   1246  HA  LEU A  83      39.230  46.060  44.850  1.00  0.00           H
ATOM   1247  CB  LEU A  83      40.190  45.610  46.740  1.00  0.00           C
ATOM   1248  HB1 LEU A  83      41.020  44.920  46.490  1.00  0.00           H
ATOM   1249  HB2 LEU A  83      39.800  45.390  47.760  1.00  0.00           H
ATOM   1250  CG  LEU A  83      40.770  47.060  46.840  1.00  0.00           C
ATOM   1251  HG  LEU A  83      39.940  47.790  46.710  1.00  0.00           H
ATOM   1252  CD1 LEU A  83      41.520  47.250  48.220  1.00  0.00           C
ATOM   1253 HD11 LEU A  83      42.240  46.430  48.430  1.00  0.00           H
ATOM   1254 HD12 LEU A  83      40.780  47.250  49.060  1.00  0.00           H
ATOM   1255 HD13 LEU A  83      42.100  48.190  48.260  1.00  0.00           H
ATOM   1256  CD2 LEU A  83      41.800  47.180  45.750  1.00  0.00           C
ATOM   1257 HD21 LEU A  83      41.340  46.940  44.770  1.00  0.00           H
ATOM   1258 HD22 LEU A  83      42.710  46.560  45.900  1.00  0.00           H
ATOM   1259 HD23 LEU A  83      42.150  48.240  45.740  1.00  0.00           H
ATOM   1260  C   LEU A  83      38.740  44.040  45.470  1.00  0.00           C
ATOM   1261  O   LEU A  83      39.100  43.650  44.410  1.00  0.00           O
ATOM   1262  N   MET A  84      38.110  43.280  46.400  1.00  0.00           N
ATOM   1263  HN  MET A  84      37.720  43.600  47.260  1.00  0.00           H
ATOM   1264  CA  MET A  84      37.910  41.850  46.100  1.00  0.00           C
ATOM   1265  HA  MET A  84      38.890  41.480  45.820  1.00  0.00           H
ATOM   1266  CB  MET A  84      37.700  41.060  47.390  1.00  0.00           C
ATOM   1267  HB1 MET A  84      37.270  40.070  47.180  1.00  0.00           H
ATOM   1268  HB2 MET A  84      37.060  41.650  48.100  1.00  0.00           H
ATOM   1269  CG  MET A  84      38.970  40.610  48.050  1.00  0.00           C
ATOM   1270  HG1 MET A  84      39.650  41.440  48.340  1.00  0.00           H
ATOM   1271  HG2 MET A  84      39.580  39.930  47.410  1.00  0.00           H
ATOM   1272  SD  MET A  84      38.730  39.710  49.580  1.00  0.00           S
ATOM   1273  CE  MET A  84      38.030  40.930  50.760  1.00  0.00           C
ATOM   1274  HE1 MET A  84      37.080  41.400  50.440  1.00  0.00           H
ATOM   1275  HE2 MET A  84      38.730  41.780  50.650  1.00  0.00           H
ATOM   1276  HE3 MET A  84      37.930  40.430  51.750  1.00  0.00           H
ATOM   1277  C   MET A  84      36.960  41.530  44.920  1.00  0.00           C
ATOM   1278  O   MET A  84      36.980  40.480  44.280  1.00  0.00           O
ATOM   1279  N   ASP A  85      35.940  42.310  44.690  1.00  0.00           N
ATOM   1280  HN  ASP A  85      35.800  42.940  45.450  1.00  0.00           H
ATOM   1281  CA  ASP A  85      34.990  42.330  43.610  1.00  0.00           C
ATOM   1282  HA  ASP A  85      34.420  41.410  43.560  1.00  0.00           H
ATOM   1283  CB  ASP A  85      34.010  43.460  43.710  1.00  0.00           C
ATOM   1284  HB1 ASP A  85      34.470  44.470  43.560  1.00  0.00           H
ATOM   1285  HB2 ASP A  85      33.650  43.400  44.750  1.00  0.00           H
ATOM   1286  CG  ASP A  85      32.790  43.500  42.760  1.00  0.00           C
ATOM   1287  OD1 ASP A  85      32.060  42.470  42.630  1.00  0.00           O
ATOM   1288  OD2 ASP A  85      32.590  44.540  42.130  1.00  0.00           O
ATOM   1289  C   ASP A  85      35.700  42.390  42.310  1.00  0.00           C
ATOM   1290  O   ASP A  85      35.570  41.560  41.430  1.00  0.00           O
ATOM   1291  N   ASN A  86      36.540  43.440  42.240  1.00  0.00           N
ATOM   1292  HN  ASN A  86      36.590  44.110  42.980  1.00  0.00           H
ATOM   1293  CA  ASN A  86      37.530  43.750  41.240  1.00  0.00           C
ATOM   1294  HA  ASN A  86      36.920  43.880  40.350  1.00  0.00           H
ATOM   1295  CB  ASN A  86      38.070  45.210  41.420  1.00  0.00           C
ATOM   1296  HB1 ASN A  86      38.310  45.370  42.500  1.00  0.00           H
ATOM   1297  HB2 ASN A  86      37.270  45.930  41.130  1.00  0.00           H
ATOM   1298  CG  ASN A  86      39.330  45.730  40.620  1.00  0.00           C
ATOM   1299  OD1 ASN A  86      40.440  45.860  41.100  1.00  0.00           O
ATOM   1300  ND2 ASN A  86      39.060  46.240  39.390  1.00  0.00           N
ATOM   1301 HD21 ASN A  86      39.860  46.630  38.940  1.00  0.00           H
ATOM   1302 HD22 ASN A  86      38.370  45.860  38.780  1.00  0.00           H
ATOM   1303  C   ASN A  86      38.600  42.710  40.960  1.00  0.00           C
ATOM   1304  O   ASN A  86      38.910  42.490  39.780  1.00  0.00           O
ATOM   1305  N   TYR A  87      39.100  42.070  42.080  1.00  0.00           N
ATOM   1306  HN  TYR A  87      38.910  42.340  43.020  1.00  0.00           H
ATOM   1307  CA  TYR A  87      39.910  40.910  41.980  1.00  0.00           C
ATOM   1308  HA  TYR A  87      40.730  41.040  41.280  1.00  0.00           H
ATOM   1309  CB  TYR A  87      40.500  40.490  43.360  1.00  0.00           C
ATOM   1310  HB1 TYR A  87      41.100  39.580  43.160  1.00  0.00           H
ATOM   1311  HB2 TYR A  87      39.700  40.250  44.090  1.00  0.00           H
ATOM   1312  CG  TYR A  87      41.410  41.470  43.970  1.00  0.00           C
ATOM   1313  CD1 TYR A  87      42.180  42.380  43.240  1.00  0.00           C
ATOM   1314  HD1 TYR A  87      42.000  42.640  42.200  1.00  0.00           H
ATOM   1315  CE1 TYR A  87      43.210  43.050  43.840  1.00  0.00           C
ATOM   1316  HE1 TYR A  87      43.830  43.710  43.230  1.00  0.00           H
ATOM   1317  CZ  TYR A  87      43.500  42.930  45.180  1.00  0.00           C
ATOM   1318  OH  TYR A  87      44.530  43.700  45.760  1.00  0.00           O
ATOM   1319  HH  TYR A  87      44.820  44.280  45.050  1.00  0.00           H
ATOM   1320  CD2 TYR A  87      41.730  41.320  45.320  1.00  0.00           C
ATOM   1321  HD2 TYR A  87      41.140  40.640  45.920  1.00  0.00           H
ATOM   1322  CE2 TYR A  87      42.800  42.020  45.940  1.00  0.00           C
ATOM   1323  HE2 TYR A  87      43.050  41.850  46.980  1.00  0.00           H
ATOM   1324  C   TYR A  87      39.300  39.670  41.280  1.00  0.00           C
ATOM   1325  O   TYR A  87      39.930  39.110  40.350  1.00  0.00           O
ATOM   1326  N   VAL A  88      38.010  39.320  41.600  1.00  0.00           N
ATOM   1327  HN  VAL A  88      37.420  39.830  42.220  1.00  0.00           H
ATOM   1328  CA  VAL A  88      37.360  38.160  40.940  1.00  0.00           C
ATOM   1329  HA  VAL A  88      38.120  37.400  40.850  1.00  0.00           H
ATOM   1330  CB  VAL A  88      36.210  37.480  41.660  1.00  0.00           C
ATOM   1331  HB  VAL A  88      35.960  36.520  41.120  1.00  0.00           H
ATOM   1332  CG1 VAL A  88      36.820  37.150  43.020  1.00  0.00           C
ATOM   1333 HG11 VAL A  88      36.090  36.530  43.580  1.00  0.00           H
ATOM   1334 HG12 VAL A  88      37.040  38.130  43.520  1.00  0.00           H
ATOM   1335 HG13 VAL A  88      37.810  36.750  42.710  1.00  0.00           H
ATOM   1336  CG2 VAL A  88      34.870  38.410  41.690  1.00  0.00           C
ATOM   1337 HG21 VAL A  88      33.980  37.750  41.830  1.00  0.00           H
ATOM   1338 HG22 VAL A  88      34.750  39.040  40.780  1.00  0.00           H
ATOM   1339 HG23 VAL A  88      34.770  39.110  42.550  1.00  0.00           H
ATOM   1340  C   VAL A  88      37.020  38.390  39.520  1.00  0.00           C
ATOM   1341  O   VAL A  88      37.090  37.460  38.690  1.00  0.00           O
ATOM   1342  N   ARG A  89      36.800  39.680  39.100  1.00  0.00           N
ATOM   1343  HN  ARG A  89      36.950  40.340  39.820  1.00  0.00           H
ATOM   1344  CA  ARG A  89      36.400  40.010  37.770  1.00  0.00           C
ATOM   1345  HA  ARG A  89      35.820  39.220  37.320  1.00  0.00           H
ATOM   1346  CB  ARG A  89      35.530  41.330  37.710  1.00  0.00           C
ATOM   1347  HB1 ARG A  89      35.150  41.480  36.690  1.00  0.00           H
ATOM   1348  HB2 ARG A  89      36.070  42.210  38.120  1.00  0.00           H
ATOM   1349  CG  ARG A  89      34.240  41.300  38.520  1.00  0.00           C
ATOM   1350  HG1 ARG A  89      34.420  40.900  39.540  1.00  0.00           H
ATOM   1351  HG2 ARG A  89      33.450  40.690  38.030  1.00  0.00           H
ATOM   1352  CD  ARG A  89      33.700  42.710  38.730  1.00  0.00           C
ATOM   1353  HD1 ARG A  89      33.350  43.120  37.770  1.00  0.00           H
ATOM   1354  HD2 ARG A  89      34.480  43.250  39.300  1.00  0.00           H
ATOM   1355  NE  ARG A  89      32.550  42.540  39.680  1.00  0.00           N
ATOM   1356  HE  ARG A  89      32.750  42.840  40.620  1.00  0.00           H
ATOM   1357  CZ  ARG A  89      31.250  42.640  39.400  1.00  0.00           C
ATOM   1358  NH1 ARG A  89      30.790  42.400  38.150  1.00  0.00           N
ATOM   1359 HH11 ARG A  89      31.390  42.280  37.350  1.00  0.00           H
ATOM   1360 HH12 ARG A  89      29.800  42.340  38.060  1.00  0.00           H
ATOM   1361  NH2 ARG A  89      30.380  42.860  40.350  1.00  0.00           N
ATOM   1362 HH21 ARG A  89      29.370  42.810  40.250  1.00  0.00           H
ATOM   1363 HH22 ARG A  89      30.760  42.920  41.270  1.00  0.00           H
ATOM   1364  C   ARG A  89      37.530  40.300  36.900  1.00  0.00           C
ATOM   1365  O   ARG A  89      37.450  40.680  35.740  1.00  0.00           O
ATOM   1366  N   ARG A  90      38.750  40.120  37.480  1.00  0.00           N
ATOM   1367  HN  ARG A  90      38.870  39.770  38.400  1.00  0.00           H
ATOM   1368  CA  ARG A  90      39.910  40.060  36.650  1.00  0.00           C
ATOM   1369  HA  ARG A  90      40.720  39.730  37.260  1.00  0.00           H
ATOM   1370  CB  ARG A  90      39.900  38.950  35.560  1.00  0.00           C
ATOM   1371  HB1 ARG A  90      40.960  38.820  35.260  1.00  0.00           H
ATOM   1372  HB2 ARG A  90      39.120  39.070  34.770  1.00  0.00           H
ATOM   1373  CG  ARG A  90      39.380  37.550  36.090  1.00  0.00           C
ATOM   1374  HG1 ARG A  90      38.410  37.660  36.610  1.00  0.00           H
ATOM   1375  HG2 ARG A  90      40.130  37.190  36.840  1.00  0.00           H
ATOM   1376  CD  ARG A  90      39.130  36.580  34.960  1.00  0.00           C
ATOM   1377  HD1 ARG A  90      38.520  37.000  34.120  1.00  0.00           H
ATOM   1378  HD2 ARG A  90      38.600  35.720  35.400  1.00  0.00           H
ATOM   1379  NE  ARG A  90      40.410  36.140  34.300  1.00  0.00           N
ATOM   1380  HE  ARG A  90      40.850  36.630  33.540  1.00  0.00           H
ATOM   1381  CZ  ARG A  90      41.290  35.170  34.570  1.00  0.00           C
ATOM   1382  NH1 ARG A  90      40.960  34.360  35.490  1.00  0.00           N
ATOM   1383 HH11 ARG A  90      41.630  33.730  35.890  1.00  0.00           H
ATOM   1384 HH12 ARG A  90      40.040  34.340  35.880  1.00  0.00           H
ATOM   1385  NH2 ARG A  90      42.400  35.040  33.970  1.00  0.00           N
ATOM   1386 HH21 ARG A  90      42.700  35.780  33.350  1.00  0.00           H
ATOM   1387 HH22 ARG A  90      43.100  34.500  34.430  1.00  0.00           H
ATOM   1388  C   ARG A  90      40.490  41.310  36.200  1.00  0.00           C
ATOM   1389  O   ARG A  90      41.000  41.420  35.100  1.00  0.00           O
ATOM   1390  N   TRP A  91      40.370  42.340  37.070  1.00  0.00           N
ATOM   1391  HN  TRP A  91      39.900  42.120  37.920  1.00  0.00           H
ATOM   1392  CA  TRP A  91      40.630  43.750  36.840  1.00  0.00           C
ATOM   1393  HA  TRP A  91      40.360  44.130  37.810  1.00  0.00           H
ATOM   1394  CB  TRP A  91      42.090  44.190  36.310  1.00  0.00           C
ATOM   1395  HB1 TRP A  91      42.100  45.280  36.510  1.00  0.00           H
ATOM   1396  HB2 TRP A  91      42.260  44.090  35.220  1.00  0.00           H
ATOM   1397  CG  TRP A  91      43.190  43.510  36.930  1.00  0.00           C
ATOM   1398  CD1 TRP A  91      44.050  42.630  36.460  1.00  0.00           C
ATOM   1399  HD1 TRP A  91      43.970  42.150  35.500  1.00  0.00           H
ATOM   1400  NE1 TRP A  91      45.050  42.300  37.410  1.00  0.00           N
ATOM   1401  HE1 TRP A  91      45.770  41.650  37.360  1.00  0.00           H
ATOM   1402  CE2 TRP A  91      44.850  43.060  38.470  1.00  0.00           C
ATOM   1403  CD2 TRP A  91      43.700  43.920  38.210  1.00  0.00           C
ATOM   1404  CE3 TRP A  91      43.210  44.790  39.230  1.00  0.00           C
ATOM   1405  HE3 TRP A  91      42.340  45.420  39.160  1.00  0.00           H
ATOM   1406  CZ3 TRP A  91      44.040  44.880  40.300  1.00  0.00           C
ATOM   1407  HZ3 TRP A  91      43.840  45.570  41.100  1.00  0.00           H
ATOM   1408  CZ2 TRP A  91      45.670  43.190  39.590  1.00  0.00           C
ATOM   1409  HZ2 TRP A  91      46.470  42.490  39.770  1.00  0.00           H
ATOM   1410  CH2 TRP A  91      45.190  44.130  40.520  1.00  0.00           C
ATOM   1411  HH2 TRP A  91      45.710  44.220  41.460  1.00  0.00           H
ATOM   1412  C   TRP A  91      39.530  44.480  36.070  1.00  0.00           C
ATOM   1413  O   TRP A  91      39.800  45.570  35.660  1.00  0.00           O
ATOM   1414  N   ASP A  92      38.300  43.870  36.070  1.00  0.00           N
ATOM   1415  HN  ASP A  92      38.120  43.100  36.690  1.00  0.00           H
ATOM   1416  CA  ASP A  92      37.200  44.550  35.540  1.00  0.00           C
ATOM   1417  HA  ASP A  92      37.520  45.290  34.820  1.00  0.00           H
ATOM   1418  CB  ASP A  92      36.330  43.540  34.740  1.00  0.00           C
ATOM   1419  HB1 ASP A  92      36.050  42.790  35.510  1.00  0.00           H
ATOM   1420  HB2 ASP A  92      37.070  43.060  34.050  1.00  0.00           H
ATOM   1421  CG  ASP A  92      35.160  44.130  33.930  1.00  0.00           C
ATOM   1422  OD1 ASP A  92      34.130  43.460  33.840  1.00  0.00           O
ATOM   1423  OD2 ASP A  92      35.310  45.290  33.480  1.00  0.00           O
ATOM   1424  C   ASP A  92      36.380  45.230  36.660  1.00  0.00           C
ATOM   1425  O   ASP A  92      36.440  44.910  37.910  1.00  0.00           O
ATOM   1426  N   TRP A  93      35.650  46.260  36.270  1.00  0.00           N
ATOM   1427  HN  TRP A  93      35.540  46.440  35.300  1.00  0.00           H
ATOM   1428  CA  TRP A  93      34.980  47.130  37.220  1.00  0.00           C
ATOM   1429  HA  TRP A  93      34.650  46.520  38.050  1.00  0.00           H
ATOM   1430  CB  TRP A  93      35.970  48.260  37.770  1.00  0.00           C
ATOM   1431  HB1 TRP A  93      36.280  48.790  36.850  1.00  0.00           H
ATOM   1432  HB2 TRP A  93      36.880  47.720  38.120  1.00  0.00           H
ATOM   1433  CG  TRP A  93      35.450  49.260  38.740  1.00  0.00           C
ATOM   1434  CD1 TRP A  93      35.200  50.590  38.440  1.00  0.00           C
ATOM   1435  HD1 TRP A  93      35.190  50.980  37.420  1.00  0.00           H
ATOM   1436  NE1 TRP A  93      34.770  51.260  39.500  1.00  0.00           N
ATOM   1437  HE1 TRP A  93      34.690  52.230  39.480  1.00  0.00           H
ATOM   1438  CE2 TRP A  93      34.870  50.430  40.560  1.00  0.00           C
ATOM   1439  CD2 TRP A  93      35.210  49.120  40.110  1.00  0.00           C
ATOM   1440  CE3 TRP A  93      35.220  48.100  41.020  1.00  0.00           C
ATOM   1441  HE3 TRP A  93      35.590  47.130  40.710  1.00  0.00           H
ATOM   1442  CZ3 TRP A  93      34.950  48.380  42.330  1.00  0.00           C
ATOM   1443  HZ3 TRP A  93      35.120  47.630  43.100  1.00  0.00           H
ATOM   1444  CZ2 TRP A  93      34.510  50.700  41.800  1.00  0.00           C
ATOM   1445  HZ2 TRP A  93      34.180  51.700  42.020  1.00  0.00           H
ATOM   1446  CH2 TRP A  93      34.650  49.690  42.790  1.00  0.00           C
ATOM   1447  HH2 TRP A  93      34.450  49.850  43.840  1.00  0.00           H
ATOM   1448  C   TRP A  93      33.590  47.530  36.510  1.00  0.00           C
ATOM   1449  O   TRP A  93      33.560  48.070  35.420  1.00  0.00           O
ATOM   1450  N   LYS A  94      32.460  47.370  37.240  1.00  0.00           N
ATOM   1451  HN  LYS A  94      32.530  46.770  38.030  1.00  0.00           H
ATOM   1452  CA  LYS A  94      31.130  47.700  36.760  1.00  0.00           C
ATOM   1453  HA  LYS A  94      31.040  47.630  35.680  1.00  0.00           H
ATOM   1454  CB  LYS A  94      30.140  46.630  37.210  1.00  0.00           C
ATOM   1455  HB1 LYS A  94      30.660  45.650  37.060  1.00  0.00           H
ATOM   1456  HB2 LYS A  94      29.210  46.610  36.610  1.00  0.00           H
ATOM   1457  CG  LYS A  94      29.750  46.900  38.650  1.00  0.00           C
ATOM   1458  HG1 LYS A  94      29.310  47.910  38.730  1.00  0.00           H
ATOM   1459  HG2 LYS A  94      30.560  46.710  39.370  1.00  0.00           H
ATOM   1460  CD  LYS A  94      28.610  45.970  39.080  1.00  0.00           C
ATOM   1461  HD1 LYS A  94      29.020  44.980  39.390  1.00  0.00           H
ATOM   1462  HD2 LYS A  94      28.080  45.730  38.140  1.00  0.00           H
ATOM   1463  CE  LYS A  94      27.720  46.330  40.220  1.00  0.00           C
ATOM   1464  HE1 LYS A  94      27.260  47.320  40.020  1.00  0.00           H
ATOM   1465  HE2 LYS A  94      28.190  46.280  41.240  1.00  0.00           H
ATOM   1466  NZ  LYS A  94      26.600  45.450  40.290  1.00  0.00           N
ATOM   1467  HZ1 LYS A  94      26.110  45.570  39.380  1.00  0.00           H
ATOM   1468  HZ2 LYS A  94      25.960  45.600  41.090  1.00  0.00           H
ATOM   1469  HZ3 LYS A  94      26.900  44.450  40.330  1.00  0.00           H
ATOM   1470  C   LYS A  94      30.690  49.170  36.980  1.00  0.00           C
ATOM   1471  O   LYS A  94      29.760  49.680  36.410  1.00  0.00           O
ATOM   1472  N   PHE A  95      31.380  49.990  37.790  1.00  0.00           N
ATOM   1473  HN  PHE A  95      32.160  49.710  38.340  1.00  0.00           H
ATOM   1474  CA  PHE A  95      30.720  51.260  38.180  1.00  0.00           C
ATOM   1475  HA  PHE A  95      29.660  51.110  38.070  1.00  0.00           H
ATOM   1476  CB  PHE A  95      31.020  51.570  39.650  1.00  0.00           C
ATOM   1477  HB1 PHE A  95      30.910  52.650  39.860  1.00  0.00           H
ATOM   1478  HB2 PHE A  95      32.080  51.320  39.870  1.00  0.00           H
ATOM   1479  CG  PHE A  95      30.120  50.690  40.440  1.00  0.00           C
ATOM   1480  CD1 PHE A  95      28.860  51.170  40.780  1.00  0.00           C
ATOM   1481  HD1 PHE A  95      28.490  52.130  40.460  1.00  0.00           H
ATOM   1482  CE1 PHE A  95      27.950  50.460  41.540  1.00  0.00           C
ATOM   1483  HE1 PHE A  95      27.000  50.900  41.800  1.00  0.00           H
ATOM   1484  CZ  PHE A  95      28.340  49.220  42.040  1.00  0.00           C
ATOM   1485  HZ  PHE A  95      27.690  48.770  42.780  1.00  0.00           H
ATOM   1486  CD2 PHE A  95      30.490  49.500  41.080  1.00  0.00           C
ATOM   1487  HD2 PHE A  95      31.520  49.240  40.930  1.00  0.00           H
ATOM   1488  CE2 PHE A  95      29.600  48.710  41.810  1.00  0.00           C
ATOM   1489  HE2 PHE A  95      29.950  47.840  42.350  1.00  0.00           H
ATOM   1490  C   PHE A  95      31.160  52.440  37.420  1.00  0.00           C
ATOM   1491  O   PHE A  95      30.770  53.590  37.660  1.00  0.00           O
ATOM   1492  N   GLY A  96      32.160  52.280  36.510  1.00  0.00           N
ATOM   1493  HN  GLY A  96      32.510  51.390  36.230  1.00  0.00           H
ATOM   1494  CA  GLY A  96      32.720  53.460  35.790  1.00  0.00           C
ATOM   1495  HA1 GLY A  96      32.090  54.340  35.770  1.00  0.00           H
ATOM   1496  HA2 GLY A  96      32.950  53.060  34.820  1.00  0.00           H
ATOM   1497  C   GLY A  96      34.040  53.980  36.470  1.00  0.00           C
ATOM   1498  O   GLY A  96      34.400  53.790  37.600  1.00  0.00           O
ATOM   1499  N   ASP A  97      34.810  54.790  35.660  1.00  0.00           N
ATOM   1500  HN  ASP A  97      34.410  55.150  34.820  1.00  0.00           H
ATOM   1501  CA  ASP A  97      36.200  55.070  35.790  1.00  0.00           C
ATOM   1502  HA  ASP A  97      36.720  54.130  35.840  1.00  0.00           H
ATOM   1503  CB  ASP A  97      36.540  55.790  34.530  1.00  0.00           C
ATOM   1504  HB1 ASP A  97      37.600  56.150  34.560  1.00  0.00           H
ATOM   1505  HB2 ASP A  97      35.820  56.610  34.330  1.00  0.00           H
ATOM   1506  CG  ASP A  97      36.420  54.840  33.400  1.00  0.00           C
ATOM   1507  OD1 ASP A  97      36.320  55.370  32.260  1.00  0.00           O
ATOM   1508  OD2 ASP A  97      36.490  53.640  33.590  1.00  0.00           O
ATOM   1509  C   ASP A  97      36.570  55.940  36.960  1.00  0.00           C
ATOM   1510  O   ASP A  97      37.510  55.730  37.710  1.00  0.00           O
ATOM   1511  N   ILE A  98      35.820  57.020  37.260  1.00  0.00           N
ATOM   1512  HN  ILE A  98      35.010  57.130  36.690  1.00  0.00           H
ATOM   1513  CA  ILE A  98      36.030  57.930  38.430  1.00  0.00           C
ATOM   1514  HA  ILE A  98      37.070  58.200  38.390  1.00  0.00           H
ATOM   1515  CB  ILE A  98      35.240  59.250  38.200  1.00  0.00           C
ATOM   1516  HB  ILE A  98      34.200  59.010  37.900  1.00  0.00           H
ATOM   1517  CG2 ILE A  98      35.350  60.160  39.480  1.00  0.00           C
ATOM   1518 HG21 ILE A  98      34.720  59.630  40.230  1.00  0.00           H
ATOM   1519 HG22 ILE A  98      35.010  61.200  39.300  1.00  0.00           H
ATOM   1520 HG23 ILE A  98      36.400  60.270  39.830  1.00  0.00           H
ATOM   1521  CG1 ILE A  98      35.820  59.970  36.990  1.00  0.00           C
ATOM   1522 HG11 ILE A  98      35.870  59.250  36.140  1.00  0.00           H
ATOM   1523 HG12 ILE A  98      36.840  60.360  37.200  1.00  0.00           H
ATOM   1524  CD  ILE A  98      34.980  61.190  36.490  1.00  0.00           C
ATOM   1525  HD1 ILE A  98      33.920  60.960  36.230  1.00  0.00           H
ATOM   1526  HD2 ILE A  98      35.340  61.500  35.490  1.00  0.00           H
ATOM   1527  HD3 ILE A  98      35.080  61.990  37.240  1.00  0.00           H
ATOM   1528  C   ILE A  98      35.830  57.270  39.710  1.00  0.00           C
ATOM   1529  O   ILE A  98      36.710  57.440  40.550  1.00  0.00           O
ATOM   1530  N   PRO A  99      34.900  56.480  40.010  1.00  0.00           N
ATOM   1531  CD  PRO A  99      33.560  56.580  39.530  1.00  0.00           C
ATOM   1532  HD1 PRO A  99      33.510  56.170  38.510  1.00  0.00           H
ATOM   1533  HD2 PRO A  99      33.280  57.640  39.460  1.00  0.00           H
ATOM   1534  CA  PRO A  99      34.920  55.480  41.090  1.00  0.00           C
ATOM   1535  HA  PRO A  99      34.860  55.990  42.040  1.00  0.00           H
ATOM   1536  CB  PRO A  99      33.640  54.660  40.870  1.00  0.00           C
ATOM   1537  HB1 PRO A  99      33.340  54.220  41.850  1.00  0.00           H
ATOM   1538  HB2 PRO A  99      33.730  53.860  40.110  1.00  0.00           H
ATOM   1539  CG  PRO A  99      32.660  55.680  40.380  1.00  0.00           C
ATOM   1540  HG1 PRO A  99      31.850  55.250  39.740  1.00  0.00           H
ATOM   1541  HG2 PRO A  99      32.160  56.140  41.260  1.00  0.00           H
ATOM   1542  C   PRO A  99      36.150  54.610  41.170  1.00  0.00           C
ATOM   1543  O   PRO A  99      36.660  54.410  42.290  1.00  0.00           O
ATOM   1544  N   CYS A 100      36.720  53.990  40.050  1.00  0.00           N
ATOM   1545  HN  CYS A 100      36.260  54.060  39.170  1.00  0.00           H
ATOM   1546  CA  CYS A 100      37.990  53.230  39.990  1.00  0.00           C
ATOM   1547  HA  CYS A 100      37.920  52.470  40.760  1.00  0.00           H
ATOM   1548  CB  CYS A 100      38.310  52.640  38.570  1.00  0.00           C
ATOM   1549  HB1 CYS A 100      38.480  53.350  37.730  1.00  0.00           H
ATOM   1550  HB2 CYS A 100      37.560  51.860  38.300  1.00  0.00           H
ATOM   1551  SG  CYS A 100      39.870  51.540  38.610  1.00  0.00           S
ATOM   1552  C   CYS A 100      39.170  54.060  40.590  1.00  0.00           C
ATOM   1553  O   CYS A 100      39.960  53.630  41.370  1.00  0.00           O
ATOM   1554  N   ARG A 101      39.310  55.250  40.100  1.00  0.00           N
ATOM   1555  HN  ARG A 101      38.740  55.410  39.290  1.00  0.00           H
ATOM   1556  CA  ARG A 101      40.330  56.210  40.430  1.00  0.00           C
ATOM   1557  HA  ARG A 101      41.350  55.850  40.310  1.00  0.00           H
ATOM   1558  CB  ARG A 101      40.120  57.440  39.510  1.00  0.00           C
ATOM   1559  HB1 ARG A 101      40.750  58.270  39.890  1.00  0.00           H
ATOM   1560  HB2 ARG A 101      39.100  57.850  39.560  1.00  0.00           H
ATOM   1561  CG  ARG A 101      40.500  57.220  38.030  1.00  0.00           C
ATOM   1562  HG1 ARG A 101      39.700  56.580  37.610  1.00  0.00           H
ATOM   1563  HG2 ARG A 101      41.460  56.670  37.920  1.00  0.00           H
ATOM   1564  CD  ARG A 101      40.550  58.470  37.120  1.00  0.00           C
ATOM   1565  HD1 ARG A 101      41.240  59.280  37.440  1.00  0.00           H
ATOM   1566  HD2 ARG A 101      39.540  58.910  37.200  1.00  0.00           H
ATOM   1567  NE  ARG A 101      40.710  58.070  35.650  1.00  0.00           N
ATOM   1568  HE  ARG A 101      40.860  57.100  35.460  1.00  0.00           H
ATOM   1569  CZ  ARG A 101      40.730  58.940  34.590  1.00  0.00           C
ATOM   1570  NH1 ARG A 101      40.450  60.150  34.880  1.00  0.00           N
ATOM   1571 HH11 ARG A 101      40.020  60.380  35.750  1.00  0.00           H
ATOM   1572 HH12 ARG A 101      40.700  60.890  34.240  1.00  0.00           H
ATOM   1573  NH2 ARG A 101      41.150  58.490  33.410  1.00  0.00           N
ATOM   1574 HH21 ARG A 101      41.080  59.140  32.650  1.00  0.00           H
ATOM   1575 HH22 ARG A 101      41.580  57.590  33.480  1.00  0.00           H
ATOM   1576  C   ARG A 101      40.300  56.730  41.840  1.00  0.00           C
ATOM   1577  O   ARG A 101      41.320  56.720  42.520  1.00  0.00           O
ATOM   1578  N   LEU A 102      39.050  56.980  42.310  1.00  0.00           N
ATOM   1579  HN  LEU A 102      38.330  57.010  41.600  1.00  0.00           H
ATOM   1580  CA  LEU A 102      38.630  57.340  43.650  1.00  0.00           C
ATOM   1581  HA  LEU A 102      39.180  58.230  43.870  1.00  0.00           H
ATOM   1582  CB  LEU A 102      37.190  57.780  43.700  1.00  0.00           C
ATOM   1583  HB1 LEU A 102      36.620  56.890  43.390  1.00  0.00           H
ATOM   1584  HB2 LEU A 102      37.070  58.480  42.850  1.00  0.00           H
ATOM   1585  CG  LEU A 102      36.680  58.350  45.000  1.00  0.00           C
ATOM   1586  HG  LEU A 102      37.520  58.270  45.730  1.00  0.00           H
ATOM   1587  CD1 LEU A 102      36.220  59.720  44.690  1.00  0.00           C
ATOM   1588 HD11 LEU A 102      35.340  59.730  44.020  1.00  0.00           H
ATOM   1589 HD12 LEU A 102      37.000  60.390  44.260  1.00  0.00           H
ATOM   1590 HD13 LEU A 102      35.890  60.230  45.630  1.00  0.00           H
ATOM   1591  CD2 LEU A 102      35.520  57.530  45.540  1.00  0.00           C
ATOM   1592 HD21 LEU A 102      34.960  58.030  46.380  1.00  0.00           H
ATOM   1593 HD22 LEU A 102      35.820  56.510  45.830  1.00  0.00           H
ATOM   1594 HD23 LEU A 102      34.760  57.450  44.730  1.00  0.00           H
ATOM   1595  C   LEU A 102      39.030  56.250  44.670  1.00  0.00           C
ATOM   1596  O   LEU A 102      39.650  56.600  45.680  1.00  0.00           O
ATOM   1597  N   MET A 103      38.710  54.960  44.290  1.00  0.00           N
ATOM   1598  HN  MET A 103      38.270  54.720  43.430  1.00  0.00           H
ATOM   1599  CA  MET A 103      39.090  53.750  44.970  1.00  0.00           C
ATOM   1600  HA  MET A 103      38.610  53.570  45.920  1.00  0.00           H
ATOM   1601  CB  MET A 103      38.690  52.540  44.200  1.00  0.00           C
ATOM   1602  HB1 MET A 103      38.980  52.560  43.130  1.00  0.00           H
ATOM   1603  HB2 MET A 103      37.600  52.410  44.080  1.00  0.00           H
ATOM   1604  CG  MET A 103      39.250  51.160  44.790  1.00  0.00           C
ATOM   1605  HG1 MET A 103      39.020  51.150  45.870  1.00  0.00           H
ATOM   1606  HG2 MET A 103      40.330  51.080  44.490  1.00  0.00           H
ATOM   1607  SD  MET A 103      38.430  49.680  43.980  1.00  0.00           S
ATOM   1608  CE  MET A 103      39.000  49.760  42.260  1.00  0.00           C
ATOM   1609  HE1 MET A 103      38.420  48.970  41.750  1.00  0.00           H
ATOM   1610  HE2 MET A 103      40.090  49.580  42.100  1.00  0.00           H
ATOM   1611  HE3 MET A 103      38.610  50.660  41.730  1.00  0.00           H
ATOM   1612  C   MET A 103      40.670  53.650  45.140  1.00  0.00           C
ATOM   1613  O   MET A 103      41.110  53.310  46.230  1.00  0.00           O
ATOM   1614  N   LEU A 104      41.460  53.960  44.060  1.00  0.00           N
ATOM   1615  HN  LEU A 104      41.020  53.910  43.180  1.00  0.00           H
ATOM   1616  CA  LEU A 104      42.930  53.950  44.200  1.00  0.00           C
ATOM   1617  HA  LEU A 104      43.150  52.990  44.640  1.00  0.00           H
ATOM   1618  CB  LEU A 104      43.600  53.950  42.880  1.00  0.00           C
ATOM   1619  HB1 LEU A 104      44.670  54.140  43.120  1.00  0.00           H
ATOM   1620  HB2 LEU A 104      43.110  54.860  42.470  1.00  0.00           H
ATOM   1621  CG  LEU A 104      43.290  52.770  41.870  1.00  0.00           C
ATOM   1622  HG  LEU A 104      42.210  52.580  42.030  1.00  0.00           H
ATOM   1623  CD1 LEU A 104      43.470  53.290  40.450  1.00  0.00           C
ATOM   1624 HD11 LEU A 104      44.500  53.530  40.130  1.00  0.00           H
ATOM   1625 HD12 LEU A 104      42.770  54.100  40.140  1.00  0.00           H
ATOM   1626 HD13 LEU A 104      43.170  52.410  39.850  1.00  0.00           H
ATOM   1627  CD2 LEU A 104      43.980  51.420  42.200  1.00  0.00           C
ATOM   1628 HD21 LEU A 104      45.060  51.680  42.090  1.00  0.00           H
ATOM   1629 HD22 LEU A 104      43.620  50.820  41.340  1.00  0.00           H
ATOM   1630 HD23 LEU A 104      43.780  51.120  43.250  1.00  0.00           H
ATOM   1631  C   LEU A 104      43.440  54.970  45.170  1.00  0.00           C
ATOM   1632  O   LEU A 104      44.320  54.580  45.940  1.00  0.00           O
ATOM   1633  N   PHE A 105      42.910  56.240  45.050  1.00  0.00           N
ATOM   1634  HN  PHE A 105      42.300  56.460  44.290  1.00  0.00           H
ATOM   1635  CA  PHE A 105      43.280  57.380  45.980  1.00  0.00           C
ATOM   1636  HA  PHE A 105      44.350  57.390  45.810  1.00  0.00           H
ATOM   1637  CB  PHE A 105      42.530  58.760  45.520  1.00  0.00           C
ATOM   1638  HB1 PHE A 105      41.450  58.810  45.790  1.00  0.00           H
ATOM   1639  HB2 PHE A 105      42.640  58.840  44.420  1.00  0.00           H
ATOM   1640  CG  PHE A 105      43.170  59.960  46.230  1.00  0.00           C
ATOM   1641  CD1 PHE A 105      42.870  60.290  47.590  1.00  0.00           C
ATOM   1642  HD1 PHE A 105      42.230  59.600  48.100  1.00  0.00           H
ATOM   1643  CE1 PHE A 105      43.430  61.400  48.160  1.00  0.00           C
ATOM   1644  HE1 PHE A 105      43.190  61.790  49.140  1.00  0.00           H
ATOM   1645  CZ  PHE A 105      44.410  62.220  47.450  1.00  0.00           C
ATOM   1646  HZ  PHE A 105      44.910  62.990  48.010  1.00  0.00           H
ATOM   1647  CD2 PHE A 105      43.980  60.810  45.480  1.00  0.00           C
ATOM   1648  HD2 PHE A 105      44.250  60.530  44.480  1.00  0.00           H
ATOM   1649  CE2 PHE A 105      44.660  61.850  46.100  1.00  0.00           C
ATOM   1650  HE2 PHE A 105      45.210  62.490  45.420  1.00  0.00           H
ATOM   1651  C   PHE A 105      42.960  57.040  47.440  1.00  0.00           C
ATOM   1652  O   PHE A 105      43.820  57.350  48.290  1.00  0.00           O
ATOM   1653  N   MET A 106      41.700  56.500  47.680  1.00  0.00           N
ATOM   1654  HN  MET A 106      41.060  56.400  46.910  1.00  0.00           H
ATOM   1655  CA  MET A 106      41.100  55.950  48.970  1.00  0.00           C
ATOM   1656  HA  MET A 106      40.980  56.740  49.690  1.00  0.00           H
ATOM   1657  CB  MET A 106      39.670  55.350  48.950  1.00  0.00           C
ATOM   1658  HB1 MET A 106      39.440  54.580  49.720  1.00  0.00           H
ATOM   1659  HB2 MET A 106      39.680  54.740  48.020  1.00  0.00           H
ATOM   1660  CG  MET A 106      38.480  56.320  48.810  1.00  0.00           C
ATOM   1661  HG1 MET A 106      37.520  55.830  48.520  1.00  0.00           H
ATOM   1662  HG2 MET A 106      38.690  56.990  47.950  1.00  0.00           H
ATOM   1663  SD  MET A 106      38.140  57.210  50.370  1.00  0.00           S
ATOM   1664  CE  MET A 106      37.160  56.010  51.280  1.00  0.00           C
ATOM   1665  HE1 MET A 106      37.380  55.970  52.370  1.00  0.00           H
ATOM   1666  HE2 MET A 106      37.540  55.000  51.000  1.00  0.00           H
ATOM   1667  HE3 MET A 106      36.080  56.140  51.040  1.00  0.00           H
ATOM   1668  C   MET A 106      41.990  54.920  49.580  1.00  0.00           C
ATOM   1669  O   MET A 106      42.560  54.990  50.660  1.00  0.00           O
ATOM   1670  N   LEU A 107      42.400  53.900  48.800  1.00  0.00           N
ATOM   1671  HN  LEU A 107      42.060  53.860  47.860  1.00  0.00           H
ATOM   1672  CA  LEU A 107      43.410  52.930  49.240  1.00  0.00           C
ATOM   1673  HA  LEU A 107      43.020  52.340  50.060  1.00  0.00           H
ATOM   1674  CB  LEU A 107      43.550  51.900  48.050  1.00  0.00           C
ATOM   1675  HB1 LEU A 107      43.940  52.500  47.180  1.00  0.00           H
ATOM   1676  HB2 LEU A 107      42.540  51.510  47.800  1.00  0.00           H
ATOM   1677  CG  LEU A 107      44.570  50.780  48.280  1.00  0.00           C
ATOM   1678  HG  LEU A 107      45.580  51.240  48.280  1.00  0.00           H
ATOM   1679  CD1 LEU A 107      44.300  50.060  49.630  1.00  0.00           C
ATOM   1680 HD11 LEU A 107      44.410  50.730  50.510  1.00  0.00           H
ATOM   1681 HD12 LEU A 107      44.930  49.150  49.630  1.00  0.00           H
ATOM   1682 HD13 LEU A 107      43.220  49.750  49.680  1.00  0.00           H
ATOM   1683  CD2 LEU A 107      44.420  49.870  47.100  1.00  0.00           C
ATOM   1684 HD21 LEU A 107      44.950  48.950  47.430  1.00  0.00           H
ATOM   1685 HD22 LEU A 107      44.880  50.330  46.200  1.00  0.00           H
ATOM   1686 HD23 LEU A 107      43.320  49.680  47.040  1.00  0.00           H
ATOM   1687  C   LEU A 107      44.720  53.470  49.690  1.00  0.00           C
ATOM   1688  O   LEU A 107      45.240  53.160  50.760  1.00  0.00           O
ATOM   1689  N   ALA A 108      45.400  54.260  48.820  1.00  0.00           N
ATOM   1690  HN  ALA A 108      45.020  54.510  47.920  1.00  0.00           H
ATOM   1691  CA  ALA A 108      46.740  54.770  49.180  1.00  0.00           C
ATOM   1692  HA  ALA A 108      47.410  53.960  49.420  1.00  0.00           H
ATOM   1693  CB  ALA A 108      47.200  55.530  47.940  1.00  0.00           C
ATOM   1694  HB1 ALA A 108      48.130  56.090  48.150  1.00  0.00           H
ATOM   1695  HB2 ALA A 108      46.520  56.320  47.550  1.00  0.00           H
ATOM   1696  HB3 ALA A 108      47.410  54.720  47.210  1.00  0.00           H
ATOM   1697  C   ALA A 108      46.820  55.650  50.370  1.00  0.00           C
ATOM   1698  O   ALA A 108      47.550  55.370  51.280  1.00  0.00           O
ATOM   1699  N   MET A 109      45.910  56.660  50.470  1.00  0.00           N
ATOM   1700  HN  MET A 109      45.160  56.660  49.810  1.00  0.00           H
ATOM   1701  CA  MET A 109      45.760  57.560  51.630  1.00  0.00           C
ATOM   1702  HA  MET A 109      46.680  58.080  51.850  1.00  0.00           H
ATOM   1703  CB  MET A 109      44.620  58.630  51.480  1.00  0.00           C
ATOM   1704  HB1 MET A 109      44.850  59.080  50.490  1.00  0.00           H
ATOM   1705  HB2 MET A 109      44.780  59.390  52.280  1.00  0.00           H
ATOM   1706  CG  MET A 109      43.160  58.110  51.400  1.00  0.00           C
ATOM   1707  HG1 MET A 109      42.920  57.650  52.390  1.00  0.00           H
ATOM   1708  HG2 MET A 109      43.200  57.430  50.530  1.00  0.00           H
ATOM   1709  SD  MET A 109      41.900  59.430  51.130  1.00  0.00           S
ATOM   1710  CE  MET A 109      41.840  60.070  52.820  1.00  0.00           C
ATOM   1711  HE1 MET A 109      42.900  60.220  53.130  1.00  0.00           H
ATOM   1712  HE2 MET A 109      41.340  59.270  53.390  1.00  0.00           H
ATOM   1713  HE3 MET A 109      41.270  61.020  52.760  1.00  0.00           H
ATOM   1714  C   MET A 109      45.540  56.810  52.930  1.00  0.00           C
ATOM   1715  O   MET A 109      46.210  57.050  53.890  1.00  0.00           O
ATOM   1716  N   ASN A 110      44.680  55.860  52.990  1.00  0.00           N
ATOM   1717  HN  ASN A 110      44.170  55.680  52.150  1.00  0.00           H
ATOM   1718  CA  ASN A 110      44.310  55.070  54.150  1.00  0.00           C
ATOM   1719  HA  ASN A 110      44.170  55.700  55.020  1.00  0.00           H
ATOM   1720  CB  ASN A 110      42.990  54.390  53.810  1.00  0.00           C
ATOM   1721  HB1 ASN A 110      42.630  53.700  54.610  1.00  0.00           H
ATOM   1722  HB2 ASN A 110      42.990  53.900  52.810  1.00  0.00           H
ATOM   1723  CG  ASN A 110      41.950  55.480  53.880  1.00  0.00           C
ATOM   1724  OD1 ASN A 110      42.030  56.420  54.700  1.00  0.00           O
ATOM   1725  ND2 ASN A 110      40.910  55.380  53.000  1.00  0.00           N
ATOM   1726 HD21 ASN A 110      40.990  54.590  52.390  1.00  0.00           H
ATOM   1727 HD22 ASN A 110      40.160  56.050  53.090  1.00  0.00           H
ATOM   1728  C   ASN A 110      45.360  54.000  54.560  1.00  0.00           C
ATOM   1729  O   ASN A 110      45.760  53.870  55.710  1.00  0.00           O
ATOM   1730  N   ARG A 111      45.870  53.220  53.580  1.00  0.00           N
ATOM   1731  HN  ARG A 111      45.660  53.340  52.610  1.00  0.00           H
ATOM   1732  CA  ARG A 111      46.960  52.360  53.960  1.00  0.00           C
ATOM   1733  HA  ARG A 111      46.540  51.660  54.660  1.00  0.00           H
ATOM   1734  CB  ARG A 111      47.300  51.390  52.790  1.00  0.00           C
ATOM   1735  HB1 ARG A 111      46.360  51.000  52.360  1.00  0.00           H
ATOM   1736  HB2 ARG A 111      47.820  50.510  53.200  1.00  0.00           H
ATOM   1737  CG  ARG A 111      48.100  51.960  51.520  1.00  0.00           C
ATOM   1738  HG1 ARG A 111      49.130  52.020  51.910  1.00  0.00           H
ATOM   1739  HG2 ARG A 111      47.800  53.010  51.350  1.00  0.00           H
ATOM   1740  CD  ARG A 111      48.200  51.140  50.200  1.00  0.00           C
ATOM   1741  HD1 ARG A 111      49.190  51.300  49.710  1.00  0.00           H
ATOM   1742  HD2 ARG A 111      47.360  51.360  49.510  1.00  0.00           H
ATOM   1743  NE  ARG A 111      48.230  49.710  50.540  1.00  0.00           N
ATOM   1744  HE  ARG A 111      48.500  49.300  51.420  1.00  0.00           H
ATOM   1745  CZ  ARG A 111      47.810  48.820  49.690  1.00  0.00           C
ATOM   1746  NH1 ARG A 111      47.690  49.040  48.390  1.00  0.00           N
ATOM   1747 HH11 ARG A 111      48.090  49.860  47.980  1.00  0.00           H
ATOM   1748 HH12 ARG A 111      47.020  48.440  47.940  1.00  0.00           H
ATOM   1749  NH2 ARG A 111      47.490  47.640  50.100  1.00  0.00           N
ATOM   1750 HH21 ARG A 111      47.640  47.400  51.060  1.00  0.00           H
ATOM   1751 HH22 ARG A 111      47.020  47.070  49.430  1.00  0.00           H
ATOM   1752  C   ARG A 111      48.300  53.010  54.400  1.00  0.00           C
ATOM   1753  O   ARG A 111      48.820  52.570  55.360  1.00  0.00           O
ATOM   1754  N   GLN A 112      48.790  54.110  53.670  1.00  0.00           N
ATOM   1755  HN  GLN A 112      48.300  54.460  52.880  1.00  0.00           H
ATOM   1756  CA  GLN A 112      49.750  55.000  54.260  1.00  0.00           C
ATOM   1757  HA  GLN A 112      50.530  54.340  54.610  1.00  0.00           H
ATOM   1758  CB  GLN A 112      50.420  55.910  53.200  1.00  0.00           C
ATOM   1759  HB1 GLN A 112      50.680  56.910  53.610  1.00  0.00           H
ATOM   1760  HB2 GLN A 112      49.610  56.080  52.450  1.00  0.00           H
ATOM   1761  CG  GLN A 112      51.610  55.240  52.500  1.00  0.00           C
ATOM   1762  HG1 GLN A 112      52.220  54.880  53.360  1.00  0.00           H
ATOM   1763  HG2 GLN A 112      52.260  55.960  51.950  1.00  0.00           H
ATOM   1764  CD  GLN A 112      51.130  54.070  51.610  1.00  0.00           C
ATOM   1765  OE1 GLN A 112      51.240  52.900  51.900  1.00  0.00           O
ATOM   1766  NE2 GLN A 112      50.560  54.470  50.430  1.00  0.00           N
ATOM   1767 HE21 GLN A 112      50.320  53.780  49.730  1.00  0.00           H
ATOM   1768 HE22 GLN A 112      50.360  55.420  50.200  1.00  0.00           H
ATOM   1769  C   GLN A 112      49.400  55.680  55.550  1.00  0.00           C
ATOM   1770  O   GLN A 112      50.170  55.670  56.480  1.00  0.00           O
ATOM   1771  N   GLY A 113      48.150  56.190  55.710  1.00  0.00           N
ATOM   1772  HN  GLY A 113      47.560  56.330  54.920  1.00  0.00           H
ATOM   1773  CA  GLY A 113      47.520  56.720  56.930  1.00  0.00           C
ATOM   1774  HA1 GLY A 113      46.460  56.770  56.750  1.00  0.00           H
ATOM   1775  HA2 GLY A 113      48.080  57.590  57.240  1.00  0.00           H
ATOM   1776  C   GLY A 113      47.590  55.860  58.210  1.00  0.00           C
ATOM   1777  O   GLY A 113      47.920  56.260  59.360  1.00  0.00           O
ATOM   1778  N   SER A 114      47.290  54.590  58.030  1.00  0.00           N
ATOM   1779  HN  SER A 114      46.940  54.250  57.160  1.00  0.00           H
ATOM   1780  CA  SER A 114      47.460  53.480  59.060  1.00  0.00           C
ATOM   1781  HA  SER A 114      46.930  53.680  59.970  1.00  0.00           H
ATOM   1782  CB  SER A 114      47.000  52.100  58.500  1.00  0.00           C
ATOM   1783  HB1 SER A 114      47.370  51.890  57.460  1.00  0.00           H
ATOM   1784  HB2 SER A 114      45.930  52.330  58.330  1.00  0.00           H
ATOM   1785  OG  SER A 114      47.230  50.950  59.400  1.00  0.00           O
ATOM   1786  HG1 SER A 114      46.400  50.820  59.860  1.00  0.00           H
ATOM   1787  C   SER A 114      48.920  53.310  59.520  1.00  0.00           C
ATOM   1788  O   SER A 114      49.210  52.910  60.660  1.00  0.00           O
ATOM   1789  N   ILE A 115      49.990  53.630  58.760  1.00  0.00           N
ATOM   1790  HN  ILE A 115      49.860  53.880  57.810  1.00  0.00           H
ATOM   1791  CA  ILE A 115      51.380  53.670  59.230  1.00  0.00           C
ATOM   1792  HA  ILE A 115      51.630  52.980  60.020  1.00  0.00           H
ATOM   1793  CB  ILE A 115      52.390  53.280  58.110  1.00  0.00           C
ATOM   1794  HB  ILE A 115      52.520  54.120  57.400  1.00  0.00           H
ATOM   1795  CG2 ILE A 115      53.830  53.070  58.740  1.00  0.00           C
ATOM   1796 HG21 ILE A 115      54.060  54.050  59.210  1.00  0.00           H
ATOM   1797 HG22 ILE A 115      54.570  52.870  57.940  1.00  0.00           H
ATOM   1798 HG23 ILE A 115      53.900  52.310  59.550  1.00  0.00           H
ATOM   1799  CG1 ILE A 115      51.980  51.950  57.330  1.00  0.00           C
ATOM   1800 HG11 ILE A 115      52.800  51.920  56.570  1.00  0.00           H
ATOM   1801 HG12 ILE A 115      50.970  52.110  56.910  1.00  0.00           H
ATOM   1802  CD  ILE A 115      51.920  50.720  58.170  1.00  0.00           C
ATOM   1803  HD1 ILE A 115      51.270  50.910  59.060  1.00  0.00           H
ATOM   1804  HD2 ILE A 115      52.960  50.490  58.500  1.00  0.00           H
ATOM   1805  HD3 ILE A 115      51.460  49.920  57.560  1.00  0.00           H
ATOM   1806  C   ILE A 115      51.640  55.020  59.870  1.00  0.00           C
ATOM   1807  O   ILE A 115      52.330  55.130  60.850  1.00  0.00           O
ATOM   1808  N   ILE A 116      51.050  56.130  59.290  1.00  0.00           N
ATOM   1809  HN  ILE A 116      50.460  56.060  58.480  1.00  0.00           H
ATOM   1810  CA  ILE A 116      51.230  57.410  59.910  1.00  0.00           C
ATOM   1811  HA  ILE A 116      52.300  57.540  59.990  1.00  0.00           H
ATOM   1812  CB  ILE A 116      50.850  58.480  58.930  1.00  0.00           C
ATOM   1813  HB  ILE A 116      49.880  58.190  58.440  1.00  0.00           H
ATOM   1814  CG2 ILE A 116      50.570  59.910  59.560  1.00  0.00           C
ATOM   1815 HG21 ILE A 116      49.570  60.020  60.010  1.00  0.00           H
ATOM   1816 HG22 ILE A 116      50.580  60.580  58.670  1.00  0.00           H
ATOM   1817 HG23 ILE A 116      51.340  60.170  60.310  1.00  0.00           H
ATOM   1818  CG1 ILE A 116      51.930  58.520  57.720  1.00  0.00           C
ATOM   1819 HG11 ILE A 116      51.380  59.070  56.930  1.00  0.00           H
ATOM   1820 HG12 ILE A 116      52.320  57.530  57.420  1.00  0.00           H
ATOM   1821  CD  ILE A 116      53.160  59.420  58.070  1.00  0.00           C
ATOM   1822  HD1 ILE A 116      52.790  60.470  57.970  1.00  0.00           H
ATOM   1823  HD2 ILE A 116      53.920  59.230  57.280  1.00  0.00           H
ATOM   1824  HD3 ILE A 116      53.720  59.230  59.010  1.00  0.00           H
ATOM   1825  C   ILE A 116      50.650  57.580  61.330  1.00  0.00           C
ATOM   1826  O   ILE A 116      51.290  58.010  62.290  1.00  0.00           O
ATOM   1827  N   PHE A 117      49.380  57.160  61.540  1.00  0.00           N
ATOM   1828  HN  PHE A 117      48.780  56.890  60.790  1.00  0.00           H
ATOM   1829  CA  PHE A 117      48.820  57.230  62.900  1.00  0.00           C
ATOM   1830  HA  PHE A 117      48.980  58.220  63.300  1.00  0.00           H
ATOM   1831  CB  PHE A 117      47.290  57.150  62.800  1.00  0.00           C
ATOM   1832  HB1 PHE A 117      46.890  57.040  63.840  1.00  0.00           H
ATOM   1833  HB2 PHE A 117      46.930  56.280  62.210  1.00  0.00           H
ATOM   1834  CG  PHE A 117      46.560  58.450  62.350  1.00  0.00           C
ATOM   1835  CD1 PHE A 117      46.540  59.610  63.090  1.00  0.00           C
ATOM   1836  HD1 PHE A 117      47.070  59.600  64.040  1.00  0.00           H
ATOM   1837  CE1 PHE A 117      46.020  60.810  62.640  1.00  0.00           C
ATOM   1838  HE1 PHE A 117      46.100  61.670  63.290  1.00  0.00           H
ATOM   1839  CZ  PHE A 117      45.500  60.890  61.360  1.00  0.00           C
ATOM   1840  HZ  PHE A 117      45.210  61.850  60.970  1.00  0.00           H
ATOM   1841  CD2 PHE A 117      46.020  58.500  61.010  1.00  0.00           C
ATOM   1842  HD2 PHE A 117      46.030  57.650  60.350  1.00  0.00           H
ATOM   1843  CE2 PHE A 117      45.440  59.720  60.590  1.00  0.00           C
ATOM   1844  HE2 PHE A 117      44.940  59.760  59.640  1.00  0.00           H
ATOM   1845  C   PHE A 117      49.530  56.290  63.970  1.00  0.00           C
ATOM   1846  O   PHE A 117      49.660  56.560  65.170  1.00  0.00           O
ATOM   1847  N   LEU A 118      50.090  55.200  63.430  1.00  0.00           N
ATOM   1848  HN  LEU A 118      50.020  54.880  62.490  1.00  0.00           H
ATOM   1849  CA  LEU A 118      50.930  54.350  64.190  1.00  0.00           C
ATOM   1850  HA  LEU A 118      50.300  54.060  65.000  1.00  0.00           H
ATOM   1851  CB  LEU A 118      51.200  53.050  63.410  1.00  0.00           C
ATOM   1852  HB1 LEU A 118      51.900  53.160  62.540  1.00  0.00           H
ATOM   1853  HB2 LEU A 118      50.210  52.760  63.000  1.00  0.00           H
ATOM   1854  CG  LEU A 118      51.850  51.950  64.340  1.00  0.00           C
ATOM   1855  HG  LEU A 118      52.850  52.280  64.680  1.00  0.00           H
ATOM   1856  CD1 LEU A 118      51.070  51.550  65.660  1.00  0.00           C
ATOM   1857 HD11 LEU A 118      50.030  51.180  65.500  1.00  0.00           H
ATOM   1858 HD12 LEU A 118      51.060  52.370  66.400  1.00  0.00           H
ATOM   1859 HD13 LEU A 118      51.640  50.720  66.120  1.00  0.00           H
ATOM   1860  CD2 LEU A 118      51.990  50.670  63.540  1.00  0.00           C
ATOM   1861 HD21 LEU A 118      50.970  50.310  63.270  1.00  0.00           H
ATOM   1862 HD22 LEU A 118      52.400  49.880  64.200  1.00  0.00           H
ATOM   1863 HD23 LEU A 118      52.540  50.770  62.580  1.00  0.00           H
ATOM   1864  C   LEU A 118      52.240  54.980  64.640  1.00  0.00           C
ATOM   1865  O   LEU A 118      52.620  54.840  65.830  1.00  0.00           O
ATOM   1866  N   THR A 119      52.770  55.890  63.760  1.00  0.00           N
ATOM   1867  HN  THR A 119      52.190  56.250  63.030  1.00  0.00           H
ATOM   1868  CA  THR A 119      53.960  56.590  64.050  1.00  0.00           C
ATOM   1869  HA  THR A 119      54.670  55.780  64.190  1.00  0.00           H
ATOM   1870  CB  THR A 119      54.550  57.420  62.940  1.00  0.00           C
ATOM   1871  HB  THR A 119      53.820  58.240  62.740  1.00  0.00           H
ATOM   1872  OG1 THR A 119      54.720  56.510  61.870  1.00  0.00           O
ATOM   1873  HG1 THR A 119      53.880  56.350  61.450  1.00  0.00           H
ATOM   1874  CG2 THR A 119      56.010  58.040  63.280  1.00  0.00           C
ATOM   1875 HG21 THR A 119      56.340  58.910  62.670  1.00  0.00           H
ATOM   1876 HG22 THR A 119      56.740  57.220  63.230  1.00  0.00           H
ATOM   1877 HG23 THR A 119      56.080  58.530  64.270  1.00  0.00           H
ATOM   1878  C   THR A 119      53.860  57.410  65.370  1.00  0.00           C
ATOM   1879  O   THR A 119      54.610  57.110  66.280  1.00  0.00           O
ATOM   1880  N   VAL A 120      52.830  58.280  65.610  1.00  0.00           N
ATOM   1881  HN  VAL A 120      52.200  58.560  64.890  1.00  0.00           H
ATOM   1882  CA  VAL A 120      52.640  58.930  66.940  1.00  0.00           C
ATOM   1883  HA  VAL A 120      53.640  59.300  67.130  1.00  0.00           H
ATOM   1884  CB  VAL A 120      51.730  60.140  66.790  1.00  0.00           C
ATOM   1885  HB  VAL A 120      51.400  60.540  67.770  1.00  0.00           H
ATOM   1886  CG1 VAL A 120      52.440  61.400  66.180  1.00  0.00           C
ATOM   1887 HG11 VAL A 120      51.730  62.250  66.080  1.00  0.00           H
ATOM   1888 HG12 VAL A 120      52.840  61.280  65.160  1.00  0.00           H
ATOM   1889 HG13 VAL A 120      53.290  61.680  66.830  1.00  0.00           H
ATOM   1890  CG2 VAL A 120      50.490  59.800  66.070  1.00  0.00           C
ATOM   1891 HG21 VAL A 120      50.020  58.930  66.590  1.00  0.00           H
ATOM   1892 HG22 VAL A 120      50.730  59.630  64.990  1.00  0.00           H
ATOM   1893 HG23 VAL A 120      49.800  60.660  66.190  1.00  0.00           H
ATOM   1894  C   VAL A 120      52.230  58.070  68.100  1.00  0.00           C
ATOM   1895  O   VAL A 120      52.770  58.160  69.190  1.00  0.00           O
ATOM   1896  N   VAL A 121      51.340  57.130  67.820  1.00  0.00           N
ATOM   1897  HN  VAL A 121      51.060  56.870  66.900  1.00  0.00           H
ATOM   1898  CA  VAL A 121      50.910  56.200  68.790  1.00  0.00           C
ATOM   1899  HA  VAL A 121      50.550  56.790  69.620  1.00  0.00           H
ATOM   1900  CB  VAL A 121      49.690  55.430  68.300  1.00  0.00           C
ATOM   1901  HB  VAL A 121      49.970  54.980  67.320  1.00  0.00           H
ATOM   1902  CG1 VAL A 121      49.300  54.270  69.140  1.00  0.00           C
ATOM   1903 HG11 VAL A 121      50.020  53.420  69.250  1.00  0.00           H
ATOM   1904 HG12 VAL A 121      48.420  53.750  68.700  1.00  0.00           H
ATOM   1905 HG13 VAL A 121      48.900  54.660  70.090  1.00  0.00           H
ATOM   1906  CG2 VAL A 121      48.490  56.400  68.060  1.00  0.00           C
ATOM   1907 HG21 VAL A 121      48.880  57.300  67.530  1.00  0.00           H
ATOM   1908 HG22 VAL A 121      48.020  56.680  69.040  1.00  0.00           H
ATOM   1909 HG23 VAL A 121      47.770  55.780  67.500  1.00  0.00           H
ATOM   1910  C   VAL A 121      51.990  55.320  69.410  1.00  0.00           C
ATOM   1911  O   VAL A 121      52.040  55.210  70.640  1.00  0.00           O
ATOM   1912  N   ALA A 122      52.890  54.750  68.590  1.00  0.00           N
ATOM   1913  HN  ALA A 122      52.780  54.830  67.610  1.00  0.00           H
ATOM   1914  CA  ALA A 122      53.980  54.020  69.050  1.00  0.00           C
ATOM   1915  HA  ALA A 122      53.550  53.300  69.740  1.00  0.00           H
ATOM   1916  CB  ALA A 122      54.610  53.220  67.920  1.00  0.00           C
ATOM   1917  HB1 ALA A 122      54.940  53.920  67.130  1.00  0.00           H
ATOM   1918  HB2 ALA A 122      53.940  52.390  67.600  1.00  0.00           H
ATOM   1919  HB3 ALA A 122      55.490  52.580  68.180  1.00  0.00           H
ATOM   1920  C   ALA A 122      55.040  54.910  69.770  1.00  0.00           C
ATOM   1921  O   ALA A 122      55.620  54.440  70.750  1.00  0.00           O
ATOM   1922  N   VAL A 123      55.330  56.160  69.270  1.00  0.00           N
ATOM   1923  HN  VAL A 123      54.850  56.590  68.510  1.00  0.00           H
ATOM   1924  CA  VAL A 123      56.270  57.110  69.940  1.00  0.00           C
ATOM   1925  HA  VAL A 123      57.240  56.650  70.100  1.00  0.00           H
ATOM   1926  CB  VAL A 123      56.620  58.330  69.140  1.00  0.00           C
ATOM   1927  HB  VAL A 123      55.660  58.790  68.780  1.00  0.00           H
ATOM   1928  CG1 VAL A 123      57.460  59.380  69.880  1.00  0.00           C
ATOM   1929 HG11 VAL A 123      57.040  59.640  70.860  1.00  0.00           H
ATOM   1930 HG12 VAL A 123      57.390  60.270  69.210  1.00  0.00           H
ATOM   1931 HG13 VAL A 123      58.460  58.890  69.960  1.00  0.00           H
ATOM   1932  CG2 VAL A 123      57.230  57.990  67.770  1.00  0.00           C
ATOM   1933 HG21 VAL A 123      58.250  57.620  67.990  1.00  0.00           H
ATOM   1934 HG22 VAL A 123      57.230  58.870  67.080  1.00  0.00           H
ATOM   1935 HG23 VAL A 123      56.650  57.170  67.300  1.00  0.00           H
ATOM   1936  C   VAL A 123      55.770  57.540  71.240  1.00  0.00           C
ATOM   1937  O   VAL A 123      56.430  57.410  72.300  1.00  0.00           O
ATOM   1938  N   ASP A 124      54.480  57.840  71.380  1.00  0.00           N
ATOM   1939  HN  ASP A 124      53.940  58.150  70.600  1.00  0.00           H
ATOM   1940  CA  ASP A 124      53.860  58.040  72.730  1.00  0.00           C
ATOM   1941  HA  ASP A 124      54.540  58.710  73.250  1.00  0.00           H
ATOM   1942  CB  ASP A 124      52.590  58.890  72.480  1.00  0.00           C
ATOM   1943  HB1 ASP A 124      51.890  58.490  71.720  1.00  0.00           H
ATOM   1944  HB2 ASP A 124      52.880  59.890  72.110  1.00  0.00           H
ATOM   1945  CG  ASP A 124      51.740  59.000  73.780  1.00  0.00           C
ATOM   1946  OD1 ASP A 124      50.990  58.050  74.190  1.00  0.00           O
ATOM   1947  OD2 ASP A 124      51.820  60.100  74.310  1.00  0.00           O
ATOM   1948  C   ASP A 124      53.820  56.810  73.690  1.00  0.00           C
ATOM   1949  O   ASP A 124      54.150  56.840  74.860  1.00  0.00           O
ATOM   1950  N   ARG A 125      53.600  55.560  73.110  1.00  0.00           N
ATOM   1951  HN  ARG A 125      53.330  55.560  72.160  1.00  0.00           H
ATOM   1952  CA  ARG A 125      53.640  54.260  73.730  1.00  0.00           C
ATOM   1953  HA  ARG A 125      52.990  54.310  74.580  1.00  0.00           H
ATOM   1954  CB  ARG A 125      52.990  53.210  72.850  1.00  0.00           C
ATOM   1955  HB1 ARG A 125      53.600  52.980  71.960  1.00  0.00           H
ATOM   1956  HB2 ARG A 125      52.000  53.570  72.450  1.00  0.00           H
ATOM   1957  CG  ARG A 125      52.540  51.900  73.500  1.00  0.00           C
ATOM   1958  HG1 ARG A 125      53.440  51.310  73.760  1.00  0.00           H
ATOM   1959  HG2 ARG A 125      52.000  51.330  72.710  1.00  0.00           H
ATOM   1960  CD  ARG A 125      51.470  52.040  74.640  1.00  0.00           C
ATOM   1961  HD1 ARG A 125      50.770  52.810  74.280  1.00  0.00           H
ATOM   1962  HD2 ARG A 125      51.900  52.230  75.650  1.00  0.00           H
ATOM   1963  NE  ARG A 125      50.610  50.780  74.700  1.00  0.00           N
ATOM   1964  HE  ARG A 125      50.980  49.940  74.320  1.00  0.00           H
ATOM   1965  CZ  ARG A 125      49.320  50.680  75.060  1.00  0.00           C
ATOM   1966  NH1 ARG A 125      48.580  51.750  75.470  1.00  0.00           N
ATOM   1967 HH11 ARG A 125      49.020  52.650  75.410  1.00  0.00           H
ATOM   1968 HH12 ARG A 125      47.900  51.600  76.190  1.00  0.00           H
ATOM   1969  NH2 ARG A 125      48.750  49.510  74.990  1.00  0.00           N
ATOM   1970 HH21 ARG A 125      49.310  48.760  74.630  1.00  0.00           H
ATOM   1971 HH22 ARG A 125      47.780  49.470  75.220  1.00  0.00           H
ATOM   1972  C   ARG A 125      54.960  53.910  74.300  1.00  0.00           C
ATOM   1973  O   ARG A 125      55.070  53.440  75.420  1.00  0.00           O
ATOM   1974  N   TYR A 126      56.020  54.220  73.520  1.00  0.00           N
ATOM   1975  HN  TYR A 126      55.850  54.440  72.560  1.00  0.00           H
ATOM   1976  CA  TYR A 126      57.360  54.240  74.120  1.00  0.00           C
ATOM   1977  HA  TYR A 126      57.540  53.260  74.540  1.00  0.00           H
ATOM   1978  CB  TYR A 126      58.330  54.320  72.900  1.00  0.00           C
ATOM   1979  HB1 TYR A 126      58.010  55.110  72.190  1.00  0.00           H
ATOM   1980  HB2 TYR A 126      58.390  53.380  72.310  1.00  0.00           H
ATOM   1981  CG  TYR A 126      59.840  54.630  73.320  1.00  0.00           C
ATOM   1982  CD1 TYR A 126      60.480  53.800  74.280  1.00  0.00           C
ATOM   1983  HD1 TYR A 126      59.880  53.090  74.840  1.00  0.00           H
ATOM   1984  CE1 TYR A 126      61.780  54.210  74.720  1.00  0.00           C
ATOM   1985  HE1 TYR A 126      62.220  53.680  75.550  1.00  0.00           H
ATOM   1986  CZ  TYR A 126      62.500  55.200  73.940  1.00  0.00           C
ATOM   1987  OH  TYR A 126      63.900  55.540  74.170  1.00  0.00           O
ATOM   1988  HH  TYR A 126      63.960  56.390  73.710  1.00  0.00           H
ATOM   1989  CD2 TYR A 126      60.540  55.710  72.730  1.00  0.00           C
ATOM   1990  HD2 TYR A 126      60.010  56.290  71.990  1.00  0.00           H
ATOM   1991  CE2 TYR A 126      61.810  55.910  73.010  1.00  0.00           C
ATOM   1992  HE2 TYR A 126      62.230  56.680  72.370  1.00  0.00           H
ATOM   1993  C   TYR A 126      57.490  55.150  75.310  1.00  0.00           C
ATOM   1994  O   TYR A 126      58.010  54.770  76.370  1.00  0.00           O
ATOM   1995  N   PHE A 127      57.000  56.410  75.120  1.00  0.00           N
ATOM   1996  HN  PHE A 127      56.670  56.800  74.270  1.00  0.00           H
ATOM   1997  CA  PHE A 127      57.100  57.340  76.260  1.00  0.00           C
ATOM   1998  HA  PHE A 127      58.140  57.490  76.510  1.00  0.00           H
ATOM   1999  CB  PHE A 127      56.670  58.770  75.810  1.00  0.00           C
ATOM   2000  HB1 PHE A 127      56.860  59.480  76.630  1.00  0.00           H
ATOM   2001  HB2 PHE A 127      55.670  58.820  75.320  1.00  0.00           H
ATOM   2002  CG  PHE A 127      57.680  59.280  74.770  1.00  0.00           C
ATOM   2003  CD1 PHE A 127      59.130  58.940  74.750  1.00  0.00           C
ATOM   2004  HD1 PHE A 127      59.590  58.340  75.520  1.00  0.00           H
ATOM   2005  CE1 PHE A 127      60.010  59.710  73.960  1.00  0.00           C
ATOM   2006  HE1 PHE A 127      61.040  59.400  73.820  1.00  0.00           H
ATOM   2007  CZ  PHE A 127      59.610  60.730  73.130  1.00  0.00           C
ATOM   2008  HZ  PHE A 127      60.130  61.250  72.340  1.00  0.00           H
ATOM   2009  CD2 PHE A 127      57.330  60.360  73.930  1.00  0.00           C
ATOM   2010  HD2 PHE A 127      56.310  60.710  73.870  1.00  0.00           H
ATOM   2011  CE2 PHE A 127      58.270  61.060  73.120  1.00  0.00           C
ATOM   2012  HE2 PHE A 127      57.900  61.840  72.470  1.00  0.00           H
ATOM   2013  C   PHE A 127      56.310  56.930  77.460  1.00  0.00           C
ATOM   2014  O   PHE A 127      56.750  57.070  78.600  1.00  0.00           O
ATOM   2015  N   ARG A 128      55.120  56.310  77.290  1.00  0.00           N
ATOM   2016  HN  ARG A 128      54.650  56.360  76.420  1.00  0.00           H
ATOM   2017  CA  ARG A 128      54.310  55.760  78.370  1.00  0.00           C
ATOM   2018  HA  ARG A 128      54.290  56.550  79.100  1.00  0.00           H
ATOM   2019  CB  ARG A 128      52.920  55.160  77.870  1.00  0.00           C
ATOM   2020  HB1 ARG A 128      52.320  54.700  78.680  1.00  0.00           H
ATOM   2021  HB2 ARG A 128      53.000  54.270  77.200  1.00  0.00           H
ATOM   2022  CG  ARG A 128      51.980  56.110  77.170  1.00  0.00           C
ATOM   2023  HG1 ARG A 128      51.070  55.560  76.820  1.00  0.00           H
ATOM   2024  HG2 ARG A 128      52.470  56.500  76.250  1.00  0.00           H
ATOM   2025  CD  ARG A 128      51.480  57.310  77.970  1.00  0.00           C
ATOM   2026  HD1 ARG A 128      52.230  57.890  78.560  1.00  0.00           H
ATOM   2027  HD2 ARG A 128      50.800  57.080  78.810  1.00  0.00           H
ATOM   2028  NE  ARG A 128      50.790  58.260  77.050  1.00  0.00           N
ATOM   2029  HE  ARG A 128      50.810  58.100  76.060  1.00  0.00           H
ATOM   2030  CZ  ARG A 128      49.910  59.170  77.370  1.00  0.00           C
ATOM   2031  NH1 ARG A 128      49.690  59.500  78.640  1.00  0.00           N
ATOM   2032 HH11 ARG A 128      49.940  58.860  79.360  1.00  0.00           H
ATOM   2033 HH12 ARG A 128      48.950  60.160  78.780  1.00  0.00           H
ATOM   2034  NH2 ARG A 128      49.430  59.920  76.430  1.00  0.00           N
ATOM   2035 HH21 ARG A 128      49.940  59.900  75.570  1.00  0.00           H
ATOM   2036 HH22 ARG A 128      48.790  60.640  76.710  1.00  0.00           H
ATOM   2037  C   ARG A 128      54.960  54.580  79.090  1.00  0.00           C
ATOM   2038  O   ARG A 128      54.900  54.500  80.330  1.00  0.00           O
ATOM   2039  N   VAL A 129      55.700  53.720  78.370  1.00  0.00           N
ATOM   2040  HN  VAL A 129      55.790  53.860  77.390  1.00  0.00           H
ATOM   2041  CA  VAL A 129      56.570  52.730  78.970  1.00  0.00           C
ATOM   2042  HA  VAL A 129      55.940  52.120  79.610  1.00  0.00           H
ATOM   2043  CB  VAL A 129      57.080  51.700  77.890  1.00  0.00           C
ATOM   2044  HB  VAL A 129      57.470  52.240  76.990  1.00  0.00           H
ATOM   2045  CG1 VAL A 129      58.050  50.760  78.410  1.00  0.00           C
ATOM   2046 HG11 VAL A 129      57.720  50.350  79.380  1.00  0.00           H
ATOM   2047 HG12 VAL A 129      59.070  51.170  78.600  1.00  0.00           H
ATOM   2048 HG13 VAL A 129      58.200  49.950  77.670  1.00  0.00           H
ATOM   2049  CG2 VAL A 129      55.930  50.800  77.530  1.00  0.00           C
ATOM   2050 HG21 VAL A 129      55.050  51.370  77.170  1.00  0.00           H
ATOM   2051 HG22 VAL A 129      55.610  50.150  78.380  1.00  0.00           H
ATOM   2052 HG23 VAL A 129      56.220  50.170  76.670  1.00  0.00           H
ATOM   2053  C   VAL A 129      57.750  53.280  79.820  1.00  0.00           C
ATOM   2054  O   VAL A 129      58.160  52.710  80.830  1.00  0.00           O
ATOM   2055  N   VAL A 130      58.370  54.340  79.340  1.00  0.00           N
ATOM   2056  HN  VAL A 130      58.120  54.770  78.480  1.00  0.00           H
ATOM   2057  CA  VAL A 130      59.550  54.820  80.010  1.00  0.00           C
ATOM   2058  HA  VAL A 130      60.140  53.960  80.320  1.00  0.00           H
ATOM   2059  CB  VAL A 130      60.410  55.620  79.090  1.00  0.00           C
ATOM   2060  HB  VAL A 130      59.660  56.170  78.470  1.00  0.00           H
ATOM   2061  CG1 VAL A 130      61.360  56.600  79.790  1.00  0.00           C
ATOM   2062 HG11 VAL A 130      60.850  57.220  80.560  1.00  0.00           H
ATOM   2063 HG12 VAL A 130      61.860  57.220  79.020  1.00  0.00           H
ATOM   2064 HG13 VAL A 130      62.230  56.070  80.220  1.00  0.00           H
ATOM   2065  CG2 VAL A 130      61.150  54.750  78.090  1.00  0.00           C
ATOM   2066 HG21 VAL A 130      60.450  54.150  77.470  1.00  0.00           H
ATOM   2067 HG22 VAL A 130      61.810  54.000  78.600  1.00  0.00           H
ATOM   2068 HG23 VAL A 130      61.750  55.400  77.430  1.00  0.00           H
ATOM   2069  C   VAL A 130      59.110  55.590  81.330  1.00  0.00           C
ATOM   2070  O   VAL A 130      59.740  55.450  82.390  1.00  0.00           O
ATOM   2071  N   HSD A 131      58.100  56.510  81.220  1.00  0.00           N
ATOM   2072  HN  HSD A 131      57.680  56.500  80.320  1.00  0.00           H
ATOM   2073  CA  HSD A 131      57.700  57.440  82.330  1.00  0.00           C
ATOM   2074  HA  HSD A 131      57.450  56.700  83.060  1.00  0.00           H
ATOM   2075  CB  HSD A 131      58.810  58.330  82.790  1.00  0.00           C
ATOM   2076  HB1 HSD A 131      59.010  59.160  82.090  1.00  0.00           H
ATOM   2077  HB2 HSD A 131      59.790  57.810  82.820  1.00  0.00           H
ATOM   2078  ND1 HSD A 131      58.760  58.030  85.260  1.00  0.00           N
ATOM   2079  HD1 HSD A 131      59.110  57.090  85.260  1.00  0.00           H
ATOM   2080  CG  HSD A 131      58.550  58.850  84.190  1.00  0.00           C
ATOM   2081  CE1 HSD A 131      58.590  58.770  86.380  1.00  0.00           C
ATOM   2082  HE1 HSD A 131      58.700  58.420  87.400  1.00  0.00           H
ATOM   2083  NE2 HSD A 131      58.220  59.970  86.080  1.00  0.00           N
ATOM   2084  CD2 HSD A 131      58.250  60.020  84.700  1.00  0.00           C
ATOM   2085  HD2 HSD A 131      58.010  60.930  84.140  1.00  0.00           H
ATOM   2086  C   HSD A 131      56.610  58.200  81.700  1.00  0.00           C
ATOM   2087  O   HSD A 131      56.870  58.940  80.710  1.00  0.00           O
ATOM   2088  N   PRO A 132      55.330  58.100  82.170  1.00  0.00           N
ATOM   2089  CD  PRO A 132      54.780  57.150  83.160  1.00  0.00           C
ATOM   2090  HD1 PRO A 132      55.290  57.230  84.150  1.00  0.00           H
ATOM   2091  HD2 PRO A 132      54.870  56.090  82.800  1.00  0.00           H
ATOM   2092  CA  PRO A 132      54.250  58.720  81.350  1.00  0.00           C
ATOM   2093  HA  PRO A 132      54.460  58.640  80.290  1.00  0.00           H
ATOM   2094  CB  PRO A 132      52.960  57.910  81.780  1.00  0.00           C
ATOM   2095  HB1 PRO A 132      52.920  57.040  81.100  1.00  0.00           H
ATOM   2096  HB2 PRO A 132      51.970  58.410  81.740  1.00  0.00           H
ATOM   2097  CG  PRO A 132      53.320  57.560  83.250  1.00  0.00           C
ATOM   2098  HG1 PRO A 132      53.290  58.520  83.810  1.00  0.00           H
ATOM   2099  HG2 PRO A 132      52.670  56.770  83.690  1.00  0.00           H
ATOM   2100  C   PRO A 132      54.140  60.240  81.620  1.00  0.00           C
ATOM   2101  O   PRO A 132      53.090  60.670  82.110  1.00  0.00           O
ATOM   2102  N   HSD A 133      55.120  61.080  81.210  1.00  0.00           N
ATOM   2103  HN  HSD A 133      55.910  60.620  80.780  1.00  0.00           H
ATOM   2104  CA  HSD A 133      55.250  62.500  81.500  1.00  0.00           C
ATOM   2105  HA  HSD A 133      54.290  62.940  81.290  1.00  0.00           H
ATOM   2106  CB  HSD A 133      55.680  62.740  83.090  1.00  0.00           C
ATOM   2107  HB1 HSD A 133      56.050  63.780  83.250  1.00  0.00           H
ATOM   2108  HB2 HSD A 133      56.570  62.080  83.050  1.00  0.00           H
ATOM   2109  ND1 HSD A 133      53.830  62.870  84.820  1.00  0.00           N
ATOM   2110  HD1 HSD A 133      53.640  63.850  84.770  1.00  0.00           H
ATOM   2111  CG  HSD A 133      54.840  62.170  84.100  1.00  0.00           C
ATOM   2112  CE1 HSD A 133      53.450  61.970  85.740  1.00  0.00           C
ATOM   2113  HE1 HSD A 133      52.610  62.130  86.410  1.00  0.00           H
ATOM   2114  NE2 HSD A 133      54.050  60.800  85.690  1.00  0.00           N
ATOM   2115  CD2 HSD A 133      54.980  60.960  84.640  1.00  0.00           C
ATOM   2116  HD2 HSD A 133      55.750  60.200  84.540  1.00  0.00           H
ATOM   2117  C   HSD A 133      56.300  63.130  80.560  1.00  0.00           C
ATOM   2118  O   HSD A 133      56.810  64.170  80.880  1.00  0.00           O
ATOM   2119  N   HSD A 134      56.590  62.460  79.440  1.00  0.00           N
ATOM   2120  HN  HSD A 134      56.270  61.530  79.280  1.00  0.00           H
ATOM   2121  CA  HSD A 134      57.080  63.120  78.240  1.00  0.00           C
ATOM   2122  HA  HSD A 134      57.980  63.620  78.580  1.00  0.00           H
ATOM   2123  CB  HSD A 134      57.460  62.210  77.140  1.00  0.00           C
ATOM   2124  HB1 HSD A 134      57.700  62.870  76.280  1.00  0.00           H
ATOM   2125  HB2 HSD A 134      56.520  61.660  76.890  1.00  0.00           H
ATOM   2126  ND1 HSD A 134      58.490  60.150  78.140  1.00  0.00           N
ATOM   2127  HD1 HSD A 134      57.620  59.770  78.440  1.00  0.00           H
ATOM   2128  CG  HSD A 134      58.660  61.310  77.430  1.00  0.00           C
ATOM   2129  CE1 HSD A 134      59.730  59.550  78.330  1.00  0.00           C
ATOM   2130  HE1 HSD A 134      59.880  58.530  78.690  1.00  0.00           H
ATOM   2131  NE2 HSD A 134      60.690  60.320  77.810  1.00  0.00           N
ATOM   2132  CD2 HSD A 134      60.030  61.400  77.250  1.00  0.00           C
ATOM   2133  HD2 HSD A 134      60.550  62.190  76.710  1.00  0.00           H
ATOM   2134  C   HSD A 134      56.140  64.280  77.740  1.00  0.00           C
ATOM   2135  O   HSD A 134      54.900  64.250  77.950  1.00  0.00           O
ATOM   2136  N   ALA A 135      56.720  65.320  77.090  1.00  0.00           N
ATOM   2137  HN  ALA A 135      57.710  65.280  76.980  1.00  0.00           H
ATOM   2138  CA  ALA A 135      55.960  66.450  76.610  1.00  0.00           C
ATOM   2139  HA  ALA A 135      55.510  66.920  77.490  1.00  0.00           H
ATOM   2140  CB  ALA A 135      56.910  67.400  75.850  1.00  0.00           C
ATOM   2141  HB1 ALA A 135      57.210  66.920  74.900  1.00  0.00           H
ATOM   2142  HB2 ALA A 135      57.830  67.680  76.410  1.00  0.00           H
ATOM   2143  HB3 ALA A 135      56.400  68.380  75.680  1.00  0.00           H
ATOM   2144  C   ALA A 135      54.790  66.060  75.700  1.00  0.00           C
ATOM   2145  O   ALA A 135      53.640  66.530  75.840  1.00  0.00           O
ATOM   2146  N   LEU A 136      55.070  65.130  74.800  1.00  0.00           N
ATOM   2147  HN  LEU A 136      56.000  64.790  74.690  1.00  0.00           H
ATOM   2148  CA  LEU A 136      54.140  64.580  73.880  1.00  0.00           C
ATOM   2149  HA  LEU A 136      53.580  65.370  73.380  1.00  0.00           H
ATOM   2150  CB  LEU A 136      54.920  63.880  72.740  1.00  0.00           C
ATOM   2151  HB1 LEU A 136      55.420  62.990  73.180  1.00  0.00           H
ATOM   2152  HB2 LEU A 136      55.730  64.560  72.370  1.00  0.00           H
ATOM   2153  CG  LEU A 136      54.010  63.200  71.640  1.00  0.00           C
ATOM   2154  HG  LEU A 136      53.290  62.520  72.150  1.00  0.00           H
ATOM   2155  CD1 LEU A 136      53.330  64.220  70.740  1.00  0.00           C
ATOM   2156 HD11 LEU A 136      54.090  64.710  70.090  1.00  0.00           H
ATOM   2157 HD12 LEU A 136      52.900  65.040  71.350  1.00  0.00           H
ATOM   2158 HD13 LEU A 136      52.490  63.800  70.140  1.00  0.00           H
ATOM   2159  CD2 LEU A 136      54.870  62.260  70.690  1.00  0.00           C
ATOM   2160 HD21 LEU A 136      54.280  61.610  70.020  1.00  0.00           H
ATOM   2161 HD22 LEU A 136      55.410  61.490  71.270  1.00  0.00           H
ATOM   2162 HD23 LEU A 136      55.620  62.910  70.180  1.00  0.00           H
ATOM   2163  C   LEU A 136      53.070  63.680  74.610  1.00  0.00           C
ATOM   2164  O   LEU A 136      52.000  63.350  74.010  1.00  0.00           O
ATOM   2165  N   ASN A 137      53.220  63.240  75.920  1.00  0.00           N
ATOM   2166  HN  ASN A 137      54.090  63.510  76.320  1.00  0.00           H
ATOM   2167  CA  ASN A 137      52.150  62.580  76.690  1.00  0.00           C
ATOM   2168  HA  ASN A 137      51.720  61.810  76.070  1.00  0.00           H
ATOM   2169  CB  ASN A 137      52.630  61.760  77.900  1.00  0.00           C
ATOM   2170  HB1 ASN A 137      51.720  61.250  78.300  1.00  0.00           H
ATOM   2171  HB2 ASN A 137      53.090  62.420  78.660  1.00  0.00           H
ATOM   2172  CG  ASN A 137      53.670  60.690  77.560  1.00  0.00           C
ATOM   2173  OD1 ASN A 137      54.680  60.590  78.270  1.00  0.00           O
ATOM   2174  ND2 ASN A 137      53.580  59.990  76.400  1.00  0.00           N
ATOM   2175 HD21 ASN A 137      54.350  59.420  76.130  1.00  0.00           H
ATOM   2176 HD22 ASN A 137      52.720  60.080  75.890  1.00  0.00           H
ATOM   2177  C   ASN A 137      51.150  63.540  77.270  1.00  0.00           C
ATOM   2178  O   ASN A 137      50.010  63.200  77.480  1.00  0.00           O
ATOM   2179  N   LYS A 138      51.620  64.760  77.570  1.00  0.00           N
ATOM   2180  HN  LYS A 138      52.590  64.890  77.410  1.00  0.00           H
ATOM   2181  CA  LYS A 138      50.950  65.870  78.330  1.00  0.00           C
ATOM   2182  HA  LYS A 138      50.090  65.390  78.770  1.00  0.00           H
ATOM   2183  CB  LYS A 138      51.980  66.310  79.410  1.00  0.00           C
ATOM   2184  HB1 LYS A 138      51.350  67.030  79.970  1.00  0.00           H
ATOM   2185  HB2 LYS A 138      52.950  66.710  79.030  1.00  0.00           H
ATOM   2186  CG  LYS A 138      52.240  65.280  80.570  1.00  0.00           C
ATOM   2187  HG1 LYS A 138      52.970  65.760  81.250  1.00  0.00           H
ATOM   2188  HG2 LYS A 138      52.760  64.450  80.050  1.00  0.00           H
ATOM   2189  CD  LYS A 138      50.970  64.710  81.190  1.00  0.00           C
ATOM   2190  HD1 LYS A 138      50.410  64.000  80.550  1.00  0.00           H
ATOM   2191  HD2 LYS A 138      50.320  65.540  81.530  1.00  0.00           H
ATOM   2192  CE  LYS A 138      51.160  63.840  82.470  1.00  0.00           C
ATOM   2193  HE1 LYS A 138      51.880  64.310  83.170  1.00  0.00           H
ATOM   2194  HE2 LYS A 138      51.370  62.830  82.060  1.00  0.00           H
ATOM   2195  NZ  LYS A 138      49.900  63.890  83.200  1.00  0.00           N
ATOM   2196  HZ1 LYS A 138      49.020  63.940  82.640  1.00  0.00           H
ATOM   2197  HZ2 LYS A 138      50.060  64.770  83.730  1.00  0.00           H
ATOM   2198  HZ3 LYS A 138      49.850  63.160  83.930  1.00  0.00           H
ATOM   2199  C   LYS A 138      50.340  67.060  77.590  1.00  0.00           C
ATOM   2200  O   LYS A 138      50.150  68.140  78.170  1.00  0.00           O
ATOM   2201  N   ILE A 139      50.100  66.870  76.310  1.00  0.00           N
ATOM   2202  HN  ILE A 139      50.160  65.980  75.870  1.00  0.00           H
ATOM   2203  CA  ILE A 139      49.510  67.870  75.550  1.00  0.00           C
ATOM   2204  HA  ILE A 139      49.770  68.850  75.900  1.00  0.00           H
ATOM   2205  CB  ILE A 139      49.830  67.800  74.130  1.00  0.00           C
ATOM   2206  HB  ILE A 139      49.140  68.470  73.570  1.00  0.00           H
ATOM   2207  CG2 ILE A 139      51.190  68.410  73.930  1.00  0.00           C
ATOM   2208 HG21 ILE A 139      51.520  68.400  72.880  1.00  0.00           H
ATOM   2209 HG22 ILE A 139      51.900  67.860  74.590  1.00  0.00           H
ATOM   2210 HG23 ILE A 139      51.140  69.500  74.130  1.00  0.00           H
ATOM   2211  CG1 ILE A 139      49.840  66.360  73.670  1.00  0.00           C
ATOM   2212 HG11 ILE A 139      48.840  65.900  73.830  1.00  0.00           H
ATOM   2213 HG12 ILE A 139      50.560  65.710  74.200  1.00  0.00           H
ATOM   2214  CD  ILE A 139      50.270  66.180  72.170  1.00  0.00           C
ATOM   2215  HD1 ILE A 139      49.640  66.700  71.420  1.00  0.00           H
ATOM   2216  HD2 ILE A 139      50.190  65.120  71.830  1.00  0.00           H
ATOM   2217  HD3 ILE A 139      51.350  66.320  72.000  1.00  0.00           H
ATOM   2218  C   ILE A 139      47.970  67.740  75.710  1.00  0.00           C
ATOM   2219  O   ILE A 139      47.380  66.750  76.040  1.00  0.00           O
ATOM   2220  N   SER A 140      47.270  68.950  75.610  1.00  0.00           N
ATOM   2221  HN  SER A 140      47.730  69.830  75.470  1.00  0.00           H
ATOM   2222  CA  SER A 140      45.810  69.040  75.680  1.00  0.00           C
ATOM   2223  HA  SER A 140      45.520  68.540  76.590  1.00  0.00           H
ATOM   2224  CB  SER A 140      45.460  70.550  75.850  1.00  0.00           C
ATOM   2225  HB1 SER A 140      45.810  70.910  76.830  1.00  0.00           H
ATOM   2226  HB2 SER A 140      44.360  70.670  75.690  1.00  0.00           H
ATOM   2227  OG  SER A 140      46.030  71.360  74.840  1.00  0.00           O
ATOM   2228  HG1 SER A 140      46.960  71.450  75.090  1.00  0.00           H
ATOM   2229  C   SER A 140      45.070  68.480  74.580  1.00  0.00           C
ATOM   2230  O   SER A 140      45.590  68.110  73.540  1.00  0.00           O
ATOM   2231  N   ASN A 141      43.700  68.330  74.670  1.00  0.00           N
ATOM   2232  HN  ASN A 141      43.230  68.630  75.500  1.00  0.00           H
ATOM   2233  CA  ASN A 141      42.880  67.880  73.550  1.00  0.00           C
ATOM   2234  HA  ASN A 141      43.320  66.990  73.140  1.00  0.00           H
ATOM   2235  CB  ASN A 141      41.440  67.490  73.960  1.00  0.00           C
ATOM   2236  HB1 ASN A 141      40.810  67.170  73.090  1.00  0.00           H
ATOM   2237  HB2 ASN A 141      40.740  68.200  74.450  1.00  0.00           H
ATOM   2238  CG  ASN A 141      41.540  66.260  74.810  1.00  0.00           C
ATOM   2239  OD1 ASN A 141      42.520  65.470  74.820  1.00  0.00           O
ATOM   2240  ND2 ASN A 141      40.630  66.180  75.810  1.00  0.00           N
ATOM   2241 HD21 ASN A 141      40.570  65.370  76.390  1.00  0.00           H
ATOM   2242 HD22 ASN A 141      39.830  66.780  75.810  1.00  0.00           H
ATOM   2243  C   ASN A 141      42.830  68.720  72.300  1.00  0.00           C
ATOM   2244  O   ASN A 141      42.790  68.240  71.190  1.00  0.00           O
ATOM   2245  N   ARG A 142      42.840  70.110  72.530  1.00  0.00           N
ATOM   2246  HN  ARG A 142      42.620  70.420  73.440  1.00  0.00           H
ATOM   2247  CA  ARG A 142      43.040  71.000  71.420  1.00  0.00           C
ATOM   2248  HA  ARG A 142      42.350  70.720  70.640  1.00  0.00           H
ATOM   2249  CB  ARG A 142      42.830  72.440  71.920  1.00  0.00           C
ATOM   2250  HB1 ARG A 142      41.800  72.360  72.330  1.00  0.00           H
ATOM   2251  HB2 ARG A 142      42.920  73.130  71.050  1.00  0.00           H
ATOM   2252  CG  ARG A 142      43.770  73.000  72.980  1.00  0.00           C
ATOM   2253  HG1 ARG A 142      44.800  72.990  72.590  1.00  0.00           H
ATOM   2254  HG2 ARG A 142      43.850  72.270  73.820  1.00  0.00           H
ATOM   2255  CD  ARG A 142      43.340  74.340  73.510  1.00  0.00           C
ATOM   2256  HD1 ARG A 142      42.330  74.350  73.980  1.00  0.00           H
ATOM   2257  HD2 ARG A 142      43.330  75.080  72.690  1.00  0.00           H
ATOM   2258  NE  ARG A 142      44.340  74.850  74.460  1.00  0.00           N
ATOM   2259  HE  ARG A 142      44.880  75.640  74.200  1.00  0.00           H
ATOM   2260  CZ  ARG A 142      44.160  74.750  75.790  1.00  0.00           C
ATOM   2261  NH1 ARG A 142      43.470  73.800  76.380  1.00  0.00           N
ATOM   2262 HH11 ARG A 142      43.170  73.050  75.800  1.00  0.00           H
ATOM   2263 HH12 ARG A 142      43.500  73.640  77.380  1.00  0.00           H
ATOM   2264  NH2 ARG A 142      44.810  75.560  76.660  1.00  0.00           N
ATOM   2265 HH21 ARG A 142      45.450  76.250  76.320  1.00  0.00           H
ATOM   2266 HH22 ARG A 142      44.820  75.440  77.650  1.00  0.00           H
ATOM   2267  C   ARG A 142      44.320  70.940  70.650  1.00  0.00           C
ATOM   2268  O   ARG A 142      44.370  70.940  69.450  1.00  0.00           O
ATOM   2269  N   THR A 143      45.480  70.840  71.310  1.00  0.00           N
ATOM   2270  HN  THR A 143      45.610  70.790  72.300  1.00  0.00           H
ATOM   2271  CA  THR A 143      46.740  70.470  70.670  1.00  0.00           C
ATOM   2272  HA  THR A 143      46.950  71.140  69.840  1.00  0.00           H
ATOM   2273  CB  THR A 143      47.910  70.490  71.690  1.00  0.00           C
ATOM   2274  HB  THR A 143      47.510  70.020  72.610  1.00  0.00           H
ATOM   2275  OG1 THR A 143      48.110  71.870  71.960  1.00  0.00           O
ATOM   2276  HG1 THR A 143      48.720  71.840  72.700  1.00  0.00           H
ATOM   2277  CG2 THR A 143      49.210  69.750  71.280  1.00  0.00           C
ATOM   2278 HG21 THR A 143      49.140  68.660  71.080  1.00  0.00           H
ATOM   2279 HG22 THR A 143      49.930  69.970  72.080  1.00  0.00           H
ATOM   2280 HG23 THR A 143      49.710  70.150  70.350  1.00  0.00           H
ATOM   2281  C   THR A 143      46.710  69.210  69.940  1.00  0.00           C
ATOM   2282  O   THR A 143      47.270  69.170  68.820  1.00  0.00           O
ATOM   2283  N   ALA A 144      46.170  68.110  70.540  1.00  0.00           N
ATOM   2284  HN  ALA A 144      45.960  68.230  71.510  1.00  0.00           H
ATOM   2285  CA  ALA A 144      45.980  66.870  69.890  1.00  0.00           C
ATOM   2286  HA  ALA A 144      46.930  66.410  69.640  1.00  0.00           H
ATOM   2287  CB  ALA A 144      45.480  65.890  70.940  1.00  0.00           C
ATOM   2288  HB1 ALA A 144      46.270  65.940  71.720  1.00  0.00           H
ATOM   2289  HB2 ALA A 144      45.290  64.860  70.590  1.00  0.00           H
ATOM   2290  HB3 ALA A 144      44.530  66.360  71.290  1.00  0.00           H
ATOM   2291  C   ALA A 144      45.110  66.940  68.680  1.00  0.00           C
ATOM   2292  O   ALA A 144      45.510  66.380  67.670  1.00  0.00           O
ATOM   2293  N   ALA A 145      44.010  67.620  68.590  1.00  0.00           N
ATOM   2294  HN  ALA A 145      43.730  68.100  69.420  1.00  0.00           H
ATOM   2295  CA  ALA A 145      43.270  67.840  67.410  1.00  0.00           C
ATOM   2296  HA  ALA A 145      43.130  66.910  66.860  1.00  0.00           H
ATOM   2297  CB  ALA A 145      42.040  68.710  67.720  1.00  0.00           C
ATOM   2298  HB1 ALA A 145      41.340  68.740  66.860  1.00  0.00           H
ATOM   2299  HB2 ALA A 145      42.440  69.720  67.940  1.00  0.00           H
ATOM   2300  HB3 ALA A 145      41.430  68.310  68.550  1.00  0.00           H
ATOM   2301  C   ALA A 145      44.050  68.590  66.290  1.00  0.00           C
ATOM   2302  O   ALA A 145      43.840  68.260  65.080  1.00  0.00           O
ATOM   2303  N   ILE A 146      44.880  69.590  66.640  1.00  0.00           N
ATOM   2304  HN  ILE A 146      44.910  69.960  67.560  1.00  0.00           H
ATOM   2305  CA  ILE A 146      45.760  70.250  65.700  1.00  0.00           C
ATOM   2306  HA  ILE A 146      45.140  70.520  64.860  1.00  0.00           H
ATOM   2307  CB  ILE A 146      46.410  71.500  66.390  1.00  0.00           C
ATOM   2308  HB  ILE A 146      46.930  71.090  67.280  1.00  0.00           H
ATOM   2309  CG2 ILE A 146      47.410  72.050  65.300  1.00  0.00           C
ATOM   2310 HG21 ILE A 146      47.570  73.100  65.630  1.00  0.00           H
ATOM   2311 HG22 ILE A 146      46.860  72.080  64.330  1.00  0.00           H
ATOM   2312 HG23 ILE A 146      48.420  71.570  65.310  1.00  0.00           H
ATOM   2313  CG1 ILE A 146      45.370  72.550  66.840  1.00  0.00           C
ATOM   2314 HG11 ILE A 146      44.400  72.030  66.970  1.00  0.00           H
ATOM   2315 HG12 ILE A 146      45.170  73.160  65.940  1.00  0.00           H
ATOM   2316  CD  ILE A 146      45.850  73.380  67.990  1.00  0.00           C
ATOM   2317  HD1 ILE A 146      46.460  72.810  68.720  1.00  0.00           H
ATOM   2318  HD2 ILE A 146      45.010  73.890  68.500  1.00  0.00           H
ATOM   2319  HD3 ILE A 146      46.460  74.180  67.520  1.00  0.00           H
ATOM   2320  C   ILE A 146      46.840  69.330  65.090  1.00  0.00           C
ATOM   2321  O   ILE A 146      47.100  69.310  63.900  1.00  0.00           O
ATOM   2322  N   ILE A 147      47.440  68.470  65.950  1.00  0.00           N
ATOM   2323  HN  ILE A 147      47.270  68.470  66.930  1.00  0.00           H
ATOM   2324  CA  ILE A 147      48.360  67.410  65.500  1.00  0.00           C
ATOM   2325  HA  ILE A 147      49.160  67.710  64.850  1.00  0.00           H
ATOM   2326  CB  ILE A 147      48.940  66.640  66.740  1.00  0.00           C
ATOM   2327  HB  ILE A 147      48.150  66.300  67.440  1.00  0.00           H
ATOM   2328  CG2 ILE A 147      49.690  65.360  66.260  1.00  0.00           C
ATOM   2329 HG21 ILE A 147      50.290  65.500  65.340  1.00  0.00           H
ATOM   2330 HG22 ILE A 147      48.930  64.540  66.110  1.00  0.00           H
ATOM   2331 HG23 ILE A 147      50.450  64.990  66.980  1.00  0.00           H
ATOM   2332  CG1 ILE A 147      49.740  67.640  67.630  1.00  0.00           C
ATOM   2333 HG11 ILE A 147      49.880  67.240  68.660  1.00  0.00           H
ATOM   2334 HG12 ILE A 147      49.240  68.630  67.640  1.00  0.00           H
ATOM   2335  CD  ILE A 147      51.190  68.080  67.050  1.00  0.00           C
ATOM   2336  HD1 ILE A 147      51.700  67.120  66.860  1.00  0.00           H
ATOM   2337  HD2 ILE A 147      51.850  68.490  67.840  1.00  0.00           H
ATOM   2338  HD3 ILE A 147      51.130  68.770  66.170  1.00  0.00           H
ATOM   2339  C   ILE A 147      47.710  66.460  64.550  1.00  0.00           C
ATOM   2340  O   ILE A 147      48.260  66.090  63.490  1.00  0.00           O
ATOM   2341  N   SER A 148      46.440  66.070  64.910  1.00  0.00           N
ATOM   2342  HN  SER A 148      45.940  66.510  65.640  1.00  0.00           H
ATOM   2343  CA  SER A 148      45.600  65.160  64.140  1.00  0.00           C
ATOM   2344  HA  SER A 148      46.150  64.250  63.910  1.00  0.00           H
ATOM   2345  CB  SER A 148      44.230  64.890  64.770  1.00  0.00           C
ATOM   2346  HB1 SER A 148      43.540  64.200  64.240  1.00  0.00           H
ATOM   2347  HB2 SER A 148      43.680  65.850  64.920  1.00  0.00           H
ATOM   2348  OG  SER A 148      44.520  64.350  66.050  1.00  0.00           O
ATOM   2349  HG1 SER A 148      45.120  64.950  66.510  1.00  0.00           H
ATOM   2350  C   SER A 148      45.380  65.690  62.650  1.00  0.00           C
ATOM   2351  O   SER A 148      45.480  64.960  61.650  1.00  0.00           O
ATOM   2352  N   CYS A 149      45.170  67.050  62.530  1.00  0.00           N
ATOM   2353  HN  CYS A 149      45.080  67.660  63.320  1.00  0.00           H
ATOM   2354  CA  CYS A 149      45.290  67.790  61.210  1.00  0.00           C
ATOM   2355  HA  CYS A 149      44.720  67.350  60.410  1.00  0.00           H
ATOM   2356  CB  CYS A 149      44.690  69.160  61.420  1.00  0.00           C
ATOM   2357  HB1 CYS A 149      44.850  69.810  60.540  1.00  0.00           H
ATOM   2358  HB2 CYS A 149      45.170  69.660  62.290  1.00  0.00           H
ATOM   2359  SG  CYS A 149      42.940  68.990  61.800  1.00  0.00           S
ATOM   2360  HG1 CYS A 149      43.160  68.340  62.940  1.00  0.00           H
ATOM   2361  C   CYS A 149      46.620  67.940  60.540  1.00  0.00           C
ATOM   2362  O   CYS A 149      46.660  67.870  59.330  1.00  0.00           O
ATOM   2363  N   LEU A 150      47.810  68.070  61.200  1.00  0.00           N
ATOM   2364  HN  LEU A 150      47.780  68.150  62.200  1.00  0.00           H
ATOM   2365  CA  LEU A 150      49.100  67.910  60.510  1.00  0.00           C
ATOM   2366  HA  LEU A 150      49.250  68.560  59.670  1.00  0.00           H
ATOM   2367  CB  LEU A 150      50.230  68.300  61.510  1.00  0.00           C
ATOM   2368  HB1 LEU A 150      50.190  67.660  62.420  1.00  0.00           H
ATOM   2369  HB2 LEU A 150      50.010  69.330  61.870  1.00  0.00           H
ATOM   2370  CG  LEU A 150      51.700  68.280  61.050  1.00  0.00           C
ATOM   2371  HG  LEU A 150      51.700  68.570  59.980  1.00  0.00           H
ATOM   2372  CD1 LEU A 150      52.550  69.230  61.770  1.00  0.00           C
ATOM   2373 HD11 LEU A 150      52.720  69.060  62.850  1.00  0.00           H
ATOM   2374 HD12 LEU A 150      52.160  70.250  61.620  1.00  0.00           H
ATOM   2375 HD13 LEU A 150      53.560  69.230  61.290  1.00  0.00           H
ATOM   2376  CD2 LEU A 150      52.250  66.850  61.210  1.00  0.00           C
ATOM   2377 HD21 LEU A 150      51.770  66.110  60.520  1.00  0.00           H
ATOM   2378 HD22 LEU A 150      52.120  66.430  62.240  1.00  0.00           H
ATOM   2379 HD23 LEU A 150      53.310  66.960  60.900  1.00  0.00           H
ATOM   2380  C   LEU A 150      49.340  66.500  60.020  1.00  0.00           C
ATOM   2381  O   LEU A 150      49.800  66.320  58.880  1.00  0.00           O
ATOM   2382  N   LEU A 151      48.970  65.480  60.790  1.00  0.00           N
ATOM   2383  HN  LEU A 151      48.730  65.620  61.750  1.00  0.00           H
ATOM   2384  CA  LEU A 151      49.150  64.120  60.370  1.00  0.00           C
ATOM   2385  HA  LEU A 151      50.170  63.930  60.030  1.00  0.00           H
ATOM   2386  CB  LEU A 151      48.810  63.160  61.470  1.00  0.00           C
ATOM   2387  HB1 LEU A 151      48.900  62.110  61.100  1.00  0.00           H
ATOM   2388  HB2 LEU A 151      47.780  63.390  61.810  1.00  0.00           H
ATOM   2389  CG  LEU A 151      49.620  63.210  62.730  1.00  0.00           C
ATOM   2390  HG  LEU A 151      49.730  64.220  63.170  1.00  0.00           H
ATOM   2391  CD1 LEU A 151      48.980  62.390  63.860  1.00  0.00           C
ATOM   2392 HD11 LEU A 151      47.930  62.640  64.130  1.00  0.00           H
ATOM   2393 HD12 LEU A 151      49.540  62.430  64.820  1.00  0.00           H
ATOM   2394 HD13 LEU A 151      49.060  61.310  63.620  1.00  0.00           H
ATOM   2395  CD2 LEU A 151      51.120  62.790  62.480  1.00  0.00           C
ATOM   2396 HD21 LEU A 151      51.740  63.460  61.830  1.00  0.00           H
ATOM   2397 HD22 LEU A 151      51.090  61.770  62.030  1.00  0.00           H
ATOM   2398 HD23 LEU A 151      51.550  62.730  63.510  1.00  0.00           H
ATOM   2399  C   LEU A 151      48.270  63.740  59.110  1.00  0.00           C
ATOM   2400  O   LEU A 151      48.740  63.100  58.150  1.00  0.00           O
ATOM   2401  N   TRP A 152      46.980  64.170  59.190  1.00  0.00           N
ATOM   2402  HN  TRP A 152      46.700  64.650  60.020  1.00  0.00           H
ATOM   2403  CA  TRP A 152      45.990  64.100  58.010  1.00  0.00           C
ATOM   2404  HA  TRP A 152      45.830  63.090  57.650  1.00  0.00           H
ATOM   2405  CB  TRP A 152      44.460  64.620  58.300  1.00  0.00           C
ATOM   2406  HB1 TRP A 152      44.060  64.960  57.330  1.00  0.00           H
ATOM   2407  HB2 TRP A 152      44.550  65.580  58.840  1.00  0.00           H
ATOM   2408  CG  TRP A 152      43.580  63.640  59.070  1.00  0.00           C
ATOM   2409  CD1 TRP A 152      42.990  63.760  60.370  1.00  0.00           C
ATOM   2410  HD1 TRP A 152      42.870  64.690  60.900  1.00  0.00           H
ATOM   2411  NE1 TRP A 152      42.380  62.550  60.720  1.00  0.00           N
ATOM   2412  HE1 TRP A 152      42.160  62.390  61.660  1.00  0.00           H
ATOM   2413  CE2 TRP A 152      42.500  61.640  59.640  1.00  0.00           C
ATOM   2414  CD2 TRP A 152      43.300  62.260  58.660  1.00  0.00           C
ATOM   2415  CE3 TRP A 152      43.610  61.510  57.570  1.00  0.00           C
ATOM   2416  HE3 TRP A 152      44.270  61.880  56.810  1.00  0.00           H
ATOM   2417  CZ3 TRP A 152      43.120  60.210  57.410  1.00  0.00           C
ATOM   2418  HZ3 TRP A 152      43.300  59.670  56.490  1.00  0.00           H
ATOM   2419  CZ2 TRP A 152      42.020  60.380  59.540  1.00  0.00           C
ATOM   2420  HZ2 TRP A 152      41.360  59.950  60.290  1.00  0.00           H
ATOM   2421  CH2 TRP A 152      42.360  59.620  58.420  1.00  0.00           C
ATOM   2422  HH2 TRP A 152      42.030  58.610  58.230  1.00  0.00           H
ATOM   2423  C   TRP A 152      46.520  64.970  56.770  1.00  0.00           C
ATOM   2424  O   TRP A 152      46.400  64.580  55.620  1.00  0.00           O
ATOM   2425  N   GLY A 153      47.040  66.230  56.960  1.00  0.00           N
ATOM   2426  HN  GLY A 153      47.000  66.650  57.860  1.00  0.00           H
ATOM   2427  CA  GLY A 153      47.680  66.930  55.930  1.00  0.00           C
ATOM   2428  HA1 GLY A 153      47.970  67.880  56.360  1.00  0.00           H
ATOM   2429  HA2 GLY A 153      46.850  66.980  55.230  1.00  0.00           H
ATOM   2430  C   GLY A 153      48.740  66.200  55.200  1.00  0.00           C
ATOM   2431  O   GLY A 153      48.800  66.220  53.970  1.00  0.00           O
ATOM   2432  N   ILE A 154      49.620  65.510  55.950  1.00  0.00           N
ATOM   2433  HN  ILE A 154      49.650  65.590  56.940  1.00  0.00           H
ATOM   2434  CA  ILE A 154      50.760  64.810  55.380  1.00  0.00           C
ATOM   2435  HA  ILE A 154      51.150  65.440  54.590  1.00  0.00           H
ATOM   2436  CB  ILE A 154      51.820  64.630  56.500  1.00  0.00           C
ATOM   2437  HB  ILE A 154      51.240  64.300  57.390  1.00  0.00           H
ATOM   2438  CG2 ILE A 154      52.930  63.500  56.250  1.00  0.00           C
ATOM   2439 HG21 ILE A 154      53.570  63.730  55.370  1.00  0.00           H
ATOM   2440 HG22 ILE A 154      52.540  62.460  56.120  1.00  0.00           H
ATOM   2441 HG23 ILE A 154      53.660  63.390  57.080  1.00  0.00           H
ATOM   2442  CG1 ILE A 154      52.460  66.020  56.900  1.00  0.00           C
ATOM   2443 HG11 ILE A 154      53.000  65.890  57.870  1.00  0.00           H
ATOM   2444 HG12 ILE A 154      51.690  66.760  57.150  1.00  0.00           H
ATOM   2445  CD  ILE A 154      53.360  66.670  55.910  1.00  0.00           C
ATOM   2446  HD1 ILE A 154      54.310  66.100  55.780  1.00  0.00           H
ATOM   2447  HD2 ILE A 154      53.690  67.640  56.340  1.00  0.00           H
ATOM   2448  HD3 ILE A 154      53.000  66.750  54.860  1.00  0.00           H
ATOM   2449  C   ILE A 154      50.210  63.530  54.750  1.00  0.00           C
ATOM   2450  O   ILE A 154      50.740  63.150  53.640  1.00  0.00           O
ATOM   2451  N   THR A 155      49.150  62.910  55.250  1.00  0.00           N
ATOM   2452  HN  THR A 155      48.660  63.200  56.070  1.00  0.00           H
ATOM   2453  CA  THR A 155      48.620  61.720  54.620  1.00  0.00           C
ATOM   2454  HA  THR A 155      49.390  60.970  54.470  1.00  0.00           H
ATOM   2455  CB  THR A 155      47.540  61.090  55.520  1.00  0.00           C
ATOM   2456  HB  THR A 155      46.870  61.910  55.860  1.00  0.00           H
ATOM   2457  OG1 THR A 155      47.990  60.510  56.760  1.00  0.00           O
ATOM   2458  HG1 THR A 155      48.640  61.050  57.210  1.00  0.00           H
ATOM   2459  CG2 THR A 155      46.700  59.910  54.980  1.00  0.00           C
ATOM   2460 HG21 THR A 155      47.330  59.020  54.770  1.00  0.00           H
ATOM   2461 HG22 THR A 155      46.350  60.190  53.970  1.00  0.00           H
ATOM   2462 HG23 THR A 155      45.790  59.800  55.610  1.00  0.00           H
ATOM   2463  C   THR A 155      47.950  62.000  53.250  1.00  0.00           C
ATOM   2464  O   THR A 155      48.050  61.180  52.380  1.00  0.00           O
ATOM   2465  N   ILE A 156      47.310  63.210  53.030  1.00  0.00           N
ATOM   2466  HN  ILE A 156      47.130  63.810  53.810  1.00  0.00           H
ATOM   2467  CA  ILE A 156      46.890  63.690  51.720  1.00  0.00           C
ATOM   2468  HA  ILE A 156      46.350  62.880  51.270  1.00  0.00           H
ATOM   2469  CB  ILE A 156      46.040  64.960  51.720  1.00  0.00           C
ATOM   2470  HB  ILE A 156      46.610  65.780  52.210  1.00  0.00           H
ATOM   2471  CG2 ILE A 156      45.710  65.440  50.330  1.00  0.00           C
ATOM   2472 HG21 ILE A 156      45.310  64.590  49.740  1.00  0.00           H
ATOM   2473 HG22 ILE A 156      46.590  65.800  49.750  1.00  0.00           H
ATOM   2474 HG23 ILE A 156      44.940  66.250  50.310  1.00  0.00           H
ATOM   2475  CG1 ILE A 156      44.740  64.960  52.590  1.00  0.00           C
ATOM   2476 HG11 ILE A 156      44.310  65.980  52.580  1.00  0.00           H
ATOM   2477 HG12 ILE A 156      45.020  64.630  53.600  1.00  0.00           H
ATOM   2478  CD  ILE A 156      43.710  63.880  52.180  1.00  0.00           C
ATOM   2479  HD1 ILE A 156      43.180  64.030  51.210  1.00  0.00           H
ATOM   2480  HD2 ILE A 156      42.910  63.860  52.970  1.00  0.00           H
ATOM   2481  HD3 ILE A 156      44.190  62.880  52.260  1.00  0.00           H
ATOM   2482  C   ILE A 156      48.110  63.930  50.890  1.00  0.00           C
ATOM   2483  O   ILE A 156      48.210  63.630  49.740  1.00  0.00           O
ATOM   2484  N   GLY A 157      49.200  64.500  51.450  1.00  0.00           N
ATOM   2485  HN  GLY A 157      49.050  64.890  52.360  1.00  0.00           H
ATOM   2486  CA  GLY A 157      50.390  64.840  50.590  1.00  0.00           C
ATOM   2487  HA1 GLY A 157      51.130  65.300  51.230  1.00  0.00           H
ATOM   2488  HA2 GLY A 157      50.120  65.350  49.670  1.00  0.00           H
ATOM   2489  C   GLY A 157      51.120  63.620  50.080  1.00  0.00           C
ATOM   2490  O   GLY A 157      51.800  63.650  49.030  1.00  0.00           O
ATOM   2491  N   LEU A 158      51.090  62.460  50.720  1.00  0.00           N
ATOM   2492  HN  LEU A 158      50.670  62.360  51.630  1.00  0.00           H
ATOM   2493  CA  LEU A 158      51.750  61.310  50.250  1.00  0.00           C
ATOM   2494  HA  LEU A 158      52.630  61.620  49.730  1.00  0.00           H
ATOM   2495  CB  LEU A 158      52.300  60.400  51.390  1.00  0.00           C
ATOM   2496  HB1 LEU A 158      52.620  59.380  51.070  1.00  0.00           H
ATOM   2497  HB2 LEU A 158      51.380  60.230  51.980  1.00  0.00           H
ATOM   2498  CG  LEU A 158      53.260  61.100  52.440  1.00  0.00           C
ATOM   2499  HG  LEU A 158      52.950  62.160  52.550  1.00  0.00           H
ATOM   2500  CD1 LEU A 158      53.200  60.580  53.830  1.00  0.00           C
ATOM   2501 HD11 LEU A 158      53.960  61.160  54.380  1.00  0.00           H
ATOM   2502 HD12 LEU A 158      53.400  59.490  53.790  1.00  0.00           H
ATOM   2503 HD13 LEU A 158      52.180  60.730  54.260  1.00  0.00           H
ATOM   2504  CD2 LEU A 158      54.660  61.000  51.860  1.00  0.00           C
ATOM   2505 HD21 LEU A 158      55.370  61.370  52.630  1.00  0.00           H
ATOM   2506 HD22 LEU A 158      54.810  61.620  50.950  1.00  0.00           H
ATOM   2507 HD23 LEU A 158      54.990  60.000  51.500  1.00  0.00           H
ATOM   2508  C   LEU A 158      50.860  60.520  49.340  1.00  0.00           C
ATOM   2509  O   LEU A 158      51.210  59.390  49.050  1.00  0.00           O
ATOM   2510  N   THR A 159      49.690  61.080  48.920  1.00  0.00           N
ATOM   2511  HN  THR A 159      49.490  61.970  49.290  1.00  0.00           H
ATOM   2512  CA  THR A 159      48.750  60.510  47.970  1.00  0.00           C
ATOM   2513  HA  THR A 159      49.190  59.550  47.730  1.00  0.00           H
ATOM   2514  CB  THR A 159      47.270  60.340  48.520  1.00  0.00           C
ATOM   2515  HB  THR A 159      46.670  61.270  48.650  1.00  0.00           H
ATOM   2516  OG1 THR A 159      47.330  59.810  49.810  1.00  0.00           O
ATOM   2517  HG1 THR A 159      47.280  60.540  50.420  1.00  0.00           H
ATOM   2518  CG2 THR A 159      46.570  59.180  47.740  1.00  0.00           C
ATOM   2519 HG21 THR A 159      45.520  59.260  48.110  1.00  0.00           H
ATOM   2520 HG22 THR A 159      47.000  58.230  48.100  1.00  0.00           H
ATOM   2521 HG23 THR A 159      46.470  59.290  46.640  1.00  0.00           H
ATOM   2522  C   THR A 159      48.830  61.270  46.690  1.00  0.00           C
ATOM   2523  O   THR A 159      48.210  60.900  45.680  1.00  0.00           O
ATOM   2524  N   VAL A 160      49.570  62.410  46.670  1.00  0.00           N
ATOM   2525  HN  VAL A 160      50.210  62.610  47.410  1.00  0.00           H
ATOM   2526  CA  VAL A 160      49.700  63.230  45.500  1.00  0.00           C
ATOM   2527  HA  VAL A 160      48.680  63.320  45.150  1.00  0.00           H
ATOM   2528  CB  VAL A 160      50.200  64.660  45.800  1.00  0.00           C
ATOM   2529  HB  VAL A 160      51.220  64.560  46.210  1.00  0.00           H
ATOM   2530  CG1 VAL A 160      50.120  65.540  44.510  1.00  0.00           C
ATOM   2531 HG11 VAL A 160      50.060  66.620  44.760  1.00  0.00           H
ATOM   2532 HG12 VAL A 160      49.170  65.280  43.980  1.00  0.00           H
ATOM   2533 HG13 VAL A 160      50.990  65.320  43.850  1.00  0.00           H
ATOM   2534  CG2 VAL A 160      49.230  65.400  46.750  1.00  0.00           C
ATOM   2535 HG21 VAL A 160      49.630  66.430  46.840  1.00  0.00           H
ATOM   2536 HG22 VAL A 160      49.120  64.850  47.720  1.00  0.00           H
ATOM   2537 HG23 VAL A 160      48.210  65.430  46.350  1.00  0.00           H
ATOM   2538  C   VAL A 160      50.520  62.440  44.330  1.00  0.00           C
ATOM   2539  O   VAL A 160      50.190  62.350  43.140  1.00  0.00           O
ATOM   2540  N   HSD A 161      51.540  61.780  44.700  1.00  0.00           N
ATOM   2541  HN  HSD A 161      51.680  61.790  45.690  1.00  0.00           H
ATOM   2542  CA  HSD A 161      52.290  60.770  43.840  1.00  0.00           C
ATOM   2543  HA  HSD A 161      52.790  61.350  43.090  1.00  0.00           H
ATOM   2544  CB  HSD A 161      53.390  60.030  44.720  1.00  0.00           C
ATOM   2545  HB1 HSD A 161      53.060  59.570  45.680  1.00  0.00           H
ATOM   2546  HB2 HSD A 161      54.030  60.880  45.030  1.00  0.00           H
ATOM   2547  ND1 HSD A 161      55.350  59.020  43.510  1.00  0.00           N
ATOM   2548  HD1 HSD A 161      55.820  59.890  43.480  1.00  0.00           H
ATOM   2549  CG  HSD A 161      54.080  58.910  44.130  1.00  0.00           C
ATOM   2550  CE1 HSD A 161      55.860  57.800  43.280  1.00  0.00           C
ATOM   2551  HE1 HSD A 161      56.910  57.610  43.040  1.00  0.00           H
ATOM   2552  NE2 HSD A 161      54.980  56.880  43.690  1.00  0.00           N
ATOM   2553  CD2 HSD A 161      53.970  57.590  44.290  1.00  0.00           C
ATOM   2554  HD2 HSD A 161      53.240  56.930  44.750  1.00  0.00           H
ATOM   2555  C   HSD A 161      51.410  59.790  43.120  1.00  0.00           C
ATOM   2556  O   HSD A 161      51.520  59.650  41.890  1.00  0.00           O
ATOM   2557  N   LEU A 162      50.490  59.130  43.770  1.00  0.00           N
ATOM   2558  HN  LEU A 162      50.460  59.150  44.760  1.00  0.00           H
ATOM   2559  CA  LEU A 162      49.550  58.130  43.190  1.00  0.00           C
ATOM   2560  HA  LEU A 162      50.010  57.310  42.660  1.00  0.00           H
ATOM   2561  CB  LEU A 162      48.660  57.520  44.350  1.00  0.00           C
ATOM   2562  HB1 LEU A 162      48.220  58.380  44.900  1.00  0.00           H
ATOM   2563  HB2 LEU A 162      49.370  57.030  45.060  1.00  0.00           H
ATOM   2564  CG  LEU A 162      47.510  56.550  44.050  1.00  0.00           C
ATOM   2565  HG  LEU A 162      47.400  55.920  44.950  1.00  0.00           H
ATOM   2566  CD1 LEU A 162      46.200  57.190  43.750  1.00  0.00           C
ATOM   2567 HD11 LEU A 162      45.990  57.930  44.550  1.00  0.00           H
ATOM   2568 HD12 LEU A 162      45.390  56.420  43.850  1.00  0.00           H
ATOM   2569 HD13 LEU A 162      46.150  57.560  42.700  1.00  0.00           H
ATOM   2570  CD2 LEU A 162      47.900  55.540  42.910  1.00  0.00           C
ATOM   2571 HD21 LEU A 162      48.180  56.020  41.940  1.00  0.00           H
ATOM   2572 HD22 LEU A 162      47.150  54.740  42.810  1.00  0.00           H
ATOM   2573 HD23 LEU A 162      48.830  55.080  43.330  1.00  0.00           H
ATOM   2574  C   LEU A 162      48.690  58.880  42.200  1.00  0.00           C
ATOM   2575  O   LEU A 162      48.310  58.380  41.150  1.00  0.00           O
ATOM   2576  N   LEU A 163      48.250  60.110  42.520  1.00  0.00           N
ATOM   2577  HN  LEU A 163      48.570  60.490  43.390  1.00  0.00           H
ATOM   2578  CA  LEU A 163      47.260  60.870  41.810  1.00  0.00           C
ATOM   2579  HA  LEU A 163      46.380  60.290  41.550  1.00  0.00           H
ATOM   2580  CB  LEU A 163      46.750  62.190  42.560  1.00  0.00           C
ATOM   2581  HB1 LEU A 163      47.540  62.920  42.870  1.00  0.00           H
ATOM   2582  HB2 LEU A 163      46.300  61.790  43.490  1.00  0.00           H
ATOM   2583  CG  LEU A 163      45.610  63.110  41.910  1.00  0.00           C
ATOM   2584  HG  LEU A 163      45.960  63.200  40.860  1.00  0.00           H
ATOM   2585  CD1 LEU A 163      44.260  62.410  42.030  1.00  0.00           C
ATOM   2586 HD11 LEU A 163      43.780  62.310  43.040  1.00  0.00           H
ATOM   2587 HD12 LEU A 163      44.490  61.350  41.760  1.00  0.00           H
ATOM   2588 HD13 LEU A 163      43.570  62.960  41.360  1.00  0.00           H
ATOM   2589  CD2 LEU A 163      45.530  64.540  42.380  1.00  0.00           C
ATOM   2590 HD21 LEU A 163      44.900  65.160  41.700  1.00  0.00           H
ATOM   2591 HD22 LEU A 163      46.570  64.930  42.520  1.00  0.00           H
ATOM   2592 HD23 LEU A 163      45.050  64.630  43.380  1.00  0.00           H
ATOM   2593  C   LEU A 163      47.770  61.210  40.420  1.00  0.00           C
ATOM   2594  O   LEU A 163      47.000  61.210  39.460  1.00  0.00           O
ATOM   2595  N   LYS A 164      49.090  61.420  40.340  1.00  0.00           N
ATOM   2596  HN  LYS A 164      49.690  61.630  41.100  1.00  0.00           H
ATOM   2597  CA  LYS A 164      49.690  61.720  39.120  1.00  0.00           C
ATOM   2598  HA  LYS A 164      48.990  62.260  38.500  1.00  0.00           H
ATOM   2599  CB  LYS A 164      50.790  62.740  39.530  1.00  0.00           C
ATOM   2600  HB1 LYS A 164      51.450  63.050  38.690  1.00  0.00           H
ATOM   2601  HB2 LYS A 164      51.560  62.420  40.260  1.00  0.00           H
ATOM   2602  CG  LYS A 164      50.310  64.090  40.220  1.00  0.00           C
ATOM   2603  HG1 LYS A 164      51.120  64.830  40.280  1.00  0.00           H
ATOM   2604  HG2 LYS A 164      50.200  63.910  41.310  1.00  0.00           H
ATOM   2605  CD  LYS A 164      49.060  64.720  39.580  1.00  0.00           C
ATOM   2606  HD1 LYS A 164      48.240  63.970  39.600  1.00  0.00           H
ATOM   2607  HD2 LYS A 164      49.260  64.850  38.490  1.00  0.00           H
ATOM   2608  CE  LYS A 164      48.620  66.070  40.200  1.00  0.00           C
ATOM   2609  HE1 LYS A 164      49.430  66.750  40.550  1.00  0.00           H
ATOM   2610  HE2 LYS A 164      47.880  65.830  41.000  1.00  0.00           H
ATOM   2611  NZ  LYS A 164      47.830  66.860  39.270  1.00  0.00           N
ATOM   2612  HZ1 LYS A 164      47.370  67.660  39.750  1.00  0.00           H
ATOM   2613  HZ2 LYS A 164      47.060  66.350  38.800  1.00  0.00           H
ATOM   2614  HZ3 LYS A 164      48.450  67.190  38.510  1.00  0.00           H
ATOM   2615  C   LYS A 164      50.300  60.520  38.340  1.00  0.00           C
ATOM   2616  O   LYS A 164      51.050  60.640  37.370  1.00  0.00           O
ATOM   2617  N   LYS A 165      49.920  59.270  38.690  1.00  0.00           N
ATOM   2618  HN  LYS A 165      49.340  59.340  39.490  1.00  0.00           H
ATOM   2619  CA  LYS A 165      50.110  58.050  37.910  1.00  0.00           C
ATOM   2620  HA  LYS A 165      51.090  58.010  37.470  1.00  0.00           H
ATOM   2621  CB  LYS A 165      50.170  56.710  38.750  1.00  0.00           C
ATOM   2622  HB1 LYS A 165      50.260  55.910  38.010  1.00  0.00           H
ATOM   2623  HB2 LYS A 165      49.160  56.650  39.210  1.00  0.00           H
ATOM   2624  CG  LYS A 165      51.270  56.780  39.810  1.00  0.00           C
ATOM   2625  HG1 LYS A 165      51.250  57.650  40.520  1.00  0.00           H
ATOM   2626  HG2 LYS A 165      52.210  56.930  39.250  1.00  0.00           H
ATOM   2627  CD  LYS A 165      51.390  55.530  40.580  1.00  0.00           C
ATOM   2628  HD1 LYS A 165      51.170  54.730  39.840  1.00  0.00           H
ATOM   2629  HD2 LYS A 165      50.570  55.380  41.320  1.00  0.00           H
ATOM   2630  CE  LYS A 165      52.580  55.340  41.450  1.00  0.00           C
ATOM   2631  HE1 LYS A 165      52.690  54.360  41.970  1.00  0.00           H
ATOM   2632  HE2 LYS A 165      52.690  56.120  42.240  1.00  0.00           H
ATOM   2633  NZ  LYS A 165      53.860  55.430  40.650  1.00  0.00           N
ATOM   2634  HZ1 LYS A 165      54.210  56.410  40.650  1.00  0.00           H
ATOM   2635  HZ2 LYS A 165      53.830  55.060  39.690  1.00  0.00           H
ATOM   2636  HZ3 LYS A 165      54.570  54.830  41.140  1.00  0.00           H
ATOM   2637  C   LYS A 165      49.120  57.770  36.740  1.00  0.00           C
ATOM   2638  O   LYS A 165      47.950  58.000  36.880  1.00  0.00           O
ATOM   2639  N   LYS A 166      49.620  57.350  35.530  1.00  0.00           N
ATOM   2640  HN  LYS A 166      50.580  57.120  35.370  1.00  0.00           H
ATOM   2641  CA  LYS A 166      48.830  57.350  34.290  1.00  0.00           C
ATOM   2642  HA  LYS A 166      48.060  58.100  34.270  1.00  0.00           H
ATOM   2643  CB  LYS A 166      49.870  57.710  33.080  1.00  0.00           C
ATOM   2644  HB1 LYS A 166      50.480  56.800  32.900  1.00  0.00           H
ATOM   2645  HB2 LYS A 166      50.520  58.520  33.470  1.00  0.00           H
ATOM   2646  CG  LYS A 166      49.260  58.190  31.740  1.00  0.00           C
ATOM   2647  HG1 LYS A 166      48.380  57.560  31.480  1.00  0.00           H
ATOM   2648  HG2 LYS A 166      50.080  58.090  31.000  1.00  0.00           H
ATOM   2649  CD  LYS A 166      48.860  59.690  31.720  1.00  0.00           C
ATOM   2650  HD1 LYS A 166      49.760  60.350  31.680  1.00  0.00           H
ATOM   2651  HD2 LYS A 166      48.220  59.950  32.590  1.00  0.00           H
ATOM   2652  CE  LYS A 166      48.080  60.190  30.480  1.00  0.00           C
ATOM   2653  HE1 LYS A 166      48.100  61.300  30.400  1.00  0.00           H
ATOM   2654  HE2 LYS A 166      47.050  59.810  30.540  1.00  0.00           H
ATOM   2655  NZ  LYS A 166      48.730  59.720  29.290  1.00  0.00           N
ATOM   2656  HZ1 LYS A 166      48.670  58.690  29.410  1.00  0.00           H
ATOM   2657  HZ2 LYS A 166      49.770  59.860  29.320  1.00  0.00           H
ATOM   2658  HZ3 LYS A 166      48.300  60.040  28.400  1.00  0.00           H
ATOM   2659  C   LYS A 166      48.180  55.980  34.070  1.00  0.00           C
ATOM   2660  O   LYS A 166      47.570  55.750  33.010  1.00  0.00           O
ATOM   2661  N   MET A 167      48.210  55.070  34.950  1.00  0.00           N
ATOM   2662  HN  MET A 167      48.590  55.310  35.840  1.00  0.00           H
ATOM   2663  CA  MET A 167      47.680  53.760  34.750  1.00  0.00           C
ATOM   2664  HA  MET A 167      48.220  53.390  33.900  1.00  0.00           H
ATOM   2665  CB  MET A 167      48.150  52.850  35.940  1.00  0.00           C
ATOM   2666  HB1 MET A 167      47.590  51.890  35.940  1.00  0.00           H
ATOM   2667  HB2 MET A 167      47.910  53.260  36.950  1.00  0.00           H
ATOM   2668  CG  MET A 167      49.670  52.570  36.020  1.00  0.00           C
ATOM   2669  HG1 MET A 167      49.950  52.210  37.040  1.00  0.00           H
ATOM   2670  HG2 MET A 167      50.190  53.550  35.930  1.00  0.00           H
ATOM   2671  SD  MET A 167      50.360  51.310  34.850  1.00  0.00           S
ATOM   2672  CE  MET A 167      49.690  49.750  35.420  1.00  0.00           C
ATOM   2673  HE1 MET A 167      48.730  49.920  35.950  1.00  0.00           H
ATOM   2674  HE2 MET A 167      50.430  49.260  36.090  1.00  0.00           H
ATOM   2675  HE3 MET A 167      49.440  49.120  34.540  1.00  0.00           H
ATOM   2676  C   MET A 167      46.150  53.690  34.490  1.00  0.00           C
ATOM   2677  O   MET A 167      45.830  52.990  33.560  1.00  0.00           O
ATOM   2678  N   PRO A 168      45.220  54.340  35.090  1.00  0.00           N
ATOM   2679  CD  PRO A 168      45.410  54.950  36.420  1.00  0.00           C
ATOM   2680  HD1 PRO A 168      46.100  55.810  36.300  1.00  0.00           H
ATOM   2681  HD2 PRO A 168      45.870  54.260  37.150  1.00  0.00           H
ATOM   2682  CA  PRO A 168      43.820  54.350  34.700  1.00  0.00           C
ATOM   2683  HA  PRO A 168      43.570  53.490  34.110  1.00  0.00           H
ATOM   2684  CB  PRO A 168      43.100  54.500  36.000  1.00  0.00           C
ATOM   2685  HB1 PRO A 168      42.920  53.540  36.550  1.00  0.00           H
ATOM   2686  HB2 PRO A 168      42.130  55.010  35.950  1.00  0.00           H
ATOM   2687  CG  PRO A 168      44.070  55.320  36.870  1.00  0.00           C
ATOM   2688  HG1 PRO A 168      43.800  56.370  36.600  1.00  0.00           H
ATOM   2689  HG2 PRO A 168      43.820  55.210  37.950  1.00  0.00           H
ATOM   2690  C   PRO A 168      43.630  55.480  33.730  1.00  0.00           C
ATOM   2691  O   PRO A 168      42.500  56.010  33.740  1.00  0.00           O
ATOM   2692  N   ILE A 169      44.630  55.750  32.910  1.00  0.00           N
ATOM   2693  HN  ILE A 169      45.480  55.240  32.980  1.00  0.00           H
ATOM   2694  CA  ILE A 169      44.700  56.990  32.100  1.00  0.00           C
ATOM   2695  HA  ILE A 169      43.670  57.330  32.000  1.00  0.00           H
ATOM   2696  CB  ILE A 169      45.410  58.200  32.720  1.00  0.00           C
ATOM   2697  HB  ILE A 169      46.510  58.080  32.600  1.00  0.00           H
ATOM   2698  CG2 ILE A 169      45.040  59.510  32.000  1.00  0.00           C
ATOM   2699 HG21 ILE A 169      43.980  59.830  32.200  1.00  0.00           H
ATOM   2700 HG22 ILE A 169      45.040  59.340  30.910  1.00  0.00           H
ATOM   2701 HG23 ILE A 169      45.800  60.290  32.220  1.00  0.00           H
ATOM   2702  CG1 ILE A 169      45.000  58.230  34.230  1.00  0.00           C
ATOM   2703 HG11 ILE A 169      45.600  57.460  34.760  1.00  0.00           H
ATOM   2704 HG12 ILE A 169      43.900  58.300  34.360  1.00  0.00           H
ATOM   2705  CD  ILE A 169      45.500  59.560  34.980  1.00  0.00           C
ATOM   2706  HD1 ILE A 169      45.190  60.490  34.450  1.00  0.00           H
ATOM   2707  HD2 ILE A 169      46.600  59.690  34.930  1.00  0.00           H
ATOM   2708  HD3 ILE A 169      45.220  59.520  36.050  1.00  0.00           H
ATOM   2709  C   ILE A 169      45.160  56.550  30.640  1.00  0.00           C
ATOM   2710  O   ILE A 169      46.130  57.040  30.100  1.00  0.00           O
ATOM   2711  N   GLN A 170      44.420  55.630  30.020  1.00  0.00           N
ATOM   2712  HN  GLN A 170      43.670  55.230  30.560  1.00  0.00           H
ATOM   2713  CA  GLN A 170      44.750  55.110  28.720  1.00  0.00           C
ATOM   2714  HA  GLN A 170      45.750  54.690  28.730  1.00  0.00           H
ATOM   2715  CB  GLN A 170      43.810  53.880  28.470  1.00  0.00           C
ATOM   2716  HB1 GLN A 170      43.740  53.780  27.360  1.00  0.00           H
ATOM   2717  HB2 GLN A 170      42.860  54.190  28.950  1.00  0.00           H
ATOM   2718  CG  GLN A 170      44.170  52.470  29.050  1.00  0.00           C
ATOM   2719  HG1 GLN A 170      45.030  52.040  28.480  1.00  0.00           H
ATOM   2720  HG2 GLN A 170      43.290  51.790  28.980  1.00  0.00           H
ATOM   2721  CD  GLN A 170      44.540  52.650  30.530  1.00  0.00           C
ATOM   2722  OE1 GLN A 170      43.720  52.470  31.450  1.00  0.00           O
ATOM   2723  NE2 GLN A 170      45.920  52.740  30.800  1.00  0.00           N
ATOM   2724 HE21 GLN A 170      46.110  52.770  31.790  1.00  0.00           H
ATOM   2725 HE22 GLN A 170      46.570  52.950  30.070  1.00  0.00           H
ATOM   2726  C   GLN A 170      44.790  56.040  27.600  1.00  0.00           C
ATOM   2727  O   GLN A 170      43.820  56.770  27.450  1.00  0.00           O
ATOM   2728  N   ASN A 171      45.840  55.880  26.730  1.00  0.00           N
ATOM   2729  HN  ASN A 171      46.470  55.140  26.960  1.00  0.00           H
ATOM   2730  CA  ASN A 171      46.080  56.580  25.440  1.00  0.00           C
ATOM   2731  HA  ASN A 171      45.920  57.640  25.500  1.00  0.00           H
ATOM   2732  CB  ASN A 171      47.530  56.450  24.940  1.00  0.00           C
ATOM   2733  HB1 ASN A 171      47.660  56.750  23.870  1.00  0.00           H
ATOM   2734  HB2 ASN A 171      47.790  55.370  25.040  1.00  0.00           H
ATOM   2735  CG  ASN A 171      48.540  57.300  25.710  1.00  0.00           C
ATOM   2736  OD1 ASN A 171      48.060  58.160  26.350  1.00  0.00           O
ATOM   2737  ND2 ASN A 171      49.910  56.940  25.780  1.00  0.00           N
ATOM   2738 HD21 ASN A 171      50.260  56.230  25.150  1.00  0.00           H
ATOM   2739 HD22 ASN A 171      50.520  57.550  26.280  1.00  0.00           H
ATOM   2740  C   ASN A 171      45.100  55.960  24.380  1.00  0.00           C
ATOM   2741  O   ASN A 171      45.070  54.700  24.230  1.00  0.00           O
ATOM   2742  N   GLY A 172      44.150  56.760  23.820  1.00  0.00           N
ATOM   2743  HN  GLY A 172      44.140  57.750  24.040  1.00  0.00           H
ATOM   2744  CA  GLY A 172      43.100  56.280  22.960  1.00  0.00           C
ATOM   2745  HA1 GLY A 172      43.560  55.560  22.290  1.00  0.00           H
ATOM   2746  HA2 GLY A 172      42.810  57.070  22.290  1.00  0.00           H
ATOM   2747  C   GLY A 172      41.930  55.710  23.700  1.00  0.00           C
ATOM   2748  O   GLY A 172      41.280  54.790  23.190  1.00  0.00           O
ATOM   2749  N   GLY A 173      41.710  56.150  24.920  1.00  0.00           N
ATOM   2750  HN  GLY A 173      42.320  56.760  25.400  1.00  0.00           H
ATOM   2751  CA  GLY A 173      40.470  55.810  25.680  1.00  0.00           C
ATOM   2752  HA1 GLY A 173      39.540  55.960  25.160  1.00  0.00           H
ATOM   2753  HA2 GLY A 173      40.470  56.450  26.550  1.00  0.00           H
ATOM   2754  C   GLY A 173      40.500  54.440  26.370  1.00  0.00           C
ATOM   2755  O   GLY A 173      41.400  53.590  26.220  1.00  0.00           O
ATOM   2756  N   ALA A 174      39.330  54.150  27.020  1.00  0.00           N
ATOM   2757  HN  ALA A 174      38.630  54.860  27.150  1.00  0.00           H
ATOM   2758  CA  ALA A 174      38.960  52.820  27.400  1.00  0.00           C
ATOM   2759  HA  ALA A 174      37.930  52.810  27.710  1.00  0.00           H
ATOM   2760  CB  ALA A 174      39.030  51.780  26.210  1.00  0.00           C
ATOM   2761  HB1 ALA A 174      38.680  50.780  26.550  1.00  0.00           H
ATOM   2762  HB2 ALA A 174      40.080  51.680  25.850  1.00  0.00           H
ATOM   2763  HB3 ALA A 174      38.460  52.210  25.350  1.00  0.00           H
ATOM   2764  C   ALA A 174      39.730  52.460  28.630  1.00  0.00           C
ATOM   2765  O   ALA A 174      40.410  51.460  28.720  1.00  0.00           O
ATOM   2766  N   ASN A 175      39.550  53.250  29.730  1.00  0.00           N
ATOM   2767  HN  ASN A 175      38.820  53.920  29.750  1.00  0.00           H
ATOM   2768  CA  ASN A 175      40.380  53.060  30.980  1.00  0.00           C
ATOM   2769  HA  ASN A 175      41.380  53.030  30.590  1.00  0.00           H
ATOM   2770  CB  ASN A 175      40.170  54.200  32.070  1.00  0.00           C
ATOM   2771  HB1 ASN A 175      41.040  54.100  32.750  1.00  0.00           H
ATOM   2772  HB2 ASN A 175      39.260  54.030  32.680  1.00  0.00           H
ATOM   2773  CG  ASN A 175      40.180  55.640  31.510  1.00  0.00           C
ATOM   2774  OD1 ASN A 175      41.050  56.100  30.740  1.00  0.00           O
ATOM   2775  ND2 ASN A 175      39.100  56.380  31.980  1.00  0.00           N
ATOM   2776 HD21 ASN A 175      38.380  55.910  32.480  1.00  0.00           H
ATOM   2777 HD22 ASN A 175      38.950  57.320  31.690  1.00  0.00           H
ATOM   2778  C   ASN A 175      40.170  51.710  31.650  1.00  0.00           C
ATOM   2779  O   ASN A 175      39.030  51.430  32.120  1.00  0.00           O
ATOM   2780  N   LEU A 176      41.220  50.930  31.750  1.00  0.00           N
ATOM   2781  HN  LEU A 176      42.130  51.330  31.580  1.00  0.00           H
ATOM   2782  CA  LEU A 176      41.350  49.680  32.460  1.00  0.00           C
ATOM   2783  HA  LEU A 176      40.400  49.170  32.360  1.00  0.00           H
ATOM   2784  CB  LEU A 176      42.510  48.830  31.980  1.00  0.00           C
ATOM   2785  HB1 LEU A 176      43.500  49.030  32.440  1.00  0.00           H
ATOM   2786  HB2 LEU A 176      42.670  49.020  30.900  1.00  0.00           H
ATOM   2787  CG  LEU A 176      42.260  47.290  32.200  1.00  0.00           C
ATOM   2788  HG  LEU A 176      41.850  47.060  33.210  1.00  0.00           H
ATOM   2789  CD1 LEU A 176      41.300  46.720  31.080  1.00  0.00           C
ATOM   2790 HD11 LEU A 176      40.310  47.220  31.210  1.00  0.00           H
ATOM   2791 HD12 LEU A 176      41.050  45.660  31.280  1.00  0.00           H
ATOM   2792 HD13 LEU A 176      41.720  46.830  30.060  1.00  0.00           H
ATOM   2793  CD2 LEU A 176      43.510  46.450  32.210  1.00  0.00           C
ATOM   2794 HD21 LEU A 176      43.200  45.380  32.330  1.00  0.00           H
ATOM   2795 HD22 LEU A 176      44.150  46.810  33.040  1.00  0.00           H
ATOM   2796 HD23 LEU A 176      44.170  46.440  31.320  1.00  0.00           H
ATOM   2797  C   LEU A 176      41.460  50.040  33.930  1.00  0.00           C
ATOM   2798  O   LEU A 176      42.150  50.970  34.380  1.00  0.00           O
ATOM   2799  N   CYS A 177      40.780  49.330  34.830  1.00  0.00           N
ATOM   2800  HN  CYS A 177      40.110  48.670  34.480  1.00  0.00           H
ATOM   2801  CA  CYS A 177      40.840  49.480  36.270  1.00  0.00           C
ATOM   2802  HA  CYS A 177      41.170  50.490  36.450  1.00  0.00           H
ATOM   2803  CB  CYS A 177      39.370  49.240  36.780  1.00  0.00           C
ATOM   2804  HB1 CYS A 177      39.050  48.190  36.620  1.00  0.00           H
ATOM   2805  HB2 CYS A 177      38.760  49.940  36.170  1.00  0.00           H
ATOM   2806  SG  CYS A 177      39.230  49.650  38.590  1.00  0.00           S
ATOM   2807  C   CYS A 177      41.920  48.640  36.960  1.00  0.00           C
ATOM   2808  O   CYS A 177      41.690  47.700  37.640  1.00  0.00           O
ATOM   2809  N   SER A 178      43.160  49.100  36.630  1.00  0.00           N
ATOM   2810  HN  SER A 178      43.250  49.940  36.110  1.00  0.00           H
ATOM   2811  CA  SER A 178      44.350  48.450  37.000  1.00  0.00           C
ATOM   2812  HA  SER A 178      44.160  47.690  37.760  1.00  0.00           H
ATOM   2813  CB  SER A 178      45.000  47.680  35.810  1.00  0.00           C
ATOM   2814  HB1 SER A 178      44.100  47.540  35.190  1.00  0.00           H
ATOM   2815  HB2 SER A 178      45.440  46.700  36.080  1.00  0.00           H
ATOM   2816  OG  SER A 178      45.960  48.360  35.040  1.00  0.00           O
ATOM   2817  HG1 SER A 178      45.540  49.160  34.730  1.00  0.00           H
ATOM   2818  C   SER A 178      45.290  49.460  37.660  1.00  0.00           C
ATOM   2819  O   SER A 178      44.990  50.650  37.680  1.00  0.00           O
ATOM   2820  N   SER A 179      46.390  49.040  38.320  1.00  0.00           N
ATOM   2821  HN  SER A 179      46.420  48.060  38.470  1.00  0.00           H
ATOM   2822  CA  SER A 179      47.470  49.920  38.690  1.00  0.00           C
ATOM   2823  HA  SER A 179      47.670  50.470  37.780  1.00  0.00           H
ATOM   2824  CB  SER A 179      47.090  50.990  39.830  1.00  0.00           C
ATOM   2825  HB1 SER A 179      47.970  51.400  40.360  1.00  0.00           H
ATOM   2826  HB2 SER A 179      46.580  50.560  40.720  1.00  0.00           H
ATOM   2827  OG  SER A 179      46.260  52.050  39.430  1.00  0.00           O
ATOM   2828  HG1 SER A 179      45.560  51.580  38.960  1.00  0.00           H
ATOM   2829  C   SER A 179      48.740  49.300  39.150  1.00  0.00           C
ATOM   2830  O   SER A 179      49.650  50.030  39.640  1.00  0.00           O
ATOM   2831  N   PHE A 180      48.890  48.030  38.970  1.00  0.00           N
ATOM   2832  HN  PHE A 180      48.290  47.540  38.340  1.00  0.00           H
ATOM   2833  CA  PHE A 180      49.850  47.210  39.740  1.00  0.00           C
ATOM   2834  HA  PHE A 180      50.540  47.950  40.080  1.00  0.00           H
ATOM   2835  CB  PHE A 180      49.100  46.350  40.790  1.00  0.00           C
ATOM   2836  HB1 PHE A 180      49.790  45.630  41.270  1.00  0.00           H
ATOM   2837  HB2 PHE A 180      48.270  45.760  40.340  1.00  0.00           H
ATOM   2838  CG  PHE A 180      48.410  47.180  41.840  1.00  0.00           C
ATOM   2839  CD1 PHE A 180      49.150  47.650  42.920  1.00  0.00           C
ATOM   2840  HD1 PHE A 180      50.180  47.320  43.000  1.00  0.00           H
ATOM   2841  CE1 PHE A 180      48.570  48.390  43.920  1.00  0.00           C
ATOM   2842  HE1 PHE A 180      49.160  48.750  44.750  1.00  0.00           H
ATOM   2843  CZ  PHE A 180      47.200  48.710  43.850  1.00  0.00           C
ATOM   2844  HZ  PHE A 180      46.680  49.220  44.650  1.00  0.00           H
ATOM   2845  CD2 PHE A 180      47.030  47.450  41.780  1.00  0.00           C
ATOM   2846  HD2 PHE A 180      46.330  47.240  40.980  1.00  0.00           H
ATOM   2847  CE2 PHE A 180      46.440  48.230  42.760  1.00  0.00           C
ATOM   2848  HE2 PHE A 180      45.420  48.530  42.650  1.00  0.00           H
ATOM   2849  C   PHE A 180      50.710  46.370  38.890  1.00  0.00           C
ATOM   2850  O   PHE A 180      51.530  45.550  39.340  1.00  0.00           O
ATOM   2851  N   SER A 181      50.530  46.390  37.550  1.00  0.00           N
ATOM   2852  HN  SER A 181      49.770  46.800  37.050  1.00  0.00           H
ATOM   2853  CA  SER A 181      51.570  45.830  36.690  1.00  0.00           C
ATOM   2854  HA  SER A 181      51.750  44.850  37.080  1.00  0.00           H
ATOM   2855  CB  SER A 181      51.310  45.800  35.240  1.00  0.00           C
ATOM   2856  HB1 SER A 181      52.110  45.420  34.570  1.00  0.00           H
ATOM   2857  HB2 SER A 181      51.040  46.860  35.020  1.00  0.00           H
ATOM   2858  OG  SER A 181      50.110  45.030  34.970  1.00  0.00           O
ATOM   2859  HG1 SER A 181      50.320  44.630  34.130  1.00  0.00           H
ATOM   2860  C   SER A 181      52.930  46.510  36.930  1.00  0.00           C
ATOM   2861  O   SER A 181      53.010  47.730  37.160  1.00  0.00           O
ATOM   2862  N   ILE A 182      53.980  45.730  36.720  1.00  0.00           N
ATOM   2863  HN  ILE A 182      53.900  44.790  36.420  1.00  0.00           H
ATOM   2864  CA  ILE A 182      55.370  46.080  36.920  1.00  0.00           C
ATOM   2865  HA  ILE A 182      55.470  46.900  37.630  1.00  0.00           H
ATOM   2866  CB  ILE A 182      56.150  44.870  37.380  1.00  0.00           C
ATOM   2867  HB  ILE A 182      55.940  44.030  36.680  1.00  0.00           H
ATOM   2868  CG2 ILE A 182      57.660  45.340  37.290  1.00  0.00           C
ATOM   2869 HG21 ILE A 182      57.820  46.330  37.760  1.00  0.00           H
ATOM   2870 HG22 ILE A 182      57.940  45.330  36.210  1.00  0.00           H
ATOM   2871 HG23 ILE A 182      58.230  44.520  37.760  1.00  0.00           H
ATOM   2872  CG1 ILE A 182      55.690  44.450  38.790  1.00  0.00           C
ATOM   2873 HG11 ILE A 182      54.580  44.370  38.710  1.00  0.00           H
ATOM   2874 HG12 ILE A 182      55.830  45.280  39.520  1.00  0.00           H
ATOM   2875  CD  ILE A 182      56.400  43.140  39.250  1.00  0.00           C
ATOM   2876  HD1 ILE A 182      55.990  42.870  40.240  1.00  0.00           H
ATOM   2877  HD2 ILE A 182      57.500  43.290  39.390  1.00  0.00           H
ATOM   2878  HD3 ILE A 182      56.250  42.370  38.470  1.00  0.00           H
ATOM   2879  C   ILE A 182      55.800  46.610  35.510  1.00  0.00           C
ATOM   2880  O   ILE A 182      55.870  45.840  34.540  1.00  0.00           O
ATOM   2881  N   CYS A 183      55.870  47.920  35.370  1.00  0.00           N
ATOM   2882  HN  CYS A 183      55.780  48.460  36.190  1.00  0.00           H
ATOM   2883  CA  CYS A 183      55.990  48.660  34.080  1.00  0.00           C
ATOM   2884  HA  CYS A 183      55.790  48.000  33.250  1.00  0.00           H
ATOM   2885  CB  CYS A 183      54.990  49.810  33.970  1.00  0.00           C
ATOM   2886  HB1 CYS A 183      55.050  50.130  32.910  1.00  0.00           H
ATOM   2887  HB2 CYS A 183      55.250  50.660  34.640  1.00  0.00           H
ATOM   2888  SG  CYS A 183      53.280  49.330  34.380  1.00  0.00           S
ATOM   2889  C   CYS A 183      57.470  49.300  33.900  1.00  0.00           C
ATOM   2890  O   CYS A 183      58.100  49.800  34.800  1.00  0.00           O
ATOM   2891  N   HSD A 184      57.980  49.210  32.690  1.00  0.00           N
ATOM   2892  HN  HSD A 184      57.410  48.820  31.980  1.00  0.00           H
ATOM   2893  CA  HSD A 184      59.260  49.730  32.310  1.00  0.00           C
ATOM   2894  HA  HSD A 184      59.860  48.980  32.820  1.00  0.00           H
ATOM   2895  CB  HSD A 184      59.550  49.590  30.850  1.00  0.00           C
ATOM   2896  HB1 HSD A 184      60.610  49.850  30.700  1.00  0.00           H
ATOM   2897  HB2 HSD A 184      59.030  50.450  30.360  1.00  0.00           H
ATOM   2898  ND1 HSD A 184      60.050  47.170  30.520  1.00  0.00           N
ATOM   2899  HD1 HSD A 184      60.750  47.080  31.220  1.00  0.00           H
ATOM   2900  CG  HSD A 184      59.280  48.270  30.130  1.00  0.00           C
ATOM   2901  CE1 HSD A 184      59.550  46.090  29.840  1.00  0.00           C
ATOM   2902  HE1 HSD A 184      60.170  45.190  29.780  1.00  0.00           H
ATOM   2903  NE2 HSD A 184      58.630  46.450  28.920  1.00  0.00           N
ATOM   2904  CD2 HSD A 184      58.490  47.830  29.110  1.00  0.00           C
ATOM   2905  HD2 HSD A 184      57.850  48.450  28.490  1.00  0.00           H
ATOM   2906  C   HSD A 184      59.760  51.110  32.780  1.00  0.00           C
ATOM   2907  O   HSD A 184      59.040  52.090  32.850  1.00  0.00           O
ATOM   2908  N   THR A 185      61.060  51.130  33.140  1.00  0.00           N
ATOM   2909  HN  THR A 185      61.620  50.340  32.890  1.00  0.00           H
ATOM   2910  CA  THR A 185      61.770  52.390  33.450  1.00  0.00           C
ATOM   2911  HA  THR A 185      62.810  52.100  33.290  1.00  0.00           H
ATOM   2912  CB  THR A 185      61.610  53.540  32.470  1.00  0.00           C
ATOM   2913  HB  THR A 185      60.530  53.760  32.450  1.00  0.00           H
ATOM   2914  OG1 THR A 185      62.080  53.210  31.170  1.00  0.00           O
ATOM   2915  HG1 THR A 185      62.180  54.060  30.740  1.00  0.00           H
ATOM   2916  CG2 THR A 185      62.340  54.810  32.880  1.00  0.00           C
ATOM   2917 HG21 THR A 185      63.400  54.550  33.070  1.00  0.00           H
ATOM   2918 HG22 THR A 185      61.910  55.220  33.810  1.00  0.00           H
ATOM   2919 HG23 THR A 185      62.220  55.640  32.170  1.00  0.00           H
ATOM   2920  C   THR A 185      61.870  52.760  34.880  1.00  0.00           C
ATOM   2921  O   THR A 185      60.850  53.160  35.480  1.00  0.00           O
ATOM   2922  N   PHE A 186      63.030  52.650  35.490  1.00  0.00           N
ATOM   2923  HN  PHE A 186      63.870  52.480  34.970  1.00  0.00           H
ATOM   2924  CA  PHE A 186      63.150  52.830  36.910  1.00  0.00           C
ATOM   2925  HA  PHE A 186      62.290  52.350  37.360  1.00  0.00           H
ATOM   2926  CB  PHE A 186      64.510  52.190  37.410  1.00  0.00           C
ATOM   2927  HB1 PHE A 186      65.310  52.330  36.640  1.00  0.00           H
ATOM   2928  HB2 PHE A 186      64.220  51.120  37.550  1.00  0.00           H
ATOM   2929  CG  PHE A 186      64.840  52.620  38.830  1.00  0.00           C
ATOM   2930  CD1 PHE A 186      63.820  52.720  39.830  1.00  0.00           C
ATOM   2931  HD1 PHE A 186      62.750  52.630  39.690  1.00  0.00           H
ATOM   2932  CE1 PHE A 186      64.180  53.110  41.130  1.00  0.00           C
ATOM   2933  HE1 PHE A 186      63.410  53.160  41.890  1.00  0.00           H
ATOM   2934  CZ  PHE A 186      65.520  53.460  41.370  1.00  0.00           C
ATOM   2935  HZ  PHE A 186      65.800  53.710  42.380  1.00  0.00           H
ATOM   2936  CD2 PHE A 186      66.220  52.830  39.120  1.00  0.00           C
ATOM   2937  HD2 PHE A 186      67.000  52.620  38.400  1.00  0.00           H
ATOM   2938  CE2 PHE A 186      66.550  53.310  40.420  1.00  0.00           C
ATOM   2939  HE2 PHE A 186      67.590  53.420  40.660  1.00  0.00           H
ATOM   2940  C   PHE A 186      62.950  54.290  37.200  1.00  0.00           C
ATOM   2941  O   PHE A 186      63.560  55.170  36.490  1.00  0.00           O
ATOM   2942  N   GLN A 187      62.020  54.660  38.080  1.00  0.00           N
ATOM   2943  HN  GLN A 187      61.430  54.030  38.580  1.00  0.00           H
ATOM   2944  CA  GLN A 187      61.780  56.020  38.480  1.00  0.00           C
ATOM   2945  HA  GLN A 187      62.050  56.780  37.760  1.00  0.00           H
ATOM   2946  CB  GLN A 187      60.250  56.330  38.700  1.00  0.00           C
ATOM   2947  HB1 GLN A 187      60.120  57.320  39.190  1.00  0.00           H
ATOM   2948  HB2 GLN A 187      59.810  55.690  39.500  1.00  0.00           H
ATOM   2949  CG  GLN A 187      59.350  56.190  37.410  1.00  0.00           C
ATOM   2950  HG1 GLN A 187      58.280  56.480  37.480  1.00  0.00           H
ATOM   2951  HG2 GLN A 187      59.330  55.120  37.140  1.00  0.00           H
ATOM   2952  CD  GLN A 187      59.830  57.010  36.250  1.00  0.00           C
ATOM   2953  OE1 GLN A 187      60.130  58.200  36.250  1.00  0.00           O
ATOM   2954  NE2 GLN A 187      60.150  56.220  35.160  1.00  0.00           N
ATOM   2955 HE21 GLN A 187      60.020  55.230  35.210  1.00  0.00           H
ATOM   2956 HE22 GLN A 187      60.620  56.650  34.400  1.00  0.00           H
ATOM   2957  C   GLN A 187      62.360  56.270  39.860  1.00  0.00           C
ATOM   2958  O   GLN A 187      62.180  55.500  40.830  1.00  0.00           O
ATOM   2959  N   TRP A 188      63.110  57.390  40.000  1.00  0.00           N
ATOM   2960  HN  TRP A 188      63.190  58.030  39.230  1.00  0.00           H
ATOM   2961  CA  TRP A 188      63.810  57.730  41.260  1.00  0.00           C
ATOM   2962  HA  TRP A 188      64.140  56.760  41.650  1.00  0.00           H
ATOM   2963  CB  TRP A 188      65.080  58.570  40.900  1.00  0.00           C
ATOM   2964  HB1 TRP A 188      64.780  59.530  40.410  1.00  0.00           H
ATOM   2965  HB2 TRP A 188      65.670  58.000  40.150  1.00  0.00           H
ATOM   2966  CG  TRP A 188      65.920  58.930  42.070  1.00  0.00           C
ATOM   2967  CD1 TRP A 188      65.860  60.150  42.690  1.00  0.00           C
ATOM   2968  HD1 TRP A 188      65.220  60.930  42.270  1.00  0.00           H
ATOM   2969  NE1 TRP A 188      66.380  60.110  43.960  1.00  0.00           N
ATOM   2970  HE1 TRP A 188      66.200  60.680  44.710  1.00  0.00           H
ATOM   2971  CE2 TRP A 188      66.850  58.800  44.140  1.00  0.00           C
ATOM   2972  CD2 TRP A 188      66.430  57.980  43.050  1.00  0.00           C
ATOM   2973  CE3 TRP A 188      66.630  56.570  43.080  1.00  0.00           C
ATOM   2974  HE3 TRP A 188      66.400  55.830  42.330  1.00  0.00           H
ATOM   2975  CZ3 TRP A 188      67.010  55.980  44.290  1.00  0.00           C
ATOM   2976  HZ3 TRP A 188      67.160  54.920  44.380  1.00  0.00           H
ATOM   2977  CZ2 TRP A 188      67.360  58.200  45.310  1.00  0.00           C
ATOM   2978  HZ2 TRP A 188      67.540  58.740  46.230  1.00  0.00           H
ATOM   2979  CH2 TRP A 188      67.240  56.810  45.430  1.00  0.00           C
ATOM   2980  HH2 TRP A 188      67.510  56.320  46.360  1.00  0.00           H
ATOM   2981  C   TRP A 188      62.830  58.300  42.280  1.00  0.00           C
ATOM   2982  O   TRP A 188      62.920  58.210  43.480  1.00  0.00           O
ATOM   2983  N   HSE A 189      61.720  58.930  41.730  1.00  0.00           N
ATOM   2984  HN  HSE A 189      61.680  59.180  40.780  1.00  0.00           H
ATOM   2985  CA  HSE A 189      60.540  59.370  42.510  1.00  0.00           C
ATOM   2986  HA  HSE A 189      60.870  60.050  43.290  1.00  0.00           H
ATOM   2987  CB  HSE A 189      59.410  60.170  41.860  1.00  0.00           C
ATOM   2988  HB1 HSE A 189      59.940  61.130  41.700  1.00  0.00           H
ATOM   2989  HB2 HSE A 189      58.610  60.360  42.630  1.00  0.00           H
ATOM   2990  ND1 HSE A 189      57.870  58.580  40.620  1.00  0.00           N
ATOM   2991  CG  HSE A 189      58.940  59.530  40.600  1.00  0.00           C
ATOM   2992  CE1 HSE A 189      57.480  58.410  39.330  1.00  0.00           C
ATOM   2993  HE1 HSE A 189      56.650  57.790  39.000  1.00  0.00           H
ATOM   2994  NE2 HSE A 189      58.260  59.240  38.530  1.00  0.00           N
ATOM   2995  HE2 HSE A 189      58.080  59.430  37.570  1.00  0.00           H
ATOM   2996  CD2 HSE A 189      59.150  59.880  39.310  1.00  0.00           C
ATOM   2997  HD2 HSE A 189      59.820  60.660  38.980  1.00  0.00           H
ATOM   2998  C   HSE A 189      59.920  58.230  43.250  1.00  0.00           C
ATOM   2999  O   HSE A 189      59.700  58.350  44.450  1.00  0.00           O
ATOM   3000  N   GLU A 190      59.660  57.040  42.660  1.00  0.00           N
ATOM   3001  HN  GLU A 190      59.770  56.910  41.670  1.00  0.00           H
ATOM   3002  CA  GLU A 190      59.290  55.850  43.340  1.00  0.00           C
ATOM   3003  HA  GLU A 190      58.370  55.990  43.880  1.00  0.00           H
ATOM   3004  CB  GLU A 190      58.950  54.750  42.390  1.00  0.00           C
ATOM   3005  HB1 GLU A 190      58.670  53.910  43.070  1.00  0.00           H
ATOM   3006  HB2 GLU A 190      59.820  54.310  41.840  1.00  0.00           H
ATOM   3007  CG  GLU A 190      57.700  54.980  41.490  1.00  0.00           C
ATOM   3008  HG1 GLU A 190      58.060  55.400  40.520  1.00  0.00           H
ATOM   3009  HG2 GLU A 190      57.130  55.810  41.960  1.00  0.00           H
ATOM   3010  CD  GLU A 190      56.870  53.770  41.170  1.00  0.00           C
ATOM   3011  OE1 GLU A 190      57.330  52.880  40.430  1.00  0.00           O
ATOM   3012  OE2 GLU A 190      55.690  53.800  41.630  1.00  0.00           O
ATOM   3013  C   GLU A 190      60.210  55.280  44.420  1.00  0.00           C
ATOM   3014  O   GLU A 190      59.660  54.840  45.480  1.00  0.00           O
ATOM   3015  N   ALA A 191      61.570  55.300  44.210  1.00  0.00           N
ATOM   3016  HN  ALA A 191      61.950  55.550  43.330  1.00  0.00           H
ATOM   3017  CA  ALA A 191      62.570  55.030  45.260  1.00  0.00           C
ATOM   3018  HA  ALA A 191      62.310  54.010  45.530  1.00  0.00           H
ATOM   3019  CB  ALA A 191      64.030  55.070  44.740  1.00  0.00           C
ATOM   3020  HB1 ALA A 191      64.800  54.670  45.440  1.00  0.00           H
ATOM   3021  HB2 ALA A 191      64.290  56.140  44.540  1.00  0.00           H
ATOM   3022  HB3 ALA A 191      64.040  54.500  43.790  1.00  0.00           H
ATOM   3023  C   ALA A 191      62.520  56.010  46.450  1.00  0.00           C
ATOM   3024  O   ALA A 191      62.590  55.660  47.660  1.00  0.00           O
ATOM   3025  N   MET A 192      62.430  57.360  46.210  1.00  0.00           N
ATOM   3026  HN  MET A 192      62.410  57.720  45.280  1.00  0.00           H
ATOM   3027  CA  MET A 192      62.240  58.400  47.190  1.00  0.00           C
ATOM   3028  HA  MET A 192      63.050  58.240  47.890  1.00  0.00           H
ATOM   3029  CB  MET A 192      62.480  59.760  46.540  1.00  0.00           C
ATOM   3030  HB1 MET A 192      62.080  59.880  45.510  1.00  0.00           H
ATOM   3031  HB2 MET A 192      63.580  59.960  46.550  1.00  0.00           H
ATOM   3032  CG  MET A 192      61.990  61.000  47.230  1.00  0.00           C
ATOM   3033  HG1 MET A 192      60.920  60.790  47.500  1.00  0.00           H
ATOM   3034  HG2 MET A 192      62.060  61.890  46.580  1.00  0.00           H
ATOM   3035  SD  MET A 192      62.760  61.510  48.820  1.00  0.00           S
ATOM   3036  CE  MET A 192      62.300  63.230  48.860  1.00  0.00           C
ATOM   3037  HE1 MET A 192      62.990  63.860  48.260  1.00  0.00           H
ATOM   3038  HE2 MET A 192      62.350  63.620  49.880  1.00  0.00           H
ATOM   3039  HE3 MET A 192      61.250  63.370  48.520  1.00  0.00           H
ATOM   3040  C   MET A 192      60.930  58.230  48.090  1.00  0.00           C
ATOM   3041  O   MET A 192      60.880  58.370  49.320  1.00  0.00           O
ATOM   3042  N   PHE A 193      59.710  57.940  47.440  1.00  0.00           N
ATOM   3043  HN  PHE A 193      59.510  58.050  46.470  1.00  0.00           H
ATOM   3044  CA  PHE A 193      58.450  57.510  48.100  1.00  0.00           C
ATOM   3045  HA  PHE A 193      58.270  58.150  48.950  1.00  0.00           H
ATOM   3046  CB  PHE A 193      57.190  57.570  47.190  1.00  0.00           C
ATOM   3047  HB1 PHE A 193      57.250  57.060  46.200  1.00  0.00           H
ATOM   3048  HB2 PHE A 193      56.990  58.610  46.870  1.00  0.00           H
ATOM   3049  CG  PHE A 193      55.840  56.940  47.660  1.00  0.00           C
ATOM   3050  CD1 PHE A 193      55.400  55.720  47.230  1.00  0.00           C
ATOM   3051  HD1 PHE A 193      56.020  55.210  46.510  1.00  0.00           H
ATOM   3052  CE1 PHE A 193      54.260  55.110  47.710  1.00  0.00           C
ATOM   3053  HE1 PHE A 193      53.880  54.190  47.290  1.00  0.00           H
ATOM   3054  CZ  PHE A 193      53.550  55.810  48.750  1.00  0.00           C
ATOM   3055  HZ  PHE A 193      52.680  55.350  49.190  1.00  0.00           H
ATOM   3056  CD2 PHE A 193      55.170  57.610  48.660  1.00  0.00           C
ATOM   3057  HD2 PHE A 193      55.430  58.600  49.010  1.00  0.00           H
ATOM   3058  CE2 PHE A 193      54.000  57.120  49.170  1.00  0.00           C
ATOM   3059  HE2 PHE A 193      53.530  57.600  50.020  1.00  0.00           H
ATOM   3060  C   PHE A 193      58.550  56.110  48.780  1.00  0.00           C
ATOM   3061  O   PHE A 193      58.000  55.980  49.880  1.00  0.00           O
ATOM   3062  N   LEU A 194      59.390  55.170  48.310  1.00  0.00           N
ATOM   3063  HN  LEU A 194      59.880  55.270  47.450  1.00  0.00           H
ATOM   3064  CA  LEU A 194      59.760  54.040  49.100  1.00  0.00           C
ATOM   3065  HA  LEU A 194      58.940  53.410  49.440  1.00  0.00           H
ATOM   3066  CB  LEU A 194      60.560  53.110  48.220  1.00  0.00           C
ATOM   3067  HB1 LEU A 194      61.390  53.640  47.700  1.00  0.00           H
ATOM   3068  HB2 LEU A 194      59.860  52.840  47.400  1.00  0.00           H
ATOM   3069  CG  LEU A 194      61.210  51.770  48.810  1.00  0.00           C
ATOM   3070  HG  LEU A 194      61.600  51.140  47.980  1.00  0.00           H
ATOM   3071  CD1 LEU A 194      62.470  51.930  49.640  1.00  0.00           C
ATOM   3072 HD11 LEU A 194      62.120  52.250  50.650  1.00  0.00           H
ATOM   3073 HD12 LEU A 194      63.160  52.730  49.270  1.00  0.00           H
ATOM   3074 HD13 LEU A 194      63.040  50.990  49.770  1.00  0.00           H
ATOM   3075  CD2 LEU A 194      60.210  50.930  49.610  1.00  0.00           C
ATOM   3076 HD21 LEU A 194      59.270  50.730  49.040  1.00  0.00           H
ATOM   3077 HD22 LEU A 194      60.050  51.290  50.640  1.00  0.00           H
ATOM   3078 HD23 LEU A 194      60.610  49.920  49.770  1.00  0.00           H
ATOM   3079  C   LEU A 194      60.550  54.430  50.320  1.00  0.00           C
ATOM   3080  O   LEU A 194      60.370  53.820  51.400  1.00  0.00           O
ATOM   3081  N   LEU A 195      61.480  55.410  50.250  1.00  0.00           N
ATOM   3082  HN  LEU A 195      61.690  55.740  49.340  1.00  0.00           H
ATOM   3083  CA  LEU A 195      62.230  56.020  51.370  1.00  0.00           C
ATOM   3084  HA  LEU A 195      62.690  55.150  51.790  1.00  0.00           H
ATOM   3085  CB  LEU A 195      63.500  56.760  50.920  1.00  0.00           C
ATOM   3086  HB1 LEU A 195      63.210  57.630  50.300  1.00  0.00           H
ATOM   3087  HB2 LEU A 195      64.100  56.120  50.230  1.00  0.00           H
ATOM   3088  CG  LEU A 195      64.320  57.230  52.120  1.00  0.00           C
ATOM   3089  HG  LEU A 195      63.730  57.770  52.880  1.00  0.00           H
ATOM   3090  CD1 LEU A 195      65.050  56.150  52.910  1.00  0.00           C
ATOM   3091 HD11 LEU A 195      65.840  55.560  52.400  1.00  0.00           H
ATOM   3092 HD12 LEU A 195      64.300  55.400  53.250  1.00  0.00           H
ATOM   3093 HD13 LEU A 195      65.410  56.570  53.880  1.00  0.00           H
ATOM   3094  CD2 LEU A 195      65.420  58.110  51.580  1.00  0.00           C
ATOM   3095 HD21 LEU A 195      66.220  57.630  50.970  1.00  0.00           H
ATOM   3096 HD22 LEU A 195      65.940  58.590  52.440  1.00  0.00           H
ATOM   3097 HD23 LEU A 195      64.930  58.880  50.940  1.00  0.00           H
ATOM   3098  C   LEU A 195      61.320  56.650  52.400  1.00  0.00           C
ATOM   3099  O   LEU A 195      61.600  56.540  53.580  1.00  0.00           O
ATOM   3100  N   GLU A 196      60.210  57.400  51.950  1.00  0.00           N
ATOM   3101  HN  GLU A 196      60.280  57.720  51.010  1.00  0.00           H
ATOM   3102  CA  GLU A 196      59.230  58.120  52.760  1.00  0.00           C
ATOM   3103  HA  GLU A 196      59.740  58.720  53.510  1.00  0.00           H
ATOM   3104  CB  GLU A 196      58.390  59.030  51.880  1.00  0.00           C
ATOM   3105  HB1 GLU A 196      57.530  59.430  52.470  1.00  0.00           H
ATOM   3106  HB2 GLU A 196      58.080  58.420  51.020  1.00  0.00           H
ATOM   3107  CG  GLU A 196      59.060  60.240  51.190  1.00  0.00           C
ATOM   3108  HG1 GLU A 196      59.950  59.870  50.640  1.00  0.00           H
ATOM   3109  HG2 GLU A 196      59.430  60.930  51.980  1.00  0.00           H
ATOM   3110  CD  GLU A 196      58.230  60.930  50.140  1.00  0.00           C
ATOM   3111  OE1 GLU A 196      57.130  60.630  49.730  1.00  0.00           O
ATOM   3112  OE2 GLU A 196      58.770  62.190  49.910  1.00  0.00           O
ATOM   3113  HE2 GLU A 196      58.240  62.610  49.230  1.00  0.00           H
ATOM   3114  C   GLU A 196      58.280  57.070  53.360  1.00  0.00           C
ATOM   3115  O   GLU A 196      57.710  57.310  54.450  1.00  0.00           O
ATOM   3116  N   PHE A 197      58.030  55.910  52.700  1.00  0.00           N
ATOM   3117  HN  PHE A 197      58.340  55.830  51.750  1.00  0.00           H
ATOM   3118  CA  PHE A 197      57.230  54.840  53.270  1.00  0.00           C
ATOM   3119  HA  PHE A 197      56.410  55.280  53.770  1.00  0.00           H
ATOM   3120  CB  PHE A 197      56.690  53.880  52.110  1.00  0.00           C
ATOM   3121  HB1 PHE A 197      57.570  53.640  51.470  1.00  0.00           H
ATOM   3122  HB2 PHE A 197      56.110  54.520  51.420  1.00  0.00           H
ATOM   3123  CG  PHE A 197      55.950  52.640  52.550  1.00  0.00           C
ATOM   3124  CD1 PHE A 197      54.680  52.790  53.010  1.00  0.00           C
ATOM   3125  HD1 PHE A 197      54.110  53.700  53.040  1.00  0.00           H
ATOM   3126  CE1 PHE A 197      53.880  51.600  53.110  1.00  0.00           C
ATOM   3127  HE1 PHE A 197      52.850  51.670  53.430  1.00  0.00           H
ATOM   3128  CZ  PHE A 197      54.420  50.330  52.940  1.00  0.00           C
ATOM   3129  HZ  PHE A 197      53.750  49.480  53.030  1.00  0.00           H
ATOM   3130  CD2 PHE A 197      56.590  51.320  52.380  1.00  0.00           C
ATOM   3131  HD2 PHE A 197      57.570  51.200  51.960  1.00  0.00           H
ATOM   3132  CE2 PHE A 197      55.770  50.160  52.560  1.00  0.00           C
ATOM   3133  HE2 PHE A 197      56.100  49.150  52.440  1.00  0.00           H
ATOM   3134  C   PHE A 197      58.040  53.910  54.180  1.00  0.00           C
ATOM   3135  O   PHE A 197      57.490  53.500  55.210  1.00  0.00           O
ATOM   3136  N   PHE A 198      59.350  53.600  53.840  1.00  0.00           N
ATOM   3137  HN  PHE A 198      59.660  53.810  52.920  1.00  0.00           H
ATOM   3138  CA  PHE A 198      60.230  52.870  54.710  1.00  0.00           C
ATOM   3139  HA  PHE A 198      59.690  52.020  55.110  1.00  0.00           H
ATOM   3140  CB  PHE A 198      61.440  52.180  53.930  1.00  0.00           C
ATOM   3141  HB1 PHE A 198      61.930  53.010  53.390  1.00  0.00           H
ATOM   3142  HB2 PHE A 198      61.130  51.460  53.140  1.00  0.00           H
ATOM   3143  CG  PHE A 198      62.600  51.530  54.690  1.00  0.00           C
ATOM   3144  CD1 PHE A 198      63.880  52.080  54.760  1.00  0.00           C
ATOM   3145  HD1 PHE A 198      64.100  53.000  54.230  1.00  0.00           H
ATOM   3146  CE1 PHE A 198      64.920  51.400  55.330  1.00  0.00           C
ATOM   3147  HE1 PHE A 198      65.910  51.840  55.400  1.00  0.00           H
ATOM   3148  CZ  PHE A 198      64.670  50.090  55.760  1.00  0.00           C
ATOM   3149  HZ  PHE A 198      65.550  49.690  56.260  1.00  0.00           H
ATOM   3150  CD2 PHE A 198      62.350  50.250  55.290  1.00  0.00           C
ATOM   3151  HD2 PHE A 198      61.360  49.840  55.090  1.00  0.00           H
ATOM   3152  CE2 PHE A 198      63.420  49.530  55.810  1.00  0.00           C
ATOM   3153  HE2 PHE A 198      63.260  48.500  56.090  1.00  0.00           H
ATOM   3154  C   PHE A 198      60.660  53.500  56.030  1.00  0.00           C
ATOM   3155  O   PHE A 198      60.700  52.750  57.010  1.00  0.00           O
ATOM   3156  N   LEU A 199      60.950  54.810  56.030  1.00  0.00           N
ATOM   3157  HN  LEU A 199      60.830  55.210  55.140  1.00  0.00           H
ATOM   3158  CA  LEU A 199      61.420  55.530  57.180  1.00  0.00           C
ATOM   3159  HA  LEU A 199      62.330  55.020  57.470  1.00  0.00           H
ATOM   3160  CB  LEU A 199      61.930  57.000  56.810  1.00  0.00           C
ATOM   3161  HB1 LEU A 199      61.060  57.600  56.450  1.00  0.00           H
ATOM   3162  HB2 LEU A 199      62.740  56.910  56.060  1.00  0.00           H
ATOM   3163  CG  LEU A 199      62.430  57.880  57.950  1.00  0.00           C
ATOM   3164  HG  LEU A 199      61.670  58.110  58.740  1.00  0.00           H
ATOM   3165  CD1 LEU A 199      63.610  57.210  58.740  1.00  0.00           C
ATOM   3166 HD11 LEU A 199      64.560  57.210  58.170  1.00  0.00           H
ATOM   3167 HD12 LEU A 199      63.430  56.250  59.250  1.00  0.00           H
ATOM   3168 HD13 LEU A 199      63.880  58.070  59.400  1.00  0.00           H
ATOM   3169  CD2 LEU A 199      62.820  59.360  57.390  1.00  0.00           C
ATOM   3170 HD21 LEU A 199      62.090  59.730  56.630  1.00  0.00           H
ATOM   3171 HD22 LEU A 199      63.800  59.420  56.880  1.00  0.00           H
ATOM   3172 HD23 LEU A 199      62.770  60.060  58.240  1.00  0.00           H
ATOM   3173  C   LEU A 199      60.490  55.560  58.410  1.00  0.00           C
ATOM   3174  O   LEU A 199      61.070  55.380  59.470  1.00  0.00           O
ATOM   3175  N   PRO A 200      59.130  55.720  58.420  1.00  0.00           N
ATOM   3176  CD  PRO A 200      58.380  56.190  57.310  1.00  0.00           C
ATOM   3177  HD1 PRO A 200      58.600  55.620  56.380  1.00  0.00           H
ATOM   3178  HD2 PRO A 200      58.840  57.190  57.180  1.00  0.00           H
ATOM   3179  CA  PRO A 200      58.310  55.650  59.580  1.00  0.00           C
ATOM   3180  HA  PRO A 200      58.750  56.240  60.370  1.00  0.00           H
ATOM   3181  CB  PRO A 200      56.910  56.210  59.130  1.00  0.00           C
ATOM   3182  HB1 PRO A 200      57.100  57.300  59.300  1.00  0.00           H
ATOM   3183  HB2 PRO A 200      55.990  55.780  59.570  1.00  0.00           H
ATOM   3184  CG  PRO A 200      56.870  56.120  57.600  1.00  0.00           C
ATOM   3185  HG1 PRO A 200      56.510  55.160  57.160  1.00  0.00           H
ATOM   3186  HG2 PRO A 200      56.490  57.050  57.130  1.00  0.00           H
ATOM   3187  C   PRO A 200      58.250  54.220  59.950  1.00  0.00           C
ATOM   3188  O   PRO A 200      58.200  54.020  61.190  1.00  0.00           O
ATOM   3189  N   LEU A 201      58.330  53.220  59.010  1.00  0.00           N
ATOM   3190  HN  LEU A 201      58.190  53.580  58.090  1.00  0.00           H
ATOM   3191  CA  LEU A 201      58.210  51.790  59.380  1.00  0.00           C
ATOM   3192  HA  LEU A 201      57.220  51.670  59.820  1.00  0.00           H
ATOM   3193  CB  LEU A 201      58.280  50.880  58.090  1.00  0.00           C
ATOM   3194  HB1 LEU A 201      58.370  49.840  58.490  1.00  0.00           H
ATOM   3195  HB2 LEU A 201      59.240  51.050  57.560  1.00  0.00           H
ATOM   3196  CG  LEU A 201      57.090  50.930  57.020  1.00  0.00           C
ATOM   3197  HG  LEU A 201      56.790  51.970  56.780  1.00  0.00           H
ATOM   3198  CD1 LEU A 201      57.480  50.090  55.770  1.00  0.00           C
ATOM   3199 HD11 LEU A 201      57.680  49.020  55.990  1.00  0.00           H
ATOM   3200 HD12 LEU A 201      58.440  50.420  55.330  1.00  0.00           H
ATOM   3201 HD13 LEU A 201      56.670  50.060  55.010  1.00  0.00           H
ATOM   3202  CD2 LEU A 201      55.850  50.420  57.690  1.00  0.00           C
ATOM   3203 HD21 LEU A 201      56.030  49.330  57.890  1.00  0.00           H
ATOM   3204 HD22 LEU A 201      54.930  50.590  57.090  1.00  0.00           H
ATOM   3205 HD23 LEU A 201      55.500  50.920  58.620  1.00  0.00           H
ATOM   3206  C   LEU A 201      59.370  51.430  60.320  1.00  0.00           C
ATOM   3207  O   LEU A 201      59.220  50.650  61.310  1.00  0.00           O
ATOM   3208  N   GLY A 202      60.550  52.030  60.020  1.00  0.00           N
ATOM   3209  HN  GLY A 202      60.500  52.570  59.190  1.00  0.00           H
ATOM   3210  CA  GLY A 202      61.740  52.110  60.810  1.00  0.00           C
ATOM   3211  HA1 GLY A 202      62.510  52.630  60.270  1.00  0.00           H
ATOM   3212  HA2 GLY A 202      62.200  51.150  61.000  1.00  0.00           H
ATOM   3213  C   GLY A 202      61.540  52.730  62.210  1.00  0.00           C
ATOM   3214  O   GLY A 202      62.070  52.280  63.230  1.00  0.00           O
ATOM   3215  N   ILE A 203      60.840  53.910  62.310  1.00  0.00           N
ATOM   3216  HN  ILE A 203      60.460  54.380  61.510  1.00  0.00           H
ATOM   3217  CA  ILE A 203      60.580  54.540  63.570  1.00  0.00           C
ATOM   3218  HA  ILE A 203      61.510  54.590  64.120  1.00  0.00           H
ATOM   3219  CB  ILE A 203      60.180  56.020  63.310  1.00  0.00           C
ATOM   3220  HB  ILE A 203      59.310  56.030  62.620  1.00  0.00           H
ATOM   3221  CG2 ILE A 203      59.720  56.740  64.630  1.00  0.00           C
ATOM   3222 HG21 ILE A 203      58.850  56.330  65.180  1.00  0.00           H
ATOM   3223 HG22 ILE A 203      59.550  57.800  64.310  1.00  0.00           H
ATOM   3224 HG23 ILE A 203      60.570  56.730  65.340  1.00  0.00           H
ATOM   3225  CG1 ILE A 203      61.440  56.790  62.800  1.00  0.00           C
ATOM   3226 HG11 ILE A 203      61.180  57.810  62.440  1.00  0.00           H
ATOM   3227 HG12 ILE A 203      61.830  56.300  61.880  1.00  0.00           H
ATOM   3228  CD  ILE A 203      62.620  56.960  63.790  1.00  0.00           C
ATOM   3229  HD1 ILE A 203      62.940  56.040  64.350  1.00  0.00           H
ATOM   3230  HD2 ILE A 203      62.290  57.590  64.630  1.00  0.00           H
ATOM   3231  HD3 ILE A 203      63.520  57.490  63.430  1.00  0.00           H
ATOM   3232  C   ILE A 203      59.670  53.750  64.540  1.00  0.00           C
ATOM   3233  O   ILE A 203      60.050  53.550  65.710  1.00  0.00           O
ATOM   3234  N   ILE A 204      58.700  53.040  64.050  1.00  0.00           N
ATOM   3235  HN  ILE A 204      58.450  53.140  63.090  1.00  0.00           H
ATOM   3236  CA  ILE A 204      57.790  52.240  64.840  1.00  0.00           C
ATOM   3237  HA  ILE A 204      57.390  52.700  65.730  1.00  0.00           H
ATOM   3238  CB  ILE A 204      56.590  51.950  63.950  1.00  0.00           C
ATOM   3239  HB  ILE A 204      56.950  51.490  63.010  1.00  0.00           H
ATOM   3240  CG2 ILE A 204      55.550  50.950  64.440  1.00  0.00           C
ATOM   3241 HG21 ILE A 204      56.060  50.020  64.800  1.00  0.00           H
ATOM   3242 HG22 ILE A 204      54.840  50.590  63.680  1.00  0.00           H
ATOM   3243 HG23 ILE A 204      55.080  51.350  65.370  1.00  0.00           H
ATOM   3244  CG1 ILE A 204      55.760  53.210  63.610  1.00  0.00           C
ATOM   3245 HG11 ILE A 204      56.470  54.070  63.490  1.00  0.00           H
ATOM   3246 HG12 ILE A 204      55.140  53.480  64.500  1.00  0.00           H
ATOM   3247  CD  ILE A 204      54.780  53.060  62.430  1.00  0.00           C
ATOM   3248  HD1 ILE A 204      54.210  52.110  62.500  1.00  0.00           H
ATOM   3249  HD2 ILE A 204      55.340  53.030  61.480  1.00  0.00           H
ATOM   3250  HD3 ILE A 204      54.080  53.920  62.360  1.00  0.00           H
ATOM   3251  C   ILE A 204      58.440  50.940  65.250  1.00  0.00           C
ATOM   3252  O   ILE A 204      58.150  50.420  66.300  1.00  0.00           O
ATOM   3253  N   LEU A 205      59.350  50.360  64.430  1.00  0.00           N
ATOM   3254  HN  LEU A 205      59.500  50.800  63.540  1.00  0.00           H
ATOM   3255  CA  LEU A 205      60.160  49.210  64.830  1.00  0.00           C
ATOM   3256  HA  LEU A 205      59.530  48.490  65.360  1.00  0.00           H
ATOM   3257  CB  LEU A 205      60.740  48.500  63.620  1.00  0.00           C
ATOM   3258  HB1 LEU A 205      61.300  49.260  63.050  1.00  0.00           H
ATOM   3259  HB2 LEU A 205      59.870  48.150  63.030  1.00  0.00           H
ATOM   3260  CG  LEU A 205      61.640  47.330  64.030  1.00  0.00           C
ATOM   3261  HG  LEU A 205      62.490  47.720  64.630  1.00  0.00           H
ATOM   3262  CD1 LEU A 205      60.940  46.150  64.800  1.00  0.00           C
ATOM   3263 HD11 LEU A 205      59.950  45.860  64.410  1.00  0.00           H
ATOM   3264 HD12 LEU A 205      60.770  46.520  65.840  1.00  0.00           H
ATOM   3265 HD13 LEU A 205      61.640  45.280  64.770  1.00  0.00           H
ATOM   3266  CD2 LEU A 205      62.290  46.750  62.750  1.00  0.00           C
ATOM   3267 HD21 LEU A 205      61.550  46.770  61.920  1.00  0.00           H
ATOM   3268 HD22 LEU A 205      62.590  45.680  62.860  1.00  0.00           H
ATOM   3269 HD23 LEU A 205      63.110  47.410  62.430  1.00  0.00           H
ATOM   3270  C   LEU A 205      61.260  49.650  65.810  1.00  0.00           C
ATOM   3271  O   LEU A 205      61.610  48.980  66.770  1.00  0.00           O
ATOM   3272  N   PHE A 206      61.790  50.860  65.630  1.00  0.00           N
ATOM   3273  HN  PHE A 206      61.330  51.310  64.870  1.00  0.00           H
ATOM   3274  CA  PHE A 206      62.650  51.520  66.580  1.00  0.00           C
ATOM   3275  HA  PHE A 206      63.480  50.850  66.720  1.00  0.00           H
ATOM   3276  CB  PHE A 206      63.290  52.850  65.970  1.00  0.00           C
ATOM   3277  HB1 PHE A 206      62.510  53.500  65.500  1.00  0.00           H
ATOM   3278  HB2 PHE A 206      63.910  52.640  65.070  1.00  0.00           H
ATOM   3279  CG  PHE A 206      64.010  53.640  66.940  1.00  0.00           C
ATOM   3280  CD1 PHE A 206      65.340  53.720  67.070  1.00  0.00           C
ATOM   3281  HD1 PHE A 206      65.970  53.110  66.450  1.00  0.00           H
ATOM   3282  CE1 PHE A 206      66.010  54.550  67.990  1.00  0.00           C
ATOM   3283  HE1 PHE A 206      67.080  54.570  68.100  1.00  0.00           H
ATOM   3284  CZ  PHE A 206      65.220  55.360  68.800  1.00  0.00           C
ATOM   3285  HZ  PHE A 206      65.790  56.050  69.410  1.00  0.00           H
ATOM   3286  CD2 PHE A 206      63.200  54.450  67.890  1.00  0.00           C
ATOM   3287  HD2 PHE A 206      62.110  54.490  67.850  1.00  0.00           H
ATOM   3288  CE2 PHE A 206      63.840  55.260  68.790  1.00  0.00           C
ATOM   3289  HE2 PHE A 206      63.280  56.010  69.350  1.00  0.00           H
ATOM   3290  C   PHE A 206      61.980  51.660  67.980  1.00  0.00           C
ATOM   3291  O   PHE A 206      62.590  51.520  69.010  1.00  0.00           O
ATOM   3292  N   CYS A 207      60.740  52.040  67.990  1.00  0.00           N
ATOM   3293  HN  CYS A 207      60.210  52.290  67.180  1.00  0.00           H
ATOM   3294  CA  CYS A 207      60.020  52.260  69.240  1.00  0.00           C
ATOM   3295  HA  CYS A 207      60.720  52.670  69.950  1.00  0.00           H
ATOM   3296  CB  CYS A 207      58.670  53.070  69.160  1.00  0.00           C
ATOM   3297  HB1 CYS A 207      58.150  53.200  70.130  1.00  0.00           H
ATOM   3298  HB2 CYS A 207      57.940  52.450  68.590  1.00  0.00           H
ATOM   3299  SG  CYS A 207      59.000  54.840  68.600  1.00  0.00           S
ATOM   3300  HG1 CYS A 207      58.900  54.400  67.350  1.00  0.00           H
ATOM   3301  C   CYS A 207      59.770  50.850  69.820  1.00  0.00           C
ATOM   3302  O   CYS A 207      59.950  50.740  70.950  1.00  0.00           O
ATOM   3303  N   SER A 208      59.520  49.750  68.990  1.00  0.00           N
ATOM   3304  HN  SER A 208      59.440  49.850  68.010  1.00  0.00           H
ATOM   3305  CA  SER A 208      59.470  48.380  69.490  1.00  0.00           C
ATOM   3306  HA  SER A 208      58.670  48.360  70.220  1.00  0.00           H
ATOM   3307  CB  SER A 208      59.130  47.300  68.440  1.00  0.00           C
ATOM   3308  HB1 SER A 208      59.120  46.280  68.890  1.00  0.00           H
ATOM   3309  HB2 SER A 208      59.950  47.350  67.700  1.00  0.00           H
ATOM   3310  OG  SER A 208      57.870  47.560  67.840  1.00  0.00           O
ATOM   3311  HG1 SER A 208      57.810  48.450  67.480  1.00  0.00           H
ATOM   3312  C   SER A 208      60.760  47.880  70.140  1.00  0.00           C
ATOM   3313  O   SER A 208      60.740  47.360  71.280  1.00  0.00           O
ATOM   3314  N   ALA A 209      61.870  48.000  69.480  1.00  0.00           N
ATOM   3315  HN  ALA A 209      61.910  48.260  68.510  1.00  0.00           H
ATOM   3316  CA  ALA A 209      63.160  47.830  70.000  1.00  0.00           C
ATOM   3317  HA  ALA A 209      63.360  46.790  70.250  1.00  0.00           H
ATOM   3318  CB  ALA A 209      64.130  47.950  68.790  1.00  0.00           C
ATOM   3319  HB1 ALA A 209      63.820  47.200  68.020  1.00  0.00           H
ATOM   3320  HB2 ALA A 209      65.190  47.770  69.060  1.00  0.00           H
ATOM   3321  HB3 ALA A 209      64.020  48.920  68.270  1.00  0.00           H
ATOM   3322  C   ALA A 209      63.590  48.680  71.210  1.00  0.00           C
ATOM   3323  O   ALA A 209      64.210  48.080  72.160  1.00  0.00           O
ATOM   3324  N   ARG A 210      63.360  49.980  71.290  1.00  0.00           N
ATOM   3325  HN  ARG A 210      62.790  50.440  70.620  1.00  0.00           H
ATOM   3326  CA  ARG A 210      63.620  50.740  72.430  1.00  0.00           C
ATOM   3327  HA  ARG A 210      64.680  50.610  72.620  1.00  0.00           H
ATOM   3328  CB  ARG A 210      63.430  52.280  72.320  1.00  0.00           C
ATOM   3329  HB1 ARG A 210      63.470  52.850  73.270  1.00  0.00           H
ATOM   3330  HB2 ARG A 210      62.400  52.470  71.970  1.00  0.00           H
ATOM   3331  CG  ARG A 210      64.410  52.960  71.370  1.00  0.00           C
ATOM   3332  HG1 ARG A 210      64.110  54.020  71.260  1.00  0.00           H
ATOM   3333  HG2 ARG A 210      64.320  52.460  70.390  1.00  0.00           H
ATOM   3334  CD  ARG A 210      65.920  52.730  71.750  1.00  0.00           C
ATOM   3335  HD1 ARG A 210      66.520  53.280  70.990  1.00  0.00           H
ATOM   3336  HD2 ARG A 210      66.220  51.650  71.810  1.00  0.00           H
ATOM   3337  NE  ARG A 210      66.200  53.420  73.060  1.00  0.00           N
ATOM   3338  HE  ARG A 210      65.660  54.210  73.330  1.00  0.00           H
ATOM   3339  CZ  ARG A 210      67.370  53.430  73.550  1.00  0.00           C
ATOM   3340  NH1 ARG A 210      68.290  52.600  73.180  1.00  0.00           N
ATOM   3341 HH11 ARG A 210      68.070  51.790  72.630  1.00  0.00           H
ATOM   3342 HH12 ARG A 210      69.160  52.750  73.630  1.00  0.00           H
ATOM   3343  NH2 ARG A 210      67.840  54.360  74.340  1.00  0.00           N
ATOM   3344 HH21 ARG A 210      67.270  55.080  74.730  1.00  0.00           H
ATOM   3345 HH22 ARG A 210      68.820  54.290  74.490  1.00  0.00           H
ATOM   3346  C   ARG A 210      62.920  50.430  73.750  1.00  0.00           C
ATOM   3347  O   ARG A 210      63.510  50.560  74.880  1.00  0.00           O
ATOM   3348  N   ILE A 211      61.660  49.930  73.600  1.00  0.00           N
ATOM   3349  HN  ILE A 211      61.180  49.990  72.720  1.00  0.00           H
ATOM   3350  CA  ILE A 211      60.910  49.450  74.720  1.00  0.00           C
ATOM   3351  HA  ILE A 211      60.930  50.180  75.520  1.00  0.00           H
ATOM   3352  CB  ILE A 211      59.360  49.150  74.420  1.00  0.00           C
ATOM   3353  HB  ILE A 211      59.450  48.780  73.370  1.00  0.00           H
ATOM   3354  CG2 ILE A 211      58.770  48.080  75.370  1.00  0.00           C
ATOM   3355 HG21 ILE A 211      57.670  48.040  75.190  1.00  0.00           H
ATOM   3356 HG22 ILE A 211      59.070  48.280  76.410  1.00  0.00           H
ATOM   3357 HG23 ILE A 211      59.140  47.060  75.110  1.00  0.00           H
ATOM   3358  CG1 ILE A 211      58.470  50.450  74.360  1.00  0.00           C
ATOM   3359 HG11 ILE A 211      58.970  51.210  73.710  1.00  0.00           H
ATOM   3360 HG12 ILE A 211      58.300  50.900  75.350  1.00  0.00           H
ATOM   3361  CD  ILE A 211      57.110  50.180  73.680  1.00  0.00           C
ATOM   3362  HD1 ILE A 211      56.500  49.510  74.340  1.00  0.00           H
ATOM   3363  HD2 ILE A 211      57.140  49.750  72.660  1.00  0.00           H
ATOM   3364  HD3 ILE A 211      56.620  51.180  73.640  1.00  0.00           H
ATOM   3365  C   ILE A 211      61.550  48.260  75.380  1.00  0.00           C
ATOM   3366  O   ILE A 211      61.490  48.100  76.600  1.00  0.00           O
ATOM   3367  N   ILE A 212      62.120  47.330  74.590  1.00  0.00           N
ATOM   3368  HN  ILE A 212      62.250  47.390  73.610  1.00  0.00           H
ATOM   3369  CA  ILE A 212      62.890  46.180  75.100  1.00  0.00           C
ATOM   3370  HA  ILE A 212      62.230  45.610  75.750  1.00  0.00           H
ATOM   3371  CB  ILE A 212      63.330  45.320  73.890  1.00  0.00           C
ATOM   3372  HB  ILE A 212      63.840  45.970  73.150  1.00  0.00           H
ATOM   3373  CG2 ILE A 212      64.440  44.240  74.200  1.00  0.00           C
ATOM   3374 HG21 ILE A 212      64.380  43.590  75.090  1.00  0.00           H
ATOM   3375 HG22 ILE A 212      65.400  44.780  74.320  1.00  0.00           H
ATOM   3376 HG23 ILE A 212      64.560  43.570  73.330  1.00  0.00           H
ATOM   3377  CG1 ILE A 212      62.130  44.590  73.290  1.00  0.00           C
ATOM   3378 HG11 ILE A 212      61.190  45.180  73.360  1.00  0.00           H
ATOM   3379 HG12 ILE A 212      61.870  43.710  73.900  1.00  0.00           H
ATOM   3380  CD  ILE A 212      62.320  44.300  71.800  1.00  0.00           C
ATOM   3381  HD1 ILE A 212      62.360  45.240  71.200  1.00  0.00           H
ATOM   3382  HD2 ILE A 212      61.490  43.680  71.420  1.00  0.00           H
ATOM   3383  HD3 ILE A 212      63.270  43.730  71.720  1.00  0.00           H
ATOM   3384  C   ILE A 212      64.080  46.560  75.870  1.00  0.00           C
ATOM   3385  O   ILE A 212      64.370  45.940  76.930  1.00  0.00           O
ATOM   3386  N   TRP A 213      64.780  47.670  75.470  1.00  0.00           N
ATOM   3387  HN  TRP A 213      64.400  48.200  74.720  1.00  0.00           H
ATOM   3388  CA  TRP A 213      65.810  48.330  76.280  1.00  0.00           C
ATOM   3389  HA  TRP A 213      66.510  47.570  76.550  1.00  0.00           H
ATOM   3390  CB  TRP A 213      66.600  49.350  75.340  1.00  0.00           C
ATOM   3391  HB1 TRP A 213      65.930  49.700  74.520  1.00  0.00           H
ATOM   3392  HB2 TRP A 213      67.240  48.720  74.690  1.00  0.00           H
ATOM   3393  CG  TRP A 213      67.360  50.480  75.950  1.00  0.00           C
ATOM   3394  CD1 TRP A 213      68.730  50.380  76.230  1.00  0.00           C
ATOM   3395  HD1 TRP A 213      69.340  49.680  75.700  1.00  0.00           H
ATOM   3396  NE1 TRP A 213      69.210  51.550  76.730  1.00  0.00           N
ATOM   3397  HE1 TRP A 213      70.120  51.850  76.520  1.00  0.00           H
ATOM   3398  CE2 TRP A 213      68.140  52.400  76.970  1.00  0.00           C
ATOM   3399  CD2 TRP A 213      66.970  51.730  76.580  1.00  0.00           C
ATOM   3400  CE3 TRP A 213      65.720  52.350  76.730  1.00  0.00           C
ATOM   3401  HE3 TRP A 213      64.840  51.790  76.450  1.00  0.00           H
ATOM   3402  CZ3 TRP A 213      65.630  53.580  77.350  1.00  0.00           C
ATOM   3403  HZ3 TRP A 213      64.710  54.070  77.630  1.00  0.00           H
ATOM   3404  CZ2 TRP A 213      68.080  53.690  77.480  1.00  0.00           C
ATOM   3405  HZ2 TRP A 213      68.940  54.320  77.640  1.00  0.00           H
ATOM   3406  CH2 TRP A 213      66.820  54.290  77.630  1.00  0.00           C
ATOM   3407  HH2 TRP A 213      66.750  55.340  77.870  1.00  0.00           H
ATOM   3408  C   TRP A 213      65.400  48.890  77.570  1.00  0.00           C
ATOM   3409  O   TRP A 213      66.050  48.760  78.590  1.00  0.00           O
ATOM   3410  N   SER A 214      64.210  49.570  77.580  1.00  0.00           N
ATOM   3411  HN  SER A 214      63.660  49.560  76.740  1.00  0.00           H
ATOM   3412  CA  SER A 214      63.600  50.140  78.870  1.00  0.00           C
ATOM   3413  HA  SER A 214      64.350  50.710  79.380  1.00  0.00           H
ATOM   3414  CB  SER A 214      62.390  51.050  78.570  1.00  0.00           C
ATOM   3415  HB1 SER A 214      61.560  50.410  78.180  1.00  0.00           H
ATOM   3416  HB2 SER A 214      62.690  51.710  77.730  1.00  0.00           H
ATOM   3417  OG  SER A 214      61.950  51.750  79.720  1.00  0.00           O
ATOM   3418  HG1 SER A 214      62.710  52.310  79.910  1.00  0.00           H
ATOM   3419  C   SER A 214      63.120  49.110  79.830  1.00  0.00           C
ATOM   3420  O   SER A 214      63.180  49.270  81.040  1.00  0.00           O
ATOM   3421  N   LEU A 215      62.640  47.870  79.370  1.00  0.00           N
ATOM   3422  HN  LEU A 215      62.580  47.780  78.380  1.00  0.00           H
ATOM   3423  CA  LEU A 215      62.320  46.770  80.210  1.00  0.00           C
ATOM   3424  HA  LEU A 215      61.820  47.170  81.080  1.00  0.00           H
ATOM   3425  CB  LEU A 215      61.540  45.730  79.350  1.00  0.00           C
ATOM   3426  HB1 LEU A 215      61.520  44.780  79.900  1.00  0.00           H
ATOM   3427  HB2 LEU A 215      62.060  45.490  78.390  1.00  0.00           H
ATOM   3428  CG  LEU A 215      60.080  46.200  79.190  1.00  0.00           C
ATOM   3429  HG  LEU A 215      60.140  47.210  78.740  1.00  0.00           H
ATOM   3430  CD1 LEU A 215      59.280  45.290  78.310  1.00  0.00           C
ATOM   3431 HD11 LEU A 215      58.340  45.620  77.810  1.00  0.00           H
ATOM   3432 HD12 LEU A 215      59.040  44.350  78.840  1.00  0.00           H
ATOM   3433 HD13 LEU A 215      59.830  44.800  77.470  1.00  0.00           H
ATOM   3434  CD2 LEU A 215      59.250  46.430  80.490  1.00  0.00           C
ATOM   3435 HD21 LEU A 215      59.490  45.660  81.250  1.00  0.00           H
ATOM   3436 HD22 LEU A 215      58.150  46.330  80.380  1.00  0.00           H
ATOM   3437 HD23 LEU A 215      59.400  47.470  80.830  1.00  0.00           H
ATOM   3438  C   LEU A 215      63.530  46.140  80.860  1.00  0.00           C
ATOM   3439  O   LEU A 215      63.630  45.930  82.070  1.00  0.00           O
ATOM   3440  N   ARG A 216      64.630  46.030  80.060  1.00  0.00           N
ATOM   3441  HN  ARG A 216      64.500  46.420  79.140  1.00  0.00           H
ATOM   3442  CA  ARG A 216      65.920  45.670  80.450  1.00  0.00           C
ATOM   3443  HA  ARG A 216      65.810  44.690  80.870  1.00  0.00           H
ATOM   3444  CB  ARG A 216      66.850  45.440  79.200  1.00  0.00           C
ATOM   3445  HB1 ARG A 216      67.940  45.320  79.410  1.00  0.00           H
ATOM   3446  HB2 ARG A 216      66.740  46.340  78.570  1.00  0.00           H
ATOM   3447  CG  ARG A 216      66.520  44.020  78.610  1.00  0.00           C
ATOM   3448  HG1 ARG A 216      65.420  44.030  78.550  1.00  0.00           H
ATOM   3449  HG2 ARG A 216      66.740  43.200  79.330  1.00  0.00           H
ATOM   3450  CD  ARG A 216      67.100  43.600  77.220  1.00  0.00           C
ATOM   3451  HD1 ARG A 216      66.710  44.390  76.530  1.00  0.00           H
ATOM   3452  HD2 ARG A 216      66.680  42.640  76.860  1.00  0.00           H
ATOM   3453  NE  ARG A 216      68.560  43.680  77.240  1.00  0.00           N
ATOM   3454  HE  ARG A 216      68.910  44.620  77.180  1.00  0.00           H
ATOM   3455  CZ  ARG A 216      69.370  42.750  77.690  1.00  0.00           C
ATOM   3456  NH1 ARG A 216      69.060  41.460  78.010  1.00  0.00           N
ATOM   3457 HH11 ARG A 216      68.110  41.210  77.900  1.00  0.00           H
ATOM   3458 HH12 ARG A 216      69.770  40.800  78.220  1.00  0.00           H
ATOM   3459  NH2 ARG A 216      70.680  42.990  77.860  1.00  0.00           N
ATOM   3460 HH21 ARG A 216      71.070  43.850  77.540  1.00  0.00           H
ATOM   3461 HH22 ARG A 216      71.150  42.300  78.410  1.00  0.00           H
ATOM   3462  C   ARG A 216      66.680  46.540  81.450  1.00  0.00           C
ATOM   3463  O   ARG A 216      67.490  46.130  82.260  1.00  0.00           O
ATOM   3464  N   GLN A 217      66.450  47.840  81.400  1.00  0.00           N
ATOM   3465  HN  GLN A 217      65.840  48.190  80.690  1.00  0.00           H
ATOM   3466  CA  GLN A 217      67.010  48.850  82.270  1.00  0.00           C
ATOM   3467  HA  GLN A 217      68.070  48.660  82.360  1.00  0.00           H
ATOM   3468  CB  GLN A 217      66.800  50.280  81.910  1.00  0.00           C
ATOM   3469  HB1 GLN A 217      67.030  50.950  82.760  1.00  0.00           H
ATOM   3470  HB2 GLN A 217      65.760  50.450  81.530  1.00  0.00           H
ATOM   3471  CG  GLN A 217      67.730  50.870  80.760  1.00  0.00           C
ATOM   3472  HG1 GLN A 217      67.910  51.910  81.120  1.00  0.00           H
ATOM   3473  HG2 GLN A 217      67.110  51.100  79.870  1.00  0.00           H
ATOM   3474  CD  GLN A 217      68.950  50.090  80.450  1.00  0.00           C
ATOM   3475  OE1 GLN A 217      70.060  50.250  80.940  1.00  0.00           O
ATOM   3476  NE2 GLN A 217      68.740  49.010  79.580  1.00  0.00           N
ATOM   3477 HE21 GLN A 217      69.590  48.650  79.200  1.00  0.00           H
ATOM   3478 HE22 GLN A 217      67.910  48.960  79.010  1.00  0.00           H
ATOM   3479  C   GLN A 217      66.730  48.670  83.760  1.00  0.00           C
ATOM   3480  O   GLN A 217      67.540  48.630  84.670  1.00  0.00           O
ATOM   3481  N   ARG A 218      65.410  48.580  84.080  1.00  0.00           N
ATOM   3482  HN  ARG A 218      64.870  48.430  83.250  1.00  0.00           H
ATOM   3483  CA  ARG A 218      64.790  48.710  85.420  1.00  0.00           C
ATOM   3484  HA  ARG A 218      65.440  49.390  85.940  1.00  0.00           H
ATOM   3485  CB  ARG A 218      63.320  49.080  85.220  1.00  0.00           C
ATOM   3486  HB1 ARG A 218      63.300  49.940  84.530  1.00  0.00           H
ATOM   3487  HB2 ARG A 218      62.880  49.650  86.060  1.00  0.00           H
ATOM   3488  CG  ARG A 218      62.440  48.030  84.510  1.00  0.00           C
ATOM   3489  HG1 ARG A 218      62.280  47.230  85.260  1.00  0.00           H
ATOM   3490  HG2 ARG A 218      62.930  47.590  83.610  1.00  0.00           H
ATOM   3491  CD  ARG A 218      61.110  48.550  84.120  1.00  0.00           C
ATOM   3492  HD1 ARG A 218      60.640  48.990  85.020  1.00  0.00           H
ATOM   3493  HD2 ARG A 218      60.560  47.620  83.840  1.00  0.00           H
ATOM   3494  NE  ARG A 218      61.050  49.480  82.980  1.00  0.00           N
ATOM   3495  HE  ARG A 218      61.890  49.830  82.570  1.00  0.00           H
ATOM   3496  CZ  ARG A 218      59.950  50.060  82.580  1.00  0.00           C
ATOM   3497  NH1 ARG A 218      58.830  50.070  83.200  1.00  0.00           N
ATOM   3498 HH11 ARG A 218      58.780  49.750  84.140  1.00  0.00           H
ATOM   3499 HH12 ARG A 218      58.120  50.670  82.850  1.00  0.00           H
ATOM   3500  NH2 ARG A 218      60.020  50.860  81.530  1.00  0.00           N
ATOM   3501 HH21 ARG A 218      60.900  51.020  81.080  1.00  0.00           H
ATOM   3502 HH22 ARG A 218      59.400  51.620  81.340  1.00  0.00           H
ATOM   3503  C   ARG A 218      64.860  47.390  86.190  1.00  0.00           C
ATOM   3504  O   ARG A 218      64.920  46.290  85.660  1.00  0.00           O
ATOM   3505  N   GLN A 219      64.930  47.430  87.560  1.00  0.00           N
ATOM   3506  HN  GLN A 219      64.930  48.340  87.990  1.00  0.00           H
ATOM   3507  CA  GLN A 219      64.860  46.260  88.380  1.00  0.00           C
ATOM   3508  HA  GLN A 219      65.520  45.480  88.020  1.00  0.00           H
ATOM   3509  CB  GLN A 219      65.410  46.420  89.860  1.00  0.00           C
ATOM   3510  HB1 GLN A 219      65.150  45.540  90.480  1.00  0.00           H
ATOM   3511  HB2 GLN A 219      64.900  47.300  90.320  1.00  0.00           H
ATOM   3512  CG  GLN A 219      66.960  46.530  89.920  1.00  0.00           C
ATOM   3513  HG1 GLN A 219      67.400  45.760  89.240  1.00  0.00           H
ATOM   3514  HG2 GLN A 219      67.380  46.390  90.930  1.00  0.00           H
ATOM   3515  CD  GLN A 219      67.400  47.900  89.390  1.00  0.00           C
ATOM   3516  OE1 GLN A 219      67.090  48.960  89.940  1.00  0.00           O
ATOM   3517  NE2 GLN A 219      68.140  47.880  88.280  1.00  0.00           N
ATOM   3518 HE21 GLN A 219      68.330  46.970  87.900  1.00  0.00           H
ATOM   3519 HE22 GLN A 219      68.340  48.710  87.760  1.00  0.00           H
ATOM   3520  C   GLN A 219      63.570  45.460  88.430  1.00  0.00           C
ATOM   3521  O   GLN A 219      62.490  46.020  88.450  1.00  0.00           O
ATOM   3522  N   MET A 220      63.680  44.120  88.730  1.00  0.00           N
ATOM   3523  HN  MET A 220      64.590  43.710  88.660  1.00  0.00           H
ATOM   3524  CA  MET A 220      62.470  43.290  89.000  1.00  0.00           C
ATOM   3525  HA  MET A 220      61.600  43.600  88.460  1.00  0.00           H
ATOM   3526  CB  MET A 220      62.800  41.730  88.990  1.00  0.00           C
ATOM   3527  HB1 MET A 220      61.920  41.110  89.240  1.00  0.00           H
ATOM   3528  HB2 MET A 220      63.520  41.490  89.790  1.00  0.00           H
ATOM   3529  CG  MET A 220      63.380  41.280  87.560  1.00  0.00           C
ATOM   3530  HG1 MET A 220      64.450  41.560  87.570  1.00  0.00           H
ATOM   3531  HG2 MET A 220      62.850  41.920  86.800  1.00  0.00           H
ATOM   3532  SD  MET A 220      63.150  39.530  87.290  1.00  0.00           S
ATOM   3533  CE  MET A 220      61.310  39.580  86.870  1.00  0.00           C
ATOM   3534  HE1 MET A 220      60.730  40.080  87.670  1.00  0.00           H
ATOM   3535  HE2 MET A 220      60.860  38.570  86.710  1.00  0.00           H
ATOM   3536  HE3 MET A 220      61.110  40.160  85.950  1.00  0.00           H
ATOM   3537  C   MET A 220      61.920  43.520  90.350  1.00  0.00           C
ATOM   3538  O   MET A 220      62.560  43.210  91.330  1.00  0.00           O
ATOM   3539  N   ASP A 221      60.710  43.990  90.370  1.00  0.00           N
ATOM   3540  HN  ASP A 221      60.450  44.390  89.490  1.00  0.00           H
ATOM   3541  CA  ASP A 221      59.690  44.140  91.470  1.00  0.00           C
ATOM   3542  HA  ASP A 221      60.110  44.460  92.400  1.00  0.00           H
ATOM   3543  CB  ASP A 221      58.510  45.060  91.030  1.00  0.00           C
ATOM   3544  HB1 ASP A 221      57.840  45.270  91.880  1.00  0.00           H
ATOM   3545  HB2 ASP A 221      57.910  44.580  90.230  1.00  0.00           H
ATOM   3546  CG  ASP A 221      59.030  46.340  90.430  1.00  0.00           C
ATOM   3547  OD1 ASP A 221      59.840  46.980  91.130  1.00  0.00           O
ATOM   3548  OD2 ASP A 221      58.480  46.750  89.400  1.00  0.00           O
ATOM   3549  C   ASP A 221      59.130  42.750  91.790  1.00  0.00           C
ATOM   3550  O   ASP A 221      58.940  41.950  90.880  1.00  0.00           O
ATOM   3551  N   ARG A 222      58.910  42.410  93.090  1.00  0.00           N
ATOM   3552  HN  ARG A 222      58.980  43.080  93.820  1.00  0.00           H
ATOM   3553  CA  ARG A 222      58.330  41.140  93.550  1.00  0.00           C
ATOM   3554  HA  ARG A 222      59.090  40.380  93.410  1.00  0.00           H
ATOM   3555  CB  ARG A 222      58.090  41.180  95.140  1.00  0.00           C
ATOM   3556  HB1 ARG A 222      57.610  40.270  95.550  1.00  0.00           H
ATOM   3557  HB2 ARG A 222      57.500  42.070  95.410  1.00  0.00           H
ATOM   3558  CG  ARG A 222      59.380  41.090  95.950  1.00  0.00           C
ATOM   3559  HG1 ARG A 222      60.110  41.930  95.850  1.00  0.00           H
ATOM   3560  HG2 ARG A 222      59.960  40.210  95.610  1.00  0.00           H
ATOM   3561  CD  ARG A 222      59.130  41.130  97.470  1.00  0.00           C
ATOM   3562  HD1 ARG A 222      58.430  40.310  97.780  1.00  0.00           H
ATOM   3563  HD2 ARG A 222      58.760  42.140  97.780  1.00  0.00           H
ATOM   3564  NE  ARG A 222      60.430  40.960  98.100  1.00  0.00           N
ATOM   3565  HE  ARG A 222      61.210  40.600  97.580  1.00  0.00           H
ATOM   3566  CZ  ARG A 222      60.720  41.270  99.310  1.00  0.00           C
ATOM   3567  NH1 ARG A 222      59.830  41.700 100.100  1.00  0.00           N
ATOM   3568 HH11 ARG A 222      58.890  41.890  99.810  1.00  0.00           H
ATOM   3569 HH12 ARG A 222      60.070  41.780 101.070  1.00  0.00           H
ATOM   3570  NH2 ARG A 222      61.920  41.090  99.760  1.00  0.00           N
ATOM   3571 HH21 ARG A 222      62.660  41.050  99.090  1.00  0.00           H
ATOM   3572 HH22 ARG A 222      62.140  41.350 100.700  1.00  0.00           H
ATOM   3573  C   ARG A 222      57.130  40.610  92.740  1.00  0.00           C
ATOM   3574  O   ARG A 222      56.110  41.310  92.550  1.00  0.00           O
ATOM   3575  N   HSD A 223      57.270  39.370  92.290  1.00  0.00           N
ATOM   3576  HN  HSD A 223      58.110  38.910  92.560  1.00  0.00           H
ATOM   3577  CA  HSD A 223      56.270  38.620  91.500  1.00  0.00           C
ATOM   3578  HA  HSD A 223      56.580  37.580  91.380  1.00  0.00           H
ATOM   3579  CB  HSD A 223      54.980  38.560  92.260  1.00  0.00           C
ATOM   3580  HB1 HSD A 223      54.320  37.750  91.870  1.00  0.00           H
ATOM   3581  HB2 HSD A 223      54.460  39.530  92.210  1.00  0.00           H
ATOM   3582  ND1 HSD A 223      55.680  37.200  94.200  1.00  0.00           N
ATOM   3583  HD1 HSD A 223      56.060  36.410  93.720  1.00  0.00           H
ATOM   3584  CG  HSD A 223      55.140  38.340  93.690  1.00  0.00           C
ATOM   3585  CE1 HSD A 223      55.670  37.390  95.540  1.00  0.00           C
ATOM   3586  HE1 HSD A 223      56.160  36.810  96.330  1.00  0.00           H
ATOM   3587  NE2 HSD A 223      55.200  38.570  95.870  1.00  0.00           N
ATOM   3588  CD2 HSD A 223      54.840  39.180  94.670  1.00  0.00           C
ATOM   3589  HD2 HSD A 223      54.370  40.160  94.670  1.00  0.00           H
ATOM   3590  C   HSD A 223      56.070  39.140  90.100  1.00  0.00           C
ATOM   3591  O   HSD A 223      55.530  38.410  89.220  1.00  0.00           O
ATOM   3592  N   ALA A 224      56.480  40.410  89.740  1.00  0.00           N
ATOM   3593  HN  ALA A 224      56.910  40.990  90.420  1.00  0.00           H
ATOM   3594  CA  ALA A 224      56.160  40.980  88.450  1.00  0.00           C
ATOM   3595  HA  ALA A 224      55.080  40.950  88.420  1.00  0.00           H
ATOM   3596  CB  ALA A 224      56.450  42.490  88.430  1.00  0.00           C
ATOM   3597  HB1 ALA A 224      55.560  42.940  88.940  1.00  0.00           H
ATOM   3598  HB2 ALA A 224      56.380  42.930  87.410  1.00  0.00           H
ATOM   3599  HB3 ALA A 224      57.490  42.760  88.720  1.00  0.00           H
ATOM   3600  C   ALA A 224      56.710  40.360  87.230  1.00  0.00           C
ATOM   3601  O   ALA A 224      57.910  40.100  87.150  1.00  0.00           O
ATOM   3602  N   LYS A 225      55.900  40.150  86.160  1.00  0.00           N
ATOM   3603  HN  LYS A 225      54.960  40.470  86.220  1.00  0.00           H
ATOM   3604  CA  LYS A 225      56.140  39.420  84.950  1.00  0.00           C
ATOM   3605  HA  LYS A 225      56.850  38.620  85.100  1.00  0.00           H
ATOM   3606  CB  LYS A 225      54.810  38.840  84.470  1.00  0.00           C
ATOM   3607  HB1 LYS A 225      55.180  38.050  83.770  1.00  0.00           H
ATOM   3608  HB2 LYS A 225      54.180  39.680  84.110  1.00  0.00           H
ATOM   3609  CG  LYS A 225      54.080  37.950  85.560  1.00  0.00           C
ATOM   3610  HG1 LYS A 225      53.260  37.490  84.960  1.00  0.00           H
ATOM   3611  HG2 LYS A 225      53.510  38.480  86.340  1.00  0.00           H
ATOM   3612  CD  LYS A 225      55.000  37.010  86.410  1.00  0.00           C
ATOM   3613  HD1 LYS A 225      55.840  37.590  86.860  1.00  0.00           H
ATOM   3614  HD2 LYS A 225      55.490  36.350  85.660  1.00  0.00           H
ATOM   3615  CE  LYS A 225      54.210  35.960  87.300  1.00  0.00           C
ATOM   3616  HE1 LYS A 225      53.640  35.310  86.620  1.00  0.00           H
ATOM   3617  HE2 LYS A 225      53.440  36.490  87.910  1.00  0.00           H
ATOM   3618  NZ  LYS A 225      55.030  35.130  88.090  1.00  0.00           N
ATOM   3619  HZ1 LYS A 225      55.480  35.670  88.860  1.00  0.00           H
ATOM   3620  HZ2 LYS A 225      55.820  34.740  87.520  1.00  0.00           H
ATOM   3621  HZ3 LYS A 225      54.540  34.360  88.570  1.00  0.00           H
ATOM   3622  C   LYS A 225      56.810  40.230  83.810  1.00  0.00           C
ATOM   3623  O   LYS A 225      56.360  40.380  82.690  1.00  0.00           O
ATOM   3624  N   ILE A 226      57.820  41.030  84.330  1.00  0.00           N
ATOM   3625  HN  ILE A 226      58.140  40.920  85.280  1.00  0.00           H
ATOM   3626  CA  ILE A 226      58.550  42.160  83.710  1.00  0.00           C
ATOM   3627  HA  ILE A 226      57.830  42.930  83.430  1.00  0.00           H
ATOM   3628  CB  ILE A 226      59.590  42.930  84.640  1.00  0.00           C
ATOM   3629  HB  ILE A 226      60.200  42.150  85.140  1.00  0.00           H
ATOM   3630  CG2 ILE A 226      60.560  43.900  83.800  1.00  0.00           C
ATOM   3631 HG21 ILE A 226      61.260  44.390  84.500  1.00  0.00           H
ATOM   3632 HG22 ILE A 226      59.930  44.630  83.240  1.00  0.00           H
ATOM   3633 HG23 ILE A 226      61.180  43.270  83.110  1.00  0.00           H
ATOM   3634  CG1 ILE A 226      58.820  43.660  85.750  1.00  0.00           C
ATOM   3635 HG11 ILE A 226      58.070  42.940  86.130  1.00  0.00           H
ATOM   3636 HG12 ILE A 226      58.220  44.520  85.390  1.00  0.00           H
ATOM   3637  CD  ILE A 226      59.550  43.950  87.070  1.00  0.00           C
ATOM   3638  HD1 ILE A 226      58.880  44.550  87.730  1.00  0.00           H
ATOM   3639  HD2 ILE A 226      60.420  44.630  86.910  1.00  0.00           H
ATOM   3640  HD3 ILE A 226      59.790  42.980  87.550  1.00  0.00           H
ATOM   3641  C   ILE A 226      59.200  41.660  82.410  1.00  0.00           C
ATOM   3642  O   ILE A 226      59.340  42.270  81.330  1.00  0.00           O
ATOM   3643  N   LYS A 227      59.660  40.400  82.440  1.00  0.00           N
ATOM   3644  HN  LYS A 227      59.580  39.830  83.250  1.00  0.00           H
ATOM   3645  CA  LYS A 227      60.450  39.760  81.400  1.00  0.00           C
ATOM   3646  HA  LYS A 227      61.170  40.430  80.930  1.00  0.00           H
ATOM   3647  CB  LYS A 227      61.390  38.720  82.060  1.00  0.00           C
ATOM   3648  HB1 LYS A 227      62.020  38.350  81.220  1.00  0.00           H
ATOM   3649  HB2 LYS A 227      60.960  37.790  82.490  1.00  0.00           H
ATOM   3650  CG  LYS A 227      62.280  39.300  83.140  1.00  0.00           C
ATOM   3651  HG1 LYS A 227      62.920  38.460  83.490  1.00  0.00           H
ATOM   3652  HG2 LYS A 227      61.680  39.610  84.020  1.00  0.00           H
ATOM   3653  CD  LYS A 227      63.270  40.410  82.730  1.00  0.00           C
ATOM   3654  HD1 LYS A 227      62.670  41.260  82.340  1.00  0.00           H
ATOM   3655  HD2 LYS A 227      63.880  40.030  81.880  1.00  0.00           H
ATOM   3656  CE  LYS A 227      64.230  40.840  83.840  1.00  0.00           C
ATOM   3657  HE1 LYS A 227      64.630  39.870  84.220  1.00  0.00           H
ATOM   3658  HE2 LYS A 227      63.620  41.220  84.700  1.00  0.00           H
ATOM   3659  NZ  LYS A 227      65.310  41.730  83.430  1.00  0.00           N
ATOM   3660  HZ1 LYS A 227      66.160  41.560  84.010  1.00  0.00           H
ATOM   3661  HZ2 LYS A 227      65.020  42.720  83.570  1.00  0.00           H
ATOM   3662  HZ3 LYS A 227      65.510  41.670  82.420  1.00  0.00           H
ATOM   3663  C   LYS A 227      59.590  39.100  80.340  1.00  0.00           C
ATOM   3664  O   LYS A 227      59.880  39.100  79.110  1.00  0.00           O
ATOM   3665  N   ARG A 228      58.380  38.760  80.730  1.00  0.00           N
ATOM   3666  HN  ARG A 228      58.110  39.100  81.630  1.00  0.00           H
ATOM   3667  CA  ARG A 228      57.380  38.280  79.840  1.00  0.00           C
ATOM   3668  HA  ARG A 228      57.750  37.540  79.140  1.00  0.00           H
ATOM   3669  CB  ARG A 228      56.320  37.390  80.600  1.00  0.00           C
ATOM   3670  HB1 ARG A 228      55.610  37.100  79.800  1.00  0.00           H
ATOM   3671  HB2 ARG A 228      55.750  37.970  81.350  1.00  0.00           H
ATOM   3672  CG  ARG A 228      56.810  36.180  81.360  1.00  0.00           C
ATOM   3673  HG1 ARG A 228      57.480  36.590  82.150  1.00  0.00           H
ATOM   3674  HG2 ARG A 228      57.520  35.620  80.710  1.00  0.00           H
ATOM   3675  CD  ARG A 228      55.710  35.320  81.920  1.00  0.00           C
ATOM   3676  HD1 ARG A 228      55.020  34.980  81.120  1.00  0.00           H
ATOM   3677  HD2 ARG A 228      55.160  35.720  82.800  1.00  0.00           H
ATOM   3678  NE  ARG A 228      56.440  34.190  82.470  1.00  0.00           N
ATOM   3679  HE  ARG A 228      57.380  34.040  82.150  1.00  0.00           H
ATOM   3680  CZ  ARG A 228      55.960  33.120  83.150  1.00  0.00           C
ATOM   3681  NH1 ARG A 228      54.690  32.930  83.430  1.00  0.00           N
ATOM   3682 HH11 ARG A 228      54.110  33.700  83.160  1.00  0.00           H
ATOM   3683 HH12 ARG A 228      54.370  32.350  84.190  1.00  0.00           H
ATOM   3684  NH2 ARG A 228      56.800  32.160  83.410  1.00  0.00           N
ATOM   3685 HH21 ARG A 228      57.680  32.580  83.650  1.00  0.00           H
ATOM   3686 HH22 ARG A 228      56.580  31.440  84.050  1.00  0.00           H
ATOM   3687  C   ARG A 228      56.650  39.400  79.140  1.00  0.00           C
ATOM   3688  O   ARG A 228      56.060  39.190  78.060  1.00  0.00           O
ATOM   3689  N   ALA A 229      56.710  40.660  79.690  1.00  0.00           N
ATOM   3690  HN  ALA A 229      57.200  40.750  80.560  1.00  0.00           H
ATOM   3691  CA  ALA A 229      56.400  41.790  78.860  1.00  0.00           C
ATOM   3692  HA  ALA A 229      55.370  41.610  78.590  1.00  0.00           H
ATOM   3693  CB  ALA A 229      56.330  43.050  79.720  1.00  0.00           C
ATOM   3694  HB1 ALA A 229      57.160  43.290  80.420  1.00  0.00           H
ATOM   3695  HB2 ALA A 229      55.390  42.970  80.280  1.00  0.00           H
ATOM   3696  HB3 ALA A 229      56.250  43.900  79.000  1.00  0.00           H
ATOM   3697  C   ALA A 229      57.350  42.050  77.680  1.00  0.00           C
ATOM   3698  O   ALA A 229      57.010  42.480  76.580  1.00  0.00           O
ATOM   3699  N   ILE A 230      58.620  41.720  77.870  1.00  0.00           N
ATOM   3700  HN  ILE A 230      58.920  41.330  78.740  1.00  0.00           H
ATOM   3701  CA  ILE A 230      59.670  41.740  76.790  1.00  0.00           C
ATOM   3702  HA  ILE A 230      59.720  42.720  76.350  1.00  0.00           H
ATOM   3703  CB  ILE A 230      61.080  41.440  77.350  1.00  0.00           C
ATOM   3704  HB  ILE A 230      61.220  40.420  77.750  1.00  0.00           H
ATOM   3705  CG2 ILE A 230      62.220  41.660  76.270  1.00  0.00           C
ATOM   3706 HG21 ILE A 230      63.080  41.120  76.730  1.00  0.00           H
ATOM   3707 HG22 ILE A 230      62.340  42.720  75.960  1.00  0.00           H
ATOM   3708 HG23 ILE A 230      61.890  41.110  75.350  1.00  0.00           H
ATOM   3709  CG1 ILE A 230      61.420  42.450  78.490  1.00  0.00           C
ATOM   3710 HG11 ILE A 230      60.610  42.590  79.230  1.00  0.00           H
ATOM   3711 HG12 ILE A 230      61.430  43.490  78.080  1.00  0.00           H
ATOM   3712  CD  ILE A 230      62.660  41.980  79.250  1.00  0.00           C
ATOM   3713  HD1 ILE A 230      62.650  42.520  80.210  1.00  0.00           H
ATOM   3714  HD2 ILE A 230      63.610  42.200  78.710  1.00  0.00           H
ATOM   3715  HD3 ILE A 230      62.700  40.880  79.430  1.00  0.00           H
ATOM   3716  C   ILE A 230      59.270  40.650  75.670  1.00  0.00           C
ATOM   3717  O   ILE A 230      59.350  40.960  74.500  1.00  0.00           O
ATOM   3718  N   THR A 231      58.810  39.430  76.010  1.00  0.00           N
ATOM   3719  HN  THR A 231      58.900  39.230  76.980  1.00  0.00           H
ATOM   3720  CA  THR A 231      58.470  38.360  75.020  1.00  0.00           C
ATOM   3721  HA  THR A 231      59.240  38.190  74.280  1.00  0.00           H
ATOM   3722  CB  THR A 231      58.060  37.080  75.680  1.00  0.00           C
ATOM   3723  HB  THR A 231      57.060  37.150  76.170  1.00  0.00           H
ATOM   3724  OG1 THR A 231      59.050  36.660  76.560  1.00  0.00           O
ATOM   3725  HG1 THR A 231      58.600  36.010  77.100  1.00  0.00           H
ATOM   3726  CG2 THR A 231      58.010  35.960  74.580  1.00  0.00           C
ATOM   3727 HG21 THR A 231      57.320  36.160  73.740  1.00  0.00           H
ATOM   3728 HG22 THR A 231      57.720  34.960  74.940  1.00  0.00           H
ATOM   3729 HG23 THR A 231      59.030  35.790  74.140  1.00  0.00           H
ATOM   3730  C   THR A 231      57.320  38.790  74.090  1.00  0.00           C
ATOM   3731  O   THR A 231      57.410  38.620  72.850  1.00  0.00           O
ATOM   3732  N   PHE A 232      56.270  39.460  74.610  1.00  0.00           N
ATOM   3733  HN  PHE A 232      56.170  39.580  75.600  1.00  0.00           H
ATOM   3734  CA  PHE A 232      55.190  40.000  73.880  1.00  0.00           C
ATOM   3735  HA  PHE A 232      54.860  39.150  73.330  1.00  0.00           H
ATOM   3736  CB  PHE A 232      54.240  40.590  75.030  1.00  0.00           C
ATOM   3737  HB1 PHE A 232      54.580  41.470  75.620  1.00  0.00           H
ATOM   3738  HB2 PHE A 232      53.910  39.950  75.890  1.00  0.00           H
ATOM   3739  CG  PHE A 232      52.950  41.080  74.340  1.00  0.00           C
ATOM   3740  CD1 PHE A 232      52.690  42.400  74.250  1.00  0.00           C
ATOM   3741  HD1 PHE A 232      53.290  43.180  74.710  1.00  0.00           H
ATOM   3742  CE1 PHE A 232      51.710  42.910  73.440  1.00  0.00           C
ATOM   3743  HE1 PHE A 232      51.630  43.980  73.290  1.00  0.00           H
ATOM   3744  CZ  PHE A 232      50.790  42.060  72.820  1.00  0.00           C
ATOM   3745  HZ  PHE A 232      49.990  42.480  72.230  1.00  0.00           H
ATOM   3746  CD2 PHE A 232      52.100  40.190  73.680  1.00  0.00           C
ATOM   3747  HD2 PHE A 232      52.250  39.120  73.830  1.00  0.00           H
ATOM   3748  CE2 PHE A 232      51.020  40.680  72.920  1.00  0.00           C
ATOM   3749  HE2 PHE A 232      50.290  40.090  72.380  1.00  0.00           H
ATOM   3750  C   PHE A 232      55.580  41.120  72.940  1.00  0.00           C
ATOM   3751  O   PHE A 232      55.150  41.030  71.820  1.00  0.00           O
ATOM   3752  N   ILE A 233      56.470  42.030  73.340  1.00  0.00           N
ATOM   3753  HN  ILE A 233      56.800  41.920  74.280  1.00  0.00           H
ATOM   3754  CA  ILE A 233      56.950  43.020  72.460  1.00  0.00           C
ATOM   3755  HA  ILE A 233      56.190  43.500  71.850  1.00  0.00           H
ATOM   3756  CB  ILE A 233      57.590  44.290  73.130  1.00  0.00           C
ATOM   3757  HB  ILE A 233      58.370  43.920  73.830  1.00  0.00           H
ATOM   3758  CG2 ILE A 233      58.360  45.310  72.220  1.00  0.00           C
ATOM   3759 HG21 ILE A 233      58.730  46.110  72.900  1.00  0.00           H
ATOM   3760 HG22 ILE A 233      57.670  45.800  71.490  1.00  0.00           H
ATOM   3761 HG23 ILE A 233      59.180  44.850  71.640  1.00  0.00           H
ATOM   3762  CG1 ILE A 233      56.360  44.910  73.940  1.00  0.00           C
ATOM   3763 HG11 ILE A 233      56.780  45.670  74.630  1.00  0.00           H
ATOM   3764 HG12 ILE A 233      55.820  44.200  74.590  1.00  0.00           H
ATOM   3765  CD  ILE A 233      55.280  45.680  73.230  1.00  0.00           C
ATOM   3766  HD1 ILE A 233      55.060  45.060  72.330  1.00  0.00           H
ATOM   3767  HD2 ILE A 233      55.640  46.660  72.890  1.00  0.00           H
ATOM   3768  HD3 ILE A 233      54.340  45.850  73.790  1.00  0.00           H
ATOM   3769  C   ILE A 233      57.840  42.490  71.400  1.00  0.00           C
ATOM   3770  O   ILE A 233      57.700  42.870  70.240  1.00  0.00           O
ATOM   3771  N   MET A 234      58.820  41.580  71.600  1.00  0.00           N
ATOM   3772  HN  MET A 234      58.940  41.250  72.540  1.00  0.00           H
ATOM   3773  CA  MET A 234      59.650  40.920  70.620  1.00  0.00           C
ATOM   3774  HA  MET A 234      60.240  41.680  70.130  1.00  0.00           H
ATOM   3775  CB  MET A 234      60.700  40.050  71.360  1.00  0.00           C
ATOM   3776  HB1 MET A 234      61.340  39.600  70.580  1.00  0.00           H
ATOM   3777  HB2 MET A 234      60.130  39.260  71.920  1.00  0.00           H
ATOM   3778  CG  MET A 234      61.860  40.720  72.170  1.00  0.00           C
ATOM   3779  HG1 MET A 234      61.450  41.340  72.990  1.00  0.00           H
ATOM   3780  HG2 MET A 234      62.360  41.350  71.410  1.00  0.00           H
ATOM   3781  SD  MET A 234      62.970  39.470  72.710  1.00  0.00           S
ATOM   3782  CE  MET A 234      61.940  38.430  73.720  1.00  0.00           C
ATOM   3783  HE1 MET A 234      61.270  37.690  73.240  1.00  0.00           H
ATOM   3784  HE2 MET A 234      61.380  39.110  74.400  1.00  0.00           H
ATOM   3785  HE3 MET A 234      62.570  37.780  74.360  1.00  0.00           H
ATOM   3786  C   MET A 234      58.800  40.160  69.600  1.00  0.00           C
ATOM   3787  O   MET A 234      58.990  40.240  68.390  1.00  0.00           O
ATOM   3788  N   VAL A 235      57.790  39.420  70.120  1.00  0.00           N
ATOM   3789  HN  VAL A 235      57.770  39.290  71.110  1.00  0.00           H
ATOM   3790  CA  VAL A 235      56.790  38.720  69.350  1.00  0.00           C
ATOM   3791  HA  VAL A 235      57.310  38.110  68.620  1.00  0.00           H
ATOM   3792  CB  VAL A 235      55.890  37.820  70.080  1.00  0.00           C
ATOM   3793  HB  VAL A 235      55.470  38.320  70.990  1.00  0.00           H
ATOM   3794  CG1 VAL A 235      54.900  37.210  69.100  1.00  0.00           C
ATOM   3795 HG11 VAL A 235      54.340  36.420  69.640  1.00  0.00           H
ATOM   3796 HG12 VAL A 235      55.520  36.770  68.300  1.00  0.00           H
ATOM   3797 HG13 VAL A 235      54.130  37.860  68.650  1.00  0.00           H
ATOM   3798  CG2 VAL A 235      56.680  36.600  70.650  1.00  0.00           C
ATOM   3799 HG21 VAL A 235      56.110  36.090  71.460  1.00  0.00           H
ATOM   3800 HG22 VAL A 235      57.670  36.810  71.100  1.00  0.00           H
ATOM   3801 HG23 VAL A 235      56.710  35.860  69.830  1.00  0.00           H
ATOM   3802  C   VAL A 235      55.990  39.710  68.350  1.00  0.00           C
ATOM   3803  O   VAL A 235      55.840  39.460  67.140  1.00  0.00           O
ATOM   3804  N   VAL A 236      55.490  40.880  68.880  1.00  0.00           N
ATOM   3805  HN  VAL A 236      55.680  41.080  69.840  1.00  0.00           H
ATOM   3806  CA  VAL A 236      54.930  41.980  68.150  1.00  0.00           C
ATOM   3807  HA  VAL A 236      54.100  41.600  67.590  1.00  0.00           H
ATOM   3808  CB  VAL A 236      54.420  43.000  69.210  1.00  0.00           C
ATOM   3809  HB  VAL A 236      55.190  43.040  70.010  1.00  0.00           H
ATOM   3810  CG1 VAL A 236      54.130  44.380  68.710  1.00  0.00           C
ATOM   3811 HG11 VAL A 236      53.620  44.900  69.560  1.00  0.00           H
ATOM   3812 HG12 VAL A 236      53.500  44.370  67.810  1.00  0.00           H
ATOM   3813 HG13 VAL A 236      54.980  45.080  68.570  1.00  0.00           H
ATOM   3814  CG2 VAL A 236      53.180  42.480  69.920  1.00  0.00           C
ATOM   3815 HG21 VAL A 236      52.760  43.220  70.640  1.00  0.00           H
ATOM   3816 HG22 VAL A 236      53.430  41.660  70.620  1.00  0.00           H
ATOM   3817 HG23 VAL A 236      52.360  42.090  69.290  1.00  0.00           H
ATOM   3818  C   VAL A 236      55.880  42.660  67.200  1.00  0.00           C
ATOM   3819  O   VAL A 236      55.490  43.050  66.090  1.00  0.00           O
ATOM   3820  N   ALA A 237      57.180  42.840  67.600  1.00  0.00           N
ATOM   3821  HN  ALA A 237      57.390  42.570  68.550  1.00  0.00           H
ATOM   3822  CA  ALA A 237      58.250  43.440  66.830  1.00  0.00           C
ATOM   3823  HA  ALA A 237      57.890  44.410  66.530  1.00  0.00           H
ATOM   3824  CB  ALA A 237      59.530  43.450  67.620  1.00  0.00           C
ATOM   3825  HB1 ALA A 237      60.310  43.990  67.030  1.00  0.00           H
ATOM   3826  HB2 ALA A 237      59.920  42.470  67.920  1.00  0.00           H
ATOM   3827  HB3 ALA A 237      59.310  43.940  68.590  1.00  0.00           H
ATOM   3828  C   ALA A 237      58.520  42.660  65.560  1.00  0.00           C
ATOM   3829  O   ALA A 237      58.630  43.140  64.480  1.00  0.00           O
ATOM   3830  N   ILE A 238      58.660  41.320  65.720  1.00  0.00           N
ATOM   3831  HN  ILE A 238      58.800  40.870  66.590  1.00  0.00           H
ATOM   3832  CA  ILE A 238      58.840  40.410  64.600  1.00  0.00           C
ATOM   3833  HA  ILE A 238      59.600  40.840  63.960  1.00  0.00           H
ATOM   3834  CB  ILE A 238      59.410  39.010  65.030  1.00  0.00           C
ATOM   3835  HB  ILE A 238      58.680  38.470  65.670  1.00  0.00           H
ATOM   3836  CG2 ILE A 238      59.580  38.140  63.820  1.00  0.00           C
ATOM   3837 HG21 ILE A 238      59.880  38.740  62.930  1.00  0.00           H
ATOM   3838 HG22 ILE A 238      58.600  37.740  63.470  1.00  0.00           H
ATOM   3839 HG23 ILE A 238      60.360  37.360  63.910  1.00  0.00           H
ATOM   3840  CG1 ILE A 238      60.750  39.190  65.770  1.00  0.00           C
ATOM   3841 HG11 ILE A 238      60.580  39.910  66.600  1.00  0.00           H
ATOM   3842 HG12 ILE A 238      61.520  39.530  65.050  1.00  0.00           H
ATOM   3843  CD  ILE A 238      61.070  37.920  66.590  1.00  0.00           C
ATOM   3844  HD1 ILE A 238      62.140  37.910  66.900  1.00  0.00           H
ATOM   3845  HD2 ILE A 238      60.870  37.080  65.870  1.00  0.00           H
ATOM   3846  HD3 ILE A 238      60.360  37.740  67.410  1.00  0.00           H
ATOM   3847  C   ILE A 238      57.550  40.270  63.850  1.00  0.00           C
ATOM   3848  O   ILE A 238      57.590  40.110  62.660  1.00  0.00           O
ATOM   3849  N   VAL A 239      56.370  40.300  64.460  1.00  0.00           N
ATOM   3850  HN  VAL A 239      56.240  40.170  65.450  1.00  0.00           H
ATOM   3851  CA  VAL A 239      55.200  40.390  63.670  1.00  0.00           C
ATOM   3852  HA  VAL A 239      55.320  39.510  63.050  1.00  0.00           H
ATOM   3853  CB  VAL A 239      53.960  40.100  64.550  1.00  0.00           C
ATOM   3854  HB  VAL A 239      54.050  40.750  65.430  1.00  0.00           H
ATOM   3855  CG1 VAL A 239      52.590  40.430  64.030  1.00  0.00           C
ATOM   3856 HG11 VAL A 239      52.290  39.950  63.080  1.00  0.00           H
ATOM   3857 HG12 VAL A 239      52.560  41.540  63.910  1.00  0.00           H
ATOM   3858 HG13 VAL A 239      51.850  40.140  64.790  1.00  0.00           H
ATOM   3859  CG2 VAL A 239      54.100  38.570  64.860  1.00  0.00           C
ATOM   3860 HG21 VAL A 239      55.070  38.250  65.300  1.00  0.00           H
ATOM   3861 HG22 VAL A 239      53.950  38.030  63.910  1.00  0.00           H
ATOM   3862 HG23 VAL A 239      53.380  38.230  65.630  1.00  0.00           H
ATOM   3863  C   VAL A 239      54.970  41.560  62.720  1.00  0.00           C
ATOM   3864  O   VAL A 239      54.620  41.450  61.580  1.00  0.00           O
ATOM   3865  N   PHE A 240      55.270  42.730  63.140  1.00  0.00           N
ATOM   3866  HN  PHE A 240      55.720  42.780  64.040  1.00  0.00           H
ATOM   3867  CA  PHE A 240      55.300  43.960  62.390  1.00  0.00           C
ATOM   3868  HA  PHE A 240      54.350  44.100  61.880  1.00  0.00           H
ATOM   3869  CB  PHE A 240      55.430  45.130  63.350  1.00  0.00           C
ATOM   3870  HB1 PHE A 240      56.350  44.960  63.950  1.00  0.00           H
ATOM   3871  HB2 PHE A 240      54.590  45.060  64.070  1.00  0.00           H
ATOM   3872  CG  PHE A 240      55.500  46.490  62.740  1.00  0.00           C
ATOM   3873  CD1 PHE A 240      54.330  47.280  62.560  1.00  0.00           C
ATOM   3874  HD1 PHE A 240      53.390  46.880  62.910  1.00  0.00           H
ATOM   3875  CE1 PHE A 240      54.280  48.430  61.730  1.00  0.00           C
ATOM   3876  HE1 PHE A 240      53.340  48.930  61.560  1.00  0.00           H
ATOM   3877  CZ  PHE A 240      55.480  48.850  61.110  1.00  0.00           C
ATOM   3878  HZ  PHE A 240      55.470  49.760  60.550  1.00  0.00           H
ATOM   3879  CD2 PHE A 240      56.660  47.020  62.090  1.00  0.00           C
ATOM   3880  HD2 PHE A 240      57.580  46.460  62.050  1.00  0.00           H
ATOM   3881  CE2 PHE A 240      56.680  48.120  61.260  1.00  0.00           C
ATOM   3882  HE2 PHE A 240      57.550  48.390  60.680  1.00  0.00           H
ATOM   3883  C   PHE A 240      56.310  43.940  61.290  1.00  0.00           C
ATOM   3884  O   PHE A 240      55.990  44.300  60.140  1.00  0.00           O
ATOM   3885  N   VAL A 241      57.420  43.320  61.550  1.00  0.00           N
ATOM   3886  HN  VAL A 241      57.620  43.180  62.520  1.00  0.00           H
ATOM   3887  CA  VAL A 241      58.380  42.960  60.560  1.00  0.00           C
ATOM   3888  HA  VAL A 241      58.680  43.800  59.940  1.00  0.00           H
ATOM   3889  CB  VAL A 241      59.680  42.430  61.250  1.00  0.00           C
ATOM   3890  HB  VAL A 241      59.350  41.690  62.020  1.00  0.00           H
ATOM   3891  CG1 VAL A 241      60.750  41.940  60.200  1.00  0.00           C
ATOM   3892 HG11 VAL A 241      60.440  41.060  59.600  1.00  0.00           H
ATOM   3893 HG12 VAL A 241      61.660  41.710  60.780  1.00  0.00           H
ATOM   3894 HG13 VAL A 241      60.920  42.780  59.490  1.00  0.00           H
ATOM   3895  CG2 VAL A 241      60.310  43.610  62.000  1.00  0.00           C
ATOM   3896 HG21 VAL A 241      60.890  44.190  61.250  1.00  0.00           H
ATOM   3897 HG22 VAL A 241      60.970  43.180  62.780  1.00  0.00           H
ATOM   3898 HG23 VAL A 241      59.580  44.230  62.550  1.00  0.00           H
ATOM   3899  C   VAL A 241      57.930  41.960  59.490  1.00  0.00           C
ATOM   3900  O   VAL A 241      58.160  42.300  58.350  1.00  0.00           O
ATOM   3901  N   ILE A 242      57.200  40.870  59.740  1.00  0.00           N
ATOM   3902  HN  ILE A 242      57.020  40.570  60.680  1.00  0.00           H
ATOM   3903  CA  ILE A 242      56.600  39.950  58.770  1.00  0.00           C
ATOM   3904  HA  ILE A 242      57.360  39.590  58.080  1.00  0.00           H
ATOM   3905  CB  ILE A 242      56.000  38.710  59.420  1.00  0.00           C
ATOM   3906  HB  ILE A 242      55.390  39.040  60.290  1.00  0.00           H
ATOM   3907  CG2 ILE A 242      54.920  38.010  58.450  1.00  0.00           C
ATOM   3908 HG21 ILE A 242      54.060  38.730  58.420  1.00  0.00           H
ATOM   3909 HG22 ILE A 242      54.620  37.030  58.860  1.00  0.00           H
ATOM   3910 HG23 ILE A 242      55.200  37.750  57.400  1.00  0.00           H
ATOM   3911  CG1 ILE A 242      57.050  37.680  60.030  1.00  0.00           C
ATOM   3912 HG11 ILE A 242      57.780  38.270  60.620  1.00  0.00           H
ATOM   3913 HG12 ILE A 242      57.540  37.200  59.150  1.00  0.00           H
ATOM   3914  CD  ILE A 242      56.410  36.700  61.030  1.00  0.00           C
ATOM   3915  HD1 ILE A 242      55.990  37.260  61.890  1.00  0.00           H
ATOM   3916  HD2 ILE A 242      57.220  36.060  61.470  1.00  0.00           H
ATOM   3917  HD3 ILE A 242      55.570  36.170  60.550  1.00  0.00           H
ATOM   3918  C   ILE A 242      55.580  40.670  57.880  1.00  0.00           C
ATOM   3919  O   ILE A 242      55.580  40.400  56.690  1.00  0.00           O
ATOM   3920  N   CYS A 243      54.810  41.620  58.380  1.00  0.00           N
ATOM   3921  HN  CYS A 243      54.990  41.870  59.330  1.00  0.00           H
ATOM   3922  CA  CYS A 243      53.810  42.490  57.710  1.00  0.00           C
ATOM   3923  HA  CYS A 243      53.110  41.780  57.310  1.00  0.00           H
ATOM   3924  CB  CYS A 243      53.110  43.420  58.710  1.00  0.00           C
ATOM   3925  HB1 CYS A 243      52.490  44.170  58.180  1.00  0.00           H
ATOM   3926  HB2 CYS A 243      53.830  43.980  59.350  1.00  0.00           H
ATOM   3927  SG  CYS A 243      52.150  42.270  59.840  1.00  0.00           S
ATOM   3928  HG1 CYS A 243      53.090  41.770  60.610  1.00  0.00           H
ATOM   3929  C   CYS A 243      54.390  43.310  56.560  1.00  0.00           C
ATOM   3930  O   CYS A 243      53.750  43.300  55.540  1.00  0.00           O
ATOM   3931  N   PHE A 244      55.570  43.920  56.790  1.00  0.00           N
ATOM   3932  HN  PHE A 244      56.080  43.630  57.590  1.00  0.00           H
ATOM   3933  CA  PHE A 244      56.140  44.880  55.770  1.00  0.00           C
ATOM   3934  HA  PHE A 244      55.550  44.930  54.860  1.00  0.00           H
ATOM   3935  CB  PHE A 244      56.270  46.340  56.430  1.00  0.00           C
ATOM   3936  HB1 PHE A 244      56.630  47.060  55.670  1.00  0.00           H
ATOM   3937  HB2 PHE A 244      56.900  46.370  57.340  1.00  0.00           H
ATOM   3938  CG  PHE A 244      54.900  46.750  56.790  1.00  0.00           C
ATOM   3939  CD1 PHE A 244      54.450  46.700  58.080  1.00  0.00           C
ATOM   3940  HD1 PHE A 244      55.070  46.210  58.830  1.00  0.00           H
ATOM   3941  CE1 PHE A 244      53.100  46.950  58.390  1.00  0.00           C
ATOM   3942  HE1 PHE A 244      52.720  46.840  59.390  1.00  0.00           H
ATOM   3943  CZ  PHE A 244      52.200  47.280  57.330  1.00  0.00           C
ATOM   3944  HZ  PHE A 244      51.150  47.320  57.550  1.00  0.00           H
ATOM   3945  CD2 PHE A 244      53.990  47.180  55.780  1.00  0.00           C
ATOM   3946  HD2 PHE A 244      54.400  47.320  54.790  1.00  0.00           H
ATOM   3947  CE2 PHE A 244      52.640  47.410  56.030  1.00  0.00           C
ATOM   3948  HE2 PHE A 244      51.870  47.530  55.280  1.00  0.00           H
ATOM   3949  C   PHE A 244      57.480  44.530  55.260  1.00  0.00           C
ATOM   3950  O   PHE A 244      57.860  44.820  54.130  1.00  0.00           O
ATOM   3951  N   LEU A 245      58.380  43.900  56.050  1.00  0.00           N
ATOM   3952  HN  LEU A 245      58.160  43.560  56.960  1.00  0.00           H
ATOM   3953  CA  LEU A 245      59.730  43.640  55.580  1.00  0.00           C
ATOM   3954  HA  LEU A 245      60.100  44.580  55.200  1.00  0.00           H
ATOM   3955  CB  LEU A 245      60.810  43.140  56.620  1.00  0.00           C
ATOM   3956  HB1 LEU A 245      60.550  42.140  57.050  1.00  0.00           H
ATOM   3957  HB2 LEU A 245      60.610  43.860  57.440  1.00  0.00           H
ATOM   3958  CG  LEU A 245      62.290  43.410  56.400  1.00  0.00           C
ATOM   3959  HG  LEU A 245      62.550  42.740  55.540  1.00  0.00           H
ATOM   3960  CD1 LEU A 245      62.770  44.760  55.840  1.00  0.00           C
ATOM   3961 HD11 LEU A 245      62.360  44.890  54.820  1.00  0.00           H
ATOM   3962 HD12 LEU A 245      63.860  44.730  55.650  1.00  0.00           H
ATOM   3963 HD13 LEU A 245      62.600  45.600  56.550  1.00  0.00           H
ATOM   3964  CD2 LEU A 245      63.140  42.980  57.600  1.00  0.00           C
ATOM   3965 HD21 LEU A 245      62.780  42.030  58.040  1.00  0.00           H
ATOM   3966 HD22 LEU A 245      63.110  43.770  58.380  1.00  0.00           H
ATOM   3967 HD23 LEU A 245      64.230  42.990  57.340  1.00  0.00           H
ATOM   3968  C   LEU A 245      59.890  42.730  54.390  1.00  0.00           C
ATOM   3969  O   LEU A 245      60.780  42.950  53.550  1.00  0.00           O
ATOM   3970  N   PRO A 246      59.060  41.710  54.150  1.00  0.00           N
ATOM   3971  CD  PRO A 246      58.240  41.060  55.220  1.00  0.00           C
ATOM   3972  HD1 PRO A 246      57.280  41.630  55.230  1.00  0.00           H
ATOM   3973  HD2 PRO A 246      58.780  41.150  56.180  1.00  0.00           H
ATOM   3974  CA  PRO A 246      58.910  41.000  52.860  1.00  0.00           C
ATOM   3975  HA  PRO A 246      59.890  40.540  52.750  1.00  0.00           H
ATOM   3976  CB  PRO A 246      57.770  40.060  53.180  1.00  0.00           C
ATOM   3977  HB1 PRO A 246      57.810  39.170  52.520  1.00  0.00           H
ATOM   3978  HB2 PRO A 246      56.770  40.530  53.060  1.00  0.00           H
ATOM   3979  CG  PRO A 246      58.040  39.670  54.620  1.00  0.00           C
ATOM   3980  HG1 PRO A 246      57.170  39.120  55.050  1.00  0.00           H
ATOM   3981  HG2 PRO A 246      58.930  39.020  54.580  1.00  0.00           H
ATOM   3982  C   PRO A 246      58.740  41.910  51.580  1.00  0.00           C
ATOM   3983  O   PRO A 246      59.380  41.720  50.520  1.00  0.00           O
ATOM   3984  N   SER A 247      57.730  42.850  51.660  1.00  0.00           N
ATOM   3985  HN  SER A 247      57.130  42.950  52.440  1.00  0.00           H
ATOM   3986  CA  SER A 247      57.390  43.780  50.550  1.00  0.00           C
ATOM   3987  HA  SER A 247      57.430  43.240  49.620  1.00  0.00           H
ATOM   3988  CB  SER A 247      55.890  44.340  50.500  1.00  0.00           C
ATOM   3989  HB1 SER A 247      55.170  43.490  50.410  1.00  0.00           H
ATOM   3990  HB2 SER A 247      55.760  45.010  49.620  1.00  0.00           H
ATOM   3991  OG  SER A 247      55.560  45.050  51.740  1.00  0.00           O
ATOM   3992  HG1 SER A 247      55.550  44.370  52.410  1.00  0.00           H
ATOM   3993  C   SER A 247      58.430  44.960  50.460  1.00  0.00           C
ATOM   3994  O   SER A 247      58.780  45.280  49.320  1.00  0.00           O
ATOM   3995  N   VAL A 248      59.140  45.480  51.460  1.00  0.00           N
ATOM   3996  HN  VAL A 248      58.750  45.280  52.340  1.00  0.00           H
ATOM   3997  CA  VAL A 248      60.400  46.270  51.210  1.00  0.00           C
ATOM   3998  HA  VAL A 248      60.080  47.170  50.690  1.00  0.00           H
ATOM   3999  CB  VAL A 248      60.990  46.710  52.550  1.00  0.00           C
ATOM   4000  HB  VAL A 248      61.080  45.780  53.150  1.00  0.00           H
ATOM   4001  CG1 VAL A 248      62.380  47.380  52.510  1.00  0.00           C
ATOM   4002 HG11 VAL A 248      62.370  47.920  53.480  1.00  0.00           H
ATOM   4003 HG12 VAL A 248      62.390  48.210  51.770  1.00  0.00           H
ATOM   4004 HG13 VAL A 248      63.130  46.560  52.380  1.00  0.00           H
ATOM   4005  CG2 VAL A 248      60.020  47.590  53.350  1.00  0.00           C
ATOM   4006 HG21 VAL A 248      59.820  48.540  52.790  1.00  0.00           H
ATOM   4007 HG22 VAL A 248      60.320  47.560  54.420  1.00  0.00           H
ATOM   4008 HG23 VAL A 248      59.060  47.040  53.410  1.00  0.00           H
ATOM   4009  C   VAL A 248      61.390  45.640  50.370  1.00  0.00           C
ATOM   4010  O   VAL A 248      61.900  46.260  49.490  1.00  0.00           O
ATOM   4011  N   VAL A 249      61.660  44.350  50.730  1.00  0.00           N
ATOM   4012  HN  VAL A 249      61.200  43.790  51.400  1.00  0.00           H
ATOM   4013  CA  VAL A 249      62.650  43.640  49.930  1.00  0.00           C
ATOM   4014  HA  VAL A 249      63.560  44.190  49.790  1.00  0.00           H
ATOM   4015  CB  VAL A 249      63.120  42.380  50.620  1.00  0.00           C
ATOM   4016  HB  VAL A 249      62.200  41.810  50.900  1.00  0.00           H
ATOM   4017  CG1 VAL A 249      63.960  41.450  49.780  1.00  0.00           C
ATOM   4018 HG11 VAL A 249      64.820  42.090  49.480  1.00  0.00           H
ATOM   4019 HG12 VAL A 249      63.440  41.100  48.870  1.00  0.00           H
ATOM   4020 HG13 VAL A 249      64.280  40.560  50.370  1.00  0.00           H
ATOM   4021  CG2 VAL A 249      63.830  42.650  51.990  1.00  0.00           C
ATOM   4022 HG21 VAL A 249      64.890  42.930  51.790  1.00  0.00           H
ATOM   4023 HG22 VAL A 249      63.960  41.790  52.680  1.00  0.00           H
ATOM   4024 HG23 VAL A 249      63.320  43.460  52.550  1.00  0.00           H
ATOM   4025  C   VAL A 249      62.180  43.380  48.480  1.00  0.00           C
ATOM   4026  O   VAL A 249      63.000  43.560  47.540  1.00  0.00           O
ATOM   4027  N   VAL A 250      60.850  43.020  48.240  1.00  0.00           N
ATOM   4028  HN  VAL A 250      60.240  42.550  48.860  1.00  0.00           H
ATOM   4029  CA  VAL A 250      60.300  43.000  46.900  1.00  0.00           C
ATOM   4030  HA  VAL A 250      61.020  42.430  46.340  1.00  0.00           H
ATOM   4031  CB  VAL A 250      58.920  42.350  46.960  1.00  0.00           C
ATOM   4032  HB  VAL A 250      58.370  42.710  47.870  1.00  0.00           H
ATOM   4033  CG1 VAL A 250      58.070  42.600  45.730  1.00  0.00           C
ATOM   4034 HG11 VAL A 250      57.280  41.850  45.540  1.00  0.00           H
ATOM   4035 HG12 VAL A 250      58.550  42.550  44.730  1.00  0.00           H
ATOM   4036 HG13 VAL A 250      57.580  43.590  45.930  1.00  0.00           H
ATOM   4037  CG2 VAL A 250      59.080  40.810  47.070  1.00  0.00           C
ATOM   4038 HG21 VAL A 250      59.600  40.490  46.150  1.00  0.00           H
ATOM   4039 HG22 VAL A 250      58.090  40.350  47.230  1.00  0.00           H
ATOM   4040 HG23 VAL A 250      59.750  40.490  47.890  1.00  0.00           H
ATOM   4041  C   VAL A 250      60.320  44.270  46.100  1.00  0.00           C
ATOM   4042  O   VAL A 250      60.840  44.300  44.950  1.00  0.00           O
ATOM   4043  N   ARG A 251      59.920  45.410  46.770  1.00  0.00           N
ATOM   4044  HN  ARG A 251      59.650  45.430  47.730  1.00  0.00           H
ATOM   4045  CA  ARG A 251      60.030  46.750  46.180  1.00  0.00           C
ATOM   4046  HA  ARG A 251      59.480  46.650  45.250  1.00  0.00           H
ATOM   4047  CB  ARG A 251      59.370  47.730  47.110  1.00  0.00           C
ATOM   4048  HB1 ARG A 251      59.980  47.930  48.020  1.00  0.00           H
ATOM   4049  HB2 ARG A 251      58.390  47.290  47.400  1.00  0.00           H
ATOM   4050  CG  ARG A 251      59.090  49.110  46.460  1.00  0.00           C
ATOM   4051  HG1 ARG A 251      60.090  49.630  46.400  1.00  0.00           H
ATOM   4052  HG2 ARG A 251      58.510  49.780  47.120  1.00  0.00           H
ATOM   4053  CD  ARG A 251      58.390  49.090  45.040  1.00  0.00           C
ATOM   4054  HD1 ARG A 251      58.990  48.550  44.270  1.00  0.00           H
ATOM   4055  HD2 ARG A 251      58.240  50.130  44.700  1.00  0.00           H
ATOM   4056  NE  ARG A 251      57.080  48.480  45.340  1.00  0.00           N
ATOM   4057  HE  ARG A 251      56.840  48.170  46.250  1.00  0.00           H
ATOM   4058  CZ  ARG A 251      56.230  48.160  44.400  1.00  0.00           C
ATOM   4059  NH1 ARG A 251      56.370  48.230  43.090  1.00  0.00           N
ATOM   4060 HH11 ARG A 251      56.820  48.990  42.610  1.00  0.00           H
ATOM   4061 HH12 ARG A 251      55.670  47.770  42.530  1.00  0.00           H
ATOM   4062  NH2 ARG A 251      55.200  47.420  44.740  1.00  0.00           N
ATOM   4063 HH21 ARG A 251      55.010  47.450  45.730  1.00  0.00           H
ATOM   4064 HH22 ARG A 251      54.650  46.880  44.100  1.00  0.00           H
ATOM   4065  C   ARG A 251      61.450  47.100  45.760  1.00  0.00           C
ATOM   4066  O   ARG A 251      61.540  47.490  44.540  1.00  0.00           O
ATOM   4067  N   ILE A 252      62.480  46.870  46.600  1.00  0.00           N
ATOM   4068  HN  ILE A 252      62.210  46.610  47.530  1.00  0.00           H
ATOM   4069  CA  ILE A 252      63.900  46.960  46.320  1.00  0.00           C
ATOM   4070  HA  ILE A 252      63.990  47.950  45.910  1.00  0.00           H
ATOM   4071  CB  ILE A 252      64.730  46.970  47.560  1.00  0.00           C
ATOM   4072  HB  ILE A 252      64.350  46.220  48.290  1.00  0.00           H
ATOM   4073  CG2 ILE A 252      66.180  46.600  47.350  1.00  0.00           C
ATOM   4074 HG21 ILE A 252      66.870  46.890  48.170  1.00  0.00           H
ATOM   4075 HG22 ILE A 252      66.550  47.010  46.390  1.00  0.00           H
ATOM   4076 HG23 ILE A 252      66.350  45.500  47.270  1.00  0.00           H
ATOM   4077  CG1 ILE A 252      64.560  48.390  48.170  1.00  0.00           C
ATOM   4078 HG11 ILE A 252      63.500  48.710  48.250  1.00  0.00           H
ATOM   4079 HG12 ILE A 252      65.050  49.070  47.430  1.00  0.00           H
ATOM   4080  CD  ILE A 252      65.220  48.520  49.480  1.00  0.00           C
ATOM   4081  HD1 ILE A 252      65.010  49.510  49.950  1.00  0.00           H
ATOM   4082  HD2 ILE A 252      66.320  48.670  49.380  1.00  0.00           H
ATOM   4083  HD3 ILE A 252      64.990  47.720  50.220  1.00  0.00           H
ATOM   4084  C   ILE A 252      64.390  46.060  45.140  1.00  0.00           C
ATOM   4085  O   ILE A 252      65.120  46.450  44.220  1.00  0.00           O
ATOM   4086  N   ARG A 253      63.930  44.780  45.140  1.00  0.00           N
ATOM   4087  HN  ARG A 253      63.380  44.570  45.940  1.00  0.00           H
ATOM   4088  CA  ARG A 253      64.040  43.850  44.000  1.00  0.00           C
ATOM   4089  HA  ARG A 253      65.090  43.830  43.750  1.00  0.00           H
ATOM   4090  CB  ARG A 253      63.640  42.400  44.400  1.00  0.00           C
ATOM   4091  HB1 ARG A 253      62.550  42.320  44.480  1.00  0.00           H
ATOM   4092  HB2 ARG A 253      64.130  42.110  45.360  1.00  0.00           H
ATOM   4093  CG  ARG A 253      63.910  41.380  43.280  1.00  0.00           C
ATOM   4094  HG1 ARG A 253      63.300  41.730  42.430  1.00  0.00           H
ATOM   4095  HG2 ARG A 253      63.610  40.350  43.550  1.00  0.00           H
ATOM   4096  CD  ARG A 253      65.370  41.400  42.850  1.00  0.00           C
ATOM   4097  HD1 ARG A 253      65.980  41.090  43.710  1.00  0.00           H
ATOM   4098  HD2 ARG A 253      65.730  42.420  42.580  1.00  0.00           H
ATOM   4099  NE  ARG A 253      65.410  40.480  41.650  1.00  0.00           N
ATOM   4100  HE  ARG A 253      64.600  40.000  41.340  1.00  0.00           H
ATOM   4101  CZ  ARG A 253      66.480  40.270  40.970  1.00  0.00           C
ATOM   4102  NH1 ARG A 253      67.630  40.840  41.270  1.00  0.00           N
ATOM   4103 HH11 ARG A 253      67.770  41.280  42.160  1.00  0.00           H
ATOM   4104 HH12 ARG A 253      68.500  40.530  40.910  1.00  0.00           H
ATOM   4105  NH2 ARG A 253      66.510  39.370  40.010  1.00  0.00           N
ATOM   4106 HH21 ARG A 253      65.710  38.800  39.850  1.00  0.00           H
ATOM   4107 HH22 ARG A 253      67.420  39.230  39.620  1.00  0.00           H
ATOM   4108  C   ARG A 253      63.390  44.330  42.700  1.00  0.00           C
ATOM   4109  O   ARG A 253      64.060  44.100  41.620  1.00  0.00           O
ATOM   4110  N   ILE A 254      62.170  44.920  42.710  1.00  0.00           N
ATOM   4111  HN  ILE A 254      61.680  44.960  43.580  1.00  0.00           H
ATOM   4112  CA  ILE A 254      61.480  45.520  41.570  1.00  0.00           C
ATOM   4113  HA  ILE A 254      61.380  44.770  40.800  1.00  0.00           H
ATOM   4114  CB  ILE A 254      60.070  45.860  41.900  1.00  0.00           C
ATOM   4115  HB  ILE A 254      60.080  46.310  42.930  1.00  0.00           H
ATOM   4116  CG2 ILE A 254      59.510  46.920  40.890  1.00  0.00           C
ATOM   4117 HG21 ILE A 254      59.340  46.490  39.880  1.00  0.00           H
ATOM   4118 HG22 ILE A 254      60.180  47.800  40.760  1.00  0.00           H
ATOM   4119 HG23 ILE A 254      58.530  47.260  41.260  1.00  0.00           H
ATOM   4120  CG1 ILE A 254      59.240  44.510  41.960  1.00  0.00           C
ATOM   4121 HG11 ILE A 254      59.810  43.830  42.610  1.00  0.00           H
ATOM   4122 HG12 ILE A 254      59.180  43.940  41.010  1.00  0.00           H
ATOM   4123  CD  ILE A 254      57.820  44.690  42.490  1.00  0.00           C
ATOM   4124  HD1 ILE A 254      57.290  45.240  41.680  1.00  0.00           H
ATOM   4125  HD2 ILE A 254      57.710  45.200  43.470  1.00  0.00           H
ATOM   4126  HD3 ILE A 254      57.290  43.720  42.590  1.00  0.00           H
ATOM   4127  C   ILE A 254      62.320  46.560  40.900  1.00  0.00           C
ATOM   4128  O   ILE A 254      62.580  46.540  39.740  1.00  0.00           O
ATOM   4129  N   PHE A 255      62.890  47.510  41.640  1.00  0.00           N
ATOM   4130  HN  PHE A 255      62.540  47.540  42.580  1.00  0.00           H
ATOM   4131  CA  PHE A 255      63.760  48.550  41.140  1.00  0.00           C
ATOM   4132  HA  PHE A 255      63.220  48.850  40.240  1.00  0.00           H
ATOM   4133  CB  PHE A 255      63.910  49.530  42.310  1.00  0.00           C
ATOM   4134  HB1 PHE A 255      64.650  50.300  42.010  1.00  0.00           H
ATOM   4135  HB2 PHE A 255      64.330  49.020  43.200  1.00  0.00           H
ATOM   4136  CG  PHE A 255      62.640  50.200  42.780  1.00  0.00           C
ATOM   4137  CD1 PHE A 255      61.670  50.700  41.850  1.00  0.00           C
ATOM   4138  HD1 PHE A 255      61.870  50.670  40.790  1.00  0.00           H
ATOM   4139  CE1 PHE A 255      60.630  51.470  42.320  1.00  0.00           C
ATOM   4140  HE1 PHE A 255      59.890  51.930  41.670  1.00  0.00           H
ATOM   4141  CZ  PHE A 255      60.530  51.740  43.760  1.00  0.00           C
ATOM   4142  HZ  PHE A 255      59.720  52.360  44.140  1.00  0.00           H
ATOM   4143  CD2 PHE A 255      62.530  50.470  44.150  1.00  0.00           C
ATOM   4144  HD2 PHE A 255      63.240  50.190  44.900  1.00  0.00           H
ATOM   4145  CE2 PHE A 255      61.540  51.290  44.650  1.00  0.00           C
ATOM   4146  HE2 PHE A 255      61.490  51.470  45.700  1.00  0.00           H
ATOM   4147  C   PHE A 255      65.090  48.050  40.580  1.00  0.00           C
ATOM   4148  O   PHE A 255      65.570  48.580  39.580  1.00  0.00           O
ATOM   4149  N   TRP A 256      65.700  47.060  41.240  1.00  0.00           N
ATOM   4150  HN  TRP A 256      65.330  46.810  42.130  1.00  0.00           H
ATOM   4151  CA  TRP A 256      66.930  46.510  40.780  1.00  0.00           C
ATOM   4152  HA  TRP A 256      67.580  47.360  40.610  1.00  0.00           H
ATOM   4153  CB  TRP A 256      67.400  45.490  41.860  1.00  0.00           C
ATOM   4154  HB1 TRP A 256      66.850  44.520  41.760  1.00  0.00           H
ATOM   4155  HB2 TRP A 256      67.250  45.960  42.860  1.00  0.00           H
ATOM   4156  CG  TRP A 256      68.840  45.060  41.690  1.00  0.00           C
ATOM   4157  CD1 TRP A 256      69.290  44.070  40.850  1.00  0.00           C
ATOM   4158  HD1 TRP A 256      68.640  43.670  40.080  1.00  0.00           H
ATOM   4159  NE1 TRP A 256      70.680  44.000  40.860  1.00  0.00           N
ATOM   4160  HE1 TRP A 256      71.290  43.530  40.250  1.00  0.00           H
ATOM   4161  CE2 TRP A 256      71.170  44.910  41.710  1.00  0.00           C
ATOM   4162  CD2 TRP A 256      70.060  45.620  42.320  1.00  0.00           C
ATOM   4163  CE3 TRP A 256      70.300  46.590  43.320  1.00  0.00           C
ATOM   4164  HE3 TRP A 256      69.470  47.100  43.770  1.00  0.00           H
ATOM   4165  CZ3 TRP A 256      71.650  46.930  43.640  1.00  0.00           C
ATOM   4166  HZ3 TRP A 256      71.900  47.590  44.460  1.00  0.00           H
ATOM   4167  CZ2 TRP A 256      72.420  45.220  42.030  1.00  0.00           C
ATOM   4168  HZ2 TRP A 256      73.260  44.600  41.740  1.00  0.00           H
ATOM   4169  CH2 TRP A 256      72.680  46.310  42.870  1.00  0.00           C
ATOM   4170  HH2 TRP A 256      73.720  46.460  43.100  1.00  0.00           H
ATOM   4171  C   TRP A 256      66.750  45.760  39.460  1.00  0.00           C
ATOM   4172  O   TRP A 256      67.510  45.970  38.560  1.00  0.00           O
ATOM   4173  N   LEU A 257      65.700  44.910  39.380  1.00  0.00           N
ATOM   4174  HN  LEU A 257      65.070  44.790  40.140  1.00  0.00           H
ATOM   4175  CA  LEU A 257      65.290  44.240  38.160  1.00  0.00           C
ATOM   4176  HA  LEU A 257      66.190  43.790  37.770  1.00  0.00           H
ATOM   4177  CB  LEU A 257      64.220  43.200  38.450  1.00  0.00           C
ATOM   4178  HB1 LEU A 257      63.340  43.710  38.890  1.00  0.00           H
ATOM   4179  HB2 LEU A 257      64.620  42.430  39.140  1.00  0.00           H
ATOM   4180  CG  LEU A 257      63.750  42.420  37.240  1.00  0.00           C
ATOM   4181  HG  LEU A 257      63.350  43.130  36.490  1.00  0.00           H
ATOM   4182  CD1 LEU A 257      64.950  41.700  36.610  1.00  0.00           C
ATOM   4183 HD11 LEU A 257      65.590  41.270  37.410  1.00  0.00           H
ATOM   4184 HD12 LEU A 257      65.450  42.410  35.910  1.00  0.00           H
ATOM   4185 HD13 LEU A 257      64.510  40.880  36.010  1.00  0.00           H
ATOM   4186  CD2 LEU A 257      62.670  41.400  37.620  1.00  0.00           C
ATOM   4187 HD21 LEU A 257      62.450  40.750  36.750  1.00  0.00           H
ATOM   4188 HD22 LEU A 257      61.720  41.940  37.840  1.00  0.00           H
ATOM   4189 HD23 LEU A 257      63.010  40.790  38.490  1.00  0.00           H
ATOM   4190  C   LEU A 257      64.840  45.210  37.060  1.00  0.00           C
ATOM   4191  O   LEU A 257      65.190  45.130  35.890  1.00  0.00           O
ATOM   4192  N   LEU A 258      64.090  46.350  37.350  1.00  0.00           N
ATOM   4193  HN  LEU A 258      63.760  46.570  38.280  1.00  0.00           H
ATOM   4194  CA  LEU A 258      63.750  47.400  36.310  1.00  0.00           C
ATOM   4195  HA  LEU A 258      63.310  46.870  35.490  1.00  0.00           H
ATOM   4196  CB  LEU A 258      62.720  48.450  36.800  1.00  0.00           C
ATOM   4197  HB1 LEU A 258      62.570  49.170  35.970  1.00  0.00           H
ATOM   4198  HB2 LEU A 258      63.070  48.960  37.730  1.00  0.00           H
ATOM   4199  CG  LEU A 258      61.360  47.890  37.170  1.00  0.00           C
ATOM   4200  HG  LEU A 258      61.350  46.980  37.820  1.00  0.00           H
ATOM   4201  CD1 LEU A 258      60.590  49.020  37.870  1.00  0.00           C
ATOM   4202 HD11 LEU A 258      61.090  49.420  38.790  1.00  0.00           H
ATOM   4203 HD12 LEU A 258      59.600  48.650  38.200  1.00  0.00           H
ATOM   4204 HD13 LEU A 258      60.360  49.940  37.300  1.00  0.00           H
ATOM   4205  CD2 LEU A 258      60.630  47.570  35.890  1.00  0.00           C
ATOM   4206 HD21 LEU A 258      61.100  46.720  35.350  1.00  0.00           H
ATOM   4207 HD22 LEU A 258      60.620  48.420  35.170  1.00  0.00           H
ATOM   4208 HD23 LEU A 258      59.620  47.340  36.280  1.00  0.00           H
ATOM   4209  C   LEU A 258      64.990  48.120  35.830  1.00  0.00           C
ATOM   4210  O   LEU A 258      65.190  48.390  34.610  1.00  0.00           O
ATOM   4211  N   HSD A 259      65.890  48.520  36.780  1.00  0.00           N
ATOM   4212  HN  HSD A 259      65.730  48.470  37.760  1.00  0.00           H
ATOM   4213  CA  HSD A 259      67.110  49.240  36.320  1.00  0.00           C
ATOM   4214  HA  HSD A 259      66.950  50.060  35.650  1.00  0.00           H
ATOM   4215  CB  HSD A 259      67.960  49.770  37.560  1.00  0.00           C
ATOM   4216  HB1 HSD A 259      68.150  48.910  38.250  1.00  0.00           H
ATOM   4217  HB2 HSD A 259      67.210  50.380  38.120  1.00  0.00           H
ATOM   4218  ND1 HSD A 259      68.970  51.860  36.710  1.00  0.00           N
ATOM   4219  HD1 HSD A 259      68.130  52.370  36.620  1.00  0.00           H
ATOM   4220  CG  HSD A 259      69.100  50.630  37.220  1.00  0.00           C
ATOM   4221  CE1 HSD A 259      70.270  52.260  36.380  1.00  0.00           C
ATOM   4222  HE1 HSD A 259      70.500  53.170  35.840  1.00  0.00           H
ATOM   4223  NE2 HSD A 259      71.170  51.350  36.600  1.00  0.00           N
ATOM   4224  CD2 HSD A 259      70.430  50.310  37.200  1.00  0.00           C
ATOM   4225  HD2 HSD A 259      71.010  49.420  37.430  1.00  0.00           H
ATOM   4226  C   HSD A 259      68.080  48.370  35.540  1.00  0.00           C
ATOM   4227  O   HSD A 259      68.820  48.930  34.750  1.00  0.00           O
ATOM   4228  N   THR A 260      68.080  47.030  35.730  1.00  0.00           N
ATOM   4229  HN  THR A 260      67.340  46.670  36.300  1.00  0.00           H
ATOM   4230  CA  THR A 260      68.960  46.140  35.040  1.00  0.00           C
ATOM   4231  HA  THR A 260      69.820  46.710  34.740  1.00  0.00           H
ATOM   4232  CB  THR A 260      69.550  45.060  35.940  1.00  0.00           C
ATOM   4233  HB  THR A 260      70.210  44.350  35.380  1.00  0.00           H
ATOM   4234  OG1 THR A 260      68.510  44.340  36.580  1.00  0.00           O
ATOM   4235  HG1 THR A 260      68.080  44.980  37.170  1.00  0.00           H
ATOM   4236  CG2 THR A 260      70.510  45.600  36.950  1.00  0.00           C
ATOM   4237 HG21 THR A 260      70.650  44.870  37.780  1.00  0.00           H
ATOM   4238 HG22 THR A 260      70.000  46.500  37.350  1.00  0.00           H
ATOM   4239 HG23 THR A 260      71.530  45.880  36.600  1.00  0.00           H
ATOM   4240  C   THR A 260      68.500  45.530  33.750  1.00  0.00           C
ATOM   4241  O   THR A 260      69.190  44.730  33.100  1.00  0.00           O
ATOM   4242  N   SER A 261      67.310  45.830  33.340  1.00  0.00           N
ATOM   4243  HN  SER A 261      66.670  46.350  33.900  1.00  0.00           H
ATOM   4244  CA  SER A 261      66.750  45.220  32.170  1.00  0.00           C
ATOM   4245  HA  SER A 261      67.390  44.520  31.660  1.00  0.00           H
ATOM   4246  CB  SER A 261      65.520  44.330  32.510  1.00  0.00           C
ATOM   4247  HB1 SER A 261      65.930  43.520  33.150  1.00  0.00           H
ATOM   4248  HB2 SER A 261      65.070  43.940  31.580  1.00  0.00           H
ATOM   4249  OG  SER A 261      64.480  45.120  33.210  1.00  0.00           O
ATOM   4250  HG1 SER A 261      64.780  45.220  34.110  1.00  0.00           H
ATOM   4251  C   SER A 261      66.380  46.340  31.110  1.00  0.00           C
ATOM   4252  O   SER A 261      66.190  47.550  31.490  1.00  0.00           O
ATOM   4253  N   GLY A 262      66.210  45.960  29.810  1.00  0.00           N
ATOM   4254  HN  GLY A 262      66.580  45.100  29.460  1.00  0.00           H
ATOM   4255  CA  GLY A 262      65.600  46.880  28.870  1.00  0.00           C
ATOM   4256  HA1 GLY A 262      65.850  46.630  27.850  1.00  0.00           H
ATOM   4257  HA2 GLY A 262      66.240  47.760  28.940  1.00  0.00           H
ATOM   4258  C   GLY A 262      64.140  47.470  29.050  1.00  0.00           C
ATOM   4259  O   GLY A 262      63.300  47.000  29.860  1.00  0.00           O
ATOM   4260  N   THR A 263      63.810  48.530  28.300  1.00  0.00           N
ATOM   4261  HN  THR A 263      64.490  48.970  27.720  1.00  0.00           H
ATOM   4262  CA  THR A 263      62.570  49.240  28.420  1.00  0.00           C
ATOM   4263  HA  THR A 263      62.240  49.220  29.440  1.00  0.00           H
ATOM   4264  CB  THR A 263      62.590  50.650  27.970  1.00  0.00           C
ATOM   4265  HB  THR A 263      61.600  51.090  28.180  1.00  0.00           H
ATOM   4266  OG1 THR A 263      62.960  50.830  26.590  1.00  0.00           O
ATOM   4267  HG1 THR A 263      63.000  51.780  26.480  1.00  0.00           H
ATOM   4268  CG2 THR A 263      63.690  51.440  28.720  1.00  0.00           C
ATOM   4269 HG21 THR A 263      63.610  52.520  28.450  1.00  0.00           H
ATOM   4270 HG22 THR A 263      64.750  51.140  28.520  1.00  0.00           H
ATOM   4271 HG23 THR A 263      63.620  51.350  29.820  1.00  0.00           H
ATOM   4272  C   THR A 263      61.450  48.620  27.500  1.00  0.00           C
ATOM   4273  O   THR A 263      60.290  49.170  27.480  1.00  0.00           O
ATOM   4274  N   GLN A 264      61.800  47.530  26.740  1.00  0.00           N
ATOM   4275  HN  GLN A 264      62.740  47.260  26.570  1.00  0.00           H
ATOM   4276  CA  GLN A 264      60.900  46.670  26.040  1.00  0.00           C
ATOM   4277  HA  GLN A 264      59.910  46.970  26.380  1.00  0.00           H
ATOM   4278  CB  GLN A 264      61.100  46.870  24.500  1.00  0.00           C
ATOM   4279  HB1 GLN A 264      60.500  46.160  23.890  1.00  0.00           H
ATOM   4280  HB2 GLN A 264      62.170  46.780  24.220  1.00  0.00           H
ATOM   4281  CG  GLN A 264      60.700  48.280  23.920  1.00  0.00           C
ATOM   4282  HG1 GLN A 264      61.110  48.320  22.880  1.00  0.00           H
ATOM   4283  HG2 GLN A 264      61.110  49.080  24.570  1.00  0.00           H
ATOM   4284  CD  GLN A 264      59.170  48.490  23.750  1.00  0.00           C
ATOM   4285  OE1 GLN A 264      58.560  48.470  22.650  1.00  0.00           O
ATOM   4286  NE2 GLN A 264      58.440  48.650  24.840  1.00  0.00           N
ATOM   4287 HE21 GLN A 264      57.530  49.050  24.770  1.00  0.00           H
ATOM   4288 HE22 GLN A 264      58.790  48.540  25.770  1.00  0.00           H
ATOM   4289  C   GLN A 264      61.190  45.230  26.360  1.00  0.00           C
ATOM   4290  O   GLN A 264      62.310  44.890  26.790  1.00  0.00           O
ATOM   4291  N   ASN A 265      60.130  44.390  26.230  1.00  0.00           N
ATOM   4292  HN  ASN A 265      59.280  44.850  25.970  1.00  0.00           H
ATOM   4293  CA  ASN A 265      60.110  43.000  26.700  1.00  0.00           C
ATOM   4294  HA  ASN A 265      59.430  42.590  25.970  1.00  0.00           H
ATOM   4295  CB  ASN A 265      61.450  42.180  26.750  1.00  0.00           C
ATOM   4296  HB1 ASN A 265      62.040  42.550  27.600  1.00  0.00           H
ATOM   4297  HB2 ASN A 265      62.030  42.370  25.820  1.00  0.00           H
ATOM   4298  CG  ASN A 265      61.240  40.620  26.830  1.00  0.00           C
ATOM   4299  OD1 ASN A 265      60.110  40.090  26.870  1.00  0.00           O
ATOM   4300  ND2 ASN A 265      62.400  39.860  27.140  1.00  0.00           N
ATOM   4301 HD21 ASN A 265      62.250  38.870  27.200  1.00  0.00           H
ATOM   4302 HD22 ASN A 265      63.290  40.300  27.110  1.00  0.00           H
ATOM   4303  C   ASN A 265      59.380  42.960  28.070  1.00  0.00           C
ATOM   4304  O   ASN A 265      60.010  43.170  29.120  1.00  0.00           O
ATOM   4305  N   CYS A 266      57.980  42.810  28.120  1.00  0.00           N
ATOM   4306  HN  CYS A 266      57.480  42.830  27.250  1.00  0.00           H
ATOM   4307  CA  CYS A 266      57.240  42.910  29.340  1.00  0.00           C
ATOM   4308  HA  CYS A 266      57.880  43.560  29.920  1.00  0.00           H
ATOM   4309  CB  CYS A 266      55.860  43.620  29.140  1.00  0.00           C
ATOM   4310  HB1 CYS A 266      55.960  44.660  28.770  1.00  0.00           H
ATOM   4311  HB2 CYS A 266      55.470  43.700  30.180  1.00  0.00           H
ATOM   4312  SG  CYS A 266      54.590  42.720  28.020  1.00  0.00           S
ATOM   4313  C   CYS A 266      57.150  41.620  30.100  1.00  0.00           C
ATOM   4314  O   CYS A 266      56.640  41.550  31.160  1.00  0.00           O
ATOM   4315  N   GLU A 267      57.750  40.510  29.540  1.00  0.00           N
ATOM   4316  HN  GLU A 267      58.080  40.510  28.600  1.00  0.00           H
ATOM   4317  CA  GLU A 267      57.800  39.190  30.120  1.00  0.00           C
ATOM   4318  HA  GLU A 267      56.820  38.920  30.440  1.00  0.00           H
ATOM   4319  CB  GLU A 267      58.180  38.070  29.050  1.00  0.00           C
ATOM   4320  HB1 GLU A 267      58.110  37.100  29.590  1.00  0.00           H
ATOM   4321  HB2 GLU A 267      59.250  38.180  28.770  1.00  0.00           H
ATOM   4322  CG  GLU A 267      57.220  37.900  27.800  1.00  0.00           C
ATOM   4323  HG1 GLU A 267      56.960  38.900  27.410  1.00  0.00           H
ATOM   4324  HG2 GLU A 267      56.230  37.480  28.100  1.00  0.00           H
ATOM   4325  CD  GLU A 267      57.670  36.880  26.780  1.00  0.00           C
ATOM   4326  OE1 GLU A 267      58.480  35.990  27.090  1.00  0.00           O
ATOM   4327  OE2 GLU A 267      57.220  37.020  25.600  1.00  0.00           O
ATOM   4328  C   GLU A 267      58.780  39.030  31.250  1.00  0.00           C
ATOM   4329  O   GLU A 267      58.740  38.030  31.970  1.00  0.00           O
ATOM   4330  N   VAL A 268      59.680  39.980  31.520  1.00  0.00           N
ATOM   4331  HN  VAL A 268      59.570  40.870  31.080  1.00  0.00           H
ATOM   4332  CA  VAL A 268      60.810  39.910  32.420  1.00  0.00           C
ATOM   4333  HA  VAL A 268      61.380  39.040  32.130  1.00  0.00           H
ATOM   4334  CB  VAL A 268      61.540  41.240  32.200  1.00  0.00           C
ATOM   4335  HB  VAL A 268      60.760  42.030  32.210  1.00  0.00           H
ATOM   4336  CG1 VAL A 268      62.730  41.410  33.220  1.00  0.00           C
ATOM   4337 HG11 VAL A 268      63.540  41.980  32.720  1.00  0.00           H
ATOM   4338 HG12 VAL A 268      63.140  40.380  33.350  1.00  0.00           H
ATOM   4339 HG13 VAL A 268      62.340  41.760  34.190  1.00  0.00           H
ATOM   4340  CG2 VAL A 268      62.060  41.280  30.710  1.00  0.00           C
ATOM   4341 HG21 VAL A 268      63.030  40.730  30.630  1.00  0.00           H
ATOM   4342 HG22 VAL A 268      62.330  42.310  30.410  1.00  0.00           H
ATOM   4343 HG23 VAL A 268      61.360  40.890  29.940  1.00  0.00           H
ATOM   4344  C   VAL A 268      60.330  39.850  33.880  1.00  0.00           C
ATOM   4345  O   VAL A 268      60.970  39.220  34.680  1.00  0.00           O
ATOM   4346  N   TYR A 269      59.210  40.510  34.330  1.00  0.00           N
ATOM   4347  HN  TYR A 269      58.700  41.050  33.650  1.00  0.00           H
ATOM   4348  CA  TYR A 269      58.830  40.710  35.730  1.00  0.00           C
ATOM   4349  HA  TYR A 269      59.640  40.520  36.410  1.00  0.00           H
ATOM   4350  CB  TYR A 269      58.320  42.170  35.950  1.00  0.00           C
ATOM   4351  HB1 TYR A 269      58.420  42.450  37.020  1.00  0.00           H
ATOM   4352  HB2 TYR A 269      57.250  42.310  35.700  1.00  0.00           H
ATOM   4353  CG  TYR A 269      59.110  43.170  35.080  1.00  0.00           C
ATOM   4354  CD1 TYR A 269      58.510  43.680  33.900  1.00  0.00           C
ATOM   4355  HD1 TYR A 269      57.510  43.470  33.550  1.00  0.00           H
ATOM   4356  CE1 TYR A 269      59.290  44.450  33.020  1.00  0.00           C
ATOM   4357  HE1 TYR A 269      58.880  44.650  32.030  1.00  0.00           H
ATOM   4358  CZ  TYR A 269      60.580  44.750  33.300  1.00  0.00           C
ATOM   4359  OH  TYR A 269      61.250  45.570  32.360  1.00  0.00           O
ATOM   4360  HH  TYR A 269      62.180  45.380  32.470  1.00  0.00           H
ATOM   4361  CD2 TYR A 269      60.460  43.520  35.410  1.00  0.00           C
ATOM   4362  HD2 TYR A 269      60.870  43.230  36.360  1.00  0.00           H
ATOM   4363  CE2 TYR A 269      61.150  44.280  34.440  1.00  0.00           C
ATOM   4364  HE2 TYR A 269      62.220  44.440  34.540  1.00  0.00           H
ATOM   4365  C   TYR A 269      57.690  39.750  36.150  1.00  0.00           C
ATOM   4366  O   TYR A 269      57.190  39.850  37.250  1.00  0.00           O
ATOM   4367  N   ARG A 270      57.390  38.720  35.290  1.00  0.00           N
ATOM   4368  HN  ARG A 270      57.770  38.750  34.370  1.00  0.00           H
ATOM   4369  CA  ARG A 270      56.440  37.710  35.460  1.00  0.00           C
ATOM   4370  HA  ARG A 270      55.460  38.130  35.290  1.00  0.00           H
ATOM   4371  CB  ARG A 270      56.650  36.680  34.300  1.00  0.00           C
ATOM   4372  HB1 ARG A 270      56.210  35.740  34.690  1.00  0.00           H
ATOM   4373  HB2 ARG A 270      57.750  36.540  34.210  1.00  0.00           H
ATOM   4374  CG  ARG A 270      56.050  36.960  32.940  1.00  0.00           C
ATOM   4375  HG1 ARG A 270      56.680  36.490  32.150  1.00  0.00           H
ATOM   4376  HG2 ARG A 270      55.940  38.030  32.680  1.00  0.00           H
ATOM   4377  CD  ARG A 270      54.680  36.260  32.910  1.00  0.00           C
ATOM   4378  HD1 ARG A 270      54.730  35.160  33.020  1.00  0.00           H
ATOM   4379  HD2 ARG A 270      54.230  36.500  31.930  1.00  0.00           H
ATOM   4380  NE  ARG A 270      53.790  36.940  33.820  1.00  0.00           N
ATOM   4381  HE  ARG A 270      53.670  37.930  33.780  1.00  0.00           H
ATOM   4382  CZ  ARG A 270      52.960  36.460  34.670  1.00  0.00           C
ATOM   4383  NH1 ARG A 270      52.810  35.140  34.850  1.00  0.00           N
ATOM   4384 HH11 ARG A 270      53.090  34.530  34.110  1.00  0.00           H
ATOM   4385 HH12 ARG A 270      52.350  34.780  35.660  1.00  0.00           H
ATOM   4386  NH2 ARG A 270      52.430  37.280  35.540  1.00  0.00           N
ATOM   4387 HH21 ARG A 270      52.030  36.850  36.360  1.00  0.00           H
ATOM   4388 HH22 ARG A 270      52.740  38.220  35.530  1.00  0.00           H
ATOM   4389  C   ARG A 270      56.470  37.000  36.800  1.00  0.00           C
ATOM   4390  O   ARG A 270      55.470  36.910  37.510  1.00  0.00           O
ATOM   4391  N   SER A 271      57.680  36.620  37.320  1.00  0.00           N
ATOM   4392  HN  SER A 271      58.510  36.970  36.900  1.00  0.00           H
ATOM   4393  CA  SER A 271      57.730  35.910  38.550  1.00  0.00           C
ATOM   4394  HA  SER A 271      56.820  35.330  38.660  1.00  0.00           H
ATOM   4395  CB  SER A 271      58.900  34.820  38.690  1.00  0.00           C
ATOM   4396  HB1 SER A 271      59.030  34.370  39.700  1.00  0.00           H
ATOM   4397  HB2 SER A 271      59.830  35.390  38.490  1.00  0.00           H
ATOM   4398  OG  SER A 271      58.690  33.610  37.820  1.00  0.00           O
ATOM   4399  HG1 SER A 271      58.690  33.810  36.880  1.00  0.00           H
ATOM   4400  C   SER A 271      57.810  36.820  39.770  1.00  0.00           C
ATOM   4401  O   SER A 271      57.830  36.320  40.890  1.00  0.00           O
ATOM   4402  N   VAL A 272      57.750  38.210  39.540  1.00  0.00           N
ATOM   4403  HN  VAL A 272      57.700  38.600  38.630  1.00  0.00           H
ATOM   4404  CA  VAL A 272      57.890  39.100  40.670  1.00  0.00           C
ATOM   4405  HA  VAL A 272      57.980  38.610  41.640  1.00  0.00           H
ATOM   4406  CB  VAL A 272      59.230  39.760  40.670  1.00  0.00           C
ATOM   4407  HB  VAL A 272      59.930  38.930  40.530  1.00  0.00           H
ATOM   4408  CG1 VAL A 272      59.360  40.770  39.590  1.00  0.00           C
ATOM   4409 HG11 VAL A 272      59.310  40.190  38.650  1.00  0.00           H
ATOM   4410 HG12 VAL A 272      60.300  41.330  39.530  1.00  0.00           H
ATOM   4411 HG13 VAL A 272      58.440  41.400  39.570  1.00  0.00           H
ATOM   4412  CG2 VAL A 272      59.470  40.440  42.010  1.00  0.00           C
ATOM   4413 HG21 VAL A 272      59.410  39.640  42.780  1.00  0.00           H
ATOM   4414 HG22 VAL A 272      58.710  41.190  42.330  1.00  0.00           H
ATOM   4415 HG23 VAL A 272      60.480  40.890  42.040  1.00  0.00           H
ATOM   4416  C   VAL A 272      56.680  39.970  40.800  1.00  0.00           C
ATOM   4417  O   VAL A 272      56.290  40.570  41.860  1.00  0.00           O
ATOM   4418  N   ASP A 273      55.900  40.030  39.670  1.00  0.00           N
ATOM   4419  HN  ASP A 273      56.340  39.780  38.820  1.00  0.00           H
ATOM   4420  CA  ASP A 273      54.470  40.520  39.650  1.00  0.00           C
ATOM   4421  HA  ASP A 273      54.330  41.500  40.080  1.00  0.00           H
ATOM   4422  CB  ASP A 273      54.070  40.300  38.170  1.00  0.00           C
ATOM   4423  HB1 ASP A 273      54.160  39.250  37.800  1.00  0.00           H
ATOM   4424  HB2 ASP A 273      54.620  40.970  37.480  1.00  0.00           H
ATOM   4425  CG  ASP A 273      52.650  40.690  37.830  1.00  0.00           C
ATOM   4426  OD1 ASP A 273      52.260  40.760  36.580  1.00  0.00           O
ATOM   4427  OD2 ASP A 273      51.790  40.930  38.720  1.00  0.00           O
ATOM   4428  C   ASP A 273      53.630  39.740  40.650  1.00  0.00           C
ATOM   4429  O   ASP A 273      53.050  40.330  41.550  1.00  0.00           O
ATOM   4430  N   LEU A 274      53.650  38.340  40.680  1.00  0.00           N
ATOM   4431  HN  LEU A 274      53.850  37.890  39.820  1.00  0.00           H
ATOM   4432  CA  LEU A 274      53.100  37.510  41.740  1.00  0.00           C
ATOM   4433  HA  LEU A 274      52.080  37.850  41.750  1.00  0.00           H
ATOM   4434  CB  LEU A 274      53.020  36.010  41.180  1.00  0.00           C
ATOM   4435  HB1 LEU A 274      54.080  35.680  41.180  1.00  0.00           H
ATOM   4436  HB2 LEU A 274      52.590  36.100  40.170  1.00  0.00           H
ATOM   4437  CG  LEU A 274      52.210  35.020  42.100  1.00  0.00           C
ATOM   4438  HG  LEU A 274      52.660  35.000  43.120  1.00  0.00           H
ATOM   4439  CD1 LEU A 274      50.790  35.480  42.290  1.00  0.00           C
ATOM   4440 HD11 LEU A 274      50.200  35.420  41.350  1.00  0.00           H
ATOM   4441 HD12 LEU A 274      50.870  36.510  42.720  1.00  0.00           H
ATOM   4442 HD13 LEU A 274      50.350  34.780  43.040  1.00  0.00           H
ATOM   4443  CD2 LEU A 274      52.250  33.600  41.470  1.00  0.00           C
ATOM   4444 HD21 LEU A 274      51.840  32.950  42.270  1.00  0.00           H
ATOM   4445 HD22 LEU A 274      53.270  33.180  41.320  1.00  0.00           H
ATOM   4446 HD23 LEU A 274      51.730  33.540  40.490  1.00  0.00           H
ATOM   4447  C   LEU A 274      53.690  37.510  43.190  1.00  0.00           C
ATOM   4448  O   LEU A 274      52.930  37.430  44.170  1.00  0.00           O
ATOM   4449  N   ALA A 275      55.040  37.660  43.330  1.00  0.00           N
ATOM   4450  HN  ALA A 275      55.690  37.800  42.600  1.00  0.00           H
ATOM   4451  CA  ALA A 275      55.620  37.680  44.660  1.00  0.00           C
ATOM   4452  HA  ALA A 275      55.320  36.790  45.210  1.00  0.00           H
ATOM   4453  CB  ALA A 275      57.160  37.600  44.510  1.00  0.00           C
ATOM   4454  HB1 ALA A 275      57.690  37.570  45.500  1.00  0.00           H
ATOM   4455  HB2 ALA A 275      57.650  38.480  44.050  1.00  0.00           H
ATOM   4456  HB3 ALA A 275      57.510  36.710  43.960  1.00  0.00           H
ATOM   4457  C   ALA A 275      55.340  39.040  45.370  1.00  0.00           C
ATOM   4458  O   ALA A 275      55.380  39.120  46.560  1.00  0.00           O
ATOM   4459  N   PHE A 276      55.080  40.070  44.550  1.00  0.00           N
ATOM   4460  HN  PHE A 276      55.390  40.120  43.600  1.00  0.00           H
ATOM   4461  CA  PHE A 276      54.460  41.290  45.020  1.00  0.00           C
ATOM   4462  HA  PHE A 276      54.960  41.670  45.900  1.00  0.00           H
ATOM   4463  CB  PHE A 276      54.490  42.380  43.810  1.00  0.00           C
ATOM   4464  HB1 PHE A 276      54.030  41.900  42.930  1.00  0.00           H
ATOM   4465  HB2 PHE A 276      55.550  42.650  43.590  1.00  0.00           H
ATOM   4466  CG  PHE A 276      53.690  43.610  44.090  1.00  0.00           C
ATOM   4467  CD1 PHE A 276      52.720  44.040  43.160  1.00  0.00           C
ATOM   4468  HD1 PHE A 276      52.650  43.510  42.220  1.00  0.00           H
ATOM   4469  CE1 PHE A 276      51.760  44.970  43.560  1.00  0.00           C
ATOM   4470  HE1 PHE A 276      50.870  45.150  42.970  1.00  0.00           H
ATOM   4471  CZ  PHE A 276      51.960  45.610  44.760  1.00  0.00           C
ATOM   4472  HZ  PHE A 276      51.320  46.420  45.070  1.00  0.00           H
ATOM   4473  CD2 PHE A 276      53.910  44.320  45.310  1.00  0.00           C
ATOM   4474  HD2 PHE A 276      54.790  44.040  45.870  1.00  0.00           H
ATOM   4475  CE2 PHE A 276      53.030  45.350  45.640  1.00  0.00           C
ATOM   4476  HE2 PHE A 276      53.130  46.160  46.340  1.00  0.00           H
ATOM   4477  C   PHE A 276      53.030  41.070  45.570  1.00  0.00           C
ATOM   4478  O   PHE A 276      52.770  41.480  46.690  1.00  0.00           O
ATOM   4479  N   PHE A 277      52.180  40.300  44.900  1.00  0.00           N
ATOM   4480  HN  PHE A 277      52.560  39.840  44.110  1.00  0.00           H
ATOM   4481  CA  PHE A 277      50.910  40.040  45.500  1.00  0.00           C
ATOM   4482  HA  PHE A 277      50.570  40.980  45.890  1.00  0.00           H
ATOM   4483  CB  PHE A 277      49.890  39.540  44.420  1.00  0.00           C
ATOM   4484  HB1 PHE A 277      49.100  38.880  44.850  1.00  0.00           H
ATOM   4485  HB2 PHE A 277      50.490  38.940  43.690  1.00  0.00           H
ATOM   4486  CG  PHE A 277      49.400  40.780  43.690  1.00  0.00           C
ATOM   4487  CD1 PHE A 277      48.470  41.610  44.330  1.00  0.00           C
ATOM   4488  HD1 PHE A 277      47.950  41.330  45.230  1.00  0.00           H
ATOM   4489  CE1 PHE A 277      48.120  42.780  43.800  1.00  0.00           C
ATOM   4490  HE1 PHE A 277      47.390  43.310  44.390  1.00  0.00           H
ATOM   4491  CZ  PHE A 277      48.700  43.230  42.630  1.00  0.00           C
ATOM   4492  HZ  PHE A 277      48.470  44.240  42.340  1.00  0.00           H
ATOM   4493  CD2 PHE A 277      50.040  41.180  42.500  1.00  0.00           C
ATOM   4494  HD2 PHE A 277      50.750  40.580  41.950  1.00  0.00           H
ATOM   4495  CE2 PHE A 277      49.700  42.500  42.050  1.00  0.00           C
ATOM   4496  HE2 PHE A 277      50.100  42.820  41.090  1.00  0.00           H
ATOM   4497  C   PHE A 277      50.890  39.210  46.740  1.00  0.00           C
ATOM   4498  O   PHE A 277      50.270  39.580  47.770  1.00  0.00           O
ATOM   4499  N   ILE A 278      51.710  38.090  46.750  1.00  0.00           N
ATOM   4500  HN  ILE A 278      52.180  37.780  45.930  1.00  0.00           H
ATOM   4501  CA  ILE A 278      52.050  37.300  47.970  1.00  0.00           C
ATOM   4502  HA  ILE A 278      51.150  36.820  48.310  1.00  0.00           H
ATOM   4503  CB  ILE A 278      52.890  36.040  47.600  1.00  0.00           C
ATOM   4504  HB  ILE A 278      53.830  36.280  47.080  1.00  0.00           H
ATOM   4505  CG2 ILE A 278      53.180  35.250  48.950  1.00  0.00           C
ATOM   4506 HG21 ILE A 278      52.240  34.730  49.260  1.00  0.00           H
ATOM   4507 HG22 ILE A 278      53.680  35.760  49.790  1.00  0.00           H
ATOM   4508 HG23 ILE A 278      53.890  34.440  48.710  1.00  0.00           H
ATOM   4509  CG1 ILE A 278      51.970  35.180  46.700  1.00  0.00           C
ATOM   4510 HG11 ILE A 278      51.650  35.770  45.820  1.00  0.00           H
ATOM   4511 HG12 ILE A 278      51.070  34.810  47.240  1.00  0.00           H
ATOM   4512  CD  ILE A 278      52.630  33.920  46.010  1.00  0.00           C
ATOM   4513  HD1 ILE A 278      51.890  33.310  45.450  1.00  0.00           H
ATOM   4514  HD2 ILE A 278      53.070  33.190  46.720  1.00  0.00           H
ATOM   4515  HD3 ILE A 278      53.380  34.250  45.270  1.00  0.00           H
ATOM   4516  C   ILE A 278      52.560  38.170  49.060  1.00  0.00           C
ATOM   4517  O   ILE A 278      52.060  38.120  50.150  1.00  0.00           O
ATOM   4518  N   THR A 279      53.530  39.000  48.780  1.00  0.00           N
ATOM   4519  HN  THR A 279      53.780  39.200  47.830  1.00  0.00           H
ATOM   4520  CA  THR A 279      54.240  39.730  49.880  1.00  0.00           C
ATOM   4521  HA  THR A 279      54.260  39.150  50.780  1.00  0.00           H
ATOM   4522  CB  THR A 279      55.650  40.380  49.630  1.00  0.00           C
ATOM   4523  HB  THR A 279      55.900  41.080  50.450  1.00  0.00           H
ATOM   4524  OG1 THR A 279      55.650  41.200  48.530  1.00  0.00           O
ATOM   4525  HG1 THR A 279      55.490  40.670  47.750  1.00  0.00           H
ATOM   4526  CG2 THR A 279      56.830  39.340  49.600  1.00  0.00           C
ATOM   4527 HG21 THR A 279      56.780  38.810  50.580  1.00  0.00           H
ATOM   4528 HG22 THR A 279      57.810  39.880  49.620  1.00  0.00           H
ATOM   4529 HG23 THR A 279      56.740  38.650  48.740  1.00  0.00           H
ATOM   4530  C   THR A 279      53.380  40.860  50.400  1.00  0.00           C
ATOM   4531  O   THR A 279      53.350  41.060  51.610  1.00  0.00           O
ATOM   4532  N   LEU A 280      52.640  41.570  49.500  1.00  0.00           N
ATOM   4533  HN  LEU A 280      52.820  41.300  48.550  1.00  0.00           H
ATOM   4534  CA  LEU A 280      51.700  42.610  49.750  1.00  0.00           C
ATOM   4535  HA  LEU A 280      52.220  43.290  50.410  1.00  0.00           H
ATOM   4536  CB  LEU A 280      51.110  43.260  48.450  1.00  0.00           C
ATOM   4537  HB1 LEU A 280      50.600  42.510  47.810  1.00  0.00           H
ATOM   4538  HB2 LEU A 280      51.980  43.710  47.910  1.00  0.00           H
ATOM   4539  CG  LEU A 280      50.120  44.410  48.750  1.00  0.00           C
ATOM   4540  HG  LEU A 280      49.280  43.970  49.320  1.00  0.00           H
ATOM   4541  CD1 LEU A 280      50.810  45.450  49.540  1.00  0.00           C
ATOM   4542 HD11 LEU A 280      50.880  45.130  50.590  1.00  0.00           H
ATOM   4543 HD12 LEU A 280      50.260  46.410  49.560  1.00  0.00           H
ATOM   4544 HD13 LEU A 280      51.820  45.750  49.180  1.00  0.00           H
ATOM   4545  CD2 LEU A 280      49.620  45.120  47.410  1.00  0.00           C
ATOM   4546 HD21 LEU A 280      48.950  45.920  47.800  1.00  0.00           H
ATOM   4547 HD22 LEU A 280      49.140  44.320  46.800  1.00  0.00           H
ATOM   4548 HD23 LEU A 280      50.390  45.690  46.850  1.00  0.00           H
ATOM   4549  C   LEU A 280      50.550  42.060  50.650  1.00  0.00           C
ATOM   4550  O   LEU A 280      49.980  42.820  51.450  1.00  0.00           O
ATOM   4551  N   SER A 281      50.070  40.810  50.450  1.00  0.00           N
ATOM   4552  HN  SER A 281      50.500  40.380  49.650  1.00  0.00           H
ATOM   4553  CA  SER A 281      48.990  40.130  51.190  1.00  0.00           C
ATOM   4554  HA  SER A 281      48.130  40.720  50.960  1.00  0.00           H
ATOM   4555  CB  SER A 281      48.640  38.710  50.690  1.00  0.00           C
ATOM   4556  HB1 SER A 281      47.750  38.320  51.230  1.00  0.00           H
ATOM   4557  HB2 SER A 281      49.450  38.000  50.950  1.00  0.00           H
ATOM   4558  OG  SER A 281      48.240  38.680  49.310  1.00  0.00           O
ATOM   4559  HG1 SER A 281      48.980  38.980  48.770  1.00  0.00           H
ATOM   4560  C   SER A 281      49.250  40.040  52.680  1.00  0.00           C
ATOM   4561  O   SER A 281      48.320  39.950  53.450  1.00  0.00           O
ATOM   4562  N   PHE A 282      50.570  40.020  53.060  1.00  0.00           N
ATOM   4563  HN  PHE A 282      51.290  39.920  52.370  1.00  0.00           H
ATOM   4564  CA  PHE A 282      51.030  40.080  54.440  1.00  0.00           C
ATOM   4565  HA  PHE A 282      50.460  39.370  55.020  1.00  0.00           H
ATOM   4566  CB  PHE A 282      52.600  39.970  54.560  1.00  0.00           C
ATOM   4567  HB1 PHE A 282      53.010  40.020  55.590  1.00  0.00           H
ATOM   4568  HB2 PHE A 282      53.070  40.850  54.070  1.00  0.00           H
ATOM   4569  CG  PHE A 282      53.170  38.780  53.900  1.00  0.00           C
ATOM   4570  CD1 PHE A 282      54.580  38.830  53.770  1.00  0.00           C
ATOM   4571  HD1 PHE A 282      55.050  39.600  54.370  1.00  0.00           H
ATOM   4572  CE1 PHE A 282      55.220  37.790  53.150  1.00  0.00           C
ATOM   4573  HE1 PHE A 282      56.300  37.760  53.110  1.00  0.00           H
ATOM   4574  CZ  PHE A 282      54.470  36.830  52.420  1.00  0.00           C
ATOM   4575  HZ  PHE A 282      55.020  36.070  51.890  1.00  0.00           H
ATOM   4576  CD2 PHE A 282      52.430  37.650  53.470  1.00  0.00           C
ATOM   4577  HD2 PHE A 282      51.370  37.600  53.690  1.00  0.00           H
ATOM   4578  CE2 PHE A 282      53.130  36.650  52.730  1.00  0.00           C
ATOM   4579  HE2 PHE A 282      52.510  35.930  52.230  1.00  0.00           H
ATOM   4580  C   PHE A 282      50.630  41.340  55.180  1.00  0.00           C
ATOM   4581  O   PHE A 282      50.400  41.340  56.370  1.00  0.00           O
ATOM   4582  N   THR A 283      50.420  42.450  54.480  1.00  0.00           N
ATOM   4583  HN  THR A 283      50.430  42.360  53.500  1.00  0.00           H
ATOM   4584  CA  THR A 283      50.280  43.860  55.070  1.00  0.00           C
ATOM   4585  HA  THR A 283      50.940  43.960  55.910  1.00  0.00           H
ATOM   4586  CB  THR A 283      50.510  45.060  54.150  1.00  0.00           C
ATOM   4587  HB  THR A 283      50.190  45.970  54.700  1.00  0.00           H
ATOM   4588  OG1 THR A 283      49.580  44.920  53.120  1.00  0.00           O
ATOM   4589  HG1 THR A 283      49.730  44.060  52.710  1.00  0.00           H
ATOM   4590  CG2 THR A 283      51.880  45.190  53.550  1.00  0.00           C
ATOM   4591 HG21 THR A 283      51.910  46.130  52.960  1.00  0.00           H
ATOM   4592 HG22 THR A 283      52.130  44.360  52.870  1.00  0.00           H
ATOM   4593 HG23 THR A 283      52.520  45.290  54.460  1.00  0.00           H
ATOM   4594  C   THR A 283      48.970  44.080  55.900  1.00  0.00           C
ATOM   4595  O   THR A 283      48.990  44.730  56.900  1.00  0.00           O
ATOM   4596  N   TYR A 284      47.860  43.410  55.420  1.00  0.00           N
ATOM   4597  HN  TYR A 284      48.020  42.810  54.630  1.00  0.00           H
ATOM   4598  CA  TYR A 284      46.480  43.440  56.000  1.00  0.00           C
ATOM   4599  HA  TYR A 284      46.230  44.490  56.060  1.00  0.00           H
ATOM   4600  CB  TYR A 284      45.330  42.940  55.070  1.00  0.00           C
ATOM   4601  HB1 TYR A 284      44.310  43.250  55.390  1.00  0.00           H
ATOM   4602  HB2 TYR A 284      45.340  41.830  55.060  1.00  0.00           H
ATOM   4603  CG  TYR A 284      45.490  43.530  53.750  1.00  0.00           C
ATOM   4604  CD1 TYR A 284      45.850  42.770  52.680  1.00  0.00           C
ATOM   4605  HD1 TYR A 284      46.050  41.710  52.740  1.00  0.00           H
ATOM   4606  CE1 TYR A 284      45.930  43.340  51.370  1.00  0.00           C
ATOM   4607  HE1 TYR A 284      46.040  42.660  50.540  1.00  0.00           H
ATOM   4608  CZ  TYR A 284      45.630  44.720  51.150  1.00  0.00           C
ATOM   4609  OH  TYR A 284      45.590  45.450  49.970  1.00  0.00           O
ATOM   4610  HH  TYR A 284      45.780  44.830  49.260  1.00  0.00           H
ATOM   4611  CD2 TYR A 284      45.110  44.910  53.510  1.00  0.00           C
ATOM   4612  HD2 TYR A 284      44.710  45.530  54.290  1.00  0.00           H
ATOM   4613  CE2 TYR A 284      45.210  45.440  52.270  1.00  0.00           C
ATOM   4614  HE2 TYR A 284      44.890  46.470  52.180  1.00  0.00           H
ATOM   4615  C   TYR A 284      46.260  42.920  57.420  1.00  0.00           C
ATOM   4616  O   TYR A 284      45.320  43.240  58.090  1.00  0.00           O
ATOM   4617  N   MET A 285      47.210  42.220  57.970  1.00  0.00           N
ATOM   4618  HN  MET A 285      47.990  42.020  57.380  1.00  0.00           H
ATOM   4619  CA  MET A 285      47.300  41.640  59.270  1.00  0.00           C
ATOM   4620  HA  MET A 285      46.290  41.280  59.430  1.00  0.00           H
ATOM   4621  CB  MET A 285      48.430  40.500  59.300  1.00  0.00           C
ATOM   4622  HB1 MET A 285      48.460  40.270  60.390  1.00  0.00           H
ATOM   4623  HB2 MET A 285      49.410  40.920  59.020  1.00  0.00           H
ATOM   4624  CG  MET A 285      48.090  39.220  58.640  1.00  0.00           C
ATOM   4625  HG1 MET A 285      48.110  39.300  57.530  1.00  0.00           H
ATOM   4626  HG2 MET A 285      47.100  38.740  58.760  1.00  0.00           H
ATOM   4627  SD  MET A 285      49.260  37.830  58.960  1.00  0.00           S
ATOM   4628  CE  MET A 285      50.690  38.560  58.100  1.00  0.00           C
ATOM   4629  HE1 MET A 285      50.980  39.580  58.440  1.00  0.00           H
ATOM   4630  HE2 MET A 285      50.420  38.880  57.070  1.00  0.00           H
ATOM   4631  HE3 MET A 285      51.620  37.950  58.120  1.00  0.00           H
ATOM   4632  C   MET A 285      47.720  42.730  60.240  1.00  0.00           C
ATOM   4633  O   MET A 285      47.630  42.560  61.490  1.00  0.00           O
ATOM   4634  N   ASN A 286      48.320  43.830  59.820  1.00  0.00           N
ATOM   4635  HN  ASN A 286      48.600  43.940  58.870  1.00  0.00           H
ATOM   4636  CA  ASN A 286      48.650  44.950  60.740  1.00  0.00           C
ATOM   4637  HA  ASN A 286      49.200  44.490  61.560  1.00  0.00           H
ATOM   4638  CB  ASN A 286      49.600  45.880  60.000  1.00  0.00           C
ATOM   4639  HB1 ASN A 286      49.130  46.320  59.090  1.00  0.00           H
ATOM   4640  HB2 ASN A 286      50.490  45.300  59.640  1.00  0.00           H
ATOM   4641  CG  ASN A 286      50.190  46.900  60.960  1.00  0.00           C
ATOM   4642  OD1 ASN A 286      50.700  46.600  61.980  1.00  0.00           O
ATOM   4643  ND2 ASN A 286      50.250  48.180  60.540  1.00  0.00           N
ATOM   4644 HD21 ASN A 286      50.130  48.450  59.590  1.00  0.00           H
ATOM   4645 HD22 ASN A 286      50.600  48.840  61.210  1.00  0.00           H
ATOM   4646  C   ASN A 286      47.450  45.610  61.380  1.00  0.00           C
ATOM   4647  O   ASN A 286      47.450  46.180  62.470  1.00  0.00           O
ATOM   4648  N   SER A 287      46.320  45.700  60.600  1.00  0.00           N
ATOM   4649  HN  SER A 287      46.340  45.430  59.640  1.00  0.00           H
ATOM   4650  CA  SER A 287      44.990  46.130  61.040  1.00  0.00           C
ATOM   4651  HA  SER A 287      45.130  47.070  61.550  1.00  0.00           H
ATOM   4652  CB  SER A 287      43.970  46.550  59.940  1.00  0.00           C
ATOM   4653  HB1 SER A 287      43.070  46.900  60.500  1.00  0.00           H
ATOM   4654  HB2 SER A 287      43.790  45.760  59.180  1.00  0.00           H
ATOM   4655  OG  SER A 287      44.420  47.660  59.190  1.00  0.00           O
ATOM   4656  HG1 SER A 287      45.220  47.360  58.740  1.00  0.00           H
ATOM   4657  C   SER A 287      44.420  45.120  62.020  1.00  0.00           C
ATOM   4658  O   SER A 287      43.480  45.440  62.730  1.00  0.00           O
ATOM   4659  N   MET A 288      44.910  43.860  62.050  1.00  0.00           N
ATOM   4660  HN  MET A 288      45.670  43.590  61.460  1.00  0.00           H
ATOM   4661  CA  MET A 288      44.560  42.850  63.100  1.00  0.00           C
ATOM   4662  HA  MET A 288      43.570  43.070  63.460  1.00  0.00           H
ATOM   4663  CB  MET A 288      44.550  41.340  62.610  1.00  0.00           C
ATOM   4664  HB1 MET A 288      44.170  40.830  63.510  1.00  0.00           H
ATOM   4665  HB2 MET A 288      45.560  40.930  62.400  1.00  0.00           H
ATOM   4666  CG  MET A 288      43.750  40.990  61.350  1.00  0.00           C
ATOM   4667  HG1 MET A 288      44.240  41.490  60.480  1.00  0.00           H
ATOM   4668  HG2 MET A 288      42.770  41.480  61.500  1.00  0.00           H
ATOM   4669  SD  MET A 288      43.440  39.260  61.040  1.00  0.00           S
ATOM   4670  CE  MET A 288      45.100  38.820  60.560  1.00  0.00           C
ATOM   4671  HE1 MET A 288      45.810  39.650  60.810  1.00  0.00           H
ATOM   4672  HE2 MET A 288      45.090  38.610  59.470  1.00  0.00           H
ATOM   4673  HE3 MET A 288      45.570  37.960  61.080  1.00  0.00           H
ATOM   4674  C   MET A 288      45.490  42.960  64.280  1.00  0.00           C
ATOM   4675  O   MET A 288      45.070  42.850  65.460  1.00  0.00           O
ATOM   4676  N   LEU A 289      46.740  43.310  64.020  1.00  0.00           N
ATOM   4677  HN  LEU A 289      47.070  43.210  63.090  1.00  0.00           H
ATOM   4678  CA  LEU A 289      47.710  43.600  65.060  1.00  0.00           C
ATOM   4679  HA  LEU A 289      47.720  42.730  65.690  1.00  0.00           H
ATOM   4680  CB  LEU A 289      49.060  43.960  64.390  1.00  0.00           C
ATOM   4681  HB1 LEU A 289      48.990  44.990  63.980  1.00  0.00           H
ATOM   4682  HB2 LEU A 289      49.220  43.230  63.560  1.00  0.00           H
ATOM   4683  CG  LEU A 289      50.340  43.890  65.280  1.00  0.00           C
ATOM   4684  HG  LEU A 289      50.300  44.670  66.080  1.00  0.00           H
ATOM   4685  CD1 LEU A 289      50.620  42.620  66.080  1.00  0.00           C
ATOM   4686 HD11 LEU A 289      50.780  41.800  65.350  1.00  0.00           H
ATOM   4687 HD12 LEU A 289      49.670  42.420  66.630  1.00  0.00           H
ATOM   4688 HD13 LEU A 289      51.390  42.730  66.870  1.00  0.00           H
ATOM   4689  CD2 LEU A 289      51.540  44.200  64.350  1.00  0.00           C
ATOM   4690 HD21 LEU A 289      51.540  43.450  63.550  1.00  0.00           H
ATOM   4691 HD22 LEU A 289      52.540  44.160  64.850  1.00  0.00           H
ATOM   4692 HD23 LEU A 289      51.490  45.180  63.810  1.00  0.00           H
ATOM   4693  C   LEU A 289      47.210  44.720  65.980  1.00  0.00           C
ATOM   4694  O   LEU A 289      47.330  44.580  67.170  1.00  0.00           O
ATOM   4695  N   ASP A 290      46.750  45.830  65.390  1.00  0.00           N
ATOM   4696  HN  ASP A 290      46.910  45.880  64.410  1.00  0.00           H
ATOM   4697  CA  ASP A 290      46.370  46.980  66.130  1.00  0.00           C
ATOM   4698  HA  ASP A 290      47.320  47.270  66.540  1.00  0.00           H
ATOM   4699  CB  ASP A 290      45.870  48.120  65.250  1.00  0.00           C
ATOM   4700  HB1 ASP A 290      45.590  48.990  65.900  1.00  0.00           H
ATOM   4701  HB2 ASP A 290      44.960  47.900  64.660  1.00  0.00           H
ATOM   4702  CG  ASP A 290      47.010  48.680  64.470  1.00  0.00           C
ATOM   4703  OD1 ASP A 290      48.190  48.770  64.900  1.00  0.00           O
ATOM   4704  OD2 ASP A 290      46.710  49.210  63.260  1.00  0.00           O
ATOM   4705  HD2 ASP A 290      47.440  49.730  62.920  1.00  0.00           H
ATOM   4706  C   ASP A 290      45.360  46.760  67.330  1.00  0.00           C
ATOM   4707  O   ASP A 290      45.770  47.210  68.380  1.00  0.00           O
ATOM   4708  N   PRO A 291      44.180  46.190  67.240  1.00  0.00           N
ATOM   4709  CD  PRO A 291      43.550  45.850  65.980  1.00  0.00           C
ATOM   4710  HD1 PRO A 291      44.240  45.180  65.410  1.00  0.00           H
ATOM   4711  HD2 PRO A 291      43.240  46.750  65.390  1.00  0.00           H
ATOM   4712  CA  PRO A 291      43.230  46.150  68.380  1.00  0.00           C
ATOM   4713  HA  PRO A 291      43.240  47.040  69.000  1.00  0.00           H
ATOM   4714  CB  PRO A 291      41.940  45.660  67.760  1.00  0.00           C
ATOM   4715  HB1 PRO A 291      41.290  46.530  67.520  1.00  0.00           H
ATOM   4716  HB2 PRO A 291      41.430  44.900  68.380  1.00  0.00           H
ATOM   4717  CG  PRO A 291      42.290  45.050  66.320  1.00  0.00           C
ATOM   4718  HG1 PRO A 291      42.520  43.960  66.350  1.00  0.00           H
ATOM   4719  HG2 PRO A 291      41.470  45.240  65.610  1.00  0.00           H
ATOM   4720  C   PRO A 291      43.660  45.170  69.470  1.00  0.00           C
ATOM   4721  O   PRO A 291      43.270  45.210  70.630  1.00  0.00           O
ATOM   4722  N   VAL A 292      44.390  44.120  69.050  1.00  0.00           N
ATOM   4723  HN  VAL A 292      44.420  44.020  68.050  1.00  0.00           H
ATOM   4724  CA  VAL A 292      45.150  43.170  69.940  1.00  0.00           C
ATOM   4725  HA  VAL A 292      44.520  42.610  70.610  1.00  0.00           H
ATOM   4726  CB  VAL A 292      46.030  42.110  69.190  1.00  0.00           C
ATOM   4727  HB  VAL A 292      46.640  42.530  68.360  1.00  0.00           H
ATOM   4728  CG1 VAL A 292      46.910  41.330  70.190  1.00  0.00           C
ATOM   4729 HG11 VAL A 292      47.780  41.960  70.480  1.00  0.00           H
ATOM   4730 HG12 VAL A 292      47.370  40.440  69.710  1.00  0.00           H
ATOM   4731 HG13 VAL A 292      46.230  41.070  71.030  1.00  0.00           H
ATOM   4732  CG2 VAL A 292      45.090  41.130  68.500  1.00  0.00           C
ATOM   4733 HG21 VAL A 292      44.520  40.540  69.250  1.00  0.00           H
ATOM   4734 HG22 VAL A 292      45.790  40.480  67.950  1.00  0.00           H
ATOM   4735 HG23 VAL A 292      44.390  41.670  67.830  1.00  0.00           H
ATOM   4736  C   VAL A 292      46.180  43.980  70.650  1.00  0.00           C
ATOM   4737  O   VAL A 292      46.250  43.930  71.840  1.00  0.00           O
ATOM   4738  N   VAL A 293      47.010  44.820  70.010  1.00  0.00           N
ATOM   4739  HN  VAL A 293      46.980  44.990  69.020  1.00  0.00           H
ATOM   4740  CA  VAL A 293      48.170  45.360  70.800  1.00  0.00           C
ATOM   4741  HA  VAL A 293      48.270  44.680  71.630  1.00  0.00           H
ATOM   4742  CB  VAL A 293      49.460  45.370  69.970  1.00  0.00           C
ATOM   4743  HB  VAL A 293      49.340  45.920  69.020  1.00  0.00           H
ATOM   4744  CG1 VAL A 293      50.730  45.980  70.750  1.00  0.00           C
ATOM   4745 HG11 VAL A 293      51.580  45.960  70.040  1.00  0.00           H
ATOM   4746 HG12 VAL A 293      51.080  45.350  71.600  1.00  0.00           H
ATOM   4747 HG13 VAL A 293      50.500  47.040  70.950  1.00  0.00           H
ATOM   4748  CG2 VAL A 293      49.850  43.890  69.670  1.00  0.00           C
ATOM   4749 HG21 VAL A 293      50.260  43.500  70.630  1.00  0.00           H
ATOM   4750 HG22 VAL A 293      50.670  43.910  68.920  1.00  0.00           H
ATOM   4751 HG23 VAL A 293      48.950  43.380  69.260  1.00  0.00           H
ATOM   4752  C   VAL A 293      48.000  46.670  71.450  1.00  0.00           C
ATOM   4753  O   VAL A 293      48.580  46.810  72.560  1.00  0.00           O
ATOM   4754  N   TYR A 294      47.260  47.670  70.910  1.00  0.00           N
ATOM   4755  HN  TYR A 294      46.700  47.540  70.110  1.00  0.00           H
ATOM   4756  CA  TYR A 294      47.240  49.090  71.320  1.00  0.00           C
ATOM   4757  HA  TYR A 294      48.080  49.160  72.000  1.00  0.00           H
ATOM   4758  CB  TYR A 294      47.480  50.190  70.180  1.00  0.00           C
ATOM   4759  HB1 TYR A 294      47.310  51.250  70.430  1.00  0.00           H
ATOM   4760  HB2 TYR A 294      46.690  49.980  69.430  1.00  0.00           H
ATOM   4761  CG  TYR A 294      48.910  49.890  69.660  1.00  0.00           C
ATOM   4762  CD1 TYR A 294      49.100  49.110  68.470  1.00  0.00           C
ATOM   4763  HD1 TYR A 294      48.240  48.660  68.000  1.00  0.00           H
ATOM   4764  CE1 TYR A 294      50.360  48.910  67.960  1.00  0.00           C
ATOM   4765  HE1 TYR A 294      50.410  48.280  67.090  1.00  0.00           H
ATOM   4766  CZ  TYR A 294      51.480  49.480  68.610  1.00  0.00           C
ATOM   4767  OH  TYR A 294      52.700  49.280  68.080  1.00  0.00           O
ATOM   4768  HH  TYR A 294      52.630  48.590  67.410  1.00  0.00           H
ATOM   4769  CD2 TYR A 294      50.040  50.500  70.250  1.00  0.00           C
ATOM   4770  HD2 TYR A 294      49.890  51.040  71.180  1.00  0.00           H
ATOM   4771  CE2 TYR A 294      51.290  50.240  69.720  1.00  0.00           C
ATOM   4772  HE2 TYR A 294      52.170  50.630  70.210  1.00  0.00           H
ATOM   4773  C   TYR A 294      46.020  49.520  72.030  1.00  0.00           C
ATOM   4774  O   TYR A 294      46.090  49.990  73.160  1.00  0.00           O
ATOM   4775  N   TYR A 295      44.870  49.460  71.290  1.00  0.00           N
ATOM   4776  HN  TYR A 295      44.940  49.060  70.370  1.00  0.00           H
ATOM   4777  CA  TYR A 295      43.630  50.080  71.580  1.00  0.00           C
ATOM   4778  HA  TYR A 295      43.700  51.150  71.430  1.00  0.00           H
ATOM   4779  CB  TYR A 295      42.610  49.550  70.590  1.00  0.00           C
ATOM   4780  HB1 TYR A 295      41.670  50.100  70.770  1.00  0.00           H
ATOM   4781  HB2 TYR A 295      42.360  48.480  70.720  1.00  0.00           H
ATOM   4782  CG  TYR A 295      42.810  49.830  69.130  1.00  0.00           C
ATOM   4783  CD1 TYR A 295      43.780  50.740  68.600  1.00  0.00           C
ATOM   4784  HD1 TYR A 295      44.460  51.260  69.250  1.00  0.00           H
ATOM   4785  CE1 TYR A 295      43.810  51.010  67.230  1.00  0.00           C
ATOM   4786  HE1 TYR A 295      44.530  51.620  66.700  1.00  0.00           H
ATOM   4787  CZ  TYR A 295      42.970  50.370  66.330  1.00  0.00           C
ATOM   4788  OH  TYR A 295      43.120  50.530  64.970  1.00  0.00           O
ATOM   4789  HH  TYR A 295      42.600  49.910  64.450  1.00  0.00           H
ATOM   4790  CD2 TYR A 295      41.950  49.190  68.230  1.00  0.00           C
ATOM   4791  HD2 TYR A 295      41.350  48.410  68.640  1.00  0.00           H
ATOM   4792  CE2 TYR A 295      42.010  49.450  66.830  1.00  0.00           C
ATOM   4793  HE2 TYR A 295      41.410  48.910  66.120  1.00  0.00           H
ATOM   4794  C   TYR A 295      43.100  49.830  72.930  1.00  0.00           C
ATOM   4795  O   TYR A 295      42.550  50.810  73.460  1.00  0.00           O
ATOM   4796  N   PHE A 296      43.060  48.600  73.450  1.00  0.00           N
ATOM   4797  HN  PHE A 296      43.470  47.850  72.940  1.00  0.00           H
ATOM   4798  CA  PHE A 296      42.370  48.300  74.680  1.00  0.00           C
ATOM   4799  HA  PHE A 296      41.710  49.120  74.960  1.00  0.00           H
ATOM   4800  CB  PHE A 296      41.570  46.980  74.510  1.00  0.00           C
ATOM   4801  HB1 PHE A 296      40.960  46.670  75.390  1.00  0.00           H
ATOM   4802  HB2 PHE A 296      42.200  46.080  74.360  1.00  0.00           H
ATOM   4803  CG  PHE A 296      40.620  47.160  73.410  1.00  0.00           C
ATOM   4804  CD1 PHE A 296      40.600  46.230  72.260  1.00  0.00           C
ATOM   4805  HD1 PHE A 296      41.240  45.360  72.360  1.00  0.00           H
ATOM   4806  CE1 PHE A 296      39.660  46.340  71.330  1.00  0.00           C
ATOM   4807  HE1 PHE A 296      39.480  45.520  70.630  1.00  0.00           H
ATOM   4808  CZ  PHE A 296      38.670  47.350  71.370  1.00  0.00           C
ATOM   4809  HZ  PHE A 296      37.900  47.400  70.600  1.00  0.00           H
ATOM   4810  CD2 PHE A 296      39.590  48.100  73.440  1.00  0.00           C
ATOM   4811  HD2 PHE A 296      39.670  48.890  74.170  1.00  0.00           H
ATOM   4812  CE2 PHE A 296      38.670  48.250  72.390  1.00  0.00           C
ATOM   4813  HE2 PHE A 296      37.960  49.050  72.310  1.00  0.00           H
ATOM   4814  C   PHE A 296      43.340  47.930  75.800  1.00  0.00           C
ATOM   4815  O   PHE A 296      43.160  48.150  77.020  1.00  0.00           O
ATOM   4816  N   SER A 297      44.430  47.240  75.490  1.00  0.00           N
ATOM   4817  HN  SER A 297      44.590  47.070  74.510  1.00  0.00           H
ATOM   4818  CA  SER A 297      45.500  46.820  76.430  1.00  0.00           C
ATOM   4819  HA  SER A 297      45.080  46.270  77.260  1.00  0.00           H
ATOM   4820  CB  SER A 297      46.410  45.760  75.690  1.00  0.00           C
ATOM   4821  HB1 SER A 297      46.960  46.310  74.870  1.00  0.00           H
ATOM   4822  HB2 SER A 297      45.690  45.020  75.280  1.00  0.00           H
ATOM   4823  OG  SER A 297      47.340  45.150  76.580  1.00  0.00           O
ATOM   4824  HG1 SER A 297      46.810  44.650  77.190  1.00  0.00           H
ATOM   4825  C   SER A 297      46.310  47.950  77.040  1.00  0.00           C
ATOM   4826  O   SER A 297      46.470  48.970  76.410  1.00  0.00           O
ATOM   4827  N   SER A 298      46.810  47.830  78.280  1.00  0.00           N
ATOM   4828  HN  SER A 298      46.470  47.110  78.880  1.00  0.00           H
ATOM   4829  CA  SER A 298      47.740  48.710  78.920  1.00  0.00           C
ATOM   4830  HA  SER A 298      47.370  49.710  78.800  1.00  0.00           H
ATOM   4831  CB  SER A 298      47.780  48.430  80.450  1.00  0.00           C
ATOM   4832  HB1 SER A 298      46.730  48.620  80.800  1.00  0.00           H
ATOM   4833  HB2 SER A 298      48.430  49.200  80.930  1.00  0.00           H
ATOM   4834  OG  SER A 298      48.210  47.170  80.810  1.00  0.00           O
ATOM   4835  HG1 SER A 298      47.520  46.610  80.440  1.00  0.00           H
ATOM   4836  C   SER A 298      49.110  48.680  78.420  1.00  0.00           C
ATOM   4837  O   SER A 298      49.510  47.670  77.800  1.00  0.00           O
ATOM   4838  N   PRO A 299      49.890  49.770  78.500  1.00  0.00           N
ATOM   4839  CD  PRO A 299      49.510  51.070  79.120  1.00  0.00           C
ATOM   4840  HD1 PRO A 299      49.520  51.000  80.220  1.00  0.00           H
ATOM   4841  HD2 PRO A 299      48.510  51.390  78.750  1.00  0.00           H
ATOM   4842  CA  PRO A 299      51.350  49.740  78.220  1.00  0.00           C
ATOM   4843  HA  PRO A 299      51.460  49.550  77.160  1.00  0.00           H
ATOM   4844  CB  PRO A 299      51.820  51.150  78.520  1.00  0.00           C
ATOM   4845  HB1 PRO A 299      52.520  51.600  77.780  1.00  0.00           H
ATOM   4846  HB2 PRO A 299      52.180  51.210  79.570  1.00  0.00           H
ATOM   4847  CG  PRO A 299      50.540  51.990  78.520  1.00  0.00           C
ATOM   4848  HG1 PRO A 299      50.730  52.950  79.050  1.00  0.00           H
ATOM   4849  HG2 PRO A 299      50.260  52.170  77.460  1.00  0.00           H
ATOM   4850  C   PRO A 299      52.170  48.750  78.930  1.00  0.00           C
ATOM   4851  O   PRO A 299      51.810  48.340  79.990  1.00  0.00           O
ATOM   4852  N   SER A 300      53.350  48.330  78.410  1.00  0.00           N
ATOM   4853  HN  SER A 300      53.610  48.610  77.490  1.00  0.00           H
ATOM   4854  CA  SER A 300      54.220  47.360  79.020  1.00  0.00           C
ATOM   4855  HA  SER A 300      53.590  46.480  79.060  1.00  0.00           H
ATOM   4856  CB  SER A 300      55.260  46.880  78.000  1.00  0.00           C
ATOM   4857  HB1 SER A 300      55.860  46.000  78.310  1.00  0.00           H
ATOM   4858  HB2 SER A 300      56.010  47.670  77.770  1.00  0.00           H
ATOM   4859  OG  SER A 300      54.640  46.610  76.690  1.00  0.00           O
ATOM   4860  HG1 SER A 300      54.160  45.770  76.720  1.00  0.00           H
ATOM   4861  C   SER A 300      54.970  47.570  80.350  1.00  0.00           C
ATOM   4862  O   SER A 300      55.660  48.560  80.480  1.00  0.00           O
ATOM   4863  NT  SER A 300      54.990  46.590  81.270  1.00  0.00           N
ATOM   4864  HNT SER A 300      54.570  45.690  81.170  1.00  0.00           H
ATOM   4865  CAT SER A 300      55.770  46.700  82.430  1.00  0.00           C
ATOM   4866  HT1 SER A 300      56.570  47.450  82.320  1.00  0.00           H
ATOM   4867  HT2 SER A 300      56.130  45.680  82.680  1.00  0.00           H
ATOM   4868  HT3 SER A 300      55.060  47.090  83.190  1.00  0.00           H
TER
ENDMDL
