# Supplementary material for: Structural basis of hydroxycarboxylic acid receptor signaling mechanisms through ligand binding
Source: Nat Commun. 2023 Sep 22;14:5899. doi: 10.1038/s41467-023-41650-7 (PMC10516952; doi:10.1038/s41467-023-41650-7)
Supplement: Supplementary file 4 — Source Data [file 41467_2023_41650_MOESM4_ESM.zip › source file/molecular dynamics simulations trajectories/without_gsk_run3/without_gsk_run3_900ns.pdb]

REMARK    GENERATED BY TRJCONV
TITLE     Title t= 900000.00000 step= 450000000
REMARK    THIS IS A SIMULATION BOX
CRYST1   95.713   95.713  112.312  90.00  90.00  90.00 P 1           1
MODEL        1
ATOM      1  CAY HSD A   9      41.750  44.590  27.640  1.00  0.00           C
ATOM      2  HY1 HSD A   9      41.060  43.830  28.050  1.00  0.00           H
ATOM      3  HY2 HSD A   9      41.500  44.640  26.560  1.00  0.00           H
ATOM      4  HY3 HSD A   9      41.610  45.530  28.220  1.00  0.00           H
ATOM      5  CY  HSD A   9      43.120  43.940  27.750  1.00  0.00           C
ATOM      6  OY  HSD A   9      43.410  43.510  28.830  1.00  0.00           O
ATOM      7  N   HSD A   9      43.830  43.710  26.630  1.00  0.00           N
ATOM      8  HN  HSD A   9      43.590  44.180  25.790  1.00  0.00           H
ATOM      9  CA  HSD A   9      44.960  42.830  26.550  1.00  0.00           C
ATOM     10  HA  HSD A   9      44.870  41.860  27.010  1.00  0.00           H
ATOM     11  CB  HSD A   9      45.370  42.690  25.070  1.00  0.00           C
ATOM     12  HB1 HSD A   9      46.160  41.930  24.860  1.00  0.00           H
ATOM     13  HB2 HSD A   9      45.750  43.620  24.620  1.00  0.00           H
ATOM     14  ND1 HSD A   9      43.480  43.020  23.450  1.00  0.00           N
ATOM     15  HD1 HSD A   9      43.420  44.010  23.580  1.00  0.00           H
ATOM     16  CG  HSD A   9      44.180  42.230  24.270  1.00  0.00           C
ATOM     17  CE1 HSD A   9      42.500  42.310  22.920  1.00  0.00           C
ATOM     18  HE1 HSD A   9      41.880  42.820  22.200  1.00  0.00           H
ATOM     19  NE2 HSD A   9      42.480  41.100  23.350  1.00  0.00           N
ATOM     20  CD2 HSD A   9      43.500  41.010  24.250  1.00  0.00           C
ATOM     21  HD2 HSD A   9      43.800  40.180  24.870  1.00  0.00           H
ATOM     22  C   HSD A   9      46.130  43.510  27.150  1.00  0.00           C
ATOM     23  O   HSD A   9      46.930  42.790  27.800  1.00  0.00           O
ATOM     24  N   PHE A  10      46.250  44.900  27.200  1.00  0.00           N
ATOM     25  HN  PHE A  10      45.660  45.570  26.750  1.00  0.00           H
ATOM     26  CA  PHE A  10      47.380  45.470  28.010  1.00  0.00           C
ATOM     27  HA  PHE A  10      47.580  44.830  28.850  1.00  0.00           H
ATOM     28  CB  PHE A  10      48.660  45.450  27.040  1.00  0.00           C
ATOM     29  HB1 PHE A  10      49.050  44.420  26.930  1.00  0.00           H
ATOM     30  HB2 PHE A  10      49.400  46.160  27.470  1.00  0.00           H
ATOM     31  CG  PHE A  10      48.320  45.970  25.710  1.00  0.00           C
ATOM     32  CD1 PHE A  10      48.260  45.160  24.620  1.00  0.00           C
ATOM     33  HD1 PHE A  10      48.440  44.110  24.810  1.00  0.00           H
ATOM     34  CE1 PHE A  10      47.950  45.670  23.300  1.00  0.00           C
ATOM     35  HE1 PHE A  10      47.990  44.990  22.470  1.00  0.00           H
ATOM     36  CZ  PHE A  10      47.700  47.010  23.180  1.00  0.00           C
ATOM     37  HZ  PHE A  10      47.530  47.410  22.200  1.00  0.00           H
ATOM     38  CD2 PHE A  10      48.120  47.370  25.580  1.00  0.00           C
ATOM     39  HD2 PHE A  10      48.120  48.040  26.440  1.00  0.00           H
ATOM     40  CE2 PHE A  10      47.920  47.870  24.300  1.00  0.00           C
ATOM     41  HE2 PHE A  10      47.770  48.950  24.220  1.00  0.00           H
ATOM     42  C   PHE A  10      47.010  46.890  28.540  1.00  0.00           C
ATOM     43  O   PHE A  10      45.990  47.500  28.340  1.00  0.00           O
ATOM     44  N   LEU A  11      47.940  47.380  29.420  1.00  0.00           N
ATOM     45  HN  LEU A  11      48.800  46.900  29.580  1.00  0.00           H
ATOM     46  CA  LEU A  11      47.800  48.650  30.130  1.00  0.00           C
ATOM     47  HA  LEU A  11      46.770  48.950  30.220  1.00  0.00           H
ATOM     48  CB  LEU A  11      48.250  48.390  31.600  1.00  0.00           C
ATOM     49  HB1 LEU A  11      49.180  47.790  31.500  1.00  0.00           H
ATOM     50  HB2 LEU A  11      47.510  47.880  32.250  1.00  0.00           H
ATOM     51  CG  LEU A  11      48.760  49.560  32.490  1.00  0.00           C
ATOM     52  HG  LEU A  11      49.650  49.970  31.970  1.00  0.00           H
ATOM     53  CD1 LEU A  11      47.610  50.610  32.590  1.00  0.00           C
ATOM     54 HD11 LEU A  11      47.800  51.240  33.490  1.00  0.00           H
ATOM     55 HD12 LEU A  11      46.570  50.240  32.480  1.00  0.00           H
ATOM     56 HD13 LEU A  11      47.790  51.420  31.860  1.00  0.00           H
ATOM     57  CD2 LEU A  11      49.190  48.960  33.890  1.00  0.00           C
ATOM     58 HD21 LEU A  11      48.250  48.600  34.380  1.00  0.00           H
ATOM     59 HD22 LEU A  11      49.730  49.680  34.530  1.00  0.00           H
ATOM     60 HD23 LEU A  11      49.850  48.070  33.830  1.00  0.00           H
ATOM     61  C   LEU A  11      48.560  49.780  29.410  1.00  0.00           C
ATOM     62  O   LEU A  11      49.800  49.750  29.280  1.00  0.00           O
ATOM     63  N   GLU A  12      47.810  50.840  28.980  1.00  0.00           N
ATOM     64  HN  GLU A  12      46.820  50.960  29.030  1.00  0.00           H
ATOM     65  CA  GLU A  12      48.460  51.890  28.290  1.00  0.00           C
ATOM     66  HA  GLU A  12      49.130  51.460  27.550  1.00  0.00           H
ATOM     67  CB  GLU A  12      47.480  52.680  27.350  1.00  0.00           C
ATOM     68  HB1 GLU A  12      47.950  53.520  26.800  1.00  0.00           H
ATOM     69  HB2 GLU A  12      46.660  53.100  27.960  1.00  0.00           H
ATOM     70  CG  GLU A  12      46.890  51.730  26.180  1.00  0.00           C
ATOM     71  HG1 GLU A  12      46.270  50.940  26.650  1.00  0.00           H
ATOM     72  HG2 GLU A  12      47.670  51.250  25.540  1.00  0.00           H
ATOM     73  CD  GLU A  12      45.950  52.610  25.380  1.00  0.00           C
ATOM     74  OE1 GLU A  12      44.750  52.440  25.630  1.00  0.00           O
ATOM     75  OE2 GLU A  12      46.380  53.470  24.600  1.00  0.00           O
ATOM     76  C   GLU A  12      49.170  52.830  29.170  1.00  0.00           C
ATOM     77  O   GLU A  12      48.580  53.280  30.140  1.00  0.00           O
ATOM     78  N   ILE A  13      50.440  53.070  28.930  1.00  0.00           N
ATOM     79  HN  ILE A  13      51.020  52.540  28.310  1.00  0.00           H
ATOM     80  CA  ILE A  13      51.300  53.880  29.730  1.00  0.00           C
ATOM     81  HA  ILE A  13      50.940  54.900  29.790  1.00  0.00           H
ATOM     82  CB  ILE A  13      51.640  53.280  31.120  1.00  0.00           C
ATOM     83  HB  ILE A  13      50.750  53.090  31.750  1.00  0.00           H
ATOM     84  CG2 ILE A  13      52.280  51.860  30.890  1.00  0.00           C
ATOM     85 HG21 ILE A  13      53.050  51.940  30.090  1.00  0.00           H
ATOM     86 HG22 ILE A  13      51.590  51.100  30.480  1.00  0.00           H
ATOM     87 HG23 ILE A  13      52.670  51.460  31.860  1.00  0.00           H
ATOM     88  CG1 ILE A  13      52.490  54.200  32.080  1.00  0.00           C
ATOM     89 HG11 ILE A  13      52.240  55.270  31.870  1.00  0.00           H
ATOM     90 HG12 ILE A  13      53.550  54.200  31.770  1.00  0.00           H
ATOM     91  CD  ILE A  13      52.310  53.940  33.600  1.00  0.00           C
ATOM     92  HD1 ILE A  13      52.800  52.980  33.840  1.00  0.00           H
ATOM     93  HD2 ILE A  13      51.230  53.740  33.780  1.00  0.00           H
ATOM     94  HD3 ILE A  13      52.840  54.660  34.260  1.00  0.00           H
ATOM     95  C   ILE A  13      52.600  54.100  28.910  1.00  0.00           C
ATOM     96  O   ILE A  13      52.980  53.390  28.030  1.00  0.00           O
ATOM     97  N   ASP A  14      53.240  55.270  29.210  1.00  0.00           N
ATOM     98  HN  ASP A  14      52.930  55.810  29.990  1.00  0.00           H
ATOM     99  CA  ASP A  14      54.550  55.720  28.660  1.00  0.00           C
ATOM    100  HA  ASP A  14      54.450  55.920  27.600  1.00  0.00           H
ATOM    101  CB  ASP A  14      54.790  57.160  29.230  1.00  0.00           C
ATOM    102  HB1 ASP A  14      54.810  57.080  30.340  1.00  0.00           H
ATOM    103  HB2 ASP A  14      53.860  57.690  28.950  1.00  0.00           H
ATOM    104  CG  ASP A  14      55.930  57.910  28.590  1.00  0.00           C
ATOM    105  OD1 ASP A  14      56.600  58.660  29.360  1.00  0.00           O
ATOM    106  OD2 ASP A  14      56.100  57.790  27.340  1.00  0.00           O
ATOM    107  C   ASP A  14      55.740  54.830  28.960  1.00  0.00           C
ATOM    108  O   ASP A  14      55.860  54.200  30.000  1.00  0.00           O
ATOM    109  N   LYS A  15      56.640  54.800  28.020  1.00  0.00           N
ATOM    110  HN  LYS A  15      56.540  55.550  27.370  1.00  0.00           H
ATOM    111  CA  LYS A  15      57.820  54.000  27.990  1.00  0.00           C
ATOM    112  HA  LYS A  15      58.390  54.290  27.120  1.00  0.00           H
ATOM    113  CB  LYS A  15      58.760  53.910  29.200  1.00  0.00           C
ATOM    114  HB1 LYS A  15      59.700  53.380  28.920  1.00  0.00           H
ATOM    115  HB2 LYS A  15      58.300  53.200  29.940  1.00  0.00           H
ATOM    116  CG  LYS A  15      59.130  55.210  29.870  1.00  0.00           C
ATOM    117  HG1 LYS A  15      59.860  55.120  30.700  1.00  0.00           H
ATOM    118  HG2 LYS A  15      58.230  55.500  30.450  1.00  0.00           H
ATOM    119  CD  LYS A  15      59.610  56.220  28.830  1.00  0.00           C
ATOM    120  HD1 LYS A  15      58.800  56.460  28.110  1.00  0.00           H
ATOM    121  HD2 LYS A  15      60.370  55.610  28.290  1.00  0.00           H
ATOM    122  CE  LYS A  15      60.220  57.520  29.290  1.00  0.00           C
ATOM    123  HE1 LYS A  15      60.560  58.130  28.420  1.00  0.00           H
ATOM    124  HE2 LYS A  15      61.150  57.360  29.870  1.00  0.00           H
ATOM    125  NZ  LYS A  15      59.360  58.360  30.160  1.00  0.00           N
ATOM    126  HZ1 LYS A  15      58.430  58.440  29.690  1.00  0.00           H
ATOM    127  HZ2 LYS A  15      59.770  59.290  30.340  1.00  0.00           H
ATOM    128  HZ3 LYS A  15      59.120  57.880  31.050  1.00  0.00           H
ATOM    129  C   LYS A  15      57.430  52.560  27.620  1.00  0.00           C
ATOM    130  O   LYS A  15      57.850  51.620  28.220  1.00  0.00           O
ATOM    131  N   LYS A  16      56.630  52.530  26.570  1.00  0.00           N
ATOM    132  HN  LYS A  16      56.200  53.330  26.200  1.00  0.00           H
ATOM    133  CA  LYS A  16      56.100  51.270  26.020  1.00  0.00           C
ATOM    134  HA  LYS A  16      55.560  51.600  25.140  1.00  0.00           H
ATOM    135  CB  LYS A  16      57.180  50.210  25.440  1.00  0.00           C
ATOM    136  HB1 LYS A  16      56.580  49.300  25.180  1.00  0.00           H
ATOM    137  HB2 LYS A  16      57.870  49.910  26.260  1.00  0.00           H
ATOM    138  CG  LYS A  16      57.930  50.780  24.190  1.00  0.00           C
ATOM    139  HG1 LYS A  16      58.880  51.130  24.660  1.00  0.00           H
ATOM    140  HG2 LYS A  16      57.510  51.710  23.710  1.00  0.00           H
ATOM    141  CD  LYS A  16      58.260  49.770  23.080  1.00  0.00           C
ATOM    142  HD1 LYS A  16      59.020  50.160  22.380  1.00  0.00           H
ATOM    143  HD2 LYS A  16      57.390  49.590  22.440  1.00  0.00           H
ATOM    144  CE  LYS A  16      58.780  48.380  23.610  1.00  0.00           C
ATOM    145  HE1 LYS A  16      58.110  47.870  24.340  1.00  0.00           H
ATOM    146  HE2 LYS A  16      59.790  48.500  24.040  1.00  0.00           H
ATOM    147  NZ  LYS A  16      58.910  47.460  22.480  1.00  0.00           N
ATOM    148  HZ1 LYS A  16      58.960  46.450  22.720  1.00  0.00           H
ATOM    149  HZ2 LYS A  16      59.790  47.580  21.940  1.00  0.00           H
ATOM    150  HZ3 LYS A  16      58.170  47.630  21.760  1.00  0.00           H
ATOM    151  C   LYS A  16      55.090  50.610  26.920  1.00  0.00           C
ATOM    152  O   LYS A  16      55.240  50.310  28.050  1.00  0.00           O
ATOM    153  N   ASN A  17      53.840  50.450  26.370  1.00  0.00           N
ATOM    154  HN  ASN A  17      53.780  50.870  25.470  1.00  0.00           H
ATOM    155  CA  ASN A  17      52.680  49.610  26.780  1.00  0.00           C
ATOM    156  HA  ASN A  17      52.100  50.280  27.420  1.00  0.00           H
ATOM    157  CB  ASN A  17      51.850  49.180  25.520  1.00  0.00           C
ATOM    158  HB1 ASN A  17      50.910  48.610  25.700  1.00  0.00           H
ATOM    159  HB2 ASN A  17      52.420  48.610  24.760  1.00  0.00           H
ATOM    160  CG  ASN A  17      51.280  50.500  24.930  1.00  0.00           C
ATOM    161  OD1 ASN A  17      51.460  51.630  25.360  1.00  0.00           O
ATOM    162  ND2 ASN A  17      50.480  50.360  23.830  1.00  0.00           N
ATOM    163 HD21 ASN A  17      50.090  51.100  23.280  1.00  0.00           H
ATOM    164 HD22 ASN A  17      50.470  49.510  23.310  1.00  0.00           H
ATOM    165  C   ASN A  17      52.940  48.350  27.570  1.00  0.00           C
ATOM    166  O   ASN A  17      53.800  47.550  27.230  1.00  0.00           O
ATOM    167  N   CYS A  18      52.150  48.090  28.600  1.00  0.00           N
ATOM    168  HN  CYS A  18      51.330  48.660  28.630  1.00  0.00           H
ATOM    169  CA  CYS A  18      52.440  47.280  29.740  1.00  0.00           C
ATOM    170  HA  CYS A  18      53.470  47.020  29.620  1.00  0.00           H
ATOM    171  CB  CYS A  18      52.060  48.120  31.000  1.00  0.00           C
ATOM    172  HB1 CYS A  18      50.950  48.240  31.000  1.00  0.00           H
ATOM    173  HB2 CYS A  18      52.460  49.150  30.870  1.00  0.00           H
ATOM    174  SG  CYS A  18      52.650  47.480  32.590  1.00  0.00           S
ATOM    175  C   CYS A  18      51.620  46.020  29.840  1.00  0.00           C
ATOM    176  O   CYS A  18      50.410  46.060  29.930  1.00  0.00           O
ATOM    177  N   CYS A  19      52.280  44.870  29.660  1.00  0.00           N
ATOM    178  HN  CYS A  19      53.270  44.800  29.560  1.00  0.00           H
ATOM    179  CA  CYS A  19      51.570  43.570  29.670  1.00  0.00           C
ATOM    180  HA  CYS A  19      51.010  43.610  28.750  1.00  0.00           H
ATOM    181  CB  CYS A  19      52.690  42.500  29.390  1.00  0.00           C
ATOM    182  HB1 CYS A  19      52.280  41.480  29.230  1.00  0.00           H
ATOM    183  HB2 CYS A  19      53.420  42.520  30.220  1.00  0.00           H
ATOM    184  SG  CYS A  19      53.730  42.760  27.990  1.00  0.00           S
ATOM    185  C   CYS A  19      50.790  43.020  30.860  1.00  0.00           C
ATOM    186  O   CYS A  19      51.130  43.180  32.080  1.00  0.00           O
ATOM    187  N   VAL A  20      49.690  42.370  30.550  1.00  0.00           N
ATOM    188  HN  VAL A  20      49.540  42.270  29.570  1.00  0.00           H
ATOM    189  CA  VAL A  20      48.780  41.840  31.550  1.00  0.00           C
ATOM    190  HA  VAL A  20      49.360  41.880  32.460  1.00  0.00           H
ATOM    191  CB  VAL A  20      47.380  42.580  31.710  1.00  0.00           C
ATOM    192  HB  VAL A  20      46.990  42.690  30.690  1.00  0.00           H
ATOM    193  CG1 VAL A  20      46.450  41.770  32.680  1.00  0.00           C
ATOM    194 HG11 VAL A  20      46.000  40.940  32.080  1.00  0.00           H
ATOM    195 HG12 VAL A  20      45.570  42.350  33.040  1.00  0.00           H
ATOM    196 HG13 VAL A  20      47.060  41.310  33.480  1.00  0.00           H
ATOM    197  CG2 VAL A  20      47.630  44.030  32.210  1.00  0.00           C
ATOM    198 HG21 VAL A  20      46.630  44.510  32.050  1.00  0.00           H
ATOM    199 HG22 VAL A  20      48.480  44.490  31.660  1.00  0.00           H
ATOM    200 HG23 VAL A  20      47.930  43.990  33.270  1.00  0.00           H
ATOM    201  C   VAL A  20      48.620  40.350  31.200  1.00  0.00           C
ATOM    202  O   VAL A  20      48.350  40.020  30.050  1.00  0.00           O
ATOM    203  N   PHE A  21      48.750  39.420  32.210  1.00  0.00           N
ATOM    204  HN  PHE A  21      49.130  39.590  33.100  1.00  0.00           H
ATOM    205  CA  PHE A  21      48.830  38.000  31.850  1.00  0.00           C
ATOM    206  HA  PHE A  21      49.020  37.870  30.790  1.00  0.00           H
ATOM    207  CB  PHE A  21      50.030  37.430  32.670  1.00  0.00           C
ATOM    208  HB1 PHE A  21      50.150  36.340  32.470  1.00  0.00           H
ATOM    209  HB2 PHE A  21      49.800  37.550  33.740  1.00  0.00           H
ATOM    210  CG  PHE A  21      51.350  38.120  32.330  1.00  0.00           C
ATOM    211  CD1 PHE A  21      52.040  37.770  31.170  1.00  0.00           C
ATOM    212  HD1 PHE A  21      51.720  36.900  30.620  1.00  0.00           H
ATOM    213  CE1 PHE A  21      53.040  38.600  30.690  1.00  0.00           C
ATOM    214  HE1 PHE A  21      53.250  38.470  29.640  1.00  0.00           H
ATOM    215  CZ  PHE A  21      53.660  39.500  31.490  1.00  0.00           C
ATOM    216  HZ  PHE A  21      54.480  40.070  31.090  1.00  0.00           H
ATOM    217  CD2 PHE A  21      51.880  39.160  33.080  1.00  0.00           C
ATOM    218  HD2 PHE A  21      51.360  39.540  33.950  1.00  0.00           H
ATOM    219  CE2 PHE A  21      52.990  39.810  32.710  1.00  0.00           C
ATOM    220  HE2 PHE A  21      53.250  40.670  33.330  1.00  0.00           H
ATOM    221  C   PHE A  21      47.540  37.130  32.060  1.00  0.00           C
ATOM    222  O   PHE A  21      47.270  36.170  31.320  1.00  0.00           O
ATOM    223  N   ARG A  22      46.760  37.520  33.110  1.00  0.00           N
ATOM    224  HN  ARG A  22      47.090  38.250  33.700  1.00  0.00           H
ATOM    225  CA  ARG A  22      45.450  37.020  33.460  1.00  0.00           C
ATOM    226  HA  ARG A  22      45.060  37.820  34.080  1.00  0.00           H
ATOM    227  CB  ARG A  22      44.390  36.920  32.270  1.00  0.00           C
ATOM    228  HB1 ARG A  22      43.460  36.410  32.640  1.00  0.00           H
ATOM    229  HB2 ARG A  22      44.800  36.220  31.510  1.00  0.00           H
ATOM    230  CG  ARG A  22      43.960  38.280  31.640  1.00  0.00           C
ATOM    231  HG1 ARG A  22      43.270  38.060  30.810  1.00  0.00           H
ATOM    232  HG2 ARG A  22      44.850  38.730  31.160  1.00  0.00           H
ATOM    233  CD  ARG A  22      43.150  39.230  32.570  1.00  0.00           C
ATOM    234  HD1 ARG A  22      43.720  39.510  33.480  1.00  0.00           H
ATOM    235  HD2 ARG A  22      42.200  38.690  32.780  1.00  0.00           H
ATOM    236  NE  ARG A  22      43.000  40.530  31.810  1.00  0.00           N
ATOM    237  HE  ARG A  22      43.700  40.780  31.140  1.00  0.00           H
ATOM    238  CZ  ARG A  22      41.950  41.330  31.890  1.00  0.00           C
ATOM    239  NH1 ARG A  22      40.840  41.100  32.570  1.00  0.00           N
ATOM    240 HH11 ARG A  22      40.060  41.720  32.610  1.00  0.00           H
ATOM    241 HH12 ARG A  22      40.810  40.220  33.040  1.00  0.00           H
ATOM    242  NH2 ARG A  22      41.810  42.390  31.110  1.00  0.00           N
ATOM    243 HH21 ARG A  22      42.430  42.670  30.380  1.00  0.00           H
ATOM    244 HH22 ARG A  22      40.890  42.800  31.090  1.00  0.00           H
ATOM    245  C   ARG A  22      45.520  35.850  34.400  1.00  0.00           C
ATOM    246  O   ARG A  22      44.890  34.820  34.180  1.00  0.00           O
ATOM    247  N   ASP A  23      46.370  36.020  35.480  1.00  0.00           N
ATOM    248  HN  ASP A  23      46.880  36.880  35.400  1.00  0.00           H
ATOM    249  CA  ASP A  23      46.650  35.030  36.520  1.00  0.00           C
ATOM    250  HA  ASP A  23      47.090  34.220  35.950  1.00  0.00           H
ATOM    251  CB  ASP A  23      47.520  35.640  37.590  1.00  0.00           C
ATOM    252  HB1 ASP A  23      47.800  34.860  38.330  1.00  0.00           H
ATOM    253  HB2 ASP A  23      47.090  36.590  37.970  1.00  0.00           H
ATOM    254  CG  ASP A  23      48.820  36.180  37.000  1.00  0.00           C
ATOM    255  OD1 ASP A  23      49.290  35.620  35.990  1.00  0.00           O
ATOM    256  OD2 ASP A  23      49.400  37.190  37.530  1.00  0.00           O
ATOM    257  C   ASP A  23      45.470  34.470  37.240  1.00  0.00           C
ATOM    258  O   ASP A  23      44.700  35.150  37.890  1.00  0.00           O
ATOM    259  N   ASP A  24      45.230  33.130  37.140  1.00  0.00           N
ATOM    260  HN  ASP A  24      45.880  32.630  36.560  1.00  0.00           H
ATOM    261  CA  ASP A  24      44.230  32.350  37.840  1.00  0.00           C
ATOM    262  HA  ASP A  24      43.230  32.690  37.640  1.00  0.00           H
ATOM    263  CB  ASP A  24      44.210  30.820  37.490  1.00  0.00           C
ATOM    264  HB1 ASP A  24      43.460  30.250  38.080  1.00  0.00           H
ATOM    265  HB2 ASP A  24      45.230  30.420  37.660  1.00  0.00           H
ATOM    266  CG  ASP A  24      43.810  30.500  36.060  1.00  0.00           C
ATOM    267  OD1 ASP A  24      44.000  29.330  35.590  1.00  0.00           O
ATOM    268  OD2 ASP A  24      43.020  31.300  35.450  1.00  0.00           O
ATOM    269  C   ASP A  24      44.410  32.520  39.330  1.00  0.00           C
ATOM    270  O   ASP A  24      43.410  32.750  40.010  1.00  0.00           O
ATOM    271  N   PHE A  25      45.670  32.520  39.870  1.00  0.00           N
ATOM    272  HN  PHE A  25      46.410  32.340  39.220  1.00  0.00           H
ATOM    273  CA  PHE A  25      46.110  32.770  41.290  1.00  0.00           C
ATOM    274  HA  PHE A  25      46.040  31.910  41.920  1.00  0.00           H
ATOM    275  CB  PHE A  25      47.640  33.190  41.230  1.00  0.00           C
ATOM    276  HB1 PHE A  25      47.800  34.050  40.550  1.00  0.00           H
ATOM    277  HB2 PHE A  25      48.260  32.300  40.990  1.00  0.00           H
ATOM    278  CG  PHE A  25      48.160  33.640  42.650  1.00  0.00           C
ATOM    279  CD1 PHE A  25      48.740  34.940  42.850  1.00  0.00           C
ATOM    280  HD1 PHE A  25      48.610  35.600  42.000  1.00  0.00           H
ATOM    281  CE1 PHE A  25      49.380  35.350  44.020  1.00  0.00           C
ATOM    282  HE1 PHE A  25      49.820  36.330  44.100  1.00  0.00           H
ATOM    283  CZ  PHE A  25      49.440  34.440  45.060  1.00  0.00           C
ATOM    284  HZ  PHE A  25      49.790  34.700  46.050  1.00  0.00           H
ATOM    285  CD2 PHE A  25      48.330  32.730  43.680  1.00  0.00           C
ATOM    286  HD2 PHE A  25      48.040  31.690  43.630  1.00  0.00           H
ATOM    287  CE2 PHE A  25      49.010  33.090  44.870  1.00  0.00           C
ATOM    288  HE2 PHE A  25      49.260  32.390  45.650  1.00  0.00           H
ATOM    289  C   PHE A  25      45.370  33.980  41.890  1.00  0.00           C
ATOM    290  O   PHE A  25      44.830  33.830  42.960  1.00  0.00           O
ATOM    291  N   ILE A  26      45.350  35.170  41.200  1.00  0.00           N
ATOM    292  HN  ILE A  26      45.710  35.050  40.280  1.00  0.00           H
ATOM    293  CA  ILE A  26      44.660  36.380  41.670  1.00  0.00           C
ATOM    294  HA  ILE A  26      45.040  36.680  42.630  1.00  0.00           H
ATOM    295  CB  ILE A  26      45.040  37.530  40.760  1.00  0.00           C
ATOM    296  HB  ILE A  26      44.670  37.230  39.760  1.00  0.00           H
ATOM    297  CG2 ILE A  26      44.320  38.870  41.220  1.00  0.00           C
ATOM    298 HG21 ILE A  26      44.700  39.680  40.580  1.00  0.00           H
ATOM    299 HG22 ILE A  26      44.550  39.170  42.260  1.00  0.00           H
ATOM    300 HG23 ILE A  26      43.210  38.880  41.110  1.00  0.00           H
ATOM    301  CG1 ILE A  26      46.610  37.690  40.630  1.00  0.00           C
ATOM    302 HG11 ILE A  26      46.690  38.310  39.720  1.00  0.00           H
ATOM    303 HG12 ILE A  26      47.180  36.780  40.340  1.00  0.00           H
ATOM    304  CD  ILE A  26      47.220  38.450  41.780  1.00  0.00           C
ATOM    305  HD1 ILE A  26      46.820  38.140  42.780  1.00  0.00           H
ATOM    306  HD2 ILE A  26      46.890  39.510  41.720  1.00  0.00           H
ATOM    307  HD3 ILE A  26      48.310  38.640  41.680  1.00  0.00           H
ATOM    308  C   ILE A  26      43.220  36.210  41.820  1.00  0.00           C
ATOM    309  O   ILE A  26      42.580  36.730  42.730  1.00  0.00           O
ATOM    310  N   VAL A  27      42.570  35.390  40.920  1.00  0.00           N
ATOM    311  HN  VAL A  27      43.140  35.000  40.200  1.00  0.00           H
ATOM    312  CA  VAL A  27      41.160  35.180  40.840  1.00  0.00           C
ATOM    313  HA  VAL A  27      40.570  36.020  41.170  1.00  0.00           H
ATOM    314  CB  VAL A  27      40.910  34.830  39.330  1.00  0.00           C
ATOM    315  HB  VAL A  27      41.640  34.060  39.040  1.00  0.00           H
ATOM    316  CG1 VAL A  27      39.510  34.380  39.030  1.00  0.00           C
ATOM    317 HG11 VAL A  27      39.300  34.340  37.940  1.00  0.00           H
ATOM    318 HG12 VAL A  27      38.760  35.080  39.440  1.00  0.00           H
ATOM    319 HG13 VAL A  27      39.390  33.360  39.460  1.00  0.00           H
ATOM    320  CG2 VAL A  27      41.360  35.950  38.350  1.00  0.00           C
ATOM    321 HG21 VAL A  27      42.440  36.110  38.530  1.00  0.00           H
ATOM    322 HG22 VAL A  27      40.720  36.810  38.650  1.00  0.00           H
ATOM    323 HG23 VAL A  27      41.230  35.650  37.280  1.00  0.00           H
ATOM    324  C   VAL A  27      40.690  34.130  41.800  1.00  0.00           C
ATOM    325  O   VAL A  27      39.580  34.170  42.310  1.00  0.00           O
ATOM    326  N   LYS A  28      41.550  33.240  42.180  1.00  0.00           N
ATOM    327  HN  LYS A  28      42.350  33.350  41.610  1.00  0.00           H
ATOM    328  CA  LYS A  28      41.310  32.020  42.990  1.00  0.00           C
ATOM    329  HA  LYS A  28      40.270  31.880  43.220  1.00  0.00           H
ATOM    330  CB  LYS A  28      41.810  30.730  42.190  1.00  0.00           C
ATOM    331  HB1 LYS A  28      41.740  29.880  42.890  1.00  0.00           H
ATOM    332  HB2 LYS A  28      42.850  30.950  41.860  1.00  0.00           H
ATOM    333  CG  LYS A  28      40.890  30.420  41.010  1.00  0.00           C
ATOM    334  HG1 LYS A  28      41.110  29.410  40.610  1.00  0.00           H
ATOM    335  HG2 LYS A  28      41.080  31.010  40.090  1.00  0.00           H
ATOM    336  CD  LYS A  28      39.360  30.510  41.180  1.00  0.00           C
ATOM    337  HD1 LYS A  28      38.960  30.400  40.150  1.00  0.00           H
ATOM    338  HD2 LYS A  28      39.190  31.570  41.490  1.00  0.00           H
ATOM    339  CE  LYS A  28      38.550  29.610  42.140  1.00  0.00           C
ATOM    340  HE1 LYS A  28      37.450  29.790  42.120  1.00  0.00           H
ATOM    341  HE2 LYS A  28      38.950  29.760  43.160  1.00  0.00           H
ATOM    342  NZ  LYS A  28      38.710  28.170  41.770  1.00  0.00           N
ATOM    343  HZ1 LYS A  28      38.120  27.620  42.440  1.00  0.00           H
ATOM    344  HZ2 LYS A  28      39.690  27.820  41.730  1.00  0.00           H
ATOM    345  HZ3 LYS A  28      38.310  27.970  40.830  1.00  0.00           H
ATOM    346  C   LYS A  28      41.860  32.050  44.400  1.00  0.00           C
ATOM    347  O   LYS A  28      41.230  31.630  45.330  1.00  0.00           O
ATOM    348  N   VAL A  29      43.190  32.510  44.560  1.00  0.00           N
ATOM    349  HN  VAL A  29      43.600  32.810  43.700  1.00  0.00           H
ATOM    350  CA  VAL A  29      43.920  32.230  45.790  1.00  0.00           C
ATOM    351  HA  VAL A  29      43.520  31.360  46.290  1.00  0.00           H
ATOM    352  CB  VAL A  29      45.400  31.960  45.600  1.00  0.00           C
ATOM    353  HB  VAL A  29      45.880  32.860  45.140  1.00  0.00           H
ATOM    354  CG1 VAL A  29      46.110  31.680  46.880  1.00  0.00           C
ATOM    355 HG11 VAL A  29      45.750  30.710  47.280  1.00  0.00           H
ATOM    356 HG12 VAL A  29      46.100  32.460  47.670  1.00  0.00           H
ATOM    357 HG13 VAL A  29      47.170  31.540  46.620  1.00  0.00           H
ATOM    358  CG2 VAL A  29      45.580  30.810  44.580  1.00  0.00           C
ATOM    359 HG21 VAL A  29      45.100  30.000  45.170  1.00  0.00           H
ATOM    360 HG22 VAL A  29      46.670  30.570  44.480  1.00  0.00           H
ATOM    361 HG23 VAL A  29      45.000  30.900  43.640  1.00  0.00           H
ATOM    362  C   VAL A  29      43.780  33.420  46.740  1.00  0.00           C
ATOM    363  O   VAL A  29      43.500  33.240  47.910  1.00  0.00           O
ATOM    364  N   LEU A  30      43.750  34.630  46.180  1.00  0.00           N
ATOM    365  HN  LEU A  30      44.030  34.740  45.220  1.00  0.00           H
ATOM    366  CA  LEU A  30      43.610  35.930  46.920  1.00  0.00           C
ATOM    367  HA  LEU A  30      44.140  35.740  47.840  1.00  0.00           H
ATOM    368  CB  LEU A  30      44.320  37.090  46.170  1.00  0.00           C
ATOM    369  HB1 LEU A  30      44.130  37.930  46.880  1.00  0.00           H
ATOM    370  HB2 LEU A  30      43.730  37.340  45.260  1.00  0.00           H
ATOM    371  CG  LEU A  30      45.820  36.900  45.920  1.00  0.00           C
ATOM    372  HG  LEU A  30      45.960  36.130  45.120  1.00  0.00           H
ATOM    373  CD1 LEU A  30      46.400  38.130  45.240  1.00  0.00           C
ATOM    374 HD11 LEU A  30      46.420  38.960  45.990  1.00  0.00           H
ATOM    375 HD12 LEU A  30      45.740  38.460  44.420  1.00  0.00           H
ATOM    376 HD13 LEU A  30      47.450  37.970  44.900  1.00  0.00           H
ATOM    377  CD2 LEU A  30      46.650  36.620  47.140  1.00  0.00           C
ATOM    378 HD21 LEU A  30      46.320  35.670  47.630  1.00  0.00           H
ATOM    379 HD22 LEU A  30      46.620  37.430  47.900  1.00  0.00           H
ATOM    380 HD23 LEU A  30      47.740  36.510  46.900  1.00  0.00           H
ATOM    381  C   LEU A  30      42.190  36.210  47.360  1.00  0.00           C
ATOM    382  O   LEU A  30      42.050  36.670  48.460  1.00  0.00           O
ATOM    383  N   PRO A  31      41.030  35.880  46.730  1.00  0.00           N
ATOM    384  CD  PRO A  31      40.960  35.790  45.290  1.00  0.00           C
ATOM    385  HD1 PRO A  31      40.930  34.760  44.890  1.00  0.00           H
ATOM    386  HD2 PRO A  31      41.840  36.290  44.840  1.00  0.00           H
ATOM    387  CA  PRO A  31      39.750  36.440  47.230  1.00  0.00           C
ATOM    388  HA  PRO A  31      39.980  37.510  47.290  1.00  0.00           H
ATOM    389  CB  PRO A  31      38.770  36.320  46.120  1.00  0.00           C
ATOM    390  HB1 PRO A  31      37.960  37.060  46.200  1.00  0.00           H
ATOM    391  HB2 PRO A  31      38.270  35.330  46.080  1.00  0.00           H
ATOM    392  CG  PRO A  31      39.670  36.510  44.880  1.00  0.00           C
ATOM    393  HG1 PRO A  31      39.330  35.970  43.970  1.00  0.00           H
ATOM    394  HG2 PRO A  31      39.850  37.600  44.720  1.00  0.00           H
ATOM    395  C   PRO A  31      39.320  35.940  48.590  1.00  0.00           C
ATOM    396  O   PRO A  31      38.970  36.750  49.450  1.00  0.00           O
ATOM    397  N   PRO A  32      39.520  34.670  48.980  1.00  0.00           N
ATOM    398  CD  PRO A  32      39.720  33.560  48.070  1.00  0.00           C
ATOM    399  HD1 PRO A  32      40.800  33.350  47.940  1.00  0.00           H
ATOM    400  HD2 PRO A  32      39.300  33.700  47.060  1.00  0.00           H
ATOM    401  CA  PRO A  32      39.210  34.220  50.310  1.00  0.00           C
ATOM    402  HA  PRO A  32      38.190  34.560  50.480  1.00  0.00           H
ATOM    403  CB  PRO A  32      39.450  32.710  50.260  1.00  0.00           C
ATOM    404  HB1 PRO A  32      38.860  32.120  51.010  1.00  0.00           H
ATOM    405  HB2 PRO A  32      40.510  32.460  50.470  1.00  0.00           H
ATOM    406  CG  PRO A  32      39.040  32.410  48.820  1.00  0.00           C
ATOM    407  HG1 PRO A  32      39.400  31.410  48.500  1.00  0.00           H
ATOM    408  HG2 PRO A  32      37.970  32.560  48.610  1.00  0.00           H
ATOM    409  C   PRO A  32      40.050  34.710  51.470  1.00  0.00           C
ATOM    410  O   PRO A  32      39.430  35.080  52.500  1.00  0.00           O
ATOM    411  N   VAL A  33      41.370  34.820  51.300  1.00  0.00           N
ATOM    412  HN  VAL A  33      41.750  34.430  50.470  1.00  0.00           H
ATOM    413  CA  VAL A  33      42.390  35.450  52.170  1.00  0.00           C
ATOM    414  HA  VAL A  33      42.390  34.850  53.070  1.00  0.00           H
ATOM    415  CB  VAL A  33      43.770  35.400  51.650  1.00  0.00           C
ATOM    416  HB  VAL A  33      43.740  35.990  50.710  1.00  0.00           H
ATOM    417  CG1 VAL A  33      44.830  36.030  52.590  1.00  0.00           C
ATOM    418 HG11 VAL A  33      44.780  35.470  53.550  1.00  0.00           H
ATOM    419 HG12 VAL A  33      44.630  37.110  52.780  1.00  0.00           H
ATOM    420 HG13 VAL A  33      45.830  35.860  52.110  1.00  0.00           H
ATOM    421  CG2 VAL A  33      44.110  33.910  51.330  1.00  0.00           C
ATOM    422 HG21 VAL A  33      43.770  33.300  52.190  1.00  0.00           H
ATOM    423 HG22 VAL A  33      45.140  33.890  50.890  1.00  0.00           H
ATOM    424 HG23 VAL A  33      43.470  33.530  50.500  1.00  0.00           H
ATOM    425  C   VAL A  33      42.130  36.920  52.410  1.00  0.00           C
ATOM    426  O   VAL A  33      42.190  37.410  53.550  1.00  0.00           O
ATOM    427  N   LEU A  34      41.730  37.650  51.300  1.00  0.00           N
ATOM    428  HN  LEU A  34      41.840  37.260  50.390  1.00  0.00           H
ATOM    429  CA  LEU A  34      41.300  39.080  51.290  1.00  0.00           C
ATOM    430  HA  LEU A  34      42.020  39.660  51.850  1.00  0.00           H
ATOM    431  CB  LEU A  34      41.070  39.650  49.810  1.00  0.00           C
ATOM    432  HB1 LEU A  34      40.500  40.600  49.840  1.00  0.00           H
ATOM    433  HB2 LEU A  34      40.720  38.890  49.070  1.00  0.00           H
ATOM    434  CG  LEU A  34      42.520  40.180  49.330  1.00  0.00           C
ATOM    435  HG  LEU A  34      43.320  39.450  49.560  1.00  0.00           H
ATOM    436  CD1 LEU A  34      42.490  40.420  47.790  1.00  0.00           C
ATOM    437 HD11 LEU A  34      41.960  39.620  47.230  1.00  0.00           H
ATOM    438 HD12 LEU A  34      43.500  40.700  47.410  1.00  0.00           H
ATOM    439 HD13 LEU A  34      41.740  41.240  47.740  1.00  0.00           H
ATOM    440  CD2 LEU A  34      42.800  41.560  49.950  1.00  0.00           C
ATOM    441 HD21 LEU A  34      42.890  41.590  51.060  1.00  0.00           H
ATOM    442 HD22 LEU A  34      42.050  42.330  49.650  1.00  0.00           H
ATOM    443 HD23 LEU A  34      43.750  41.980  49.580  1.00  0.00           H
ATOM    444  C   LEU A  34      40.060  39.250  52.170  1.00  0.00           C
ATOM    445  O   LEU A  34      39.870  40.150  52.940  1.00  0.00           O
ATOM    446  N   GLY A  35      39.120  38.230  52.110  1.00  0.00           N
ATOM    447  HN  GLY A  35      39.180  37.570  51.350  1.00  0.00           H
ATOM    448  CA  GLY A  35      37.880  38.120  52.800  1.00  0.00           C
ATOM    449  HA1 GLY A  35      37.440  37.190  52.460  1.00  0.00           H
ATOM    450  HA2 GLY A  35      37.300  39.010  52.590  1.00  0.00           H
ATOM    451  C   GLY A  35      37.960  38.050  54.300  1.00  0.00           C
ATOM    452  O   GLY A  35      37.240  38.760  54.990  1.00  0.00           O
ATOM    453  N   LEU A  36      38.860  37.290  54.820  1.00  0.00           N
ATOM    454  HN  LEU A  36      39.450  36.830  54.170  1.00  0.00           H
ATOM    455  CA  LEU A  36      39.150  37.080  56.230  1.00  0.00           C
ATOM    456  HA  LEU A  36      38.270  36.980  56.840  1.00  0.00           H
ATOM    457  CB  LEU A  36      39.890  35.730  56.470  1.00  0.00           C
ATOM    458  HB1 LEU A  36      40.450  35.570  57.410  1.00  0.00           H
ATOM    459  HB2 LEU A  36      40.660  35.680  55.660  1.00  0.00           H
ATOM    460  CG  LEU A  36      38.870  34.580  56.320  1.00  0.00           C
ATOM    461  HG  LEU A  36      38.050  34.800  55.610  1.00  0.00           H
ATOM    462  CD1 LEU A  36      39.590  33.390  55.720  1.00  0.00           C
ATOM    463 HD11 LEU A  36      38.910  32.540  55.520  1.00  0.00           H
ATOM    464 HD12 LEU A  36      40.430  33.030  56.360  1.00  0.00           H
ATOM    465 HD13 LEU A  36      40.060  33.640  54.740  1.00  0.00           H
ATOM    466  CD2 LEU A  36      38.280  34.140  57.630  1.00  0.00           C
ATOM    467 HD21 LEU A  36      37.730  33.220  57.380  1.00  0.00           H
ATOM    468 HD22 LEU A  36      37.480  34.850  57.940  1.00  0.00           H
ATOM    469 HD23 LEU A  36      39.020  34.050  58.450  1.00  0.00           H
ATOM    470  C   LEU A  36      39.890  38.150  56.850  1.00  0.00           C
ATOM    471  O   LEU A  36      39.750  38.510  58.030  1.00  0.00           O
ATOM    472  N   GLU A  37      40.890  38.690  56.070  1.00  0.00           N
ATOM    473  HN  GLU A  37      41.180  38.340  55.180  1.00  0.00           H
ATOM    474  CA  GLU A  37      41.580  39.900  56.470  1.00  0.00           C
ATOM    475  HA  GLU A  37      41.930  39.770  57.480  1.00  0.00           H
ATOM    476  CB  GLU A  37      42.920  40.360  55.710  1.00  0.00           C
ATOM    477  HB1 GLU A  37      43.190  41.410  55.990  1.00  0.00           H
ATOM    478  HB2 GLU A  37      42.700  40.330  54.620  1.00  0.00           H
ATOM    479  CG  GLU A  37      44.080  39.360  55.860  1.00  0.00           C
ATOM    480  HG1 GLU A  37      43.770  38.380  55.440  1.00  0.00           H
ATOM    481  HG2 GLU A  37      44.290  39.200  56.930  1.00  0.00           H
ATOM    482  CD  GLU A  37      45.360  39.780  55.160  1.00  0.00           C
ATOM    483  OE1 GLU A  37      45.550  39.730  53.940  1.00  0.00           O
ATOM    484  OE2 GLU A  37      46.390  40.010  56.040  1.00  0.00           O
ATOM    485  HE2 GLU A  37      47.230  39.940  55.570  1.00  0.00           H
ATOM    486  C   GLU A  37      40.680  41.090  56.590  1.00  0.00           C
ATOM    487  O   GLU A  37      40.810  41.960  57.450  1.00  0.00           O
ATOM    488  N   PHE A  38      39.700  41.350  55.680  1.00  0.00           N
ATOM    489  HN  PHE A  38      39.800  40.760  54.890  1.00  0.00           H
ATOM    490  CA  PHE A  38      38.610  42.250  55.730  1.00  0.00           C
ATOM    491  HA  PHE A  38      39.010  43.220  56.000  1.00  0.00           H
ATOM    492  CB  PHE A  38      37.810  42.220  54.360  1.00  0.00           C
ATOM    493  HB1 PHE A  38      37.690  41.180  54.000  1.00  0.00           H
ATOM    494  HB2 PHE A  38      38.460  42.670  53.590  1.00  0.00           H
ATOM    495  CG  PHE A  38      36.400  42.840  54.320  1.00  0.00           C
ATOM    496  CD1 PHE A  38      36.180  44.200  53.980  1.00  0.00           C
ATOM    497  HD1 PHE A  38      37.090  44.770  53.820  1.00  0.00           H
ATOM    498  CE1 PHE A  38      34.910  44.660  53.890  1.00  0.00           C
ATOM    499  HE1 PHE A  38      34.740  45.710  53.670  1.00  0.00           H
ATOM    500  CZ  PHE A  38      33.740  43.870  54.060  1.00  0.00           C
ATOM    501  HZ  PHE A  38      32.750  44.290  53.960  1.00  0.00           H
ATOM    502  CD2 PHE A  38      35.270  41.970  54.540  1.00  0.00           C
ATOM    503  HD2 PHE A  38      35.480  40.930  54.760  1.00  0.00           H
ATOM    504  CE2 PHE A  38      33.970  42.500  54.390  1.00  0.00           C
ATOM    505  HE2 PHE A  38      33.120  41.850  54.480  1.00  0.00           H
ATOM    506  C   PHE A  38      37.690  41.970  56.950  1.00  0.00           C
ATOM    507  O   PHE A  38      37.520  42.820  57.810  1.00  0.00           O
ATOM    508  N   ILE A  39      37.180  40.730  57.170  1.00  0.00           N
ATOM    509  HN  ILE A  39      37.250  40.000  56.500  1.00  0.00           H
ATOM    510  CA  ILE A  39      36.260  40.430  58.230  1.00  0.00           C
ATOM    511  HA  ILE A  39      35.410  41.090  58.140  1.00  0.00           H
ATOM    512  CB  ILE A  39      35.820  38.950  58.330  1.00  0.00           C
ATOM    513  HB  ILE A  39      36.640  38.260  58.070  1.00  0.00           H
ATOM    514  CG2 ILE A  39      35.310  38.570  59.810  1.00  0.00           C
ATOM    515 HG21 ILE A  39      34.470  39.240  60.100  1.00  0.00           H
ATOM    516 HG22 ILE A  39      36.060  38.740  60.610  1.00  0.00           H
ATOM    517 HG23 ILE A  39      35.140  37.480  59.800  1.00  0.00           H
ATOM    518  CG1 ILE A  39      34.640  38.760  57.380  1.00  0.00           C
ATOM    519 HG11 ILE A  39      34.820  39.210  56.370  1.00  0.00           H
ATOM    520 HG12 ILE A  39      33.760  39.290  57.810  1.00  0.00           H
ATOM    521  CD  ILE A  39      34.150  37.330  57.290  1.00  0.00           C
ATOM    522  HD1 ILE A  39      33.250  37.240  56.640  1.00  0.00           H
ATOM    523  HD2 ILE A  39      33.830  37.000  58.290  1.00  0.00           H
ATOM    524  HD3 ILE A  39      34.990  36.720  56.930  1.00  0.00           H
ATOM    525  C   ILE A  39      36.820  40.820  59.640  1.00  0.00           C
ATOM    526  O   ILE A  39      36.220  41.510  60.510  1.00  0.00           O
ATOM    527  N   PHE A  40      38.050  40.360  59.920  1.00  0.00           N
ATOM    528  HN  PHE A  40      38.570  39.680  59.390  1.00  0.00           H
ATOM    529  CA  PHE A  40      38.670  40.660  61.230  1.00  0.00           C
ATOM    530  HA  PHE A  40      37.890  40.600  61.980  1.00  0.00           H
ATOM    531  CB  PHE A  40      39.780  39.670  61.630  1.00  0.00           C
ATOM    532  HB1 PHE A  40      40.240  39.950  62.600  1.00  0.00           H
ATOM    533  HB2 PHE A  40      40.530  39.660  60.800  1.00  0.00           H
ATOM    534  CG  PHE A  40      39.140  38.320  61.820  1.00  0.00           C
ATOM    535  CD1 PHE A  40      39.550  37.230  61.090  1.00  0.00           C
ATOM    536  HD1 PHE A  40      40.340  37.360  60.370  1.00  0.00           H
ATOM    537  CE1 PHE A  40      39.030  36.020  61.370  1.00  0.00           C
ATOM    538  HE1 PHE A  40      39.270  35.150  60.780  1.00  0.00           H
ATOM    539  CZ  PHE A  40      37.980  35.810  62.250  1.00  0.00           C
ATOM    540  HZ  PHE A  40      37.540  34.850  62.480  1.00  0.00           H
ATOM    541  CD2 PHE A  40      38.140  38.140  62.810  1.00  0.00           C
ATOM    542  HD2 PHE A  40      37.660  39.030  63.200  1.00  0.00           H
ATOM    543  CE2 PHE A  40      37.550  36.920  63.020  1.00  0.00           C
ATOM    544  HE2 PHE A  40      36.710  36.940  63.690  1.00  0.00           H
ATOM    545  C   PHE A  40      39.070  42.110  61.370  1.00  0.00           C
ATOM    546  O   PHE A  40      39.120  42.700  62.390  1.00  0.00           O
ATOM    547  N   GLY A  41      39.590  42.720  60.320  1.00  0.00           N
ATOM    548  HN  GLY A  41      39.640  42.220  59.450  1.00  0.00           H
ATOM    549  CA  GLY A  41      40.040  44.100  60.350  1.00  0.00           C
ATOM    550  HA1 GLY A  41      40.590  44.310  59.440  1.00  0.00           H
ATOM    551  HA2 GLY A  41      40.590  44.280  61.250  1.00  0.00           H
ATOM    552  C   GLY A  41      38.900  45.140  60.490  1.00  0.00           C
ATOM    553  O   GLY A  41      38.990  46.090  61.230  1.00  0.00           O
ATOM    554  N   LEU A  42      37.700  44.810  59.890  1.00  0.00           N
ATOM    555  HN  LEU A  42      37.570  43.960  59.380  1.00  0.00           H
ATOM    556  CA  LEU A  42      36.460  45.460  60.210  1.00  0.00           C
ATOM    557  HA  LEU A  42      36.580  46.520  60.090  1.00  0.00           H
ATOM    558  CB  LEU A  42      35.330  44.870  59.330  1.00  0.00           C
ATOM    559  HB1 LEU A  42      35.060  43.800  59.420  1.00  0.00           H
ATOM    560  HB2 LEU A  42      35.710  44.890  58.290  1.00  0.00           H
ATOM    561  CG  LEU A  42      33.960  45.610  59.260  1.00  0.00           C
ATOM    562  HG  LEU A  42      33.440  45.540  60.250  1.00  0.00           H
ATOM    563  CD1 LEU A  42      34.100  47.050  58.880  1.00  0.00           C
ATOM    564 HD11 LEU A  42      34.430  47.250  57.830  1.00  0.00           H
ATOM    565 HD12 LEU A  42      34.880  47.430  59.560  1.00  0.00           H
ATOM    566 HD13 LEU A  42      33.040  47.350  59.040  1.00  0.00           H
ATOM    567  CD2 LEU A  42      33.040  44.860  58.270  1.00  0.00           C
ATOM    568 HD21 LEU A  42      33.470  44.890  57.250  1.00  0.00           H
ATOM    569 HD22 LEU A  42      32.050  45.330  58.150  1.00  0.00           H
ATOM    570 HD23 LEU A  42      32.970  43.800  58.590  1.00  0.00           H
ATOM    571  C   LEU A  42      36.030  45.270  61.670  1.00  0.00           C
ATOM    572  O   LEU A  42      35.700  46.290  62.250  1.00  0.00           O
ATOM    573  N   LEU A  43      36.000  44.030  62.220  1.00  0.00           N
ATOM    574  HN  LEU A  43      36.250  43.190  61.740  1.00  0.00           H
ATOM    575  CA  LEU A  43      35.630  43.840  63.620  1.00  0.00           C
ATOM    576  HA  LEU A  43      34.650  44.270  63.770  1.00  0.00           H
ATOM    577  CB  LEU A  43      35.430  42.280  63.800  1.00  0.00           C
ATOM    578  HB1 LEU A  43      36.150  41.700  63.170  1.00  0.00           H
ATOM    579  HB2 LEU A  43      34.440  41.900  63.470  1.00  0.00           H
ATOM    580  CG  LEU A  43      35.580  41.710  65.230  1.00  0.00           C
ATOM    581  HG  LEU A  43      36.510  42.090  65.700  1.00  0.00           H
ATOM    582  CD1 LEU A  43      34.260  42.020  66.040  1.00  0.00           C
ATOM    583 HD11 LEU A  43      34.410  41.500  67.010  1.00  0.00           H
ATOM    584 HD12 LEU A  43      33.370  41.660  65.490  1.00  0.00           H
ATOM    585 HD13 LEU A  43      34.110  43.120  66.160  1.00  0.00           H
ATOM    586  CD2 LEU A  43      35.920  40.160  65.230  1.00  0.00           C
ATOM    587 HD21 LEU A  43      35.860  39.870  66.300  1.00  0.00           H
ATOM    588 HD22 LEU A  43      36.960  40.030  64.890  1.00  0.00           H
ATOM    589 HD23 LEU A  43      35.170  39.580  64.630  1.00  0.00           H
ATOM    590  C   LEU A  43      36.560  44.440  64.620  1.00  0.00           C
ATOM    591  O   LEU A  43      36.080  45.170  65.500  1.00  0.00           O
ATOM    592  N   GLY A  44      37.900  44.290  64.430  1.00  0.00           N
ATOM    593  HN  GLY A  44      38.220  43.540  63.840  1.00  0.00           H
ATOM    594  CA  GLY A  44      38.930  45.080  65.080  1.00  0.00           C
ATOM    595  HA1 GLY A  44      39.890  44.910  64.630  1.00  0.00           H
ATOM    596  HA2 GLY A  44      38.890  44.850  66.140  1.00  0.00           H
ATOM    597  C   GLY A  44      38.650  46.610  65.140  1.00  0.00           C
ATOM    598  O   GLY A  44      38.620  47.130  66.260  1.00  0.00           O
ATOM    599  N   ASN A  45      38.700  47.340  63.970  1.00  0.00           N
ATOM    600  HN  ASN A  45      38.790  46.940  63.060  1.00  0.00           H
ATOM    601  CA  ASN A  45      38.680  48.760  63.980  1.00  0.00           C
ATOM    602  HA  ASN A  45      39.320  49.060  64.800  1.00  0.00           H
ATOM    603  CB  ASN A  45      39.230  49.400  62.700  1.00  0.00           C
ATOM    604  HB1 ASN A  45      39.240  50.510  62.770  1.00  0.00           H
ATOM    605  HB2 ASN A  45      38.670  49.140  61.780  1.00  0.00           H
ATOM    606  CG  ASN A  45      40.720  48.950  62.600  1.00  0.00           C
ATOM    607  OD1 ASN A  45      41.530  49.320  63.400  1.00  0.00           O
ATOM    608  ND2 ASN A  45      41.030  48.020  61.650  1.00  0.00           N
ATOM    609 HD21 ASN A  45      42.000  47.790  61.620  1.00  0.00           H
ATOM    610 HD22 ASN A  45      40.320  47.630  61.070  1.00  0.00           H
ATOM    611  C   ASN A  45      37.270  49.280  64.180  1.00  0.00           C
ATOM    612  O   ASN A  45      37.070  50.370  64.740  1.00  0.00           O
ATOM    613  N   GLY A  46      36.190  48.560  63.830  1.00  0.00           N
ATOM    614  HN  GLY A  46      36.170  47.710  63.310  1.00  0.00           H
ATOM    615  CA  GLY A  46      34.790  49.030  63.970  1.00  0.00           C
ATOM    616  HA1 GLY A  46      34.170  48.280  63.490  1.00  0.00           H
ATOM    617  HA2 GLY A  46      34.670  50.060  63.660  1.00  0.00           H
ATOM    618  C   GLY A  46      34.370  48.920  65.450  1.00  0.00           C
ATOM    619  O   GLY A  46      33.650  49.790  65.960  1.00  0.00           O
ATOM    620  N   LEU A  47      34.760  47.880  66.200  1.00  0.00           N
ATOM    621  HN  LEU A  47      35.190  47.120  65.750  1.00  0.00           H
ATOM    622  CA  LEU A  47      34.450  47.780  67.630  1.00  0.00           C
ATOM    623  HA  LEU A  47      33.380  47.860  67.640  1.00  0.00           H
ATOM    624  CB  LEU A  47      34.690  46.350  68.250  1.00  0.00           C
ATOM    625  HB1 LEU A  47      35.780  46.140  68.110  1.00  0.00           H
ATOM    626  HB2 LEU A  47      34.120  45.660  67.600  1.00  0.00           H
ATOM    627  CG  LEU A  47      34.200  46.030  69.640  1.00  0.00           C
ATOM    628  HG  LEU A  47      34.840  46.500  70.410  1.00  0.00           H
ATOM    629  CD1 LEU A  47      32.800  46.500  69.870  1.00  0.00           C
ATOM    630 HD11 LEU A  47      32.770  47.620  69.900  1.00  0.00           H
ATOM    631 HD12 LEU A  47      32.280  45.890  70.630  1.00  0.00           H
ATOM    632 HD13 LEU A  47      32.130  46.300  69.010  1.00  0.00           H
ATOM    633  CD2 LEU A  47      34.250  44.490  69.880  1.00  0.00           C
ATOM    634 HD21 LEU A  47      33.510  43.980  69.200  1.00  0.00           H
ATOM    635 HD22 LEU A  47      34.060  44.270  70.950  1.00  0.00           H
ATOM    636 HD23 LEU A  47      35.270  44.120  69.640  1.00  0.00           H
ATOM    637  C   LEU A  47      35.070  48.890  68.470  1.00  0.00           C
ATOM    638  O   LEU A  47      34.490  49.580  69.310  1.00  0.00           O
ATOM    639  N   ALA A  48      36.320  49.210  68.220  1.00  0.00           N
ATOM    640  HN  ALA A  48      36.740  48.780  67.420  1.00  0.00           H
ATOM    641  CA  ALA A  48      37.010  50.330  68.830  1.00  0.00           C
ATOM    642  HA  ALA A  48      37.080  50.280  69.910  1.00  0.00           H
ATOM    643  CB  ALA A  48      38.440  50.370  68.150  1.00  0.00           C
ATOM    644  HB1 ALA A  48      38.300  50.200  67.060  1.00  0.00           H
ATOM    645  HB2 ALA A  48      38.970  49.490  68.600  1.00  0.00           H
ATOM    646  HB3 ALA A  48      38.990  51.320  68.290  1.00  0.00           H
ATOM    647  C   ALA A  48      36.300  51.660  68.530  1.00  0.00           C
ATOM    648  O   ALA A  48      36.140  52.530  69.360  1.00  0.00           O
ATOM    649  N   LEU A  49      35.920  51.820  67.290  1.00  0.00           N
ATOM    650  HN  LEU A  49      36.020  51.100  66.600  1.00  0.00           H
ATOM    651  CA  LEU A  49      35.190  52.990  66.860  1.00  0.00           C
ATOM    652  HA  LEU A  49      35.710  53.850  67.270  1.00  0.00           H
ATOM    653  CB  LEU A  49      35.010  53.000  65.270  1.00  0.00           C
ATOM    654  HB1 LEU A  49      34.280  53.820  65.120  1.00  0.00           H
ATOM    655  HB2 LEU A  49      34.600  52.050  64.880  1.00  0.00           H
ATOM    656  CG  LEU A  49      36.240  53.460  64.500  1.00  0.00           C
ATOM    657  HG  LEU A  49      37.190  52.990  64.850  1.00  0.00           H
ATOM    658  CD1 LEU A  49      35.910  53.170  62.990  1.00  0.00           C
ATOM    659 HD11 LEU A  49      35.860  52.070  62.830  1.00  0.00           H
ATOM    660 HD12 LEU A  49      36.800  53.560  62.460  1.00  0.00           H
ATOM    661 HD13 LEU A  49      35.010  53.740  62.690  1.00  0.00           H
ATOM    662  CD2 LEU A  49      36.410  54.990  64.840  1.00  0.00           C
ATOM    663 HD21 LEU A  49      36.030  55.610  64.010  1.00  0.00           H
ATOM    664 HD22 LEU A  49      37.510  55.120  64.910  1.00  0.00           H
ATOM    665 HD23 LEU A  49      36.040  55.350  65.820  1.00  0.00           H
ATOM    666  C   LEU A  49      33.760  53.140  67.500  1.00  0.00           C
ATOM    667  O   LEU A  49      33.240  54.180  67.790  1.00  0.00           O
ATOM    668  N   TRP A  50      33.090  52.000  67.750  1.00  0.00           N
ATOM    669  HN  TRP A  50      33.520  51.130  67.540  1.00  0.00           H
ATOM    670  CA  TRP A  50      31.850  51.930  68.640  1.00  0.00           C
ATOM    671  HA  TRP A  50      31.140  52.560  68.120  1.00  0.00           H
ATOM    672  CB  TRP A  50      31.360  50.480  68.670  1.00  0.00           C
ATOM    673  HB1 TRP A  50      31.760  49.830  69.470  1.00  0.00           H
ATOM    674  HB2 TRP A  50      31.700  50.020  67.730  1.00  0.00           H
ATOM    675  CG  TRP A  50      29.880  50.460  68.730  1.00  0.00           C
ATOM    676  CD1 TRP A  50      29.180  50.550  69.880  1.00  0.00           C
ATOM    677  HD1 TRP A  50      29.650  50.550  70.860  1.00  0.00           H
ATOM    678  NE1 TRP A  50      27.900  50.190  69.600  1.00  0.00           N
ATOM    679  HE1 TRP A  50      27.130  50.600  70.040  1.00  0.00           H
ATOM    680  CE2 TRP A  50      27.680  49.990  68.320  1.00  0.00           C
ATOM    681  CD2 TRP A  50      28.950  50.100  67.730  1.00  0.00           C
ATOM    682  CE3 TRP A  50      29.060  49.740  66.310  1.00  0.00           C
ATOM    683  HE3 TRP A  50      30.040  49.840  65.880  1.00  0.00           H
ATOM    684  CZ3 TRP A  50      27.930  49.450  65.570  1.00  0.00           C
ATOM    685  HZ3 TRP A  50      27.900  49.260  64.500  1.00  0.00           H
ATOM    686  CZ2 TRP A  50      26.520  49.660  67.560  1.00  0.00           C
ATOM    687  HZ2 TRP A  50      25.530  49.750  67.970  1.00  0.00           H
ATOM    688  CH2 TRP A  50      26.680  49.480  66.200  1.00  0.00           C
ATOM    689  HH2 TRP A  50      25.840  49.460  65.530  1.00  0.00           H
ATOM    690  C   TRP A  50      32.170  52.480  70.070  1.00  0.00           C
ATOM    691  O   TRP A  50      31.400  53.290  70.510  1.00  0.00           O
ATOM    692  N   ILE A  51      33.300  52.100  70.730  1.00  0.00           N
ATOM    693  HN  ILE A  51      34.010  51.500  70.370  1.00  0.00           H
ATOM    694  CA  ILE A  51      33.690  52.720  71.930  1.00  0.00           C
ATOM    695  HA  ILE A  51      32.860  52.580  72.600  1.00  0.00           H
ATOM    696  CB  ILE A  51      35.030  52.030  72.400  1.00  0.00           C
ATOM    697  HB  ILE A  51      35.890  52.360  71.780  1.00  0.00           H
ATOM    698  CG2 ILE A  51      35.420  52.550  73.770  1.00  0.00           C
ATOM    699 HG21 ILE A  51      35.850  53.570  73.730  1.00  0.00           H
ATOM    700 HG22 ILE A  51      36.260  51.990  74.230  1.00  0.00           H
ATOM    701 HG23 ILE A  51      34.620  52.430  74.530  1.00  0.00           H
ATOM    702  CG1 ILE A  51      35.130  50.470  72.430  1.00  0.00           C
ATOM    703 HG11 ILE A  51      36.060  50.120  72.930  1.00  0.00           H
ATOM    704 HG12 ILE A  51      35.060  50.050  71.410  1.00  0.00           H
ATOM    705  CD  ILE A  51      34.010  49.750  73.230  1.00  0.00           C
ATOM    706  HD1 ILE A  51      34.130  50.020  74.300  1.00  0.00           H
ATOM    707  HD2 ILE A  51      34.080  48.640  73.210  1.00  0.00           H
ATOM    708  HD3 ILE A  51      33.030  50.110  72.850  1.00  0.00           H
ATOM    709  C   ILE A  51      33.800  54.310  71.830  1.00  0.00           C
ATOM    710  O   ILE A  51      33.140  55.020  72.600  1.00  0.00           O
ATOM    711  N   PHE A  52      34.520  54.860  70.830  1.00  0.00           N
ATOM    712  HN  PHE A  52      35.030  54.260  70.220  1.00  0.00           H
ATOM    713  CA  PHE A  52      34.680  56.330  70.690  1.00  0.00           C
ATOM    714  HA  PHE A  52      34.950  56.860  71.590  1.00  0.00           H
ATOM    715  CB  PHE A  52      35.510  56.790  69.500  1.00  0.00           C
ATOM    716  HB1 PHE A  52      35.390  57.810  69.090  1.00  0.00           H
ATOM    717  HB2 PHE A  52      35.230  56.140  68.640  1.00  0.00           H
ATOM    718  CG  PHE A  52      36.950  56.430  69.900  1.00  0.00           C
ATOM    719  CD1 PHE A  52      37.500  55.400  69.190  1.00  0.00           C
ATOM    720  HD1 PHE A  52      36.940  54.810  68.480  1.00  0.00           H
ATOM    721  CE1 PHE A  52      38.690  54.840  69.550  1.00  0.00           C
ATOM    722  HE1 PHE A  52      39.160  54.030  69.010  1.00  0.00           H
ATOM    723  CZ  PHE A  52      39.490  55.530  70.560  1.00  0.00           C
ATOM    724  HZ  PHE A  52      40.460  55.110  70.790  1.00  0.00           H
ATOM    725  CD2 PHE A  52      37.780  57.230  70.740  1.00  0.00           C
ATOM    726  HD2 PHE A  52      37.520  58.220  71.090  1.00  0.00           H
ATOM    727  CE2 PHE A  52      39.070  56.710  71.130  1.00  0.00           C
ATOM    728  HE2 PHE A  52      39.620  57.210  71.920  1.00  0.00           H
ATOM    729  C   PHE A  52      33.360  57.000  70.480  1.00  0.00           C
ATOM    730  O   PHE A  52      33.060  58.000  71.180  1.00  0.00           O
ATOM    731  N   CYS A  53      32.480  56.470  69.680  1.00  0.00           N
ATOM    732  HN  CYS A  53      32.740  55.710  69.100  1.00  0.00           H
ATOM    733  CA  CYS A  53      31.140  57.020  69.490  1.00  0.00           C
ATOM    734  HA  CYS A  53      31.210  58.050  69.160  1.00  0.00           H
ATOM    735  CB  CYS A  53      30.530  56.270  68.230  1.00  0.00           C
ATOM    736  HB1 CYS A  53      29.450  56.510  68.130  1.00  0.00           H
ATOM    737  HB2 CYS A  53      30.540  55.200  68.540  1.00  0.00           H
ATOM    738  SG  CYS A  53      31.680  56.660  66.810  1.00  0.00           S
ATOM    739  HG1 CYS A  53      32.590  55.850  67.360  1.00  0.00           H
ATOM    740  C   CYS A  53      30.190  56.820  70.590  1.00  0.00           C
ATOM    741  O   CYS A  53      29.740  57.800  71.180  1.00  0.00           O
ATOM    742  N   PHE A  54      29.890  55.540  70.990  1.00  0.00           N
ATOM    743  HN  PHE A  54      30.430  54.760  70.700  1.00  0.00           H
ATOM    744  CA  PHE A  54      28.770  55.300  71.940  1.00  0.00           C
ATOM    745  HA  PHE A  54      28.040  56.090  71.820  1.00  0.00           H
ATOM    746  CB  PHE A  54      28.140  54.020  71.450  1.00  0.00           C
ATOM    747  HB1 PHE A  54      27.340  53.590  72.100  1.00  0.00           H
ATOM    748  HB2 PHE A  54      28.720  53.090  71.250  1.00  0.00           H
ATOM    749  CG  PHE A  54      27.490  54.250  70.110  1.00  0.00           C
ATOM    750  CD1 PHE A  54      26.450  55.190  70.040  1.00  0.00           C
ATOM    751  HD1 PHE A  54      26.180  55.630  70.980  1.00  0.00           H
ATOM    752  CE1 PHE A  54      25.770  55.370  68.850  1.00  0.00           C
ATOM    753  HE1 PHE A  54      24.940  56.060  68.790  1.00  0.00           H
ATOM    754  CZ  PHE A  54      26.050  54.590  67.750  1.00  0.00           C
ATOM    755  HZ  PHE A  54      25.440  54.710  66.870  1.00  0.00           H
ATOM    756  CD2 PHE A  54      27.840  53.520  69.000  1.00  0.00           C
ATOM    757  HD2 PHE A  54      28.650  52.800  69.010  1.00  0.00           H
ATOM    758  CE2 PHE A  54      27.110  53.660  67.790  1.00  0.00           C
ATOM    759  HE2 PHE A  54      27.210  53.060  66.890  1.00  0.00           H
ATOM    760  C   PHE A  54      29.190  55.100  73.370  1.00  0.00           C
ATOM    761  O   PHE A  54      28.400  55.230  74.280  1.00  0.00           O
ATOM    762  N   HSD A  55      30.450  54.700  73.730  1.00  0.00           N
ATOM    763  HN  HSD A  55      31.160  54.700  73.030  1.00  0.00           H
ATOM    764  CA  HSD A  55      30.800  54.320  75.070  1.00  0.00           C
ATOM    765  HA  HSD A  55      29.940  54.100  75.680  1.00  0.00           H
ATOM    766  CB  HSD A  55      31.870  53.170  75.120  1.00  0.00           C
ATOM    767  HB1 HSD A  55      32.740  53.460  74.480  1.00  0.00           H
ATOM    768  HB2 HSD A  55      31.380  52.360  74.540  1.00  0.00           H
ATOM    769  ND1 HSD A  55      32.010  51.350  76.990  1.00  0.00           N
ATOM    770  HD1 HSD A  55      31.360  50.790  76.470  1.00  0.00           H
ATOM    771  CG  HSD A  55      32.290  52.700  76.580  1.00  0.00           C
ATOM    772  CE1 HSD A  55      32.420  51.310  78.280  1.00  0.00           C
ATOM    773  HE1 HSD A  55      32.580  50.380  78.820  1.00  0.00           H
ATOM    774  NE2 HSD A  55      32.960  52.460  78.690  1.00  0.00           N
ATOM    775  CD2 HSD A  55      32.850  53.320  77.640  1.00  0.00           C
ATOM    776  HD2 HSD A  55      33.100  54.360  77.790  1.00  0.00           H
ATOM    777  C   HSD A  55      31.440  55.510  75.840  1.00  0.00           C
ATOM    778  O   HSD A  55      31.140  55.780  77.000  1.00  0.00           O
ATOM    779  N   LEU A  56      32.300  56.300  75.110  1.00  0.00           N
ATOM    780  HN  LEU A  56      32.540  56.160  74.150  1.00  0.00           H
ATOM    781  CA  LEU A  56      33.120  57.340  75.730  1.00  0.00           C
ATOM    782  HA  LEU A  56      33.290  57.060  76.760  1.00  0.00           H
ATOM    783  CB  LEU A  56      34.530  57.570  75.060  1.00  0.00           C
ATOM    784  HB1 LEU A  56      35.200  58.160  75.710  1.00  0.00           H
ATOM    785  HB2 LEU A  56      34.370  57.980  74.040  1.00  0.00           H
ATOM    786  CG  LEU A  56      35.360  56.320  74.950  1.00  0.00           C
ATOM    787  HG  LEU A  56      34.800  55.510  74.430  1.00  0.00           H
ATOM    788  CD1 LEU A  56      36.480  56.570  74.030  1.00  0.00           C
ATOM    789 HD11 LEU A  56      36.160  56.820  73.000  1.00  0.00           H
ATOM    790 HD12 LEU A  56      37.010  55.600  73.940  1.00  0.00           H
ATOM    791 HD13 LEU A  56      37.100  57.430  74.350  1.00  0.00           H
ATOM    792  CD2 LEU A  56      35.790  55.800  76.350  1.00  0.00           C
ATOM    793 HD21 LEU A  56      36.290  56.640  76.900  1.00  0.00           H
ATOM    794 HD22 LEU A  56      36.470  54.930  76.360  1.00  0.00           H
ATOM    795 HD23 LEU A  56      34.860  55.490  76.870  1.00  0.00           H
ATOM    796  C   LEU A  56      32.450  58.710  75.700  1.00  0.00           C
ATOM    797  O   LEU A  56      32.160  59.260  74.610  1.00  0.00           O
ATOM    798  N   LYS A  57      32.250  59.290  76.930  1.00  0.00           N
ATOM    799  HN  LYS A  57      32.300  58.710  77.740  1.00  0.00           H
ATOM    800  CA  LYS A  57      31.970  60.650  77.100  1.00  0.00           C
ATOM    801  HA  LYS A  57      31.840  61.150  76.150  1.00  0.00           H
ATOM    802  CB  LYS A  57      30.620  60.840  77.870  1.00  0.00           C
ATOM    803  HB1 LYS A  57      30.530  61.860  78.290  1.00  0.00           H
ATOM    804  HB2 LYS A  57      30.690  60.200  78.780  1.00  0.00           H
ATOM    805  CG  LYS A  57      29.370  60.310  77.180  1.00  0.00           C
ATOM    806  HG1 LYS A  57      28.590  60.430  77.950  1.00  0.00           H
ATOM    807  HG2 LYS A  57      29.410  59.270  76.760  1.00  0.00           H
ATOM    808  CD  LYS A  57      28.930  61.190  75.990  1.00  0.00           C
ATOM    809  HD1 LYS A  57      29.520  61.030  75.070  1.00  0.00           H
ATOM    810  HD2 LYS A  57      29.150  62.240  76.250  1.00  0.00           H
ATOM    811  CE  LYS A  57      27.470  60.870  75.400  1.00  0.00           C
ATOM    812  HE1 LYS A  57      26.740  60.870  76.240  1.00  0.00           H
ATOM    813  HE2 LYS A  57      27.520  59.870  74.920  1.00  0.00           H
ATOM    814  NZ  LYS A  57      27.160  61.980  74.450  1.00  0.00           N
ATOM    815  HZ1 LYS A  57      28.050  62.250  74.000  1.00  0.00           H
ATOM    816  HZ2 LYS A  57      26.760  62.850  74.860  1.00  0.00           H
ATOM    817  HZ3 LYS A  57      26.440  61.820  73.720  1.00  0.00           H
ATOM    818  C   LYS A  57      33.170  61.220  77.890  1.00  0.00           C
ATOM    819  O   LYS A  57      33.300  62.410  78.130  1.00  0.00           O
ATOM    820  N   SER A  58      34.240  60.420  78.150  1.00  0.00           N
ATOM    821  HN  SER A  58      34.190  59.420  78.060  1.00  0.00           H
ATOM    822  CA  SER A  58      35.490  61.030  78.600  1.00  0.00           C
ATOM    823  HA  SER A  58      35.510  62.110  78.690  1.00  0.00           H
ATOM    824  CB  SER A  58      35.930  60.520  79.990  1.00  0.00           C
ATOM    825  HB1 SER A  58      36.230  59.450  79.960  1.00  0.00           H
ATOM    826  HB2 SER A  58      35.090  60.650  80.700  1.00  0.00           H
ATOM    827  OG  SER A  58      36.980  61.240  80.580  1.00  0.00           O
ATOM    828  HG1 SER A  58      36.640  62.090  80.870  1.00  0.00           H
ATOM    829  C   SER A  58      36.570  60.610  77.590  1.00  0.00           C
ATOM    830  O   SER A  58      36.770  59.420  77.340  1.00  0.00           O
ATOM    831  N   TRP A  59      37.310  61.580  77.020  1.00  0.00           N
ATOM    832  HN  TRP A  59      37.250  62.560  77.240  1.00  0.00           H
ATOM    833  CA  TRP A  59      38.310  61.430  76.040  1.00  0.00           C
ATOM    834  HA  TRP A  59      38.460  60.380  75.850  1.00  0.00           H
ATOM    835  CB  TRP A  59      37.910  62.170  74.720  1.00  0.00           C
ATOM    836  HB1 TRP A  59      38.820  62.240  74.090  1.00  0.00           H
ATOM    837  HB2 TRP A  59      37.540  63.200  74.890  1.00  0.00           H
ATOM    838  CG  TRP A  59      36.950  61.420  73.910  1.00  0.00           C
ATOM    839  CD1 TRP A  59      35.750  60.870  74.230  1.00  0.00           C
ATOM    840  HD1 TRP A  59      35.320  60.970  75.210  1.00  0.00           H
ATOM    841  NE1 TRP A  59      35.180  60.210  73.090  1.00  0.00           N
ATOM    842  HE1 TRP A  59      34.330  59.740  73.130  1.00  0.00           H
ATOM    843  CE2 TRP A  59      35.960  60.440  72.060  1.00  0.00           C
ATOM    844  CD2 TRP A  59      37.110  61.170  72.440  1.00  0.00           C
ATOM    845  CE3 TRP A  59      38.120  61.560  71.530  1.00  0.00           C
ATOM    846  HE3 TRP A  59      38.900  62.240  71.860  1.00  0.00           H
ATOM    847  CZ3 TRP A  59      37.930  61.360  70.160  1.00  0.00           C
ATOM    848  HZ3 TRP A  59      38.580  61.680  69.370  1.00  0.00           H
ATOM    849  CZ2 TRP A  59      35.730  60.220  70.700  1.00  0.00           C
ATOM    850  HZ2 TRP A  59      34.840  59.710  70.340  1.00  0.00           H
ATOM    851  CH2 TRP A  59      36.730  60.690  69.790  1.00  0.00           C
ATOM    852  HH2 TRP A  59      36.450  60.540  68.750  1.00  0.00           H
ATOM    853  C   TRP A  59      39.610  61.960  76.470  1.00  0.00           C
ATOM    854  O   TRP A  59      39.870  63.110  76.590  1.00  0.00           O
ATOM    855  N   LYS A  60      40.590  61.090  76.710  1.00  0.00           N
ATOM    856  HN  LYS A  60      40.590  60.120  76.480  1.00  0.00           H
ATOM    857  CA  LYS A  60      41.920  61.390  77.260  1.00  0.00           C
ATOM    858  HA  LYS A  60      41.960  62.380  77.680  1.00  0.00           H
ATOM    859  CB  LYS A  60      42.360  60.410  78.360  1.00  0.00           C
ATOM    860  HB1 LYS A  60      43.440  60.600  78.550  1.00  0.00           H
ATOM    861  HB2 LYS A  60      42.330  59.500  77.720  1.00  0.00           H
ATOM    862  CG  LYS A  60      41.440  60.170  79.650  1.00  0.00           C
ATOM    863  HG1 LYS A  60      41.730  59.260  80.210  1.00  0.00           H
ATOM    864  HG2 LYS A  60      40.450  60.030  79.180  1.00  0.00           H
ATOM    865  CD  LYS A  60      41.200  61.380  80.500  1.00  0.00           C
ATOM    866  HD1 LYS A  60      40.410  61.970  79.970  1.00  0.00           H
ATOM    867  HD2 LYS A  60      42.050  62.080  80.630  1.00  0.00           H
ATOM    868  CE  LYS A  60      40.730  61.050  81.890  1.00  0.00           C
ATOM    869  HE1 LYS A  60      41.560  60.520  82.400  1.00  0.00           H
ATOM    870  HE2 LYS A  60      39.850  60.380  81.910  1.00  0.00           H
ATOM    871  NZ  LYS A  60      40.600  62.340  82.670  1.00  0.00           N
ATOM    872  HZ1 LYS A  60      39.900  62.990  82.260  1.00  0.00           H
ATOM    873  HZ2 LYS A  60      41.470  62.890  82.620  1.00  0.00           H
ATOM    874  HZ3 LYS A  60      40.480  62.220  83.700  1.00  0.00           H
ATOM    875  C   LYS A  60      43.050  61.510  76.170  1.00  0.00           C
ATOM    876  O   LYS A  60      42.750  61.450  74.970  1.00  0.00           O
ATOM    877  N   SER A  61      44.370  61.740  76.470  1.00  0.00           N
ATOM    878  HN  SER A  61      44.680  61.600  77.410  1.00  0.00           H
ATOM    879  CA  SER A  61      45.380  62.340  75.600  1.00  0.00           C
ATOM    880  HA  SER A  61      44.940  63.210  75.150  1.00  0.00           H
ATOM    881  CB  SER A  61      46.640  62.670  76.310  1.00  0.00           C
ATOM    882  HB1 SER A  61      47.380  63.140  75.630  1.00  0.00           H
ATOM    883  HB2 SER A  61      47.000  61.720  76.760  1.00  0.00           H
ATOM    884  OG  SER A  61      46.270  63.810  77.200  1.00  0.00           O
ATOM    885  HG1 SER A  61      46.140  64.510  76.550  1.00  0.00           H
ATOM    886  C   SER A  61      45.740  61.590  74.330  1.00  0.00           C
ATOM    887  O   SER A  61      45.850  62.170  73.280  1.00  0.00           O
ATOM    888  N   SER A  62      45.800  60.230  74.380  1.00  0.00           N
ATOM    889  HN  SER A  62      45.710  59.780  75.250  1.00  0.00           H
ATOM    890  CA  SER A  62      46.010  59.450  73.150  1.00  0.00           C
ATOM    891  HA  SER A  62      46.650  60.000  72.470  1.00  0.00           H
ATOM    892  CB  SER A  62      46.730  58.050  73.350  1.00  0.00           C
ATOM    893  HB1 SER A  62      47.720  58.220  73.820  1.00  0.00           H
ATOM    894  HB2 SER A  62      46.940  57.420  72.450  1.00  0.00           H
ATOM    895  OG  SER A  62      45.920  57.190  74.160  1.00  0.00           O
ATOM    896  HG1 SER A  62      45.680  57.550  75.020  1.00  0.00           H
ATOM    897  C   SER A  62      44.770  59.110  72.320  1.00  0.00           C
ATOM    898  O   SER A  62      44.840  58.610  71.180  1.00  0.00           O
ATOM    899  N   ARG A  63      43.520  59.360  72.790  1.00  0.00           N
ATOM    900  HN  ARG A  63      43.520  59.730  73.710  1.00  0.00           H
ATOM    901  CA  ARG A  63      42.230  59.080  72.130  1.00  0.00           C
ATOM    902  HA  ARG A  63      42.180  58.020  71.960  1.00  0.00           H
ATOM    903  CB  ARG A  63      41.050  59.510  73.080  1.00  0.00           C
ATOM    904  HB1 ARG A  63      40.080  59.190  72.630  1.00  0.00           H
ATOM    905  HB2 ARG A  63      41.050  60.620  73.050  1.00  0.00           H
ATOM    906  CG  ARG A  63      41.060  58.830  74.480  1.00  0.00           C
ATOM    907  HG1 ARG A  63      40.260  59.150  75.190  1.00  0.00           H
ATOM    908  HG2 ARG A  63      41.960  59.120  75.070  1.00  0.00           H
ATOM    909  CD  ARG A  63      40.990  57.280  74.380  1.00  0.00           C
ATOM    910  HD1 ARG A  63      41.870  56.960  73.780  1.00  0.00           H
ATOM    911  HD2 ARG A  63      40.060  56.850  73.970  1.00  0.00           H
ATOM    912  NE  ARG A  63      41.070  56.660  75.770  1.00  0.00           N
ATOM    913  HE  ARG A  63      40.650  57.160  76.530  1.00  0.00           H
ATOM    914  CZ  ARG A  63      41.160  55.350  76.010  1.00  0.00           C
ATOM    915  NH1 ARG A  63      41.430  54.450  75.130  1.00  0.00           N
ATOM    916 HH11 ARG A  63      41.820  54.680  74.240  1.00  0.00           H
ATOM    917 HH12 ARG A  63      41.520  53.500  75.440  1.00  0.00           H
ATOM    918  NH2 ARG A  63      41.070  54.890  77.230  1.00  0.00           N
ATOM    919 HH21 ARG A  63      41.190  55.630  77.890  1.00  0.00           H
ATOM    920 HH22 ARG A  63      41.230  53.900  77.250  1.00  0.00           H
ATOM    921  C   ARG A  63      42.090  59.790  70.830  1.00  0.00           C
ATOM    922  O   ARG A  63      41.750  59.190  69.840  1.00  0.00           O
ATOM    923  N   ILE A  64      42.450  61.110  70.670  1.00  0.00           N
ATOM    924  HN  ILE A  64      42.700  61.740  71.400  1.00  0.00           H
ATOM    925  CA  ILE A  64      42.360  61.760  69.280  1.00  0.00           C
ATOM    926  HA  ILE A  64      41.390  61.560  68.860  1.00  0.00           H
ATOM    927  CB  ILE A  64      42.530  63.350  69.350  1.00  0.00           C
ATOM    928  HB  ILE A  64      43.480  63.600  69.870  1.00  0.00           H
ATOM    929  CG2 ILE A  64      42.530  64.020  67.970  1.00  0.00           C
ATOM    930 HG21 ILE A  64      41.550  63.920  67.440  1.00  0.00           H
ATOM    931 HG22 ILE A  64      43.360  63.730  67.310  1.00  0.00           H
ATOM    932 HG23 ILE A  64      42.710  65.100  68.170  1.00  0.00           H
ATOM    933  CG1 ILE A  64      41.420  63.910  70.170  1.00  0.00           C
ATOM    934 HG11 ILE A  64      41.630  64.970  70.420  1.00  0.00           H
ATOM    935 HG12 ILE A  64      41.300  63.290  71.080  1.00  0.00           H
ATOM    936  CD  ILE A  64      40.060  63.990  69.490  1.00  0.00           C
ATOM    937  HD1 ILE A  64      40.020  64.960  68.950  1.00  0.00           H
ATOM    938  HD2 ILE A  64      39.280  64.060  70.280  1.00  0.00           H
ATOM    939  HD3 ILE A  64      39.900  63.140  68.800  1.00  0.00           H
ATOM    940  C   ILE A  64      43.260  61.110  68.290  1.00  0.00           C
ATOM    941  O   ILE A  64      42.790  60.500  67.310  1.00  0.00           O
ATOM    942  N   PHE A  65      44.570  60.920  68.560  1.00  0.00           N
ATOM    943  HN  PHE A  65      44.870  61.230  69.470  1.00  0.00           H
ATOM    944  CA  PHE A  65      45.590  60.230  67.750  1.00  0.00           C
ATOM    945  HA  PHE A  65      45.750  60.720  66.810  1.00  0.00           H
ATOM    946  CB  PHE A  65      47.010  60.310  68.390  1.00  0.00           C
ATOM    947  HB1 PHE A  65      47.840  59.890  67.790  1.00  0.00           H
ATOM    948  HB2 PHE A  65      46.910  59.700  69.320  1.00  0.00           H
ATOM    949  CG  PHE A  65      47.510  61.780  68.590  1.00  0.00           C
ATOM    950  CD1 PHE A  65      47.960  62.150  69.820  1.00  0.00           C
ATOM    951  HD1 PHE A  65      47.960  61.330  70.530  1.00  0.00           H
ATOM    952  CE1 PHE A  65      48.430  63.420  70.190  1.00  0.00           C
ATOM    953  HE1 PHE A  65      48.820  63.620  71.180  1.00  0.00           H
ATOM    954  CZ  PHE A  65      48.380  64.460  69.200  1.00  0.00           C
ATOM    955  HZ  PHE A  65      48.830  65.430  69.370  1.00  0.00           H
ATOM    956  CD2 PHE A  65      47.340  62.840  67.650  1.00  0.00           C
ATOM    957  HD2 PHE A  65      47.070  62.610  66.630  1.00  0.00           H
ATOM    958  CE2 PHE A  65      47.830  64.130  67.950  1.00  0.00           C
ATOM    959  HE2 PHE A  65      47.810  64.900  67.190  1.00  0.00           H
ATOM    960  C   PHE A  65      45.170  58.820  67.350  1.00  0.00           C
ATOM    961  O   PHE A  65      45.210  58.350  66.230  1.00  0.00           O
ATOM    962  N   LEU A  66      44.720  57.990  68.400  1.00  0.00           N
ATOM    963  HN  LEU A  66      44.590  58.420  69.300  1.00  0.00           H
ATOM    964  CA  LEU A  66      44.300  56.610  68.280  1.00  0.00           C
ATOM    965  HA  LEU A  66      45.090  56.110  67.760  1.00  0.00           H
ATOM    966  CB  LEU A  66      44.160  55.830  69.650  1.00  0.00           C
ATOM    967  HB1 LEU A  66      43.510  54.940  69.630  1.00  0.00           H
ATOM    968  HB2 LEU A  66      43.850  56.670  70.300  1.00  0.00           H
ATOM    969  CG  LEU A  66      45.580  55.610  70.160  1.00  0.00           C
ATOM    970  HG  LEU A  66      46.150  56.560  70.130  1.00  0.00           H
ATOM    971  CD1 LEU A  66      45.530  55.250  71.660  1.00  0.00           C
ATOM    972 HD11 LEU A  66      45.190  54.230  71.960  1.00  0.00           H
ATOM    973 HD12 LEU A  66      44.830  55.970  72.140  1.00  0.00           H
ATOM    974 HD13 LEU A  66      46.490  55.420  72.170  1.00  0.00           H
ATOM    975  CD2 LEU A  66      46.410  54.470  69.480  1.00  0.00           C
ATOM    976 HD21 LEU A  66      47.460  54.490  69.860  1.00  0.00           H
ATOM    977 HD22 LEU A  66      46.150  54.300  68.410  1.00  0.00           H
ATOM    978 HD23 LEU A  66      45.980  53.580  69.990  1.00  0.00           H
ATOM    979  C   LEU A  66      42.960  56.350  67.540  1.00  0.00           C
ATOM    980  O   LEU A  66      42.870  55.460  66.720  1.00  0.00           O
ATOM    981  N   PHE A  67      41.980  57.230  67.770  1.00  0.00           N
ATOM    982  HN  PHE A  67      42.240  57.970  68.380  1.00  0.00           H
ATOM    983  CA  PHE A  67      40.740  57.290  66.970  1.00  0.00           C
ATOM    984  HA  PHE A  67      40.230  56.360  67.150  1.00  0.00           H
ATOM    985  CB  PHE A  67      39.910  58.410  67.520  1.00  0.00           C
ATOM    986  HB1 PHE A  67      40.630  59.250  67.420  1.00  0.00           H
ATOM    987  HB2 PHE A  67      39.680  58.260  68.600  1.00  0.00           H
ATOM    988  CG  PHE A  67      38.740  58.850  66.680  1.00  0.00           C
ATOM    989  CD1 PHE A  67      37.560  58.010  66.720  1.00  0.00           C
ATOM    990  HD1 PHE A  67      37.520  57.040  67.180  1.00  0.00           H
ATOM    991  CE1 PHE A  67      36.320  58.370  66.140  1.00  0.00           C
ATOM    992  HE1 PHE A  67      35.500  57.660  66.210  1.00  0.00           H
ATOM    993  CZ  PHE A  67      36.250  59.650  65.570  1.00  0.00           C
ATOM    994  HZ  PHE A  67      35.320  60.070  65.220  1.00  0.00           H
ATOM    995  CD2 PHE A  67      38.640  60.040  65.920  1.00  0.00           C
ATOM    996  HD2 PHE A  67      39.490  60.680  65.920  1.00  0.00           H
ATOM    997  CE2 PHE A  67      37.410  60.400  65.330  1.00  0.00           C
ATOM    998  HE2 PHE A  67      37.290  61.330  64.810  1.00  0.00           H
ATOM    999  C   PHE A  67      41.020  57.510  65.460  1.00  0.00           C
ATOM   1000  O   PHE A  67      40.530  56.700  64.610  1.00  0.00           O
ATOM   1001  N   ASN A  68      41.930  58.440  65.150  1.00  0.00           N
ATOM   1002  HN  ASN A  68      42.260  59.140  65.780  1.00  0.00           H
ATOM   1003  CA  ASN A  68      42.320  58.660  63.790  1.00  0.00           C
ATOM   1004  HA  ASN A  68      41.460  58.860  63.170  1.00  0.00           H
ATOM   1005  CB  ASN A  68      43.210  59.940  63.720  1.00  0.00           C
ATOM   1006  HB1 ASN A  68      43.670  60.030  62.720  1.00  0.00           H
ATOM   1007  HB2 ASN A  68      43.940  59.900  64.560  1.00  0.00           H
ATOM   1008  CG  ASN A  68      42.320  61.200  63.830  1.00  0.00           C
ATOM   1009  OD1 ASN A  68      41.840  61.770  62.850  1.00  0.00           O
ATOM   1010  ND2 ASN A  68      42.120  61.760  65.000  1.00  0.00           N
ATOM   1011 HD21 ASN A  68      41.560  62.580  65.050  1.00  0.00           H
ATOM   1012 HD22 ASN A  68      42.430  61.290  65.840  1.00  0.00           H
ATOM   1013  C   ASN A  68      42.940  57.460  63.080  1.00  0.00           C
ATOM   1014  O   ASN A  68      42.590  57.060  61.980  1.00  0.00           O
ATOM   1015  N   LEU A  69      43.930  56.830  63.810  1.00  0.00           N
ATOM   1016  HN  LEU A  69      44.410  57.230  64.590  1.00  0.00           H
ATOM   1017  CA  LEU A  69      44.550  55.620  63.430  1.00  0.00           C
ATOM   1018  HA  LEU A  69      45.230  55.720  62.600  1.00  0.00           H
ATOM   1019  CB  LEU A  69      45.570  55.230  64.480  1.00  0.00           C
ATOM   1020  HB1 LEU A  69      45.030  55.180  65.460  1.00  0.00           H
ATOM   1021  HB2 LEU A  69      46.290  56.070  64.500  1.00  0.00           H
ATOM   1022  CG  LEU A  69      46.470  53.920  64.340  1.00  0.00           C
ATOM   1023  HG  LEU A  69      45.730  53.090  64.430  1.00  0.00           H
ATOM   1024  CD1 LEU A  69      47.200  53.720  62.930  1.00  0.00           C
ATOM   1025 HD11 LEU A  69      47.980  54.480  62.680  1.00  0.00           H
ATOM   1026 HD12 LEU A  69      46.440  53.650  62.130  1.00  0.00           H
ATOM   1027 HD13 LEU A  69      47.640  52.700  62.940  1.00  0.00           H
ATOM   1028  CD2 LEU A  69      47.530  53.900  65.460  1.00  0.00           C
ATOM   1029 HD21 LEU A  69      47.100  53.840  66.490  1.00  0.00           H
ATOM   1030 HD22 LEU A  69      48.140  54.830  65.320  1.00  0.00           H
ATOM   1031 HD23 LEU A  69      48.130  52.980  65.270  1.00  0.00           H
ATOM   1032  C   LEU A  69      43.530  54.470  63.090  1.00  0.00           C
ATOM   1033  O   LEU A  69      43.690  53.720  62.160  1.00  0.00           O
ATOM   1034  N   ALA A  70      42.380  54.330  63.820  1.00  0.00           N
ATOM   1035  HN  ALA A  70      42.270  54.960  64.580  1.00  0.00           H
ATOM   1036  CA  ALA A  70      41.200  53.470  63.550  1.00  0.00           C
ATOM   1037  HA  ALA A  70      41.640  52.500  63.340  1.00  0.00           H
ATOM   1038  CB  ALA A  70      40.320  53.290  64.820  1.00  0.00           C
ATOM   1039  HB1 ALA A  70      40.830  53.020  65.760  1.00  0.00           H
ATOM   1040  HB2 ALA A  70      39.660  52.430  64.570  1.00  0.00           H
ATOM   1041  HB3 ALA A  70      39.720  54.180  65.120  1.00  0.00           H
ATOM   1042  C   ALA A  70      40.450  53.790  62.250  1.00  0.00           C
ATOM   1043  O   ALA A  70      40.100  52.910  61.510  1.00  0.00           O
ATOM   1044  N   VAL A  71      40.160  55.040  61.980  1.00  0.00           N
ATOM   1045  HN  VAL A  71      40.340  55.780  62.630  1.00  0.00           H
ATOM   1046  CA  VAL A  71      39.590  55.500  60.750  1.00  0.00           C
ATOM   1047  HA  VAL A  71      38.700  55.000  60.440  1.00  0.00           H
ATOM   1048  CB  VAL A  71      39.250  56.980  60.730  1.00  0.00           C
ATOM   1049  HB  VAL A  71      40.130  57.650  60.920  1.00  0.00           H
ATOM   1050  CG1 VAL A  71      38.610  57.380  59.400  1.00  0.00           C
ATOM   1051 HG11 VAL A  71      38.080  58.340  59.610  1.00  0.00           H
ATOM   1052 HG12 VAL A  71      37.820  56.620  59.160  1.00  0.00           H
ATOM   1053 HG13 VAL A  71      39.330  57.380  58.560  1.00  0.00           H
ATOM   1054  CG2 VAL A  71      38.300  57.310  61.900  1.00  0.00           C
ATOM   1055 HG21 VAL A  71      38.770  57.100  62.880  1.00  0.00           H
ATOM   1056 HG22 VAL A  71      37.490  56.550  61.840  1.00  0.00           H
ATOM   1057 HG23 VAL A  71      37.810  58.310  61.950  1.00  0.00           H
ATOM   1058  C   VAL A  71      40.520  55.170  59.610  1.00  0.00           C
ATOM   1059  O   VAL A  71      40.040  54.690  58.570  1.00  0.00           O
ATOM   1060  N   ALA A  72      41.830  55.450  59.760  1.00  0.00           N
ATOM   1061  HN  ALA A  72      42.200  55.820  60.620  1.00  0.00           H
ATOM   1062  CA  ALA A  72      42.830  55.170  58.700  1.00  0.00           C
ATOM   1063  HA  ALA A  72      42.500  55.720  57.830  1.00  0.00           H
ATOM   1064  CB  ALA A  72      44.280  55.730  59.090  1.00  0.00           C
ATOM   1065  HB1 ALA A  72      44.610  55.190  60.000  1.00  0.00           H
ATOM   1066  HB2 ALA A  72      44.180  56.820  59.280  1.00  0.00           H
ATOM   1067  HB3 ALA A  72      44.970  55.480  58.250  1.00  0.00           H
ATOM   1068  C   ALA A  72      42.890  53.700  58.330  1.00  0.00           C
ATOM   1069  O   ALA A  72      42.890  53.340  57.140  1.00  0.00           O
ATOM   1070  N   ASP A  73      42.830  52.730  59.300  1.00  0.00           N
ATOM   1071  HN  ASP A  73      42.970  53.060  60.220  1.00  0.00           H
ATOM   1072  CA  ASP A  73      42.710  51.360  59.100  1.00  0.00           C
ATOM   1073  HA  ASP A  73      43.360  51.040  58.290  1.00  0.00           H
ATOM   1074  CB  ASP A  73      43.130  50.530  60.390  1.00  0.00           C
ATOM   1075  HB1 ASP A  73      43.050  49.430  60.290  1.00  0.00           H
ATOM   1076  HB2 ASP A  73      42.380  50.910  61.120  1.00  0.00           H
ATOM   1077  CG  ASP A  73      44.520  50.820  60.790  1.00  0.00           C
ATOM   1078  OD1 ASP A  73      45.310  51.450  60.080  1.00  0.00           O
ATOM   1079  OD2 ASP A  73      45.050  50.060  61.880  1.00  0.00           O
ATOM   1080  HD2 ASP A  73      45.900  50.380  62.180  1.00  0.00           H
ATOM   1081  C   ASP A  73      41.360  50.910  58.520  1.00  0.00           C
ATOM   1082  O   ASP A  73      41.290  50.110  57.540  1.00  0.00           O
ATOM   1083  N   PHE A  74      40.290  51.480  59.090  1.00  0.00           N
ATOM   1084  HN  PHE A  74      40.400  52.210  59.750  1.00  0.00           H
ATOM   1085  CA  PHE A  74      38.910  51.220  58.640  1.00  0.00           C
ATOM   1086  HA  PHE A  74      38.750  50.150  58.560  1.00  0.00           H
ATOM   1087  CB  PHE A  74      37.800  51.780  59.560  1.00  0.00           C
ATOM   1088  HB1 PHE A  74      38.010  52.810  59.960  1.00  0.00           H
ATOM   1089  HB2 PHE A  74      37.810  51.250  60.540  1.00  0.00           H
ATOM   1090  CG  PHE A  74      36.380  51.680  58.990  1.00  0.00           C
ATOM   1091  CD1 PHE A  74      35.730  50.520  58.800  1.00  0.00           C
ATOM   1092  HD1 PHE A  74      36.050  49.490  58.980  1.00  0.00           H
ATOM   1093  CE1 PHE A  74      34.480  50.520  58.210  1.00  0.00           C
ATOM   1094  HE1 PHE A  74      34.010  49.550  58.100  1.00  0.00           H
ATOM   1095  CZ  PHE A  74      33.760  51.680  57.910  1.00  0.00           C
ATOM   1096  HZ  PHE A  74      32.810  51.620  57.420  1.00  0.00           H
ATOM   1097  CD2 PHE A  74      35.700  52.930  58.730  1.00  0.00           C
ATOM   1098  HD2 PHE A  74      36.080  53.900  58.980  1.00  0.00           H
ATOM   1099  CE2 PHE A  74      34.400  52.850  58.230  1.00  0.00           C
ATOM   1100  HE2 PHE A  74      33.830  53.760  58.060  1.00  0.00           H
ATOM   1101  C   PHE A  74      38.690  51.580  57.190  1.00  0.00           C
ATOM   1102  O   PHE A  74      38.260  50.750  56.370  1.00  0.00           O
ATOM   1103  N   LEU A  75      39.160  52.810  56.780  1.00  0.00           N
ATOM   1104  HN  LEU A  75      39.550  53.370  57.500  1.00  0.00           H
ATOM   1105  CA  LEU A  75      39.190  53.200  55.360  1.00  0.00           C
ATOM   1106  HA  LEU A  75      38.180  53.090  54.980  1.00  0.00           H
ATOM   1107  CB  LEU A  75      39.410  54.730  55.180  1.00  0.00           C
ATOM   1108  HB1 LEU A  75      39.510  54.920  54.100  1.00  0.00           H
ATOM   1109  HB2 LEU A  75      40.390  55.000  55.640  1.00  0.00           H
ATOM   1110  CG  LEU A  75      38.290  55.670  55.750  1.00  0.00           C
ATOM   1111  HG  LEU A  75      38.140  55.350  56.810  1.00  0.00           H
ATOM   1112  CD1 LEU A  75      38.920  57.080  55.720  1.00  0.00           C
ATOM   1113 HD11 LEU A  75      38.190  57.830  56.060  1.00  0.00           H
ATOM   1114 HD12 LEU A  75      39.100  57.530  54.720  1.00  0.00           H
ATOM   1115 HD13 LEU A  75      39.810  57.010  56.390  1.00  0.00           H
ATOM   1116  CD2 LEU A  75      36.890  55.590  55.030  1.00  0.00           C
ATOM   1117 HD21 LEU A  75      36.520  54.540  55.120  1.00  0.00           H
ATOM   1118 HD22 LEU A  75      37.040  55.930  53.980  1.00  0.00           H
ATOM   1119 HD23 LEU A  75      36.160  56.260  55.520  1.00  0.00           H
ATOM   1120  C   LEU A  75      40.140  52.350  54.440  1.00  0.00           C
ATOM   1121  O   LEU A  75      39.860  51.960  53.340  1.00  0.00           O
ATOM   1122  N   LEU A  76      41.300  51.960  54.980  1.00  0.00           N
ATOM   1123  HN  LEU A  76      41.640  52.470  55.750  1.00  0.00           H
ATOM   1124  CA  LEU A  76      42.170  51.020  54.230  1.00  0.00           C
ATOM   1125  HA  LEU A  76      42.410  51.470  53.280  1.00  0.00           H
ATOM   1126  CB  LEU A  76      43.490  50.750  54.980  1.00  0.00           C
ATOM   1127  HB1 LEU A  76      43.260  50.130  55.870  1.00  0.00           H
ATOM   1128  HB2 LEU A  76      44.050  51.620  55.380  1.00  0.00           H
ATOM   1129  CG  LEU A  76      44.490  49.780  54.200  1.00  0.00           C
ATOM   1130  HG  LEU A  76      43.830  48.890  54.070  1.00  0.00           H
ATOM   1131  CD1 LEU A  76      44.880  50.440  52.850  1.00  0.00           C
ATOM   1132 HD11 LEU A  76      45.620  51.270  52.960  1.00  0.00           H
ATOM   1133 HD12 LEU A  76      43.980  50.820  52.330  1.00  0.00           H
ATOM   1134 HD13 LEU A  76      45.240  49.710  52.110  1.00  0.00           H
ATOM   1135  CD2 LEU A  76      45.740  49.310  55.010  1.00  0.00           C
ATOM   1136 HD21 LEU A  76      46.250  50.250  55.310  1.00  0.00           H
ATOM   1137 HD22 LEU A  76      46.390  48.540  54.540  1.00  0.00           H
ATOM   1138 HD23 LEU A  76      45.280  48.900  55.930  1.00  0.00           H
ATOM   1139  C   LEU A  76      41.460  49.650  54.030  1.00  0.00           C
ATOM   1140  O   LEU A  76      41.480  49.060  52.980  1.00  0.00           O
ATOM   1141  N   ILE A  77      40.740  48.990  55.030  1.00  0.00           N
ATOM   1142  HN  ILE A  77      40.810  49.440  55.920  1.00  0.00           H
ATOM   1143  CA  ILE A  77      39.990  47.800  55.060  1.00  0.00           C
ATOM   1144  HA  ILE A  77      40.640  47.040  54.620  1.00  0.00           H
ATOM   1145  CB  ILE A  77      39.680  47.290  56.530  1.00  0.00           C
ATOM   1146  HB  ILE A  77      39.230  48.160  57.060  1.00  0.00           H
ATOM   1147  CG2 ILE A  77      38.610  46.100  56.500  1.00  0.00           C
ATOM   1148 HG21 ILE A  77      38.960  45.290  55.830  1.00  0.00           H
ATOM   1149 HG22 ILE A  77      37.610  46.480  56.230  1.00  0.00           H
ATOM   1150 HG23 ILE A  77      38.510  45.570  57.470  1.00  0.00           H
ATOM   1151  CG1 ILE A  77      40.880  46.910  57.480  1.00  0.00           C
ATOM   1152 HG11 ILE A  77      40.600  46.880  58.560  1.00  0.00           H
ATOM   1153 HG12 ILE A  77      41.730  47.620  57.350  1.00  0.00           H
ATOM   1154  CD  ILE A  77      41.410  45.530  57.040  1.00  0.00           C
ATOM   1155  HD1 ILE A  77      42.270  45.310  57.700  1.00  0.00           H
ATOM   1156  HD2 ILE A  77      41.870  45.470  56.020  1.00  0.00           H
ATOM   1157  HD3 ILE A  77      40.720  44.720  57.350  1.00  0.00           H
ATOM   1158  C   ILE A  77      38.730  47.770  54.200  1.00  0.00           C
ATOM   1159  O   ILE A  77      38.340  46.730  53.660  1.00  0.00           O
ATOM   1160  N   ILE A  78      38.010  48.890  54.140  1.00  0.00           N
ATOM   1161  HN  ILE A  78      38.230  49.630  54.770  1.00  0.00           H
ATOM   1162  CA  ILE A  78      36.890  49.030  53.220  1.00  0.00           C
ATOM   1163  HA  ILE A  78      36.520  48.010  53.190  1.00  0.00           H
ATOM   1164  CB  ILE A  78      35.800  49.940  53.720  1.00  0.00           C
ATOM   1165  HB  ILE A  78      34.940  49.760  53.040  1.00  0.00           H
ATOM   1166  CG2 ILE A  78      35.370  49.510  55.140  1.00  0.00           C
ATOM   1167 HG21 ILE A  78      34.370  49.910  55.390  1.00  0.00           H
ATOM   1168 HG22 ILE A  78      36.170  49.710  55.890  1.00  0.00           H
ATOM   1169 HG23 ILE A  78      35.180  48.430  54.990  1.00  0.00           H
ATOM   1170  CG1 ILE A  78      36.020  51.500  53.680  1.00  0.00           C
ATOM   1171 HG11 ILE A  78      36.490  51.770  52.710  1.00  0.00           H
ATOM   1172 HG12 ILE A  78      36.740  51.860  54.450  1.00  0.00           H
ATOM   1173  CD  ILE A  78      34.760  52.330  53.930  1.00  0.00           C
ATOM   1174  HD1 ILE A  78      34.470  52.290  55.010  1.00  0.00           H
ATOM   1175  HD2 ILE A  78      33.880  52.020  53.330  1.00  0.00           H
ATOM   1176  HD3 ILE A  78      35.000  53.410  53.860  1.00  0.00           H
ATOM   1177  C   ILE A  78      37.300  49.260  51.820  1.00  0.00           C
ATOM   1178  O   ILE A  78      36.450  49.070  50.910  1.00  0.00           O
ATOM   1179  N   CYS A  79      38.540  49.670  51.480  1.00  0.00           N
ATOM   1180  HN  CYS A  79      39.250  49.940  52.120  1.00  0.00           H
ATOM   1181  CA  CYS A  79      38.950  49.600  50.080  1.00  0.00           C
ATOM   1182  HA  CYS A  79      38.150  50.110  49.560  1.00  0.00           H
ATOM   1183  CB  CYS A  79      40.300  50.420  49.780  1.00  0.00           C
ATOM   1184  HB1 CYS A  79      40.490  50.130  48.730  1.00  0.00           H
ATOM   1185  HB2 CYS A  79      41.110  49.930  50.370  1.00  0.00           H
ATOM   1186  SG  CYS A  79      40.140  52.260  50.010  1.00  0.00           S
ATOM   1187  HG1 CYS A  79      40.250  52.370  51.330  1.00  0.00           H
ATOM   1188  C   CYS A  79      39.050  48.170  49.550  1.00  0.00           C
ATOM   1189  O   CYS A  79      38.800  47.930  48.370  1.00  0.00           O
ATOM   1190  N   LEU A  80      39.160  47.130  50.400  1.00  0.00           N
ATOM   1191  HN  LEU A  80      39.170  47.310  51.380  1.00  0.00           H
ATOM   1192  CA  LEU A  80      39.310  45.660  50.000  1.00  0.00           C
ATOM   1193  HA  LEU A  80      40.110  45.490  49.280  1.00  0.00           H
ATOM   1194  CB  LEU A  80      39.610  44.820  51.290  1.00  0.00           C
ATOM   1195  HB1 LEU A  80      39.660  43.730  51.080  1.00  0.00           H
ATOM   1196  HB2 LEU A  80      38.750  44.960  51.980  1.00  0.00           H
ATOM   1197  CG  LEU A  80      40.870  45.210  52.070  1.00  0.00           C
ATOM   1198  HG  LEU A  80      40.800  46.270  52.390  1.00  0.00           H
ATOM   1199  CD1 LEU A  80      40.790  44.330  53.320  1.00  0.00           C
ATOM   1200 HD11 LEU A  80      40.840  43.250  53.110  1.00  0.00           H
ATOM   1201 HD12 LEU A  80      39.820  44.590  53.790  1.00  0.00           H
ATOM   1202 HD13 LEU A  80      41.690  44.480  53.950  1.00  0.00           H
ATOM   1203  CD2 LEU A  80      42.240  45.060  51.310  1.00  0.00           C
ATOM   1204 HD21 LEU A  80      42.360  45.990  50.720  1.00  0.00           H
ATOM   1205 HD22 LEU A  80      42.190  44.200  50.620  1.00  0.00           H
ATOM   1206 HD23 LEU A  80      43.190  44.840  51.850  1.00  0.00           H
ATOM   1207  C   LEU A  80      38.190  44.940  49.300  1.00  0.00           C
ATOM   1208  O   LEU A  80      38.500  44.070  48.520  1.00  0.00           O
ATOM   1209  N   PRO A  81      36.860  45.240  49.390  1.00  0.00           N
ATOM   1210  CD  PRO A  81      36.270  45.730  50.630  1.00  0.00           C
ATOM   1211  HD1 PRO A  81      36.440  46.830  50.750  1.00  0.00           H
ATOM   1212  HD2 PRO A  81      36.790  45.190  51.460  1.00  0.00           H
ATOM   1213  CA  PRO A  81      35.730  44.600  48.630  1.00  0.00           C
ATOM   1214  HA  PRO A  81      35.830  43.530  48.780  1.00  0.00           H
ATOM   1215  CB  PRO A  81      34.480  45.200  49.150  1.00  0.00           C
ATOM   1216  HB1 PRO A  81      33.570  44.650  48.830  1.00  0.00           H
ATOM   1217  HB2 PRO A  81      34.390  46.250  48.780  1.00  0.00           H
ATOM   1218  CG  PRO A  81      34.820  45.180  50.710  1.00  0.00           C
ATOM   1219  HG1 PRO A  81      34.200  45.820  51.360  1.00  0.00           H
ATOM   1220  HG2 PRO A  81      34.920  44.150  51.090  1.00  0.00           H
ATOM   1221  C   PRO A  81      35.820  44.870  47.140  1.00  0.00           C
ATOM   1222  O   PRO A  81      35.300  44.040  46.290  1.00  0.00           O
ATOM   1223  N   PHE A  82      36.360  46.030  46.780  1.00  0.00           N
ATOM   1224  HN  PHE A  82      36.740  46.720  47.400  1.00  0.00           H
ATOM   1225  CA  PHE A  82      36.500  46.590  45.470  1.00  0.00           C
ATOM   1226  HA  PHE A  82      35.560  46.410  44.980  1.00  0.00           H
ATOM   1227  CB  PHE A  82      36.910  48.050  45.500  1.00  0.00           C
ATOM   1228  HB1 PHE A  82      37.090  48.400  44.460  1.00  0.00           H
ATOM   1229  HB2 PHE A  82      37.840  48.290  46.050  1.00  0.00           H
ATOM   1230  CG  PHE A  82      35.760  48.800  46.090  1.00  0.00           C
ATOM   1231  CD1 PHE A  82      35.850  49.330  47.370  1.00  0.00           C
ATOM   1232  HD1 PHE A  82      36.720  49.220  48.010  1.00  0.00           H
ATOM   1233  CE1 PHE A  82      34.830  50.100  48.010  1.00  0.00           C
ATOM   1234  HE1 PHE A  82      35.030  50.290  49.050  1.00  0.00           H
ATOM   1235  CZ  PHE A  82      33.680  50.300  47.240  1.00  0.00           C
ATOM   1236  HZ  PHE A  82      32.910  50.910  47.700  1.00  0.00           H
ATOM   1237  CD2 PHE A  82      34.620  49.080  45.360  1.00  0.00           C
ATOM   1238  HD2 PHE A  82      34.550  48.690  44.360  1.00  0.00           H
ATOM   1239  CE2 PHE A  82      33.550  49.850  45.900  1.00  0.00           C
ATOM   1240  HE2 PHE A  82      32.650  49.950  45.310  1.00  0.00           H
ATOM   1241  C   PHE A  82      37.670  45.840  44.740  1.00  0.00           C
ATOM   1242  O   PHE A  82      37.470  45.400  43.600  1.00  0.00           O
ATOM   1243  N   LEU A  83      38.790  45.450  45.480  1.00  0.00           N
ATOM   1244  HN  LEU A  83      39.040  45.980  46.290  1.00  0.00           H
ATOM   1245  CA  LEU A  83      39.700  44.350  45.070  1.00  0.00           C
ATOM   1246  HA  LEU A  83      40.100  44.630  44.110  1.00  0.00           H
ATOM   1247  CB  LEU A  83      40.970  44.180  45.950  1.00  0.00           C
ATOM   1248  HB1 LEU A  83      41.670  43.560  45.360  1.00  0.00           H
ATOM   1249  HB2 LEU A  83      40.680  43.690  46.920  1.00  0.00           H
ATOM   1250  CG  LEU A  83      41.680  45.530  46.160  1.00  0.00           C
ATOM   1251  HG  LEU A  83      40.980  46.290  46.570  1.00  0.00           H
ATOM   1252  CD1 LEU A  83      42.910  45.550  47.100  1.00  0.00           C
ATOM   1253 HD11 LEU A  83      43.360  46.550  46.940  1.00  0.00           H
ATOM   1254 HD12 LEU A  83      43.630  44.740  46.850  1.00  0.00           H
ATOM   1255 HD13 LEU A  83      42.520  45.420  48.130  1.00  0.00           H
ATOM   1256  CD2 LEU A  83      42.220  46.110  44.760  1.00  0.00           C
ATOM   1257 HD21 LEU A  83      42.980  45.430  44.330  1.00  0.00           H
ATOM   1258 HD22 LEU A  83      42.660  47.110  44.950  1.00  0.00           H
ATOM   1259 HD23 LEU A  83      41.440  46.220  43.980  1.00  0.00           H
ATOM   1260  C   LEU A  83      38.990  43.050  44.860  1.00  0.00           C
ATOM   1261  O   LEU A  83      39.190  42.410  43.830  1.00  0.00           O
ATOM   1262  N   MET A  84      38.150  42.600  45.790  1.00  0.00           N
ATOM   1263  HN  MET A  84      38.210  43.110  46.650  1.00  0.00           H
ATOM   1264  CA  MET A  84      37.600  41.320  45.640  1.00  0.00           C
ATOM   1265  HA  MET A  84      38.330  40.560  45.400  1.00  0.00           H
ATOM   1266  CB  MET A  84      36.790  40.940  47.000  1.00  0.00           C
ATOM   1267  HB1 MET A  84      36.140  40.080  46.740  1.00  0.00           H
ATOM   1268  HB2 MET A  84      36.170  41.760  47.420  1.00  0.00           H
ATOM   1269  CG  MET A  84      37.800  40.410  48.060  1.00  0.00           C
ATOM   1270  HG1 MET A  84      38.600  41.170  48.180  1.00  0.00           H
ATOM   1271  HG2 MET A  84      38.300  39.520  47.630  1.00  0.00           H
ATOM   1272  SD  MET A  84      37.200  40.050  49.810  1.00  0.00           S
ATOM   1273  CE  MET A  84      37.580  41.600  50.600  1.00  0.00           C
ATOM   1274  HE1 MET A  84      36.740  42.310  50.490  1.00  0.00           H
ATOM   1275  HE2 MET A  84      38.510  42.010  50.160  1.00  0.00           H
ATOM   1276  HE3 MET A  84      37.750  41.520  51.700  1.00  0.00           H
ATOM   1277  C   MET A  84      36.640  41.270  44.470  1.00  0.00           C
ATOM   1278  O   MET A  84      36.630  40.220  43.820  1.00  0.00           O
ATOM   1279  N   ASP A  85      35.910  42.340  44.120  1.00  0.00           N
ATOM   1280  HN  ASP A  85      35.970  43.140  44.710  1.00  0.00           H
ATOM   1281  CA  ASP A  85      35.010  42.280  43.020  1.00  0.00           C
ATOM   1282  HA  ASP A  85      34.380  41.420  43.170  1.00  0.00           H
ATOM   1283  CB  ASP A  85      34.050  43.470  43.130  1.00  0.00           C
ATOM   1284  HB1 ASP A  85      34.730  44.320  43.370  1.00  0.00           H
ATOM   1285  HB2 ASP A  85      33.460  43.410  44.070  1.00  0.00           H
ATOM   1286  CG  ASP A  85      33.100  43.600  41.990  1.00  0.00           C
ATOM   1287  OD1 ASP A  85      33.300  44.580  41.210  1.00  0.00           O
ATOM   1288  OD2 ASP A  85      32.080  42.850  42.000  1.00  0.00           O
ATOM   1289  C   ASP A  85      35.700  42.300  41.640  1.00  0.00           C
ATOM   1290  O   ASP A  85      35.370  41.420  40.840  1.00  0.00           O
ATOM   1291  N   ASN A  86      36.720  43.220  41.520  1.00  0.00           N
ATOM   1292  HN  ASN A  86      36.970  43.810  42.280  1.00  0.00           H
ATOM   1293  CA  ASN A  86      37.620  43.230  40.350  1.00  0.00           C
ATOM   1294  HA  ASN A  86      37.120  43.530  39.450  1.00  0.00           H
ATOM   1295  CB  ASN A  86      38.520  44.500  40.670  1.00  0.00           C
ATOM   1296  HB1 ASN A  86      38.920  44.410  41.690  1.00  0.00           H
ATOM   1297  HB2 ASN A  86      37.910  45.420  40.580  1.00  0.00           H
ATOM   1298  CG  ASN A  86      39.760  44.510  39.800  1.00  0.00           C
ATOM   1299  OD1 ASN A  86      40.860  44.200  40.200  1.00  0.00           O
ATOM   1300  ND2 ASN A  86      39.500  44.950  38.580  1.00  0.00           N
ATOM   1301 HD21 ASN A  86      40.210  45.070  37.880  1.00  0.00           H
ATOM   1302 HD22 ASN A  86      38.580  44.920  38.220  1.00  0.00           H
ATOM   1303  C   ASN A  86      38.460  41.960  40.020  1.00  0.00           C
ATOM   1304  O   ASN A  86      38.490  41.390  38.870  1.00  0.00           O
ATOM   1305  N   TYR A  87      39.020  41.310  41.120  1.00  0.00           N
ATOM   1306  HN  TYR A  87      39.080  41.720  42.030  1.00  0.00           H
ATOM   1307  CA  TYR A  87      39.700  40.010  41.080  1.00  0.00           C
ATOM   1308  HA  TYR A  87      40.460  39.970  40.300  1.00  0.00           H
ATOM   1309  CB  TYR A  87      40.480  39.600  42.330  1.00  0.00           C
ATOM   1310  HB1 TYR A  87      40.910  38.580  42.320  1.00  0.00           H
ATOM   1311  HB2 TYR A  87      39.750  39.410  43.150  1.00  0.00           H
ATOM   1312  CG  TYR A  87      41.610  40.550  42.710  1.00  0.00           C
ATOM   1313  CD1 TYR A  87      42.040  41.620  41.920  1.00  0.00           C
ATOM   1314  HD1 TYR A  87      41.460  42.020  41.110  1.00  0.00           H
ATOM   1315  CE1 TYR A  87      43.180  42.360  42.270  1.00  0.00           C
ATOM   1316  HE1 TYR A  87      43.380  43.190  41.610  1.00  0.00           H
ATOM   1317  CZ  TYR A  87      43.780  42.160  43.470  1.00  0.00           C
ATOM   1318  OH  TYR A  87      44.800  43.070  43.730  1.00  0.00           O
ATOM   1319  HH  TYR A  87      45.110  42.900  44.620  1.00  0.00           H
ATOM   1320  CD2 TYR A  87      42.310  40.340  43.930  1.00  0.00           C
ATOM   1321  HD2 TYR A  87      42.080  39.490  44.560  1.00  0.00           H
ATOM   1322  CE2 TYR A  87      43.420  41.140  44.340  1.00  0.00           C
ATOM   1323  HE2 TYR A  87      43.940  40.980  45.270  1.00  0.00           H
ATOM   1324  C   TYR A  87      38.720  38.890  40.600  1.00  0.00           C
ATOM   1325  O   TYR A  87      38.960  38.110  39.640  1.00  0.00           O
ATOM   1326  N   VAL A  88      37.500  38.860  41.180  1.00  0.00           N
ATOM   1327  HN  VAL A  88      37.320  39.510  41.900  1.00  0.00           H
ATOM   1328  CA  VAL A  88      36.580  37.790  40.890  1.00  0.00           C
ATOM   1329  HA  VAL A  88      37.130  36.870  40.730  1.00  0.00           H
ATOM   1330  CB  VAL A  88      35.670  37.500  42.170  1.00  0.00           C
ATOM   1331  HB  VAL A  88      35.290  38.430  42.610  1.00  0.00           H
ATOM   1332  CG1 VAL A  88      34.410  36.690  41.850  1.00  0.00           C
ATOM   1333 HG11 VAL A  88      33.640  37.130  41.160  1.00  0.00           H
ATOM   1334 HG12 VAL A  88      33.850  36.520  42.790  1.00  0.00           H
ATOM   1335 HG13 VAL A  88      34.720  35.740  41.380  1.00  0.00           H
ATOM   1336  CG2 VAL A  88      36.430  36.640  43.170  1.00  0.00           C
ATOM   1337 HG21 VAL A  88      35.880  36.580  44.130  1.00  0.00           H
ATOM   1338 HG22 VAL A  88      37.450  37.090  43.210  1.00  0.00           H
ATOM   1339 HG23 VAL A  88      36.590  35.590  42.840  1.00  0.00           H
ATOM   1340  C   VAL A  88      35.680  37.840  39.640  1.00  0.00           C
ATOM   1341  O   VAL A  88      35.280  36.860  39.050  1.00  0.00           O
ATOM   1342  N   ARG A  89      35.570  39.000  39.020  1.00  0.00           N
ATOM   1343  HN  ARG A  89      35.890  39.770  39.550  1.00  0.00           H
ATOM   1344  CA  ARG A  89      35.040  39.270  37.730  1.00  0.00           C
ATOM   1345  HA  ARG A  89      34.250  38.540  37.560  1.00  0.00           H
ATOM   1346  CB  ARG A  89      34.350  40.620  37.680  1.00  0.00           C
ATOM   1347  HB1 ARG A  89      33.660  40.690  38.550  1.00  0.00           H
ATOM   1348  HB2 ARG A  89      33.780  40.580  36.740  1.00  0.00           H
ATOM   1349  CG  ARG A  89      35.160  41.920  37.670  1.00  0.00           C
ATOM   1350  HG1 ARG A  89      35.850  41.840  36.810  1.00  0.00           H
ATOM   1351  HG2 ARG A  89      35.800  41.730  38.560  1.00  0.00           H
ATOM   1352  CD  ARG A  89      34.490  43.350  37.630  1.00  0.00           C
ATOM   1353  HD1 ARG A  89      34.220  43.710  36.620  1.00  0.00           H
ATOM   1354  HD2 ARG A  89      35.180  44.120  38.040  1.00  0.00           H
ATOM   1355  NE  ARG A  89      33.350  43.440  38.570  1.00  0.00           N
ATOM   1356  HE  ARG A  89      33.440  43.870  39.470  1.00  0.00           H
ATOM   1357  CZ  ARG A  89      32.060  43.320  38.260  1.00  0.00           C
ATOM   1358  NH1 ARG A  89      31.620  43.160  37.070  1.00  0.00           N
ATOM   1359 HH11 ARG A  89      32.240  43.120  36.300  1.00  0.00           H
ATOM   1360 HH12 ARG A  89      30.620  43.090  37.010  1.00  0.00           H
ATOM   1361  NH2 ARG A  89      31.260  43.340  39.300  1.00  0.00           N
ATOM   1362 HH21 ARG A  89      30.280  43.330  39.120  1.00  0.00           H
ATOM   1363 HH22 ARG A  89      31.570  43.150  40.230  1.00  0.00           H
ATOM   1364  C   ARG A  89      36.140  39.220  36.660  1.00  0.00           C
ATOM   1365  O   ARG A  89      35.850  39.560  35.520  1.00  0.00           O
ATOM   1366  N   ARG A  90      37.390  38.700  37.040  1.00  0.00           N
ATOM   1367  HN  ARG A  90      37.490  38.560  38.020  1.00  0.00           H
ATOM   1368  CA  ARG A  90      38.570  38.230  36.260  1.00  0.00           C
ATOM   1369  HA  ARG A  90      39.240  37.710  36.950  1.00  0.00           H
ATOM   1370  CB  ARG A  90      38.250  37.290  35.180  1.00  0.00           C
ATOM   1371  HB1 ARG A  90      39.120  37.190  34.500  1.00  0.00           H
ATOM   1372  HB2 ARG A  90      37.360  37.670  34.640  1.00  0.00           H
ATOM   1373  CG  ARG A  90      38.050  35.810  35.740  1.00  0.00           C
ATOM   1374  HG1 ARG A  90      38.970  35.490  36.260  1.00  0.00           H
ATOM   1375  HG2 ARG A  90      37.890  35.150  34.860  1.00  0.00           H
ATOM   1376  CD  ARG A  90      36.830  35.520  36.660  1.00  0.00           C
ATOM   1377  HD1 ARG A  90      35.850  35.850  36.250  1.00  0.00           H
ATOM   1378  HD2 ARG A  90      37.070  36.020  37.630  1.00  0.00           H
ATOM   1379  NE  ARG A  90      36.760  34.030  36.830  1.00  0.00           N
ATOM   1380  HE  ARG A  90      37.160  33.480  36.100  1.00  0.00           H
ATOM   1381  CZ  ARG A  90      36.020  33.480  37.770  1.00  0.00           C
ATOM   1382  NH1 ARG A  90      35.380  34.160  38.690  1.00  0.00           N
ATOM   1383 HH11 ARG A  90      34.780  33.690  39.350  1.00  0.00           H
ATOM   1384 HH12 ARG A  90      35.450  35.160  38.740  1.00  0.00           H
ATOM   1385  NH2 ARG A  90      35.850  32.130  37.800  1.00  0.00           N
ATOM   1386 HH21 ARG A  90      36.400  31.670  37.090  1.00  0.00           H
ATOM   1387 HH22 ARG A  90      35.600  31.720  38.670  1.00  0.00           H
ATOM   1388  C   ARG A  90      39.450  39.390  35.750  1.00  0.00           C
ATOM   1389  O   ARG A  90      40.050  39.400  34.670  1.00  0.00           O
ATOM   1390  N   TRP A  91      39.510  40.410  36.540  1.00  0.00           N
ATOM   1391  HN  TRP A  91      39.010  40.330  37.400  1.00  0.00           H
ATOM   1392  CA  TRP A  91      40.560  41.520  36.440  1.00  0.00           C
ATOM   1393  HA  TRP A  91      40.690  41.730  37.490  1.00  0.00           H
ATOM   1394  CB  TRP A  91      41.980  41.020  36.110  1.00  0.00           C
ATOM   1395  HB1 TRP A  91      41.990  40.930  35.000  1.00  0.00           H
ATOM   1396  HB2 TRP A  91      42.080  40.010  36.570  1.00  0.00           H
ATOM   1397  CG  TRP A  91      43.110  41.940  36.670  1.00  0.00           C
ATOM   1398  CD1 TRP A  91      43.660  41.830  37.910  1.00  0.00           C
ATOM   1399  HD1 TRP A  91      43.410  41.140  38.700  1.00  0.00           H
ATOM   1400  NE1 TRP A  91      44.610  42.790  38.140  1.00  0.00           N
ATOM   1401  HE1 TRP A  91      44.930  43.130  39.010  1.00  0.00           H
ATOM   1402  CE2 TRP A  91      44.660  43.610  37.060  1.00  0.00           C
ATOM   1403  CD2 TRP A  91      43.760  43.080  36.070  1.00  0.00           C
ATOM   1404  CE3 TRP A  91      43.670  43.730  34.820  1.00  0.00           C
ATOM   1405  HE3 TRP A  91      42.970  43.350  34.070  1.00  0.00           H
ATOM   1406  CZ3 TRP A  91      44.620  44.710  34.550  1.00  0.00           C
ATOM   1407  HZ3 TRP A  91      44.690  44.990  33.510  1.00  0.00           H
ATOM   1408  CZ2 TRP A  91      45.390  44.770  36.840  1.00  0.00           C
ATOM   1409  HZ2 TRP A  91      46.010  45.130  37.630  1.00  0.00           H
ATOM   1410  CH2 TRP A  91      45.390  45.290  35.500  1.00  0.00           C
ATOM   1411  HH2 TRP A  91      46.010  46.140  35.220  1.00  0.00           H
ATOM   1412  C   TRP A  91      39.960  42.690  35.690  1.00  0.00           C
ATOM   1413  O   TRP A  91      40.590  43.720  35.490  1.00  0.00           O
ATOM   1414  N   ASP A  92      38.670  42.660  35.310  1.00  0.00           N
ATOM   1415  HN  ASP A  92      38.160  41.810  35.390  1.00  0.00           H
ATOM   1416  CA  ASP A  92      37.940  43.780  34.710  1.00  0.00           C
ATOM   1417  HA  ASP A  92      38.560  44.280  33.980  1.00  0.00           H
ATOM   1418  CB  ASP A  92      36.780  43.290  33.890  1.00  0.00           C
ATOM   1419  HB1 ASP A  92      36.010  44.010  33.520  1.00  0.00           H
ATOM   1420  HB2 ASP A  92      36.190  42.640  34.560  1.00  0.00           H
ATOM   1421  CG  ASP A  92      37.220  42.490  32.690  1.00  0.00           C
ATOM   1422  OD1 ASP A  92      38.390  42.550  32.250  1.00  0.00           O
ATOM   1423  OD2 ASP A  92      36.330  41.800  32.190  1.00  0.00           O
ATOM   1424  C   ASP A  92      37.450  44.860  35.730  1.00  0.00           C
ATOM   1425  O   ASP A  92      37.080  44.570  36.860  1.00  0.00           O
ATOM   1426  N   TRP A  93      37.300  46.140  35.310  1.00  0.00           N
ATOM   1427  HN  TRP A  93      37.780  46.440  34.490  1.00  0.00           H
ATOM   1428  CA  TRP A  93      36.640  47.180  36.110  1.00  0.00           C
ATOM   1429  HA  TRP A  93      36.170  46.730  36.970  1.00  0.00           H
ATOM   1430  CB  TRP A  93      37.780  48.130  36.640  1.00  0.00           C
ATOM   1431  HB1 TRP A  93      38.370  48.560  35.810  1.00  0.00           H
ATOM   1432  HB2 TRP A  93      38.460  47.490  37.250  1.00  0.00           H
ATOM   1433  CG  TRP A  93      37.430  49.350  37.550  1.00  0.00           C
ATOM   1434  CD1 TRP A  93      37.250  50.660  37.170  1.00  0.00           C
ATOM   1435  HD1 TRP A  93      37.170  51.050  36.170  1.00  0.00           H
ATOM   1436  NE1 TRP A  93      36.990  51.340  38.290  1.00  0.00           N
ATOM   1437  HE1 TRP A  93      36.890  52.300  38.380  1.00  0.00           H
ATOM   1438  CE2 TRP A  93      37.010  50.580  39.400  1.00  0.00           C
ATOM   1439  CD2 TRP A  93      37.430  49.300  39.000  1.00  0.00           C
ATOM   1440  CE3 TRP A  93      37.720  48.260  39.970  1.00  0.00           C
ATOM   1441  HE3 TRP A  93      38.060  47.280  39.670  1.00  0.00           H
ATOM   1442  CZ3 TRP A  93      37.510  48.650  41.310  1.00  0.00           C
ATOM   1443  HZ3 TRP A  93      37.860  47.990  42.090  1.00  0.00           H
ATOM   1444  CZ2 TRP A  93      37.050  50.970  40.690  1.00  0.00           C
ATOM   1445  HZ2 TRP A  93      36.790  51.990  40.970  1.00  0.00           H
ATOM   1446  CH2 TRP A  93      37.130  49.990  41.640  1.00  0.00           C
ATOM   1447  HH2 TRP A  93      37.100  50.270  42.690  1.00  0.00           H
ATOM   1448  C   TRP A  93      35.610  47.940  35.290  1.00  0.00           C
ATOM   1449  O   TRP A  93      35.870  48.340  34.170  1.00  0.00           O
ATOM   1450  N   LYS A  94      34.380  47.960  35.840  1.00  0.00           N
ATOM   1451  HN  LYS A  94      34.300  47.700  36.810  1.00  0.00           H
ATOM   1452  CA  LYS A  94      33.240  48.480  35.190  1.00  0.00           C
ATOM   1453  HA  LYS A  94      33.480  48.680  34.150  1.00  0.00           H
ATOM   1454  CB  LYS A  94      32.160  47.360  35.230  1.00  0.00           C
ATOM   1455  HB1 LYS A  94      31.280  47.740  34.660  1.00  0.00           H
ATOM   1456  HB2 LYS A  94      31.820  47.180  36.270  1.00  0.00           H
ATOM   1457  CG  LYS A  94      32.600  45.930  34.720  1.00  0.00           C
ATOM   1458  HG1 LYS A  94      31.690  45.290  34.720  1.00  0.00           H
ATOM   1459  HG2 LYS A  94      33.340  45.580  35.470  1.00  0.00           H
ATOM   1460  CD  LYS A  94      33.260  45.900  33.310  1.00  0.00           C
ATOM   1461  HD1 LYS A  94      33.620  44.840  33.210  1.00  0.00           H
ATOM   1462  HD2 LYS A  94      34.230  46.440  33.270  1.00  0.00           H
ATOM   1463  CE  LYS A  94      32.260  46.170  32.150  1.00  0.00           C
ATOM   1464  HE1 LYS A  94      31.830  47.190  32.310  1.00  0.00           H
ATOM   1465  HE2 LYS A  94      31.440  45.470  31.920  1.00  0.00           H
ATOM   1466  NZ  LYS A  94      33.000  46.170  30.830  1.00  0.00           N
ATOM   1467  HZ1 LYS A  94      33.500  45.260  30.860  1.00  0.00           H
ATOM   1468  HZ2 LYS A  94      33.740  46.900  30.830  1.00  0.00           H
ATOM   1469  HZ3 LYS A  94      32.300  46.240  30.060  1.00  0.00           H
ATOM   1470  C   LYS A  94      32.720  49.820  35.780  1.00  0.00           C
ATOM   1471  O   LYS A  94      31.590  50.310  35.430  1.00  0.00           O
ATOM   1472  N   PHE A  95      33.370  50.380  36.760  1.00  0.00           N
ATOM   1473  HN  PHE A  95      34.100  49.840  37.190  1.00  0.00           H
ATOM   1474  CA  PHE A  95      33.100  51.750  37.240  1.00  0.00           C
ATOM   1475  HA  PHE A  95      32.040  51.990  37.170  1.00  0.00           H
ATOM   1476  CB  PHE A  95      33.430  51.860  38.770  1.00  0.00           C
ATOM   1477  HB1 PHE A  95      33.130  52.900  39.030  1.00  0.00           H
ATOM   1478  HB2 PHE A  95      34.500  51.620  38.910  1.00  0.00           H
ATOM   1479  CG  PHE A  95      32.520  50.980  39.580  1.00  0.00           C
ATOM   1480  CD1 PHE A  95      31.130  50.700  39.420  1.00  0.00           C
ATOM   1481  HD1 PHE A  95      30.530  51.000  38.580  1.00  0.00           H
ATOM   1482  CE1 PHE A  95      30.390  50.220  40.510  1.00  0.00           C
ATOM   1483  HE1 PHE A  95      29.320  50.050  40.410  1.00  0.00           H
ATOM   1484  CZ  PHE A  95      31.050  49.850  41.690  1.00  0.00           C
ATOM   1485  HZ  PHE A  95      30.540  49.520  42.590  1.00  0.00           H
ATOM   1486  CD2 PHE A  95      33.050  50.630  40.770  1.00  0.00           C
ATOM   1487  HD2 PHE A  95      34.060  50.950  40.960  1.00  0.00           H
ATOM   1488  CE2 PHE A  95      32.360  50.110  41.830  1.00  0.00           C
ATOM   1489  HE2 PHE A  95      32.930  50.000  42.750  1.00  0.00           H
ATOM   1490  C   PHE A  95      33.680  52.870  36.280  1.00  0.00           C
ATOM   1491  O   PHE A  95      34.490  52.580  35.370  1.00  0.00           O
ATOM   1492  N   GLY A  96      33.360  54.150  36.510  1.00  0.00           N
ATOM   1493  HN  GLY A  96      32.560  54.390  37.040  1.00  0.00           H
ATOM   1494  CA  GLY A  96      34.060  55.210  35.800  1.00  0.00           C
ATOM   1495  HA1 GLY A  96      33.630  56.140  36.140  1.00  0.00           H
ATOM   1496  HA2 GLY A  96      33.990  54.990  34.740  1.00  0.00           H
ATOM   1497  C   GLY A  96      35.580  55.350  36.260  1.00  0.00           C
ATOM   1498  O   GLY A  96      36.010  54.790  37.320  1.00  0.00           O
ATOM   1499  N   ASP A  97      36.250  56.180  35.450  1.00  0.00           N
ATOM   1500  HN  ASP A  97      35.700  56.550  34.710  1.00  0.00           H
ATOM   1501  CA  ASP A  97      37.640  56.500  35.570  1.00  0.00           C
ATOM   1502  HA  ASP A  97      38.250  55.610  35.500  1.00  0.00           H
ATOM   1503  CB  ASP A  97      38.060  57.490  34.420  1.00  0.00           C
ATOM   1504  HB1 ASP A  97      39.120  57.760  34.560  1.00  0.00           H
ATOM   1505  HB2 ASP A  97      37.380  58.370  34.470  1.00  0.00           H
ATOM   1506  CG  ASP A  97      37.970  56.920  33.060  1.00  0.00           C
ATOM   1507  OD1 ASP A  97      38.210  55.720  32.890  1.00  0.00           O
ATOM   1508  OD2 ASP A  97      37.860  57.760  32.110  1.00  0.00           O
ATOM   1509  C   ASP A  97      37.870  57.310  36.920  1.00  0.00           C
ATOM   1510  O   ASP A  97      38.730  57.010  37.770  1.00  0.00           O
ATOM   1511  N   ILE A  98      36.970  58.320  37.250  1.00  0.00           N
ATOM   1512  HN  ILE A  98      36.270  58.570  36.580  1.00  0.00           H
ATOM   1513  CA  ILE A  98      37.000  59.020  38.500  1.00  0.00           C
ATOM   1514  HA  ILE A  98      37.980  59.430  38.670  1.00  0.00           H
ATOM   1515  CB  ILE A  98      36.030  60.230  38.380  1.00  0.00           C
ATOM   1516  HB  ILE A  98      35.050  59.920  37.950  1.00  0.00           H
ATOM   1517  CG2 ILE A  98      35.600  60.900  39.730  1.00  0.00           C
ATOM   1518 HG21 ILE A  98      36.360  61.050  40.520  1.00  0.00           H
ATOM   1519 HG22 ILE A  98      34.950  60.220  40.310  1.00  0.00           H
ATOM   1520 HG23 ILE A  98      35.090  61.880  39.580  1.00  0.00           H
ATOM   1521  CG1 ILE A  98      36.660  61.290  37.480  1.00  0.00           C
ATOM   1522 HG11 ILE A  98      37.020  60.820  36.540  1.00  0.00           H
ATOM   1523 HG12 ILE A  98      37.530  61.710  38.030  1.00  0.00           H
ATOM   1524  CD  ILE A  98      35.750  62.420  37.190  1.00  0.00           C
ATOM   1525  HD1 ILE A  98      35.730  63.310  37.860  1.00  0.00           H
ATOM   1526  HD2 ILE A  98      34.730  61.960  37.190  1.00  0.00           H
ATOM   1527  HD3 ILE A  98      35.960  62.840  36.190  1.00  0.00           H
ATOM   1528  C   ILE A  98      36.800  58.200  39.740  1.00  0.00           C
ATOM   1529  O   ILE A  98      37.730  58.110  40.580  1.00  0.00           O
ATOM   1530  N   PRO A  99      35.780  57.330  39.840  1.00  0.00           N
ATOM   1531  CD  PRO A  99      34.460  57.330  39.190  1.00  0.00           C
ATOM   1532  HD1 PRO A  99      34.700  56.860  38.210  1.00  0.00           H
ATOM   1533  HD2 PRO A  99      33.920  58.260  38.920  1.00  0.00           H
ATOM   1534  CA  PRO A  99      35.870  56.240  40.710  1.00  0.00           C
ATOM   1535  HA  PRO A  99      35.770  56.600  41.730  1.00  0.00           H
ATOM   1536  CB  PRO A  99      34.640  55.360  40.490  1.00  0.00           C
ATOM   1537  HB1 PRO A  99      34.430  54.850  41.460  1.00  0.00           H
ATOM   1538  HB2 PRO A  99      34.870  54.530  39.800  1.00  0.00           H
ATOM   1539  CG  PRO A  99      33.580  56.280  39.940  1.00  0.00           C
ATOM   1540  HG1 PRO A  99      32.840  55.790  39.290  1.00  0.00           H
ATOM   1541  HG2 PRO A  99      33.080  56.760  40.830  1.00  0.00           H
ATOM   1542  C   PRO A  99      37.140  55.330  40.740  1.00  0.00           C
ATOM   1543  O   PRO A  99      37.530  54.890  41.820  1.00  0.00           O
ATOM   1544  N   CYS A 100      37.860  54.880  39.610  1.00  0.00           N
ATOM   1545  HN  CYS A 100      37.400  54.920  38.720  1.00  0.00           H
ATOM   1546  CA  CYS A 100      39.160  54.270  39.760  1.00  0.00           C
ATOM   1547  HA  CYS A 100      39.000  53.410  40.390  1.00  0.00           H
ATOM   1548  CB  CYS A 100      39.710  53.910  38.360  1.00  0.00           C
ATOM   1549  HB1 CYS A 100      39.960  54.810  37.750  1.00  0.00           H
ATOM   1550  HB2 CYS A 100      38.990  53.300  37.760  1.00  0.00           H
ATOM   1551  SG  CYS A 100      41.300  52.950  38.620  1.00  0.00           S
ATOM   1552  C   CYS A 100      40.120  55.150  40.510  1.00  0.00           C
ATOM   1553  O   CYS A 100      40.800  54.880  41.460  1.00  0.00           O
ATOM   1554  N   ARG A 101      40.140  56.500  40.200  1.00  0.00           N
ATOM   1555  HN  ARG A 101      39.430  56.730  39.540  1.00  0.00           H
ATOM   1556  CA  ARG A 101      40.970  57.560  40.720  1.00  0.00           C
ATOM   1557  HA  ARG A 101      41.980  57.200  40.530  1.00  0.00           H
ATOM   1558  CB  ARG A 101      40.910  58.890  39.890  1.00  0.00           C
ATOM   1559  HB1 ARG A 101      41.410  59.700  40.450  1.00  0.00           H
ATOM   1560  HB2 ARG A 101      39.820  59.160  39.870  1.00  0.00           H
ATOM   1561  CG  ARG A 101      41.550  58.760  38.550  1.00  0.00           C
ATOM   1562  HG1 ARG A 101      41.070  57.940  37.990  1.00  0.00           H
ATOM   1563  HG2 ARG A 101      42.630  58.550  38.710  1.00  0.00           H
ATOM   1564  CD  ARG A 101      41.390  60.020  37.550  1.00  0.00           C
ATOM   1565  HD1 ARG A 101      40.290  60.150  37.510  1.00  0.00           H
ATOM   1566  HD2 ARG A 101      41.840  59.820  36.560  1.00  0.00           H
ATOM   1567  NE  ARG A 101      41.990  61.140  38.220  1.00  0.00           N
ATOM   1568  HE  ARG A 101      42.570  61.050  39.030  1.00  0.00           H
ATOM   1569  CZ  ARG A 101      42.180  62.280  37.590  1.00  0.00           C
ATOM   1570  NH1 ARG A 101      41.640  62.570  36.450  1.00  0.00           N
ATOM   1571 HH11 ARG A 101      41.050  61.890  36.020  1.00  0.00           H
ATOM   1572 HH12 ARG A 101      41.870  63.400  35.950  1.00  0.00           H
ATOM   1573  NH2 ARG A 101      42.980  63.190  38.050  1.00  0.00           N
ATOM   1574 HH21 ARG A 101      43.140  64.030  37.530  1.00  0.00           H
ATOM   1575 HH22 ARG A 101      43.480  63.160  38.900  1.00  0.00           H
ATOM   1576  C   ARG A 101      40.860  57.710  42.210  1.00  0.00           C
ATOM   1577  O   ARG A 101      41.830  57.910  42.890  1.00  0.00           O
ATOM   1578  N   LEU A 102      39.580  57.750  42.650  1.00  0.00           N
ATOM   1579  HN  LEU A 102      38.940  57.760  41.880  1.00  0.00           H
ATOM   1580  CA  LEU A 102      39.190  57.700  44.070  1.00  0.00           C
ATOM   1581  HA  LEU A 102      39.820  58.410  44.610  1.00  0.00           H
ATOM   1582  CB  LEU A 102      37.680  58.110  44.300  1.00  0.00           C
ATOM   1583  HB1 LEU A 102      37.690  58.200  45.410  1.00  0.00           H
ATOM   1584  HB2 LEU A 102      36.960  57.360  43.910  1.00  0.00           H
ATOM   1585  CG  LEU A 102      37.190  59.450  43.670  1.00  0.00           C
ATOM   1586  HG  LEU A 102      37.310  59.470  42.570  1.00  0.00           H
ATOM   1587  CD1 LEU A 102      35.770  59.610  44.070  1.00  0.00           C
ATOM   1588 HD11 LEU A 102      35.050  58.880  43.640  1.00  0.00           H
ATOM   1589 HD12 LEU A 102      35.390  60.630  43.870  1.00  0.00           H
ATOM   1590 HD13 LEU A 102      35.780  59.420  45.170  1.00  0.00           H
ATOM   1591  CD2 LEU A 102      38.040  60.550  44.270  1.00  0.00           C
ATOM   1592 HD21 LEU A 102      37.740  61.510  43.810  1.00  0.00           H
ATOM   1593 HD22 LEU A 102      39.110  60.510  43.970  1.00  0.00           H
ATOM   1594 HD23 LEU A 102      37.860  60.640  45.360  1.00  0.00           H
ATOM   1595  C   LEU A 102      39.640  56.410  44.770  1.00  0.00           C
ATOM   1596  O   LEU A 102      40.170  56.490  45.830  1.00  0.00           O
ATOM   1597  N   MET A 103      39.430  55.190  44.180  1.00  0.00           N
ATOM   1598  HN  MET A 103      38.970  55.130  43.300  1.00  0.00           H
ATOM   1599  CA  MET A 103      39.900  53.920  44.730  1.00  0.00           C
ATOM   1600  HA  MET A 103      39.370  53.680  45.630  1.00  0.00           H
ATOM   1601  CB  MET A 103      39.520  52.680  43.880  1.00  0.00           C
ATOM   1602  HB1 MET A 103      39.780  52.980  42.850  1.00  0.00           H
ATOM   1603  HB2 MET A 103      38.420  52.620  43.970  1.00  0.00           H
ATOM   1604  CG  MET A 103      40.120  51.260  44.220  1.00  0.00           C
ATOM   1605  HG1 MET A 103      41.200  51.230  43.980  1.00  0.00           H
ATOM   1606  HG2 MET A 103      39.490  50.590  43.600  1.00  0.00           H
ATOM   1607  SD  MET A 103      39.970  50.800  45.990  1.00  0.00           S
ATOM   1608  CE  MET A 103      40.670  49.170  45.690  1.00  0.00           C
ATOM   1609  HE1 MET A 103      40.040  48.520  45.050  1.00  0.00           H
ATOM   1610  HE2 MET A 103      40.590  48.610  46.650  1.00  0.00           H
ATOM   1611  HE3 MET A 103      41.700  49.400  45.340  1.00  0.00           H
ATOM   1612  C   MET A 103      41.340  53.870  45.030  1.00  0.00           C
ATOM   1613  O   MET A 103      41.720  53.600  46.180  1.00  0.00           O
ATOM   1614  N   LEU A 104      42.240  54.180  44.010  1.00  0.00           N
ATOM   1615  HN  LEU A 104      41.800  54.450  43.170  1.00  0.00           H
ATOM   1616  CA  LEU A 104      43.680  54.290  44.100  1.00  0.00           C
ATOM   1617  HA  LEU A 104      44.000  53.420  44.640  1.00  0.00           H
ATOM   1618  CB  LEU A 104      44.380  54.370  42.650  1.00  0.00           C
ATOM   1619  HB1 LEU A 104      45.470  54.360  42.850  1.00  0.00           H
ATOM   1620  HB2 LEU A 104      44.110  55.340  42.170  1.00  0.00           H
ATOM   1621  CG  LEU A 104      43.980  53.220  41.630  1.00  0.00           C
ATOM   1622  HG  LEU A 104      42.900  53.320  41.400  1.00  0.00           H
ATOM   1623  CD1 LEU A 104      44.650  53.370  40.250  1.00  0.00           C
ATOM   1624 HD11 LEU A 104      44.480  54.400  39.880  1.00  0.00           H
ATOM   1625 HD12 LEU A 104      44.150  52.700  39.510  1.00  0.00           H
ATOM   1626 HD13 LEU A 104      45.740  53.250  40.190  1.00  0.00           H
ATOM   1627  CD2 LEU A 104      44.070  51.800  42.200  1.00  0.00           C
ATOM   1628 HD21 LEU A 104      43.750  51.070  41.430  1.00  0.00           H
ATOM   1629 HD22 LEU A 104      43.470  51.700  43.130  1.00  0.00           H
ATOM   1630 HD23 LEU A 104      45.110  51.460  42.420  1.00  0.00           H
ATOM   1631  C   LEU A 104      44.150  55.410  45.130  1.00  0.00           C
ATOM   1632  O   LEU A 104      45.210  55.190  45.750  1.00  0.00           O
ATOM   1633  N   PHE A 105      43.430  56.530  45.250  1.00  0.00           N
ATOM   1634  HN  PHE A 105      42.700  56.630  44.600  1.00  0.00           H
ATOM   1635  CA  PHE A 105      43.660  57.540  46.200  1.00  0.00           C
ATOM   1636  HA  PHE A 105      44.700  57.830  46.110  1.00  0.00           H
ATOM   1637  CB  PHE A 105      42.780  58.820  45.900  1.00  0.00           C
ATOM   1638  HB1 PHE A 105      41.780  58.460  45.600  1.00  0.00           H
ATOM   1639  HB2 PHE A 105      43.110  59.370  44.990  1.00  0.00           H
ATOM   1640  CG  PHE A 105      42.460  59.760  47.050  1.00  0.00           C
ATOM   1641  CD1 PHE A 105      43.340  60.840  47.240  1.00  0.00           C
ATOM   1642  HD1 PHE A 105      44.300  60.920  46.780  1.00  0.00           H
ATOM   1643  CE1 PHE A 105      43.090  61.960  48.090  1.00  0.00           C
ATOM   1644  HE1 PHE A 105      43.780  62.770  48.250  1.00  0.00           H
ATOM   1645  CZ  PHE A 105      41.790  61.940  48.770  1.00  0.00           C
ATOM   1646  HZ  PHE A 105      41.570  62.700  49.490  1.00  0.00           H
ATOM   1647  CD2 PHE A 105      41.200  59.830  47.700  1.00  0.00           C
ATOM   1648  HD2 PHE A 105      40.500  59.050  47.420  1.00  0.00           H
ATOM   1649  CE2 PHE A 105      40.910  60.870  48.590  1.00  0.00           C
ATOM   1650  HE2 PHE A 105      40.000  60.840  49.150  1.00  0.00           H
ATOM   1651  C   PHE A 105      43.470  57.000  47.650  1.00  0.00           C
ATOM   1652  O   PHE A 105      44.370  57.120  48.470  1.00  0.00           O
ATOM   1653  N   MET A 106      42.320  56.380  47.900  1.00  0.00           N
ATOM   1654  HN  MET A 106      41.590  56.270  47.230  1.00  0.00           H
ATOM   1655  CA  MET A 106      42.080  55.880  49.270  1.00  0.00           C
ATOM   1656  HA  MET A 106      42.100  56.710  49.950  1.00  0.00           H
ATOM   1657  CB  MET A 106      40.670  55.350  49.230  1.00  0.00           C
ATOM   1658  HB1 MET A 106      40.520  54.930  50.240  1.00  0.00           H
ATOM   1659  HB2 MET A 106      40.460  54.570  48.470  1.00  0.00           H
ATOM   1660  CG  MET A 106      39.540  56.420  49.160  1.00  0.00           C
ATOM   1661  HG1 MET A 106      38.610  55.830  49.000  1.00  0.00           H
ATOM   1662  HG2 MET A 106      39.810  57.100  48.320  1.00  0.00           H
ATOM   1663  SD  MET A 106      39.400  57.400  50.690  1.00  0.00           S
ATOM   1664  CE  MET A 106      38.020  58.440  50.170  1.00  0.00           C
ATOM   1665  HE1 MET A 106      37.080  57.850  50.260  1.00  0.00           H
ATOM   1666  HE2 MET A 106      38.160  58.640  49.090  1.00  0.00           H
ATOM   1667  HE3 MET A 106      37.950  59.410  50.720  1.00  0.00           H
ATOM   1668  C   MET A 106      43.070  54.740  49.700  1.00  0.00           C
ATOM   1669  O   MET A 106      43.660  54.700  50.810  1.00  0.00           O
ATOM   1670  N   LEU A 107      43.330  53.720  48.770  1.00  0.00           N
ATOM   1671  HN  LEU A 107      42.800  53.740  47.930  1.00  0.00           H
ATOM   1672  CA  LEU A 107      44.330  52.650  48.810  1.00  0.00           C
ATOM   1673  HA  LEU A 107      44.050  51.990  49.620  1.00  0.00           H
ATOM   1674  CB  LEU A 107      44.300  51.820  47.520  1.00  0.00           C
ATOM   1675  HB1 LEU A 107      44.700  52.400  46.670  1.00  0.00           H
ATOM   1676  HB2 LEU A 107      43.260  51.520  47.270  1.00  0.00           H
ATOM   1677  CG  LEU A 107      44.950  50.470  47.610  1.00  0.00           C
ATOM   1678  HG  LEU A 107      46.010  50.610  47.910  1.00  0.00           H
ATOM   1679  CD1 LEU A 107      44.290  49.460  48.530  1.00  0.00           C
ATOM   1680 HD11 LEU A 107      43.350  49.130  48.030  1.00  0.00           H
ATOM   1681 HD12 LEU A 107      44.080  49.910  49.520  1.00  0.00           H
ATOM   1682 HD13 LEU A 107      44.890  48.530  48.680  1.00  0.00           H
ATOM   1683  CD2 LEU A 107      45.100  49.970  46.160  1.00  0.00           C
ATOM   1684 HD21 LEU A 107      44.160  49.510  45.780  1.00  0.00           H
ATOM   1685 HD22 LEU A 107      45.760  49.080  46.190  1.00  0.00           H
ATOM   1686 HD23 LEU A 107      45.380  50.720  45.400  1.00  0.00           H
ATOM   1687  C   LEU A 107      45.740  53.250  49.150  1.00  0.00           C
ATOM   1688  O   LEU A 107      46.360  52.750  50.080  1.00  0.00           O
ATOM   1689  N   ALA A 108      46.150  54.270  48.440  1.00  0.00           N
ATOM   1690  HN  ALA A 108      45.590  54.600  47.690  1.00  0.00           H
ATOM   1691  CA  ALA A 108      47.340  55.020  48.750  1.00  0.00           C
ATOM   1692  HA  ALA A 108      48.230  54.420  48.630  1.00  0.00           H
ATOM   1693  CB  ALA A 108      47.510  56.080  47.570  1.00  0.00           C
ATOM   1694  HB1 ALA A 108      46.620  56.740  47.500  1.00  0.00           H
ATOM   1695  HB2 ALA A 108      47.640  55.610  46.570  1.00  0.00           H
ATOM   1696  HB3 ALA A 108      48.400  56.710  47.770  1.00  0.00           H
ATOM   1697  C   ALA A 108      47.440  55.810  50.110  1.00  0.00           C
ATOM   1698  O   ALA A 108      48.300  55.580  50.930  1.00  0.00           O
ATOM   1699  N   MET A 109      46.630  56.850  50.270  1.00  0.00           N
ATOM   1700  HN  MET A 109      46.010  57.060  49.520  1.00  0.00           H
ATOM   1701  CA  MET A 109      46.580  57.750  51.450  1.00  0.00           C
ATOM   1702  HA  MET A 109      47.460  58.380  51.500  1.00  0.00           H
ATOM   1703  CB  MET A 109      45.410  58.720  51.170  1.00  0.00           C
ATOM   1704  HB1 MET A 109      44.580  58.050  50.850  1.00  0.00           H
ATOM   1705  HB2 MET A 109      45.620  59.380  50.290  1.00  0.00           H
ATOM   1706  CG  MET A 109      44.900  59.480  52.390  1.00  0.00           C
ATOM   1707  HG1 MET A 109      45.780  59.920  52.900  1.00  0.00           H
ATOM   1708  HG2 MET A 109      44.330  58.740  52.980  1.00  0.00           H
ATOM   1709  SD  MET A 109      43.670  60.690  51.840  1.00  0.00           S
ATOM   1710  CE  MET A 109      42.180  59.630  52.180  1.00  0.00           C
ATOM   1711  HE1 MET A 109      42.380  58.540  52.080  1.00  0.00           H
ATOM   1712  HE2 MET A 109      41.280  59.850  51.570  1.00  0.00           H
ATOM   1713  HE3 MET A 109      41.810  59.880  53.200  1.00  0.00           H
ATOM   1714  C   MET A 109      46.340  57.130  52.770  1.00  0.00           C
ATOM   1715  O   MET A 109      47.080  57.420  53.740  1.00  0.00           O
ATOM   1716  N   ASN A 110      45.420  56.170  52.810  1.00  0.00           N
ATOM   1717  HN  ASN A 110      44.960  55.900  51.960  1.00  0.00           H
ATOM   1718  CA  ASN A 110      45.130  55.340  53.990  1.00  0.00           C
ATOM   1719  HA  ASN A 110      45.080  56.030  54.820  1.00  0.00           H
ATOM   1720  CB  ASN A 110      43.800  54.630  53.990  1.00  0.00           C
ATOM   1721  HB1 ASN A 110      43.590  54.040  54.910  1.00  0.00           H
ATOM   1722  HB2 ASN A 110      43.940  53.970  53.110  1.00  0.00           H
ATOM   1723  CG  ASN A 110      42.710  55.670  53.800  1.00  0.00           C
ATOM   1724  OD1 ASN A 110      42.550  56.770  54.320  1.00  0.00           O
ATOM   1725  ND2 ASN A 110      41.750  55.270  52.910  1.00  0.00           N
ATOM   1726 HD21 ASN A 110      41.800  54.490  52.290  1.00  0.00           H
ATOM   1727 HD22 ASN A 110      40.930  55.850  52.930  1.00  0.00           H
ATOM   1728  C   ASN A 110      46.270  54.450  54.460  1.00  0.00           C
ATOM   1729  O   ASN A 110      46.610  54.260  55.660  1.00  0.00           O
ATOM   1730  N   ARG A 111      47.040  53.870  53.500  1.00  0.00           N
ATOM   1731  HN  ARG A 111      46.960  54.110  52.530  1.00  0.00           H
ATOM   1732  CA  ARG A 111      48.270  53.230  53.830  1.00  0.00           C
ATOM   1733  HA  ARG A 111      48.070  52.520  54.630  1.00  0.00           H
ATOM   1734  CB  ARG A 111      48.710  52.370  52.660  1.00  0.00           C
ATOM   1735  HB1 ARG A 111      48.560  52.960  51.740  1.00  0.00           H
ATOM   1736  HB2 ARG A 111      47.990  51.540  52.500  1.00  0.00           H
ATOM   1737  CG  ARG A 111      50.150  51.800  52.810  1.00  0.00           C
ATOM   1738  HG1 ARG A 111      50.080  50.760  52.410  1.00  0.00           H
ATOM   1739  HG2 ARG A 111      50.430  51.830  53.890  1.00  0.00           H
ATOM   1740  CD  ARG A 111      51.170  52.640  51.950  1.00  0.00           C
ATOM   1741  HD1 ARG A 111      51.560  53.450  52.600  1.00  0.00           H
ATOM   1742  HD2 ARG A 111      50.660  52.940  51.000  1.00  0.00           H
ATOM   1743  NE  ARG A 111      52.390  51.760  51.630  1.00  0.00           N
ATOM   1744  HE  ARG A 111      52.280  50.760  51.740  1.00  0.00           H
ATOM   1745  CZ  ARG A 111      53.460  52.140  50.920  1.00  0.00           C
ATOM   1746  NH1 ARG A 111      53.840  53.350  50.570  1.00  0.00           N
ATOM   1747 HH11 ARG A 111      53.380  54.170  50.920  1.00  0.00           H
ATOM   1748 HH12 ARG A 111      54.760  53.390  50.180  1.00  0.00           H
ATOM   1749  NH2 ARG A 111      54.350  51.220  50.600  1.00  0.00           N
ATOM   1750 HH21 ARG A 111      54.270  50.230  50.740  1.00  0.00           H
ATOM   1751 HH22 ARG A 111      55.240  51.460  50.190  1.00  0.00           H
ATOM   1752  C   ARG A 111      49.360  54.050  54.400  1.00  0.00           C
ATOM   1753  O   ARG A 111      50.130  53.810  55.330  1.00  0.00           O
ATOM   1754  N   GLN A 112      49.540  55.300  53.800  1.00  0.00           N
ATOM   1755  HN  GLN A 112      48.930  55.600  53.060  1.00  0.00           H
ATOM   1756  CA  GLN A 112      50.530  56.280  54.350  1.00  0.00           C
ATOM   1757  HA  GLN A 112      51.520  55.840  54.430  1.00  0.00           H
ATOM   1758  CB  GLN A 112      50.550  57.520  53.380  1.00  0.00           C
ATOM   1759  HB1 GLN A 112      51.140  58.330  53.860  1.00  0.00           H
ATOM   1760  HB2 GLN A 112      49.490  57.860  53.380  1.00  0.00           H
ATOM   1761  CG  GLN A 112      51.220  57.290  52.010  1.00  0.00           C
ATOM   1762  HG1 GLN A 112      51.250  58.200  51.380  1.00  0.00           H
ATOM   1763  HG2 GLN A 112      50.610  56.580  51.390  1.00  0.00           H
ATOM   1764  CD  GLN A 112      52.610  56.620  52.190  1.00  0.00           C
ATOM   1765  OE1 GLN A 112      52.900  55.490  51.800  1.00  0.00           O
ATOM   1766  NE2 GLN A 112      53.540  57.460  52.780  1.00  0.00           N
ATOM   1767 HE21 GLN A 112      54.440  57.020  52.720  1.00  0.00           H
ATOM   1768 HE22 GLN A 112      53.340  58.430  52.730  1.00  0.00           H
ATOM   1769  C   GLN A 112      50.220  56.830  55.710  1.00  0.00           C
ATOM   1770  O   GLN A 112      51.080  56.830  56.620  1.00  0.00           O
ATOM   1771  N   GLY A 113      48.970  57.230  55.970  1.00  0.00           N
ATOM   1772  HN  GLY A 113      48.310  57.200  55.230  1.00  0.00           H
ATOM   1773  CA  GLY A 113      48.380  57.730  57.190  1.00  0.00           C
ATOM   1774  HA1 GLY A 113      47.440  58.220  57.000  1.00  0.00           H
ATOM   1775  HA2 GLY A 113      49.130  58.410  57.580  1.00  0.00           H
ATOM   1776  C   GLY A 113      48.280  56.770  58.300  1.00  0.00           C
ATOM   1777  O   GLY A 113      48.430  57.170  59.440  1.00  0.00           O
ATOM   1778  N   SER A 114      48.040  55.470  57.960  1.00  0.00           N
ATOM   1779  HN  SER A 114      47.860  55.280  57.010  1.00  0.00           H
ATOM   1780  CA  SER A 114      48.220  54.420  58.980  1.00  0.00           C
ATOM   1781  HA  SER A 114      47.530  54.670  59.780  1.00  0.00           H
ATOM   1782  CB  SER A 114      47.670  53.150  58.280  1.00  0.00           C
ATOM   1783  HB1 SER A 114      48.220  53.080  57.310  1.00  0.00           H
ATOM   1784  HB2 SER A 114      46.580  53.280  58.140  1.00  0.00           H
ATOM   1785  OG  SER A 114      47.860  51.970  59.000  1.00  0.00           O
ATOM   1786  HG1 SER A 114      47.000  51.770  59.360  1.00  0.00           H
ATOM   1787  C   SER A 114      49.590  54.310  59.680  1.00  0.00           C
ATOM   1788  O   SER A 114      49.570  54.130  60.870  1.00  0.00           O
ATOM   1789  N   ILE A 115      50.740  54.430  58.960  1.00  0.00           N
ATOM   1790  HN  ILE A 115      50.770  54.480  57.960  1.00  0.00           H
ATOM   1791  CA  ILE A 115      52.030  54.550  59.560  1.00  0.00           C
ATOM   1792  HA  ILE A 115      52.110  53.760  60.280  1.00  0.00           H
ATOM   1793  CB  ILE A 115      53.120  54.510  58.490  1.00  0.00           C
ATOM   1794  HB  ILE A 115      52.650  54.930  57.570  1.00  0.00           H
ATOM   1795  CG2 ILE A 115      54.440  55.420  58.730  1.00  0.00           C
ATOM   1796 HG21 ILE A 115      54.910  55.210  59.710  1.00  0.00           H
ATOM   1797 HG22 ILE A 115      54.290  56.520  58.730  1.00  0.00           H
ATOM   1798 HG23 ILE A 115      55.210  55.320  57.920  1.00  0.00           H
ATOM   1799  CG1 ILE A 115      53.590  53.040  58.080  1.00  0.00           C
ATOM   1800 HG11 ILE A 115      54.370  53.140  57.290  1.00  0.00           H
ATOM   1801 HG12 ILE A 115      52.690  52.760  57.500  1.00  0.00           H
ATOM   1802  CD  ILE A 115      54.090  52.120  59.240  1.00  0.00           C
ATOM   1803  HD1 ILE A 115      53.410  52.230  60.110  1.00  0.00           H
ATOM   1804  HD2 ILE A 115      55.130  52.420  59.480  1.00  0.00           H
ATOM   1805  HD3 ILE A 115      54.050  51.040  58.970  1.00  0.00           H
ATOM   1806  C   ILE A 115      52.170  55.910  60.200  1.00  0.00           C
ATOM   1807  O   ILE A 115      52.580  56.080  61.370  1.00  0.00           O
ATOM   1808  N   ILE A 116      51.800  56.990  59.500  1.00  0.00           N
ATOM   1809  HN  ILE A 116      51.580  56.900  58.520  1.00  0.00           H
ATOM   1810  CA  ILE A 116      51.910  58.300  60.030  1.00  0.00           C
ATOM   1811  HA  ILE A 116      52.930  58.590  60.220  1.00  0.00           H
ATOM   1812  CB  ILE A 116      51.610  59.370  59.020  1.00  0.00           C
ATOM   1813  HB  ILE A 116      50.770  59.000  58.390  1.00  0.00           H
ATOM   1814  CG2 ILE A 116      51.360  60.810  59.430  1.00  0.00           C
ATOM   1815 HG21 ILE A 116      50.380  60.840  59.950  1.00  0.00           H
ATOM   1816 HG22 ILE A 116      51.240  61.440  58.520  1.00  0.00           H
ATOM   1817 HG23 ILE A 116      52.120  61.120  60.200  1.00  0.00           H
ATOM   1818  CG1 ILE A 116      52.910  59.360  58.200  1.00  0.00           C
ATOM   1819 HG11 ILE A 116      53.210  58.290  58.080  1.00  0.00           H
ATOM   1820 HG12 ILE A 116      53.570  59.960  58.840  1.00  0.00           H
ATOM   1821  CD  ILE A 116      52.710  59.870  56.750  1.00  0.00           C
ATOM   1822  HD1 ILE A 116      53.590  59.640  56.120  1.00  0.00           H
ATOM   1823  HD2 ILE A 116      52.500  60.970  56.740  1.00  0.00           H
ATOM   1824  HD3 ILE A 116      51.890  59.350  56.190  1.00  0.00           H
ATOM   1825  C   ILE A 116      51.220  58.710  61.380  1.00  0.00           C
ATOM   1826  O   ILE A 116      51.950  59.310  62.230  1.00  0.00           O
ATOM   1827  N   PHE A 117      49.960  58.290  61.660  1.00  0.00           N
ATOM   1828  HN  PHE A 117      49.460  57.800  60.950  1.00  0.00           H
ATOM   1829  CA  PHE A 117      49.370  58.340  62.990  1.00  0.00           C
ATOM   1830  HA  PHE A 117      49.650  59.330  63.310  1.00  0.00           H
ATOM   1831  CB  PHE A 117      47.860  58.040  62.880  1.00  0.00           C
ATOM   1832  HB1 PHE A 117      47.370  57.570  63.760  1.00  0.00           H
ATOM   1833  HB2 PHE A 117      47.620  57.450  61.970  1.00  0.00           H
ATOM   1834  CG  PHE A 117      47.130  59.360  62.680  1.00  0.00           C
ATOM   1835  CD1 PHE A 117      46.850  60.230  63.730  1.00  0.00           C
ATOM   1836  HD1 PHE A 117      47.110  59.940  64.730  1.00  0.00           H
ATOM   1837  CE1 PHE A 117      46.220  61.420  63.520  1.00  0.00           C
ATOM   1838  HE1 PHE A 117      46.230  62.150  64.300  1.00  0.00           H
ATOM   1839  CZ  PHE A 117      45.790  61.840  62.250  1.00  0.00           C
ATOM   1840  HZ  PHE A 117      45.350  62.800  62.020  1.00  0.00           H
ATOM   1841  CD2 PHE A 117      46.700  59.750  61.370  1.00  0.00           C
ATOM   1842  HD2 PHE A 117      46.930  59.120  60.520  1.00  0.00           H
ATOM   1843  CE2 PHE A 117      46.090  60.980  61.150  1.00  0.00           C
ATOM   1844  HE2 PHE A 117      45.810  61.300  60.160  1.00  0.00           H
ATOM   1845  C   PHE A 117      50.130  57.440  63.990  1.00  0.00           C
ATOM   1846  O   PHE A 117      50.410  57.800  65.130  1.00  0.00           O
ATOM   1847  N   LEU A 118      50.410  56.170  63.630  1.00  0.00           N
ATOM   1848  HN  LEU A 118      50.110  55.850  62.740  1.00  0.00           H
ATOM   1849  CA  LEU A 118      51.050  55.220  64.440  1.00  0.00           C
ATOM   1850  HA  LEU A 118      50.390  55.130  65.280  1.00  0.00           H
ATOM   1851  CB  LEU A 118      51.060  53.910  63.680  1.00  0.00           C
ATOM   1852  HB1 LEU A 118      51.640  53.900  62.730  1.00  0.00           H
ATOM   1853  HB2 LEU A 118      50.000  53.660  63.470  1.00  0.00           H
ATOM   1854  CG  LEU A 118      51.740  52.750  64.400  1.00  0.00           C
ATOM   1855  HG  LEU A 118      52.750  53.030  64.730  1.00  0.00           H
ATOM   1856  CD1 LEU A 118      51.060  52.360  65.750  1.00  0.00           C
ATOM   1857 HD11 LEU A 118      51.030  53.260  66.410  1.00  0.00           H
ATOM   1858 HD12 LEU A 118      51.610  51.570  66.290  1.00  0.00           H
ATOM   1859 HD13 LEU A 118      50.050  52.000  65.430  1.00  0.00           H
ATOM   1860  CD2 LEU A 118      51.850  51.510  63.640  1.00  0.00           C
ATOM   1861 HD21 LEU A 118      52.340  51.620  62.640  1.00  0.00           H
ATOM   1862 HD22 LEU A 118      50.830  51.120  63.480  1.00  0.00           H
ATOM   1863 HD23 LEU A 118      52.560  50.780  64.100  1.00  0.00           H
ATOM   1864  C   LEU A 118      52.450  55.660  64.970  1.00  0.00           C
ATOM   1865  O   LEU A 118      52.780  55.410  66.150  1.00  0.00           O
ATOM   1866  N   THR A 119      53.200  56.380  64.060  1.00  0.00           N
ATOM   1867  HN  THR A 119      52.770  56.400  63.160  1.00  0.00           H
ATOM   1868  CA  THR A 119      54.470  57.080  64.320  1.00  0.00           C
ATOM   1869  HA  THR A 119      55.230  56.320  64.400  1.00  0.00           H
ATOM   1870  CB  THR A 119      54.980  58.110  63.280  1.00  0.00           C
ATOM   1871  HB  THR A 119      54.510  59.120  63.320  1.00  0.00           H
ATOM   1872  OG1 THR A 119      54.880  57.600  61.980  1.00  0.00           O
ATOM   1873  HG1 THR A 119      53.980  57.280  61.900  1.00  0.00           H
ATOM   1874  CG2 THR A 119      56.540  58.400  63.480  1.00  0.00           C
ATOM   1875 HG21 THR A 119      56.880  58.980  62.590  1.00  0.00           H
ATOM   1876 HG22 THR A 119      57.060  57.430  63.350  1.00  0.00           H
ATOM   1877 HG23 THR A 119      56.750  58.920  64.430  1.00  0.00           H
ATOM   1878  C   THR A 119      54.410  57.890  65.630  1.00  0.00           C
ATOM   1879  O   THR A 119      55.300  57.790  66.480  1.00  0.00           O
ATOM   1880  N   VAL A 120      53.350  58.730  65.840  1.00  0.00           N
ATOM   1881  HN  VAL A 120      52.520  58.790  65.290  1.00  0.00           H
ATOM   1882  CA  VAL A 120      53.120  59.640  66.990  1.00  0.00           C
ATOM   1883  HA  VAL A 120      54.070  60.110  67.250  1.00  0.00           H
ATOM   1884  CB  VAL A 120      52.040  60.680  66.670  1.00  0.00           C
ATOM   1885  HB  VAL A 120      51.090  60.120  66.540  1.00  0.00           H
ATOM   1886  CG1 VAL A 120      51.940  61.650  67.890  1.00  0.00           C
ATOM   1887 HG11 VAL A 120      52.940  62.140  67.930  1.00  0.00           H
ATOM   1888 HG12 VAL A 120      51.740  61.020  68.800  1.00  0.00           H
ATOM   1889 HG13 VAL A 120      51.220  62.470  67.720  1.00  0.00           H
ATOM   1890  CG2 VAL A 120      52.430  61.540  65.430  1.00  0.00           C
ATOM   1891 HG21 VAL A 120      51.670  62.330  65.200  1.00  0.00           H
ATOM   1892 HG22 VAL A 120      52.540  60.910  64.520  1.00  0.00           H
ATOM   1893 HG23 VAL A 120      53.400  61.930  65.770  1.00  0.00           H
ATOM   1894  C   VAL A 120      52.730  58.810  68.220  1.00  0.00           C
ATOM   1895  O   VAL A 120      53.240  59.040  69.290  1.00  0.00           O
ATOM   1896  N   VAL A 121      51.930  57.810  68.030  1.00  0.00           N
ATOM   1897  HN  VAL A 121      51.710  57.710  67.070  1.00  0.00           H
ATOM   1898  CA  VAL A 121      51.410  56.860  68.970  1.00  0.00           C
ATOM   1899  HA  VAL A 121      51.000  57.310  69.870  1.00  0.00           H
ATOM   1900  CB  VAL A 121      50.240  56.070  68.470  1.00  0.00           C
ATOM   1901  HB  VAL A 121      50.420  55.940  67.380  1.00  0.00           H
ATOM   1902  CG1 VAL A 121      49.930  54.730  69.160  1.00  0.00           C
ATOM   1903 HG11 VAL A 121      49.790  54.920  70.250  1.00  0.00           H
ATOM   1904 HG12 VAL A 121      50.820  54.070  69.080  1.00  0.00           H
ATOM   1905 HG13 VAL A 121      49.030  54.300  68.650  1.00  0.00           H
ATOM   1906  CG2 VAL A 121      49.000  56.960  68.520  1.00  0.00           C
ATOM   1907 HG21 VAL A 121      48.070  56.440  68.190  1.00  0.00           H
ATOM   1908 HG22 VAL A 121      49.220  57.850  67.880  1.00  0.00           H
ATOM   1909 HG23 VAL A 121      48.790  57.310  69.560  1.00  0.00           H
ATOM   1910  C   VAL A 121      52.580  56.010  69.570  1.00  0.00           C
ATOM   1911  O   VAL A 121      52.640  55.730  70.770  1.00  0.00           O
ATOM   1912  N   ALA A 122      53.510  55.530  68.720  1.00  0.00           N
ATOM   1913  HN  ALA A 122      53.440  55.710  67.750  1.00  0.00           H
ATOM   1914  CA  ALA A 122      54.650  54.780  69.110  1.00  0.00           C
ATOM   1915  HA  ALA A 122      54.220  54.040  69.750  1.00  0.00           H
ATOM   1916  CB  ALA A 122      55.210  53.970  67.970  1.00  0.00           C
ATOM   1917  HB1 ALA A 122      54.380  53.330  67.580  1.00  0.00           H
ATOM   1918  HB2 ALA A 122      55.950  53.210  68.270  1.00  0.00           H
ATOM   1919  HB3 ALA A 122      55.660  54.580  67.150  1.00  0.00           H
ATOM   1920  C   ALA A 122      55.790  55.400  69.990  1.00  0.00           C
ATOM   1921  O   ALA A 122      56.280  54.820  70.930  1.00  0.00           O
ATOM   1922  N   VAL A 123      56.130  56.690  69.720  1.00  0.00           N
ATOM   1923  HN  VAL A 123      55.680  57.200  69.000  1.00  0.00           H
ATOM   1924  CA  VAL A 123      57.130  57.430  70.530  1.00  0.00           C
ATOM   1925  HA  VAL A 123      58.040  56.860  70.700  1.00  0.00           H
ATOM   1926  CB  VAL A 123      57.500  58.720  69.790  1.00  0.00           C
ATOM   1927  HB  VAL A 123      56.580  59.340  69.680  1.00  0.00           H
ATOM   1928  CG1 VAL A 123      58.450  59.520  70.780  1.00  0.00           C
ATOM   1929 HG11 VAL A 123      58.970  60.340  70.240  1.00  0.00           H
ATOM   1930 HG12 VAL A 123      59.240  58.840  71.180  1.00  0.00           H
ATOM   1931 HG13 VAL A 123      57.970  60.000  71.670  1.00  0.00           H
ATOM   1932  CG2 VAL A 123      58.140  58.440  68.450  1.00  0.00           C
ATOM   1933 HG21 VAL A 123      57.370  58.280  67.660  1.00  0.00           H
ATOM   1934 HG22 VAL A 123      58.940  57.680  68.520  1.00  0.00           H
ATOM   1935 HG23 VAL A 123      58.600  59.410  68.180  1.00  0.00           H
ATOM   1936  C   VAL A 123      56.510  57.850  71.880  1.00  0.00           C
ATOM   1937  O   VAL A 123      57.100  57.680  72.960  1.00  0.00           O
ATOM   1938  N   ASP A 124      55.190  58.190  71.780  1.00  0.00           N
ATOM   1939  HN  ASP A 124      54.610  58.130  70.960  1.00  0.00           H
ATOM   1940  CA  ASP A 124      54.300  58.360  72.950  1.00  0.00           C
ATOM   1941  HA  ASP A 124      54.750  59.160  73.520  1.00  0.00           H
ATOM   1942  CB  ASP A 124      52.900  58.900  72.460  1.00  0.00           C
ATOM   1943  HB1 ASP A 124      52.660  58.300  71.560  1.00  0.00           H
ATOM   1944  HB2 ASP A 124      52.950  59.900  71.980  1.00  0.00           H
ATOM   1945  CG  ASP A 124      51.710  58.740  73.360  1.00  0.00           C
ATOM   1946  OD1 ASP A 124      51.640  59.440  74.390  1.00  0.00           O
ATOM   1947  OD2 ASP A 124      50.890  57.820  73.150  1.00  0.00           O
ATOM   1948  C   ASP A 124      54.140  57.080  73.800  1.00  0.00           C
ATOM   1949  O   ASP A 124      54.230  57.090  75.000  1.00  0.00           O
ATOM   1950  N   ARG A 125      54.010  55.850  73.180  1.00  0.00           N
ATOM   1951  HN  ARG A 125      53.880  55.920  72.190  1.00  0.00           H
ATOM   1952  CA  ARG A 125      54.020  54.550  73.850  1.00  0.00           C
ATOM   1953  HA  ARG A 125      53.190  54.510  74.540  1.00  0.00           H
ATOM   1954  CB  ARG A 125      53.900  53.530  72.740  1.00  0.00           C
ATOM   1955  HB1 ARG A 125      54.870  53.500  72.200  1.00  0.00           H
ATOM   1956  HB2 ARG A 125      53.110  53.890  72.050  1.00  0.00           H
ATOM   1957  CG  ARG A 125      53.660  52.070  73.150  1.00  0.00           C
ATOM   1958  HG1 ARG A 125      54.380  51.730  73.920  1.00  0.00           H
ATOM   1959  HG2 ARG A 125      53.740  51.390  72.270  1.00  0.00           H
ATOM   1960  CD  ARG A 125      52.290  51.870  73.870  1.00  0.00           C
ATOM   1961  HD1 ARG A 125      51.440  52.250  73.270  1.00  0.00           H
ATOM   1962  HD2 ARG A 125      52.160  52.390  74.830  1.00  0.00           H
ATOM   1963  NE  ARG A 125      52.040  50.440  74.050  1.00  0.00           N
ATOM   1964  HE  ARG A 125      52.790  49.780  73.900  1.00  0.00           H
ATOM   1965  CZ  ARG A 125      50.860  49.880  74.190  1.00  0.00           C
ATOM   1966  NH1 ARG A 125      49.750  50.530  74.280  1.00  0.00           N
ATOM   1967 HH11 ARG A 125      49.710  51.520  74.410  1.00  0.00           H
ATOM   1968 HH12 ARG A 125      49.000  49.910  74.540  1.00  0.00           H
ATOM   1969  NH2 ARG A 125      50.690  48.580  74.000  1.00  0.00           N
ATOM   1970 HH21 ARG A 125      51.450  47.950  73.940  1.00  0.00           H
ATOM   1971 HH22 ARG A 125      49.760  48.210  74.080  1.00  0.00           H
ATOM   1972  C   ARG A 125      55.310  54.340  74.620  1.00  0.00           C
ATOM   1973  O   ARG A 125      55.280  53.910  75.760  1.00  0.00           O
ATOM   1974  N   TYR A 126      56.460  54.610  73.960  1.00  0.00           N
ATOM   1975  HN  TYR A 126      56.300  54.930  73.030  1.00  0.00           H
ATOM   1976  CA  TYR A 126      57.740  54.590  74.550  1.00  0.00           C
ATOM   1977  HA  TYR A 126      57.980  53.580  74.850  1.00  0.00           H
ATOM   1978  CB  TYR A 126      58.850  54.970  73.470  1.00  0.00           C
ATOM   1979  HB1 TYR A 126      58.770  55.870  72.820  1.00  0.00           H
ATOM   1980  HB2 TYR A 126      58.910  54.160  72.710  1.00  0.00           H
ATOM   1981  CG  TYR A 126      60.220  54.960  74.100  1.00  0.00           C
ATOM   1982  CD1 TYR A 126      60.810  53.870  74.730  1.00  0.00           C
ATOM   1983  HD1 TYR A 126      60.340  52.910  74.720  1.00  0.00           H
ATOM   1984  CE1 TYR A 126      62.120  53.910  75.320  1.00  0.00           C
ATOM   1985  HE1 TYR A 126      62.480  53.000  75.780  1.00  0.00           H
ATOM   1986  CZ  TYR A 126      62.850  55.110  75.280  1.00  0.00           C
ATOM   1987  OH  TYR A 126      64.150  55.120  76.010  1.00  0.00           O
ATOM   1988  HH  TYR A 126      64.550  55.990  75.980  1.00  0.00           H
ATOM   1989  CD2 TYR A 126      61.010  56.140  74.090  1.00  0.00           C
ATOM   1990  HD2 TYR A 126      60.600  57.080  73.710  1.00  0.00           H
ATOM   1991  CE2 TYR A 126      62.310  56.220  74.660  1.00  0.00           C
ATOM   1992  HE2 TYR A 126      62.620  57.250  74.730  1.00  0.00           H
ATOM   1993  C   TYR A 126      57.900  55.550  75.760  1.00  0.00           C
ATOM   1994  O   TYR A 126      58.340  55.090  76.820  1.00  0.00           O
ATOM   1995  N   PHE A 127      57.470  56.840  75.660  1.00  0.00           N
ATOM   1996  HN  PHE A 127      57.270  57.170  74.730  1.00  0.00           H
ATOM   1997  CA  PHE A 127      57.450  57.830  76.660  1.00  0.00           C
ATOM   1998  HA  PHE A 127      58.410  57.920  77.140  1.00  0.00           H
ATOM   1999  CB  PHE A 127      57.060  59.200  76.010  1.00  0.00           C
ATOM   2000  HB1 PHE A 127      56.510  59.830  76.750  1.00  0.00           H
ATOM   2001  HB2 PHE A 127      56.370  59.000  75.160  1.00  0.00           H
ATOM   2002  CG  PHE A 127      58.180  60.010  75.400  1.00  0.00           C
ATOM   2003  CD1 PHE A 127      59.400  59.460  75.070  1.00  0.00           C
ATOM   2004  HD1 PHE A 127      59.690  58.470  75.390  1.00  0.00           H
ATOM   2005  CE1 PHE A 127      60.370  60.260  74.470  1.00  0.00           C
ATOM   2006  HE1 PHE A 127      61.300  59.880  74.100  1.00  0.00           H
ATOM   2007  CZ  PHE A 127      60.040  61.630  74.230  1.00  0.00           C
ATOM   2008  HZ  PHE A 127      60.790  62.230  73.710  1.00  0.00           H
ATOM   2009  CD2 PHE A 127      57.900  61.390  75.170  1.00  0.00           C
ATOM   2010  HD2 PHE A 127      56.930  61.840  75.290  1.00  0.00           H
ATOM   2011  CE2 PHE A 127      58.850  62.180  74.560  1.00  0.00           C
ATOM   2012  HE2 PHE A 127      58.640  63.220  74.690  1.00  0.00           H
ATOM   2013  C   PHE A 127      56.530  57.490  77.820  1.00  0.00           C
ATOM   2014  O   PHE A 127      56.860  57.700  78.930  1.00  0.00           O
ATOM   2015  N   ARG A 128      55.400  56.810  77.580  1.00  0.00           N
ATOM   2016  HN  ARG A 128      55.230  56.670  76.610  1.00  0.00           H
ATOM   2017  CA  ARG A 128      54.610  56.140  78.580  1.00  0.00           C
ATOM   2018  HA  ARG A 128      54.390  56.880  79.340  1.00  0.00           H
ATOM   2019  CB  ARG A 128      53.270  55.730  78.000  1.00  0.00           C
ATOM   2020  HB1 ARG A 128      52.780  55.050  78.740  1.00  0.00           H
ATOM   2021  HB2 ARG A 128      53.470  55.110  77.090  1.00  0.00           H
ATOM   2022  CG  ARG A 128      52.330  56.880  77.770  1.00  0.00           C
ATOM   2023  HG1 ARG A 128      52.870  57.850  77.660  1.00  0.00           H
ATOM   2024  HG2 ARG A 128      51.810  57.010  78.740  1.00  0.00           H
ATOM   2025  CD  ARG A 128      51.250  56.590  76.630  1.00  0.00           C
ATOM   2026  HD1 ARG A 128      50.610  55.770  77.020  1.00  0.00           H
ATOM   2027  HD2 ARG A 128      51.830  56.330  75.720  1.00  0.00           H
ATOM   2028  NE  ARG A 128      50.480  57.840  76.270  1.00  0.00           N
ATOM   2029  HE  ARG A 128      50.840  58.350  75.480  1.00  0.00           H
ATOM   2030  CZ  ARG A 128      49.300  58.210  76.760  1.00  0.00           C
ATOM   2031  NH1 ARG A 128      48.720  57.680  77.810  1.00  0.00           N
ATOM   2032 HH11 ARG A 128      49.310  57.110  78.390  1.00  0.00           H
ATOM   2033 HH12 ARG A 128      47.960  58.120  78.290  1.00  0.00           H
ATOM   2034  NH2 ARG A 128      48.730  59.280  76.330  1.00  0.00           N
ATOM   2035 HH21 ARG A 128      49.420  59.950  76.050  1.00  0.00           H
ATOM   2036 HH22 ARG A 128      48.140  59.740  77.010  1.00  0.00           H
ATOM   2037  C   ARG A 128      55.350  55.050  79.340  1.00  0.00           C
ATOM   2038  O   ARG A 128      55.320  54.970  80.530  1.00  0.00           O
ATOM   2039  N   VAL A 129      56.170  54.300  78.660  1.00  0.00           N
ATOM   2040  HN  VAL A 129      56.320  54.470  77.680  1.00  0.00           H
ATOM   2041  CA  VAL A 129      56.960  53.280  79.350  1.00  0.00           C
ATOM   2042  HA  VAL A 129      56.260  52.740  79.970  1.00  0.00           H
ATOM   2043  CB  VAL A 129      57.720  52.340  78.420  1.00  0.00           C
ATOM   2044  HB  VAL A 129      58.060  52.870  77.500  1.00  0.00           H
ATOM   2045  CG1 VAL A 129      58.760  51.380  79.060  1.00  0.00           C
ATOM   2046 HG11 VAL A 129      58.440  50.670  79.860  1.00  0.00           H
ATOM   2047 HG12 VAL A 129      59.580  51.990  79.450  1.00  0.00           H
ATOM   2048 HG13 VAL A 129      59.190  50.720  78.270  1.00  0.00           H
ATOM   2049  CG2 VAL A 129      56.670  51.340  77.750  1.00  0.00           C
ATOM   2050 HG21 VAL A 129      55.830  51.880  77.270  1.00  0.00           H
ATOM   2051 HG22 VAL A 129      56.300  50.590  78.490  1.00  0.00           H
ATOM   2052 HG23 VAL A 129      57.290  50.860  76.980  1.00  0.00           H
ATOM   2053  C   VAL A 129      58.070  54.010  80.240  1.00  0.00           C
ATOM   2054  O   VAL A 129      58.270  53.650  81.400  1.00  0.00           O
ATOM   2055  N   VAL A 130      58.660  55.050  79.660  1.00  0.00           N
ATOM   2056  HN  VAL A 130      58.370  55.350  78.750  1.00  0.00           H
ATOM   2057  CA  VAL A 130      59.480  55.970  80.420  1.00  0.00           C
ATOM   2058  HA  VAL A 130      60.330  55.400  80.760  1.00  0.00           H
ATOM   2059  CB  VAL A 130      60.200  57.000  79.590  1.00  0.00           C
ATOM   2060  HB  VAL A 130      59.350  57.560  79.120  1.00  0.00           H
ATOM   2061  CG1 VAL A 130      60.940  58.100  80.390  1.00  0.00           C
ATOM   2062 HG11 VAL A 130      60.220  58.660  81.030  1.00  0.00           H
ATOM   2063 HG12 VAL A 130      61.570  58.790  79.780  1.00  0.00           H
ATOM   2064 HG13 VAL A 130      61.680  57.690  81.120  1.00  0.00           H
ATOM   2065  CG2 VAL A 130      61.160  56.400  78.670  1.00  0.00           C
ATOM   2066 HG21 VAL A 130      60.530  55.660  78.140  1.00  0.00           H
ATOM   2067 HG22 VAL A 130      61.900  55.770  79.200  1.00  0.00           H
ATOM   2068 HG23 VAL A 130      61.570  57.060  77.870  1.00  0.00           H
ATOM   2069  C   VAL A 130      58.820  56.570  81.760  1.00  0.00           C
ATOM   2070  O   VAL A 130      59.270  56.290  82.880  1.00  0.00           O
ATOM   2071  N   HSD A 131      57.630  57.290  81.680  1.00  0.00           N
ATOM   2072  HN  HSD A 131      57.180  57.390  80.810  1.00  0.00           H
ATOM   2073  CA  HSD A 131      56.920  57.990  82.790  1.00  0.00           C
ATOM   2074  HA  HSD A 131      56.440  57.210  83.370  1.00  0.00           H
ATOM   2075  CB  HSD A 131      57.880  58.850  83.590  1.00  0.00           C
ATOM   2076  HB1 HSD A 131      58.280  59.670  82.960  1.00  0.00           H
ATOM   2077  HB2 HSD A 131      58.800  58.350  83.990  1.00  0.00           H
ATOM   2078  ND1 HSD A 131      56.860  59.050  85.890  1.00  0.00           N
ATOM   2079  HD1 HSD A 131      56.890  58.100  86.180  1.00  0.00           H
ATOM   2080  CG  HSD A 131      57.280  59.620  84.710  1.00  0.00           C
ATOM   2081  CE1 HSD A 131      56.460  60.020  86.720  1.00  0.00           C
ATOM   2082  HE1 HSD A 131      56.100  59.800  87.740  1.00  0.00           H
ATOM   2083  NE2 HSD A 131      56.620  61.210  86.180  1.00  0.00           N
ATOM   2084  CD2 HSD A 131      57.170  60.990  84.940  1.00  0.00           C
ATOM   2085  HD2 HSD A 131      57.520  61.780  84.290  1.00  0.00           H
ATOM   2086  C   HSD A 131      55.850  58.960  82.260  1.00  0.00           C
ATOM   2087  O   HSD A 131      56.260  60.010  81.720  1.00  0.00           O
ATOM   2088  N   PRO A 132      54.570  58.730  82.250  1.00  0.00           N
ATOM   2089  CD  PRO A 132      53.890  57.570  82.870  1.00  0.00           C
ATOM   2090  HD1 PRO A 132      54.060  57.540  83.970  1.00  0.00           H
ATOM   2091  HD2 PRO A 132      54.090  56.590  82.400  1.00  0.00           H
ATOM   2092  CA  PRO A 132      53.630  59.450  81.320  1.00  0.00           C
ATOM   2093  HA  PRO A 132      54.100  59.390  80.350  1.00  0.00           H
ATOM   2094  CB  PRO A 132      52.390  58.490  81.310  1.00  0.00           C
ATOM   2095  HB1 PRO A 132      52.620  57.590  80.710  1.00  0.00           H
ATOM   2096  HB2 PRO A 132      51.490  59.070  81.010  1.00  0.00           H
ATOM   2097  CG  PRO A 132      52.470  58.010  82.770  1.00  0.00           C
ATOM   2098  HG1 PRO A 132      52.280  58.870  83.450  1.00  0.00           H
ATOM   2099  HG2 PRO A 132      51.760  57.200  83.040  1.00  0.00           H
ATOM   2100  C   PRO A 132      53.250  60.930  81.560  1.00  0.00           C
ATOM   2101  O   PRO A 132      52.120  61.300  81.220  1.00  0.00           O
ATOM   2102  N   HSD A 133      54.160  61.730  82.040  1.00  0.00           N
ATOM   2103  HN  HSD A 133      55.090  61.410  82.190  1.00  0.00           H
ATOM   2104  CA  HSD A 133      53.880  63.170  82.290  1.00  0.00           C
ATOM   2105  HA  HSD A 133      52.920  63.410  81.890  1.00  0.00           H
ATOM   2106  CB  HSD A 133      54.080  63.390  83.850  1.00  0.00           C
ATOM   2107  HB1 HSD A 133      53.900  64.470  84.060  1.00  0.00           H
ATOM   2108  HB2 HSD A 133      55.070  63.000  84.200  1.00  0.00           H
ATOM   2109  ND1 HSD A 133      51.580  63.090  84.420  1.00  0.00           N
ATOM   2110  HD1 HSD A 133      51.300  63.560  83.580  1.00  0.00           H
ATOM   2111  CG  HSD A 133      52.910  62.720  84.490  1.00  0.00           C
ATOM   2112  CE1 HSD A 133      50.810  62.140  85.060  1.00  0.00           C
ATOM   2113  HE1 HSD A 133      49.730  62.160  85.220  1.00  0.00           H
ATOM   2114  NE2 HSD A 133      51.590  61.200  85.580  1.00  0.00           N
ATOM   2115  CD2 HSD A 133      52.900  61.630  85.240  1.00  0.00           C
ATOM   2116  HD2 HSD A 133      53.810  61.150  85.590  1.00  0.00           H
ATOM   2117  C   HSD A 133      54.690  64.020  81.420  1.00  0.00           C
ATOM   2118  O   HSD A 133      54.900  65.230  81.610  1.00  0.00           O
ATOM   2119  N   HSD A 134      55.180  63.440  80.310  1.00  0.00           N
ATOM   2120  HN  HSD A 134      55.140  62.450  80.140  1.00  0.00           H
ATOM   2121  CA  HSD A 134      55.690  64.260  79.180  1.00  0.00           C
ATOM   2122  HA  HSD A 134      56.400  64.990  79.550  1.00  0.00           H
ATOM   2123  CB  HSD A 134      56.380  63.390  78.150  1.00  0.00           C
ATOM   2124  HB1 HSD A 134      56.890  63.920  77.320  1.00  0.00           H
ATOM   2125  HB2 HSD A 134      55.670  62.760  77.580  1.00  0.00           H
ATOM   2126  ND1 HSD A 134      57.340  61.090  78.890  1.00  0.00           N
ATOM   2127  HD1 HSD A 134      56.510  60.530  78.810  1.00  0.00           H
ATOM   2128  CG  HSD A 134      57.390  62.450  78.770  1.00  0.00           C
ATOM   2129  CE1 HSD A 134      58.490  60.650  79.420  1.00  0.00           C
ATOM   2130  HE1 HSD A 134      58.570  59.680  79.910  1.00  0.00           H
ATOM   2131  NE2 HSD A 134      59.380  61.630  79.590  1.00  0.00           N
ATOM   2132  CD2 HSD A 134      58.640  62.800  79.250  1.00  0.00           C
ATOM   2133  HD2 HSD A 134      59.170  63.750  79.290  1.00  0.00           H
ATOM   2134  C   HSD A 134      54.630  65.070  78.520  1.00  0.00           C
ATOM   2135  O   HSD A 134      53.450  64.690  78.410  1.00  0.00           O
ATOM   2136  N   ALA A 135      55.020  66.210  78.010  1.00  0.00           N
ATOM   2137  HN  ALA A 135      55.990  66.480  78.100  1.00  0.00           H
ATOM   2138  CA  ALA A 135      54.170  67.130  77.300  1.00  0.00           C
ATOM   2139  HA  ALA A 135      53.450  67.500  78.010  1.00  0.00           H
ATOM   2140  CB  ALA A 135      55.050  68.330  76.810  1.00  0.00           C
ATOM   2141  HB1 ALA A 135      55.330  69.030  77.620  1.00  0.00           H
ATOM   2142  HB2 ALA A 135      54.510  69.040  76.140  1.00  0.00           H
ATOM   2143  HB3 ALA A 135      55.960  67.980  76.280  1.00  0.00           H
ATOM   2144  C   ALA A 135      53.470  66.530  76.080  1.00  0.00           C
ATOM   2145  O   ALA A 135      52.260  66.640  75.900  1.00  0.00           O
ATOM   2146  N   LEU A 136      54.080  65.710  75.240  1.00  0.00           N
ATOM   2147  HN  LEU A 136      55.080  65.610  75.230  1.00  0.00           H
ATOM   2148  CA  LEU A 136      53.440  64.810  74.360  1.00  0.00           C
ATOM   2149  HA  LEU A 136      52.840  65.470  73.750  1.00  0.00           H
ATOM   2150  CB  LEU A 136      54.550  64.080  73.560  1.00  0.00           C
ATOM   2151  HB1 LEU A 136      55.000  63.370  74.280  1.00  0.00           H
ATOM   2152  HB2 LEU A 136      55.270  64.900  73.370  1.00  0.00           H
ATOM   2153  CG  LEU A 136      54.190  63.230  72.320  1.00  0.00           C
ATOM   2154  HG  LEU A 136      53.500  62.410  72.620  1.00  0.00           H
ATOM   2155  CD1 LEU A 136      53.210  63.900  71.220  1.00  0.00           C
ATOM   2156 HD11 LEU A 136      53.690  64.650  70.550  1.00  0.00           H
ATOM   2157 HD12 LEU A 136      52.340  64.370  71.730  1.00  0.00           H
ATOM   2158 HD13 LEU A 136      52.830  63.160  70.480  1.00  0.00           H
ATOM   2159  CD2 LEU A 136      55.370  62.470  71.710  1.00  0.00           C
ATOM   2160 HD21 LEU A 136      55.000  61.810  70.900  1.00  0.00           H
ATOM   2161 HD22 LEU A 136      55.680  61.860  72.590  1.00  0.00           H
ATOM   2162 HD23 LEU A 136      56.250  63.110  71.500  1.00  0.00           H
ATOM   2163  C   LEU A 136      52.480  63.720  74.920  1.00  0.00           C
ATOM   2164  O   LEU A 136      51.550  63.250  74.300  1.00  0.00           O
ATOM   2165  N   ASN A 137      52.780  63.210  76.140  1.00  0.00           N
ATOM   2166  HN  ASN A 137      53.360  63.740  76.740  1.00  0.00           H
ATOM   2167  CA  ASN A 137      51.880  62.170  76.630  1.00  0.00           C
ATOM   2168  HA  ASN A 137      51.670  61.430  75.870  1.00  0.00           H
ATOM   2169  CB  ASN A 137      52.490  61.480  77.810  1.00  0.00           C
ATOM   2170  HB1 ASN A 137      51.790  60.740  78.280  1.00  0.00           H
ATOM   2171  HB2 ASN A 137      52.770  62.260  78.550  1.00  0.00           H
ATOM   2172  CG  ASN A 137      53.670  60.550  77.470  1.00  0.00           C
ATOM   2173  OD1 ASN A 137      54.590  60.530  78.290  1.00  0.00           O
ATOM   2174  ND2 ASN A 137      53.780  59.940  76.270  1.00  0.00           N
ATOM   2175 HD21 ASN A 137      54.590  59.370  76.120  1.00  0.00           H
ATOM   2176 HD22 ASN A 137      53.060  59.930  75.580  1.00  0.00           H
ATOM   2177  C   ASN A 137      50.530  62.780  77.080  1.00  0.00           C
ATOM   2178  O   ASN A 137      49.500  62.150  77.070  1.00  0.00           O
ATOM   2179  N   LYS A 138      50.560  64.080  77.590  1.00  0.00           N
ATOM   2180  HN  LYS A 138      51.410  64.590  77.720  1.00  0.00           H
ATOM   2181  CA  LYS A 138      49.330  64.670  78.160  1.00  0.00           C
ATOM   2182  HA  LYS A 138      48.580  63.900  78.240  1.00  0.00           H
ATOM   2183  CB  LYS A 138      49.640  64.990  79.610  1.00  0.00           C
ATOM   2184  HB1 LYS A 138      48.830  65.590  80.080  1.00  0.00           H
ATOM   2185  HB2 LYS A 138      50.570  65.610  79.640  1.00  0.00           H
ATOM   2186  CG  LYS A 138      49.930  63.670  80.480  1.00  0.00           C
ATOM   2187  HG1 LYS A 138      50.160  64.000  81.520  1.00  0.00           H
ATOM   2188  HG2 LYS A 138      50.830  63.130  80.100  1.00  0.00           H
ATOM   2189  CD  LYS A 138      48.790  62.720  80.540  1.00  0.00           C
ATOM   2190  HD1 LYS A 138      48.700  62.130  79.600  1.00  0.00           H
ATOM   2191  HD2 LYS A 138      47.830  63.240  80.710  1.00  0.00           H
ATOM   2192  CE  LYS A 138      48.890  61.830  81.800  1.00  0.00           C
ATOM   2193  HE1 LYS A 138      48.750  62.440  82.720  1.00  0.00           H
ATOM   2194  HE2 LYS A 138      49.820  61.240  81.820  1.00  0.00           H
ATOM   2195  NZ  LYS A 138      47.680  60.950  81.730  1.00  0.00           N
ATOM   2196  HZ1 LYS A 138      47.610  60.480  80.800  1.00  0.00           H
ATOM   2197  HZ2 LYS A 138      46.890  61.590  81.930  1.00  0.00           H
ATOM   2198  HZ3 LYS A 138      47.680  60.240  82.480  1.00  0.00           H
ATOM   2199  C   LYS A 138      48.710  65.900  77.490  1.00  0.00           C
ATOM   2200  O   LYS A 138      47.750  66.460  78.050  1.00  0.00           O
ATOM   2201  N   ILE A 139      49.170  66.240  76.290  1.00  0.00           N
ATOM   2202  HN  ILE A 139      49.820  65.600  75.860  1.00  0.00           H
ATOM   2203  CA  ILE A 139      48.490  67.210  75.470  1.00  0.00           C
ATOM   2204  HA  ILE A 139      48.790  68.100  76.000  1.00  0.00           H
ATOM   2205  CB  ILE A 139      49.070  67.190  74.060  1.00  0.00           C
ATOM   2206  HB  ILE A 139      50.170  67.370  74.180  1.00  0.00           H
ATOM   2207  CG2 ILE A 139      49.030  65.730  73.500  1.00  0.00           C
ATOM   2208 HG21 ILE A 139      49.520  65.600  72.510  1.00  0.00           H
ATOM   2209 HG22 ILE A 139      47.980  65.370  73.370  1.00  0.00           H
ATOM   2210 HG23 ILE A 139      49.670  65.140  74.180  1.00  0.00           H
ATOM   2211  CG1 ILE A 139      48.440  68.090  73.030  1.00  0.00           C
ATOM   2212 HG11 ILE A 139      48.000  69.010  73.480  1.00  0.00           H
ATOM   2213 HG12 ILE A 139      47.490  67.630  72.680  1.00  0.00           H
ATOM   2214  CD  ILE A 139      49.280  68.430  71.770  1.00  0.00           C
ATOM   2215  HD1 ILE A 139      50.180  69.010  72.050  1.00  0.00           H
ATOM   2216  HD2 ILE A 139      48.690  68.890  70.940  1.00  0.00           H
ATOM   2217  HD3 ILE A 139      49.580  67.460  71.340  1.00  0.00           H
ATOM   2218  C   ILE A 139      46.950  67.150  75.340  1.00  0.00           C
ATOM   2219  O   ILE A 139      46.430  66.030  75.160  1.00  0.00           O
ATOM   2220  N   SER A 140      46.220  68.310  75.420  1.00  0.00           N
ATOM   2221  HN  SER A 140      46.640  69.200  75.560  1.00  0.00           H
ATOM   2222  CA  SER A 140      44.760  68.470  75.290  1.00  0.00           C
ATOM   2223  HA  SER A 140      44.410  67.800  76.070  1.00  0.00           H
ATOM   2224  CB  SER A 140      44.110  69.810  75.580  1.00  0.00           C
ATOM   2225  HB1 SER A 140      44.280  70.080  76.640  1.00  0.00           H
ATOM   2226  HB2 SER A 140      43.000  69.700  75.530  1.00  0.00           H
ATOM   2227  OG  SER A 140      44.500  70.930  74.730  1.00  0.00           O
ATOM   2228  HG1 SER A 140      45.440  70.930  74.550  1.00  0.00           H
ATOM   2229  C   SER A 140      44.240  67.980  73.980  1.00  0.00           C
ATOM   2230  O   SER A 140      44.810  68.060  72.930  1.00  0.00           O
ATOM   2231  N   ASN A 141      42.960  67.600  73.910  1.00  0.00           N
ATOM   2232  HN  ASN A 141      42.380  67.620  74.730  1.00  0.00           H
ATOM   2233  CA  ASN A 141      42.240  67.180  72.770  1.00  0.00           C
ATOM   2234  HA  ASN A 141      42.690  66.300  72.330  1.00  0.00           H
ATOM   2235  CB  ASN A 141      40.800  66.690  73.100  1.00  0.00           C
ATOM   2236  HB1 ASN A 141      40.210  66.430  72.210  1.00  0.00           H
ATOM   2237  HB2 ASN A 141      40.280  67.430  73.750  1.00  0.00           H
ATOM   2238  CG  ASN A 141      40.960  65.440  74.070  1.00  0.00           C
ATOM   2239  OD1 ASN A 141      41.980  64.870  74.200  1.00  0.00           O
ATOM   2240  ND2 ASN A 141      39.760  64.980  74.540  1.00  0.00           N
ATOM   2241 HD21 ASN A 141      39.660  64.080  74.950  1.00  0.00           H
ATOM   2242 HD22 ASN A 141      39.000  65.610  74.450  1.00  0.00           H
ATOM   2243  C   ASN A 141      42.120  68.210  71.670  1.00  0.00           C
ATOM   2244  O   ASN A 141      42.410  67.930  70.520  1.00  0.00           O
ATOM   2245  N   ARG A 142      41.780  69.460  72.080  1.00  0.00           N
ATOM   2246  HN  ARG A 142      41.600  69.690  73.040  1.00  0.00           H
ATOM   2247  CA  ARG A 142      41.560  70.470  71.010  1.00  0.00           C
ATOM   2248  HA  ARG A 142      40.860  70.080  70.270  1.00  0.00           H
ATOM   2249  CB  ARG A 142      40.930  71.850  71.570  1.00  0.00           C
ATOM   2250  HB1 ARG A 142      41.550  72.210  72.430  1.00  0.00           H
ATOM   2251  HB2 ARG A 142      39.950  71.710  72.080  1.00  0.00           H
ATOM   2252  CG  ARG A 142      40.770  72.890  70.440  1.00  0.00           C
ATOM   2253  HG1 ARG A 142      39.910  72.530  69.840  1.00  0.00           H
ATOM   2254  HG2 ARG A 142      41.700  73.060  69.860  1.00  0.00           H
ATOM   2255  CD  ARG A 142      40.210  74.190  71.040  1.00  0.00           C
ATOM   2256  HD1 ARG A 142      39.360  74.060  71.730  1.00  0.00           H
ATOM   2257  HD2 ARG A 142      39.950  74.920  70.250  1.00  0.00           H
ATOM   2258  NE  ARG A 142      41.240  74.950  71.760  1.00  0.00           N
ATOM   2259  HE  ARG A 142      42.180  74.630  71.850  1.00  0.00           H
ATOM   2260  CZ  ARG A 142      41.080  76.050  72.450  1.00  0.00           C
ATOM   2261  NH1 ARG A 142      39.870  76.630  72.470  1.00  0.00           N
ATOM   2262 HH11 ARG A 142      39.170  76.310  71.830  1.00  0.00           H
ATOM   2263 HH12 ARG A 142      39.830  77.560  72.830  1.00  0.00           H
ATOM   2264  NH2 ARG A 142      42.080  76.530  73.130  1.00  0.00           N
ATOM   2265 HH21 ARG A 142      42.870  76.010  73.460  1.00  0.00           H
ATOM   2266 HH22 ARG A 142      41.820  77.360  73.620  1.00  0.00           H
ATOM   2267  C   ARG A 142      42.790  70.750  70.240  1.00  0.00           C
ATOM   2268  O   ARG A 142      42.900  70.770  69.050  1.00  0.00           O
ATOM   2269  N   THR A 143      43.900  70.920  70.970  1.00  0.00           N
ATOM   2270  HN  THR A 143      43.810  70.830  71.960  1.00  0.00           H
ATOM   2271  CA  THR A 143      45.280  71.060  70.510  1.00  0.00           C
ATOM   2272  HA  THR A 143      45.290  71.960  69.900  1.00  0.00           H
ATOM   2273  CB  THR A 143      46.340  71.290  71.610  1.00  0.00           C
ATOM   2274  HB  THR A 143      46.310  70.400  72.270  1.00  0.00           H
ATOM   2275  OG1 THR A 143      45.940  72.440  72.430  1.00  0.00           O
ATOM   2276  HG1 THR A 143      46.350  72.280  73.280  1.00  0.00           H
ATOM   2277  CG2 THR A 143      47.760  71.640  71.080  1.00  0.00           C
ATOM   2278 HG21 THR A 143      48.040  70.840  70.360  1.00  0.00           H
ATOM   2279 HG22 THR A 143      48.490  71.750  71.900  1.00  0.00           H
ATOM   2280 HG23 THR A 143      47.730  72.550  70.440  1.00  0.00           H
ATOM   2281  C   THR A 143      45.710  69.900  69.650  1.00  0.00           C
ATOM   2282  O   THR A 143      46.160  70.050  68.510  1.00  0.00           O
ATOM   2283  N   ALA A 144      45.370  68.690  70.140  1.00  0.00           N
ATOM   2284  HN  ALA A 144      45.310  68.710  71.130  1.00  0.00           H
ATOM   2285  CA  ALA A 144      45.770  67.460  69.480  1.00  0.00           C
ATOM   2286  HA  ALA A 144      46.850  67.410  69.340  1.00  0.00           H
ATOM   2287  CB  ALA A 144      45.280  66.230  70.330  1.00  0.00           C
ATOM   2288  HB1 ALA A 144      44.190  66.160  70.530  1.00  0.00           H
ATOM   2289  HB2 ALA A 144      45.790  66.370  71.300  1.00  0.00           H
ATOM   2290  HB3 ALA A 144      45.540  65.270  69.840  1.00  0.00           H
ATOM   2291  C   ALA A 144      45.200  67.240  68.110  1.00  0.00           C
ATOM   2292  O   ALA A 144      45.820  66.730  67.160  1.00  0.00           O
ATOM   2293  N   ALA A 145      43.980  67.660  67.980  1.00  0.00           N
ATOM   2294  HN  ALA A 145      43.490  67.970  68.790  1.00  0.00           H
ATOM   2295  CA  ALA A 145      43.140  67.540  66.800  1.00  0.00           C
ATOM   2296  HA  ALA A 145      43.330  66.570  66.360  1.00  0.00           H
ATOM   2297  CB  ALA A 145      41.650  67.720  67.200  1.00  0.00           C
ATOM   2298  HB1 ALA A 145      41.550  68.780  67.550  1.00  0.00           H
ATOM   2299  HB2 ALA A 145      41.370  67.020  68.030  1.00  0.00           H
ATOM   2300  HB3 ALA A 145      41.020  67.550  66.300  1.00  0.00           H
ATOM   2301  C   ALA A 145      43.550  68.600  65.730  1.00  0.00           C
ATOM   2302  O   ALA A 145      43.490  68.300  64.510  1.00  0.00           O
ATOM   2303  N   ILE A 146      44.060  69.790  66.140  1.00  0.00           N
ATOM   2304  HN  ILE A 146      43.920  70.040  67.090  1.00  0.00           H
ATOM   2305  CA  ILE A 146      44.560  70.740  65.170  1.00  0.00           C
ATOM   2306  HA  ILE A 146      43.820  70.870  64.380  1.00  0.00           H
ATOM   2307  CB  ILE A 146      44.840  72.150  65.760  1.00  0.00           C
ATOM   2308  HB  ILE A 146      45.600  72.080  66.570  1.00  0.00           H
ATOM   2309  CG2 ILE A 146      45.460  73.130  64.750  1.00  0.00           C
ATOM   2310 HG21 ILE A 146      46.370  72.570  64.410  1.00  0.00           H
ATOM   2311 HG22 ILE A 146      45.750  74.120  65.140  1.00  0.00           H
ATOM   2312 HG23 ILE A 146      44.810  73.250  63.850  1.00  0.00           H
ATOM   2313  CG1 ILE A 146      43.570  72.740  66.420  1.00  0.00           C
ATOM   2314 HG11 ILE A 146      42.870  71.910  66.680  1.00  0.00           H
ATOM   2315 HG12 ILE A 146      43.080  73.400  65.660  1.00  0.00           H
ATOM   2316  CD  ILE A 146      43.890  73.470  67.740  1.00  0.00           C
ATOM   2317  HD1 ILE A 146      44.320  72.780  68.510  1.00  0.00           H
ATOM   2318  HD2 ILE A 146      42.910  73.790  68.140  1.00  0.00           H
ATOM   2319  HD3 ILE A 146      44.680  74.220  67.530  1.00  0.00           H
ATOM   2320  C   ILE A 146      45.750  70.170  64.500  1.00  0.00           C
ATOM   2321  O   ILE A 146      45.850  70.130  63.270  1.00  0.00           O
ATOM   2322  N   ILE A 147      46.590  69.540  65.360  1.00  0.00           N
ATOM   2323  HN  ILE A 147      46.550  69.560  66.350  1.00  0.00           H
ATOM   2324  CA  ILE A 147      47.830  68.810  64.880  1.00  0.00           C
ATOM   2325  HA  ILE A 147      48.490  69.370  64.230  1.00  0.00           H
ATOM   2326  CB  ILE A 147      48.720  68.560  66.070  1.00  0.00           C
ATOM   2327  HB  ILE A 147      47.960  68.210  66.800  1.00  0.00           H
ATOM   2328  CG2 ILE A 147      49.790  67.370  65.920  1.00  0.00           C
ATOM   2329 HG21 ILE A 147      49.170  66.440  65.920  1.00  0.00           H
ATOM   2330 HG22 ILE A 147      50.420  67.430  66.830  1.00  0.00           H
ATOM   2331 HG23 ILE A 147      50.470  67.370  65.050  1.00  0.00           H
ATOM   2332  CG1 ILE A 147      49.440  69.830  66.550  1.00  0.00           C
ATOM   2333 HG11 ILE A 147      48.750  70.700  66.580  1.00  0.00           H
ATOM   2334 HG12 ILE A 147      50.130  70.100  65.730  1.00  0.00           H
ATOM   2335  CD  ILE A 147      49.980  69.820  67.970  1.00  0.00           C
ATOM   2336  HD1 ILE A 147      51.080  69.740  67.920  1.00  0.00           H
ATOM   2337  HD2 ILE A 147      49.530  68.970  68.520  1.00  0.00           H
ATOM   2338  HD3 ILE A 147      49.630  70.680  68.560  1.00  0.00           H
ATOM   2339  C   ILE A 147      47.520  67.540  64.140  1.00  0.00           C
ATOM   2340  O   ILE A 147      48.210  67.250  63.200  1.00  0.00           O
ATOM   2341  N   SER A 148      46.420  66.780  64.490  1.00  0.00           N
ATOM   2342  HN  SER A 148      45.880  66.970  65.310  1.00  0.00           H
ATOM   2343  CA  SER A 148      46.010  65.530  63.740  1.00  0.00           C
ATOM   2344  HA  SER A 148      46.890  64.900  63.670  1.00  0.00           H
ATOM   2345  CB  SER A 148      44.750  64.880  64.320  1.00  0.00           C
ATOM   2346  HB1 SER A 148      44.410  64.030  63.710  1.00  0.00           H
ATOM   2347  HB2 SER A 148      43.950  65.640  64.440  1.00  0.00           H
ATOM   2348  OG  SER A 148      45.180  64.320  65.610  1.00  0.00           O
ATOM   2349  HG1 SER A 148      45.380  65.080  66.160  1.00  0.00           H
ATOM   2350  C   SER A 148      45.670  65.910  62.350  1.00  0.00           C
ATOM   2351  O   SER A 148      45.830  65.140  61.440  1.00  0.00           O
ATOM   2352  N   CYS A 149      44.990  67.080  62.120  1.00  0.00           N
ATOM   2353  HN  CYS A 149      44.480  67.510  62.860  1.00  0.00           H
ATOM   2354  CA  CYS A 149      44.640  67.550  60.810  1.00  0.00           C
ATOM   2355  HA  CYS A 149      44.320  66.710  60.200  1.00  0.00           H
ATOM   2356  CB  CYS A 149      43.700  68.780  60.920  1.00  0.00           C
ATOM   2357  HB1 CYS A 149      44.100  69.530  61.620  1.00  0.00           H
ATOM   2358  HB2 CYS A 149      42.770  68.550  61.480  1.00  0.00           H
ATOM   2359  SG  CYS A 149      43.260  69.540  59.300  1.00  0.00           S
ATOM   2360  HG1 CYS A 149      44.490  70.020  59.090  1.00  0.00           H
ATOM   2361  C   CYS A 149      45.820  68.020  59.980  1.00  0.00           C
ATOM   2362  O   CYS A 149      45.920  67.970  58.760  1.00  0.00           O
ATOM   2363  N   LEU A 150      46.940  68.480  60.690  1.00  0.00           N
ATOM   2364  HN  LEU A 150      46.930  68.690  61.670  1.00  0.00           H
ATOM   2365  CA  LEU A 150      48.280  68.560  60.120  1.00  0.00           C
ATOM   2366  HA  LEU A 150      48.260  69.310  59.340  1.00  0.00           H
ATOM   2367  CB  LEU A 150      49.290  69.310  61.050  1.00  0.00           C
ATOM   2368  HB1 LEU A 150      49.350  68.870  62.070  1.00  0.00           H
ATOM   2369  HB2 LEU A 150      48.960  70.340  61.270  1.00  0.00           H
ATOM   2370  CG  LEU A 150      50.760  69.520  60.530  1.00  0.00           C
ATOM   2371  HG  LEU A 150      51.330  68.560  60.450  1.00  0.00           H
ATOM   2372  CD1 LEU A 150      50.790  70.240  59.190  1.00  0.00           C
ATOM   2373 HD11 LEU A 150      51.830  70.340  58.840  1.00  0.00           H
ATOM   2374 HD12 LEU A 150      50.330  71.250  59.270  1.00  0.00           H
ATOM   2375 HD13 LEU A 150      50.320  69.600  58.410  1.00  0.00           H
ATOM   2376  CD2 LEU A 150      51.590  70.310  61.580  1.00  0.00           C
ATOM   2377 HD21 LEU A 150      51.200  71.350  61.640  1.00  0.00           H
ATOM   2378 HD22 LEU A 150      52.660  70.480  61.320  1.00  0.00           H
ATOM   2379 HD23 LEU A 150      51.580  69.930  62.620  1.00  0.00           H
ATOM   2380  C   LEU A 150      48.840  67.250  59.550  1.00  0.00           C
ATOM   2381  O   LEU A 150      49.490  67.250  58.490  1.00  0.00           O
ATOM   2382  N   LEU A 151      48.670  66.190  60.340  1.00  0.00           N
ATOM   2383  HN  LEU A 151      48.100  66.320  61.150  1.00  0.00           H
ATOM   2384  CA  LEU A 151      48.990  64.840  60.060  1.00  0.00           C
ATOM   2385  HA  LEU A 151      50.050  64.780  59.850  1.00  0.00           H
ATOM   2386  CB  LEU A 151      48.850  63.860  61.310  1.00  0.00           C
ATOM   2387  HB1 LEU A 151      49.170  62.830  61.060  1.00  0.00           H
ATOM   2388  HB2 LEU A 151      47.820  63.900  61.750  1.00  0.00           H
ATOM   2389  CG  LEU A 151      49.870  64.120  62.440  1.00  0.00           C
ATOM   2390  HG  LEU A 151      49.800  65.180  62.770  1.00  0.00           H
ATOM   2391  CD1 LEU A 151      49.520  63.160  63.580  1.00  0.00           C
ATOM   2392 HD11 LEU A 151      48.410  63.160  63.670  1.00  0.00           H
ATOM   2393 HD12 LEU A 151      49.900  63.530  64.550  1.00  0.00           H
ATOM   2394 HD13 LEU A 151      49.890  62.120  63.470  1.00  0.00           H
ATOM   2395  CD2 LEU A 151      51.360  63.940  62.050  1.00  0.00           C
ATOM   2396 HD21 LEU A 151      51.960  64.030  62.970  1.00  0.00           H
ATOM   2397 HD22 LEU A 151      51.600  64.670  61.240  1.00  0.00           H
ATOM   2398 HD23 LEU A 151      51.570  62.970  61.570  1.00  0.00           H
ATOM   2399  C   LEU A 151      48.370  64.260  58.820  1.00  0.00           C
ATOM   2400  O   LEU A 151      48.980  63.710  57.910  1.00  0.00           O
ATOM   2401  N   TRP A 152      47.080  64.510  58.620  1.00  0.00           N
ATOM   2402  HN  TRP A 152      46.510  64.800  59.390  1.00  0.00           H
ATOM   2403  CA  TRP A 152      46.390  64.380  57.420  1.00  0.00           C
ATOM   2404  HA  TRP A 152      46.400  63.370  57.050  1.00  0.00           H
ATOM   2405  CB  TRP A 152      44.860  64.660  57.720  1.00  0.00           C
ATOM   2406  HB1 TRP A 152      44.200  64.790  56.830  1.00  0.00           H
ATOM   2407  HB2 TRP A 152      44.830  65.630  58.250  1.00  0.00           H
ATOM   2408  CG  TRP A 152      44.060  63.670  58.480  1.00  0.00           C
ATOM   2409  CD1 TRP A 152      43.490  63.830  59.710  1.00  0.00           C
ATOM   2410  HD1 TRP A 152      43.450  64.730  60.290  1.00  0.00           H
ATOM   2411  NE1 TRP A 152      42.890  62.600  60.070  1.00  0.00           N
ATOM   2412  HE1 TRP A 152      42.320  62.420  60.830  1.00  0.00           H
ATOM   2413  CE2 TRP A 152      43.040  61.720  59.070  1.00  0.00           C
ATOM   2414  CD2 TRP A 152      43.720  62.320  58.030  1.00  0.00           C
ATOM   2415  CE3 TRP A 152      43.930  61.610  56.870  1.00  0.00           C
ATOM   2416  HE3 TRP A 152      44.200  62.000  55.910  1.00  0.00           H
ATOM   2417  CZ3 TRP A 152      43.400  60.330  56.820  1.00  0.00           C
ATOM   2418  HZ3 TRP A 152      43.490  59.850  55.850  1.00  0.00           H
ATOM   2419  CZ2 TRP A 152      42.500  60.380  58.980  1.00  0.00           C
ATOM   2420  HZ2 TRP A 152      42.090  59.940  59.880  1.00  0.00           H
ATOM   2421  CH2 TRP A 152      42.730  59.710  57.770  1.00  0.00           C
ATOM   2422  HH2 TRP A 152      42.420  58.690  57.600  1.00  0.00           H
ATOM   2423  C   TRP A 152      46.920  65.200  56.260  1.00  0.00           C
ATOM   2424  O   TRP A 152      47.070  64.700  55.120  1.00  0.00           O
ATOM   2425  N   GLY A 153      47.230  66.530  56.440  1.00  0.00           N
ATOM   2426  HN  GLY A 153      47.010  67.050  57.260  1.00  0.00           H
ATOM   2427  CA  GLY A 153      47.800  67.310  55.370  1.00  0.00           C
ATOM   2428  HA1 GLY A 153      47.900  68.300  55.780  1.00  0.00           H
ATOM   2429  HA2 GLY A 153      47.220  67.280  54.470  1.00  0.00           H
ATOM   2430  C   GLY A 153      49.140  66.940  54.860  1.00  0.00           C
ATOM   2431  O   GLY A 153      49.290  66.820  53.680  1.00  0.00           O
ATOM   2432  N   ILE A 154      50.150  66.570  55.720  1.00  0.00           N
ATOM   2433  HN  ILE A 154      49.990  66.580  56.700  1.00  0.00           H
ATOM   2434  CA  ILE A 154      51.360  65.920  55.290  1.00  0.00           C
ATOM   2435  HA  ILE A 154      51.770  66.470  54.450  1.00  0.00           H
ATOM   2436  CB  ILE A 154      52.420  65.890  56.370  1.00  0.00           C
ATOM   2437  HB  ILE A 154      53.370  65.520  55.950  1.00  0.00           H
ATOM   2438  CG2 ILE A 154      52.770  67.350  56.670  1.00  0.00           C
ATOM   2439 HG21 ILE A 154      53.430  67.820  55.900  1.00  0.00           H
ATOM   2440 HG22 ILE A 154      53.290  67.320  57.640  1.00  0.00           H
ATOM   2441 HG23 ILE A 154      51.900  68.020  56.750  1.00  0.00           H
ATOM   2442  CG1 ILE A 154      52.050  65.080  57.620  1.00  0.00           C
ATOM   2443 HG11 ILE A 154      51.920  64.060  57.220  1.00  0.00           H
ATOM   2444 HG12 ILE A 154      51.050  65.410  57.970  1.00  0.00           H
ATOM   2445  CD  ILE A 154      53.150  64.940  58.670  1.00  0.00           C
ATOM   2446  HD1 ILE A 154      53.080  64.040  59.330  1.00  0.00           H
ATOM   2447  HD2 ILE A 154      53.220  65.790  59.390  1.00  0.00           H
ATOM   2448  HD3 ILE A 154      54.090  64.900  58.080  1.00  0.00           H
ATOM   2449  C   ILE A 154      51.190  64.520  54.680  1.00  0.00           C
ATOM   2450  O   ILE A 154      51.770  64.160  53.680  1.00  0.00           O
ATOM   2451  N   THR A 155      50.150  63.770  55.180  1.00  0.00           N
ATOM   2452  HN  THR A 155      49.720  64.110  56.020  1.00  0.00           H
ATOM   2453  CA  THR A 155      49.570  62.630  54.330  1.00  0.00           C
ATOM   2454  HA  THR A 155      50.360  61.960  54.010  1.00  0.00           H
ATOM   2455  CB  THR A 155      48.610  61.760  55.140  1.00  0.00           C
ATOM   2456  HB  THR A 155      47.690  62.330  55.330  1.00  0.00           H
ATOM   2457  OG1 THR A 155      49.190  61.330  56.400  1.00  0.00           O
ATOM   2458  HG1 THR A 155      49.350  62.100  56.940  1.00  0.00           H
ATOM   2459  CG2 THR A 155      48.300  60.430  54.450  1.00  0.00           C
ATOM   2460 HG21 THR A 155      47.850  60.530  53.440  1.00  0.00           H
ATOM   2461 HG22 THR A 155      47.590  59.880  55.110  1.00  0.00           H
ATOM   2462 HG23 THR A 155      49.140  59.720  54.310  1.00  0.00           H
ATOM   2463  C   THR A 155      49.030  62.930  52.970  1.00  0.00           C
ATOM   2464  O   THR A 155      49.310  62.190  52.040  1.00  0.00           O
ATOM   2465  N   ILE A 156      48.240  63.930  52.810  1.00  0.00           N
ATOM   2466  HN  ILE A 156      47.870  64.360  53.630  1.00  0.00           H
ATOM   2467  CA  ILE A 156      47.680  64.370  51.530  1.00  0.00           C
ATOM   2468  HA  ILE A 156      47.300  63.490  51.020  1.00  0.00           H
ATOM   2469  CB  ILE A 156      46.460  65.370  51.620  1.00  0.00           C
ATOM   2470  HB  ILE A 156      46.670  66.060  52.460  1.00  0.00           H
ATOM   2471  CG2 ILE A 156      46.250  66.090  50.270  1.00  0.00           C
ATOM   2472 HG21 ILE A 156      45.340  66.710  50.150  1.00  0.00           H
ATOM   2473 HG22 ILE A 156      46.330  65.340  49.450  1.00  0.00           H
ATOM   2474 HG23 ILE A 156      47.040  66.820  50.050  1.00  0.00           H
ATOM   2475  CG1 ILE A 156      45.300  64.540  52.100  1.00  0.00           C
ATOM   2476 HG11 ILE A 156      45.660  63.860  52.910  1.00  0.00           H
ATOM   2477 HG12 ILE A 156      45.040  63.860  51.270  1.00  0.00           H
ATOM   2478  CD  ILE A 156      44.100  65.400  52.650  1.00  0.00           C
ATOM   2479  HD1 ILE A 156      43.210  64.840  52.320  1.00  0.00           H
ATOM   2480  HD2 ILE A 156      44.210  66.390  52.170  1.00  0.00           H
ATOM   2481  HD3 ILE A 156      44.140  65.560  53.760  1.00  0.00           H
ATOM   2482  C   ILE A 156      48.840  64.910  50.590  1.00  0.00           C
ATOM   2483  O   ILE A 156      48.840  64.770  49.370  1.00  0.00           O
ATOM   2484  N   GLY A 157      49.880  65.340  51.260  1.00  0.00           N
ATOM   2485  HN  GLY A 157      49.620  65.590  52.190  1.00  0.00           H
ATOM   2486  CA  GLY A 157      51.160  65.620  50.740  1.00  0.00           C
ATOM   2487  HA1 GLY A 157      51.830  65.930  51.530  1.00  0.00           H
ATOM   2488  HA2 GLY A 157      51.080  66.360  49.960  1.00  0.00           H
ATOM   2489  C   GLY A 157      51.820  64.440  50.130  1.00  0.00           C
ATOM   2490  O   GLY A 157      52.360  64.550  49.060  1.00  0.00           O
ATOM   2491  N   LEU A 158      51.840  63.240  50.730  1.00  0.00           N
ATOM   2492  HN  LEU A 158      51.270  63.160  51.540  1.00  0.00           H
ATOM   2493  CA  LEU A 158      52.440  61.960  50.250  1.00  0.00           C
ATOM   2494  HA  LEU A 158      53.230  62.290  49.610  1.00  0.00           H
ATOM   2495  CB  LEU A 158      52.870  61.060  51.460  1.00  0.00           C
ATOM   2496  HB1 LEU A 158      52.960  60.020  51.100  1.00  0.00           H
ATOM   2497  HB2 LEU A 158      51.960  61.120  52.100  1.00  0.00           H
ATOM   2498  CG  LEU A 158      54.000  61.760  52.340  1.00  0.00           C
ATOM   2499  HG  LEU A 158      53.810  62.850  52.410  1.00  0.00           H
ATOM   2500  CD1 LEU A 158      53.840  61.230  53.800  1.00  0.00           C
ATOM   2501 HD11 LEU A 158      54.010  60.140  53.690  1.00  0.00           H
ATOM   2502 HD12 LEU A 158      52.840  61.380  54.270  1.00  0.00           H
ATOM   2503 HD13 LEU A 158      54.680  61.660  54.390  1.00  0.00           H
ATOM   2504  CD2 LEU A 158      55.430  61.600  51.880  1.00  0.00           C
ATOM   2505 HD21 LEU A 158      55.620  61.960  50.840  1.00  0.00           H
ATOM   2506 HD22 LEU A 158      55.740  60.520  51.910  1.00  0.00           H
ATOM   2507 HD23 LEU A 158      56.000  62.330  52.510  1.00  0.00           H
ATOM   2508  C   LEU A 158      51.440  61.200  49.380  1.00  0.00           C
ATOM   2509  O   LEU A 158      51.740  60.120  48.880  1.00  0.00           O
ATOM   2510  N   THR A 159      50.200  61.690  49.210  1.00  0.00           N
ATOM   2511  HN  THR A 159      50.000  62.570  49.630  1.00  0.00           H
ATOM   2512  CA  THR A 159      49.150  61.090  48.350  1.00  0.00           C
ATOM   2513  HA  THR A 159      49.320  60.030  48.400  1.00  0.00           H
ATOM   2514  CB  THR A 159      47.730  61.360  48.780  1.00  0.00           C
ATOM   2515  HB  THR A 159      47.410  62.420  48.770  1.00  0.00           H
ATOM   2516  OG1 THR A 159      47.690  61.040  50.170  1.00  0.00           O
ATOM   2517  HG1 THR A 159      48.450  61.470  50.570  1.00  0.00           H
ATOM   2518  CG2 THR A 159      46.800  60.410  48.020  1.00  0.00           C
ATOM   2519 HG21 THR A 159      46.680  60.710  46.950  1.00  0.00           H
ATOM   2520 HG22 THR A 159      45.780  60.500  48.460  1.00  0.00           H
ATOM   2521 HG23 THR A 159      47.230  59.400  48.150  1.00  0.00           H
ATOM   2522  C   THR A 159      49.350  61.640  46.900  1.00  0.00           C
ATOM   2523  O   THR A 159      49.120  60.880  45.990  1.00  0.00           O
ATOM   2524  N   VAL A 160      49.930  62.850  46.740  1.00  0.00           N
ATOM   2525  HN  VAL A 160      50.170  63.400  47.550  1.00  0.00           H
ATOM   2526  CA  VAL A 160      50.310  63.440  45.390  1.00  0.00           C
ATOM   2527  HA  VAL A 160      49.430  63.700  44.820  1.00  0.00           H
ATOM   2528  CB  VAL A 160      51.130  64.690  45.670  1.00  0.00           C
ATOM   2529  HB  VAL A 160      51.980  64.490  46.360  1.00  0.00           H
ATOM   2530  CG1 VAL A 160      51.590  65.110  44.260  1.00  0.00           C
ATOM   2531 HG11 VAL A 160      50.780  65.290  43.510  1.00  0.00           H
ATOM   2532 HG12 VAL A 160      52.420  64.590  43.750  1.00  0.00           H
ATOM   2533 HG13 VAL A 160      52.110  66.080  44.370  1.00  0.00           H
ATOM   2534  CG2 VAL A 160      50.270  65.730  46.400  1.00  0.00           C
ATOM   2535 HG21 VAL A 160      50.660  66.750  46.220  1.00  0.00           H
ATOM   2536 HG22 VAL A 160      50.370  65.600  47.510  1.00  0.00           H
ATOM   2537 HG23 VAL A 160      49.180  65.670  46.180  1.00  0.00           H
ATOM   2538  C   VAL A 160      51.090  62.470  44.490  1.00  0.00           C
ATOM   2539  O   VAL A 160      50.750  62.260  43.350  1.00  0.00           O
ATOM   2540  N   HSD A 161      52.140  61.810  44.940  1.00  0.00           N
ATOM   2541  HN  HSD A 161      52.510  61.960  45.850  1.00  0.00           H
ATOM   2542  CA  HSD A 161      52.860  60.870  44.130  1.00  0.00           C
ATOM   2543  HA  HSD A 161      53.250  61.330  43.230  1.00  0.00           H
ATOM   2544  CB  HSD A 161      54.100  60.260  44.900  1.00  0.00           C
ATOM   2545  HB1 HSD A 161      53.730  60.010  45.930  1.00  0.00           H
ATOM   2546  HB2 HSD A 161      54.860  61.060  45.010  1.00  0.00           H
ATOM   2547  ND1 HSD A 161      55.620  59.200  43.140  1.00  0.00           N
ATOM   2548  HD1 HSD A 161      55.750  59.980  42.540  1.00  0.00           H
ATOM   2549  CG  HSD A 161      54.870  59.050  44.300  1.00  0.00           C
ATOM   2550  CE1 HSD A 161      56.200  57.960  42.920  1.00  0.00           C
ATOM   2551  HE1 HSD A 161      56.770  57.750  42.020  1.00  0.00           H
ATOM   2552  NE2 HSD A 161      55.830  57.070  43.860  1.00  0.00           N
ATOM   2553  CD2 HSD A 161      54.970  57.710  44.740  1.00  0.00           C
ATOM   2554  HD2 HSD A 161      54.540  57.260  45.640  1.00  0.00           H
ATOM   2555  C   HSD A 161      52.100  59.690  43.540  1.00  0.00           C
ATOM   2556  O   HSD A 161      52.280  59.430  42.380  1.00  0.00           O
ATOM   2557  N   LEU A 162      51.240  58.990  44.310  1.00  0.00           N
ATOM   2558  HN  LEU A 162      50.970  59.230  45.250  1.00  0.00           H
ATOM   2559  CA  LEU A 162      50.490  57.870  43.710  1.00  0.00           C
ATOM   2560  HA  LEU A 162      51.080  57.450  42.900  1.00  0.00           H
ATOM   2561  CB  LEU A 162      50.370  56.660  44.680  1.00  0.00           C
ATOM   2562  HB1 LEU A 162      49.700  55.880  44.280  1.00  0.00           H
ATOM   2563  HB2 LEU A 162      49.920  56.990  45.640  1.00  0.00           H
ATOM   2564  CG  LEU A 162      51.690  55.980  45.070  1.00  0.00           C
ATOM   2565  HG  LEU A 162      52.410  56.620  45.610  1.00  0.00           H
ATOM   2566  CD1 LEU A 162      51.330  54.840  45.990  1.00  0.00           C
ATOM   2567 HD11 LEU A 162      50.510  55.120  46.690  1.00  0.00           H
ATOM   2568 HD12 LEU A 162      52.200  54.580  46.630  1.00  0.00           H
ATOM   2569 HD13 LEU A 162      51.110  53.920  45.400  1.00  0.00           H
ATOM   2570  CD2 LEU A 162      52.390  55.430  43.800  1.00  0.00           C
ATOM   2571 HD21 LEU A 162      53.330  54.850  43.940  1.00  0.00           H
ATOM   2572 HD22 LEU A 162      52.750  56.280  43.190  1.00  0.00           H
ATOM   2573 HD23 LEU A 162      51.660  54.820  43.230  1.00  0.00           H
ATOM   2574  C   LEU A 162      49.140  58.340  43.240  1.00  0.00           C
ATOM   2575  O   LEU A 162      48.520  57.510  42.520  1.00  0.00           O
ATOM   2576  N   LEU A 163      48.610  59.550  43.590  1.00  0.00           N
ATOM   2577  HN  LEU A 163      48.930  60.080  44.370  1.00  0.00           H
ATOM   2578  CA  LEU A 163      47.420  60.170  42.970  1.00  0.00           C
ATOM   2579  HA  LEU A 163      46.670  59.410  43.100  1.00  0.00           H
ATOM   2580  CB  LEU A 163      47.110  61.410  43.760  1.00  0.00           C
ATOM   2581  HB1 LEU A 163      48.010  62.070  43.780  1.00  0.00           H
ATOM   2582  HB2 LEU A 163      46.920  61.300  44.850  1.00  0.00           H
ATOM   2583  CG  LEU A 163      45.920  62.320  43.280  1.00  0.00           C
ATOM   2584  HG  LEU A 163      45.920  62.480  42.180  1.00  0.00           H
ATOM   2585  CD1 LEU A 163      44.580  61.690  43.660  1.00  0.00           C
ATOM   2586 HD11 LEU A 163      44.500  60.610  43.430  1.00  0.00           H
ATOM   2587 HD12 LEU A 163      43.720  62.160  43.140  1.00  0.00           H
ATOM   2588 HD13 LEU A 163      44.520  61.710  44.770  1.00  0.00           H
ATOM   2589  CD2 LEU A 163      46.070  63.760  43.690  1.00  0.00           C
ATOM   2590 HD21 LEU A 163      45.410  64.510  43.230  1.00  0.00           H
ATOM   2591 HD22 LEU A 163      47.080  64.070  43.320  1.00  0.00           H
ATOM   2592 HD23 LEU A 163      46.030  63.850  44.790  1.00  0.00           H
ATOM   2593  C   LEU A 163      47.430  60.350  41.470  1.00  0.00           C
ATOM   2594  O   LEU A 163      46.460  60.080  40.730  1.00  0.00           O
ATOM   2595  N   LYS A 164      48.650  60.760  41.010  1.00  0.00           N
ATOM   2596  HN  LYS A 164      49.460  60.710  41.580  1.00  0.00           H
ATOM   2597  CA  LYS A 164      48.810  61.240  39.670  1.00  0.00           C
ATOM   2598  HA  LYS A 164      47.870  61.580  39.270  1.00  0.00           H
ATOM   2599  CB  LYS A 164      49.670  62.560  39.700  1.00  0.00           C
ATOM   2600  HB1 LYS A 164      50.060  62.830  38.700  1.00  0.00           H
ATOM   2601  HB2 LYS A 164      50.570  62.220  40.240  1.00  0.00           H
ATOM   2602  CG  LYS A 164      48.950  63.750  40.390  1.00  0.00           C
ATOM   2603  HG1 LYS A 164      49.190  63.670  41.460  1.00  0.00           H
ATOM   2604  HG2 LYS A 164      47.870  63.590  40.230  1.00  0.00           H
ATOM   2605  CD  LYS A 164      49.240  65.040  39.720  1.00  0.00           C
ATOM   2606  HD1 LYS A 164      48.650  65.880  40.160  1.00  0.00           H
ATOM   2607  HD2 LYS A 164      49.160  64.970  38.620  1.00  0.00           H
ATOM   2608  CE  LYS A 164      50.770  65.350  40.170  1.00  0.00           C
ATOM   2609  HE1 LYS A 164      51.410  64.450  40.150  1.00  0.00           H
ATOM   2610  HE2 LYS A 164      50.750  65.610  41.240  1.00  0.00           H
ATOM   2611  NZ  LYS A 164      51.260  66.510  39.410  1.00  0.00           N
ATOM   2612  HZ1 LYS A 164      51.270  66.310  38.380  1.00  0.00           H
ATOM   2613  HZ2 LYS A 164      52.210  66.800  39.700  1.00  0.00           H
ATOM   2614  HZ3 LYS A 164      50.600  67.310  39.490  1.00  0.00           H
ATOM   2615  C   LYS A 164      49.390  60.190  38.670  1.00  0.00           C
ATOM   2616  O   LYS A 164      49.560  60.380  37.430  1.00  0.00           O
ATOM   2617  N   LYS A 165      49.690  59.020  39.220  1.00  0.00           N
ATOM   2618  HN  LYS A 165      49.670  58.890  40.200  1.00  0.00           H
ATOM   2619  CA  LYS A 165      50.220  57.890  38.420  1.00  0.00           C
ATOM   2620  HA  LYS A 165      51.080  58.250  37.890  1.00  0.00           H
ATOM   2621  CB  LYS A 165      50.530  56.600  39.260  1.00  0.00           C
ATOM   2622  HB1 LYS A 165      50.590  55.680  38.640  1.00  0.00           H
ATOM   2623  HB2 LYS A 165      49.610  56.400  39.870  1.00  0.00           H
ATOM   2624  CG  LYS A 165      51.880  56.640  40.030  1.00  0.00           C
ATOM   2625  HG1 LYS A 165      51.820  57.230  40.970  1.00  0.00           H
ATOM   2626  HG2 LYS A 165      52.610  57.100  39.320  1.00  0.00           H
ATOM   2627  CD  LYS A 165      52.480  55.210  40.270  1.00  0.00           C
ATOM   2628  HD1 LYS A 165      52.350  54.600  39.340  1.00  0.00           H
ATOM   2629  HD2 LYS A 165      51.900  54.710  41.070  1.00  0.00           H
ATOM   2630  CE  LYS A 165      53.940  55.090  40.710  1.00  0.00           C
ATOM   2631  HE1 LYS A 165      54.180  54.060  41.030  1.00  0.00           H
ATOM   2632  HE2 LYS A 165      54.260  55.750  41.540  1.00  0.00           H
ATOM   2633  NZ  LYS A 165      54.830  55.410  39.630  1.00  0.00           N
ATOM   2634  HZ1 LYS A 165      55.690  54.850  39.520  1.00  0.00           H
ATOM   2635  HZ2 LYS A 165      55.180  56.380  39.770  1.00  0.00           H
ATOM   2636  HZ3 LYS A 165      54.370  55.350  38.680  1.00  0.00           H
ATOM   2637  C   LYS A 165      49.160  57.550  37.330  1.00  0.00           C
ATOM   2638  O   LYS A 165      47.920  57.670  37.510  1.00  0.00           O
ATOM   2639  N   LYS A 166      49.660  57.150  36.140  1.00  0.00           N
ATOM   2640  HN  LYS A 166      50.610  56.850  36.140  1.00  0.00           H
ATOM   2641  CA  LYS A 166      48.920  57.290  34.870  1.00  0.00           C
ATOM   2642  HA  LYS A 166      48.210  58.090  34.970  1.00  0.00           H
ATOM   2643  CB  LYS A 166      49.960  57.790  33.700  1.00  0.00           C
ATOM   2644  HB1 LYS A 166      49.480  57.900  32.710  1.00  0.00           H
ATOM   2645  HB2 LYS A 166      50.760  57.040  33.540  1.00  0.00           H
ATOM   2646  CG  LYS A 166      50.500  59.200  33.970  1.00  0.00           C
ATOM   2647  HG1 LYS A 166      51.260  59.560  33.230  1.00  0.00           H
ATOM   2648  HG2 LYS A 166      50.860  59.410  35.000  1.00  0.00           H
ATOM   2649  CD  LYS A 166      49.410  60.250  33.960  1.00  0.00           C
ATOM   2650  HD1 LYS A 166      48.640  60.030  34.740  1.00  0.00           H
ATOM   2651  HD2 LYS A 166      48.880  60.250  32.990  1.00  0.00           H
ATOM   2652  CE  LYS A 166      49.790  61.740  34.130  1.00  0.00           C
ATOM   2653  HE1 LYS A 166      48.890  62.340  33.900  1.00  0.00           H
ATOM   2654  HE2 LYS A 166      50.500  62.140  33.370  1.00  0.00           H
ATOM   2655  NZ  LYS A 166      50.300  62.150  35.480  1.00  0.00           N
ATOM   2656  HZ1 LYS A 166      49.770  61.690  36.230  1.00  0.00           H
ATOM   2657  HZ2 LYS A 166      50.280  63.190  35.510  1.00  0.00           H
ATOM   2658  HZ3 LYS A 166      51.300  61.890  35.590  1.00  0.00           H
ATOM   2659  C   LYS A 166      48.120  56.050  34.380  1.00  0.00           C
ATOM   2660  O   LYS A 166      47.490  55.960  33.330  1.00  0.00           O
ATOM   2661  N   MET A 167      48.080  55.000  35.220  1.00  0.00           N
ATOM   2662  HN  MET A 167      48.510  55.140  36.110  1.00  0.00           H
ATOM   2663  CA  MET A 167      47.280  53.770  35.070  1.00  0.00           C
ATOM   2664  HA  MET A 167      47.590  53.240  34.180  1.00  0.00           H
ATOM   2665  CB  MET A 167      47.490  52.800  36.230  1.00  0.00           C
ATOM   2666  HB1 MET A 167      46.680  52.050  36.150  1.00  0.00           H
ATOM   2667  HB2 MET A 167      47.320  53.370  37.160  1.00  0.00           H
ATOM   2668  CG  MET A 167      48.900  52.130  36.280  1.00  0.00           C
ATOM   2669  HG1 MET A 167      49.260  52.030  35.240  1.00  0.00           H
ATOM   2670  HG2 MET A 167      48.800  51.100  36.670  1.00  0.00           H
ATOM   2671  SD  MET A 167      50.020  53.150  37.270  1.00  0.00           S
ATOM   2672  CE  MET A 167      51.460  52.060  36.830  1.00  0.00           C
ATOM   2673  HE1 MET A 167      51.650  52.110  35.740  1.00  0.00           H
ATOM   2674  HE2 MET A 167      51.170  51.010  37.080  1.00  0.00           H
ATOM   2675  HE3 MET A 167      52.390  52.330  37.400  1.00  0.00           H
ATOM   2676  C   MET A 167      45.690  54.000  34.840  1.00  0.00           C
ATOM   2677  O   MET A 167      45.030  53.450  33.970  1.00  0.00           O
ATOM   2678  N   PRO A 168      44.950  54.830  35.570  1.00  0.00           N
ATOM   2679  CD  PRO A 168      45.420  55.450  36.860  1.00  0.00           C
ATOM   2680  HD1 PRO A 168      46.390  56.000  36.850  1.00  0.00           H
ATOM   2681  HD2 PRO A 168      45.540  54.640  37.620  1.00  0.00           H
ATOM   2682  CA  PRO A 168      43.470  54.960  35.370  1.00  0.00           C
ATOM   2683  HA  PRO A 168      43.000  54.010  35.180  1.00  0.00           H
ATOM   2684  CB  PRO A 168      43.100  55.530  36.780  1.00  0.00           C
ATOM   2685  HB1 PRO A 168      42.970  54.650  37.440  1.00  0.00           H
ATOM   2686  HB2 PRO A 168      42.090  56.020  36.700  1.00  0.00           H
ATOM   2687  CG  PRO A 168      44.290  56.330  37.320  1.00  0.00           C
ATOM   2688  HG1 PRO A 168      44.380  57.280  36.750  1.00  0.00           H
ATOM   2689  HG2 PRO A 168      44.230  56.420  38.430  1.00  0.00           H
ATOM   2690  C   PRO A 168      43.130  55.960  34.240  1.00  0.00           C
ATOM   2691  O   PRO A 168      41.920  56.310  34.130  1.00  0.00           O
ATOM   2692  N   ILE A 169      44.160  56.580  33.590  1.00  0.00           N
ATOM   2693  HN  ILE A 169      45.120  56.340  33.730  1.00  0.00           H
ATOM   2694  CA  ILE A 169      44.010  57.530  32.540  1.00  0.00           C
ATOM   2695  HA  ILE A 169      43.020  57.960  32.580  1.00  0.00           H
ATOM   2696  CB  ILE A 169      45.130  58.590  32.720  1.00  0.00           C
ATOM   2697  HB  ILE A 169      46.060  58.060  32.440  1.00  0.00           H
ATOM   2698  CG2 ILE A 169      44.710  59.800  31.830  1.00  0.00           C
ATOM   2699 HG21 ILE A 169      43.850  60.300  32.340  1.00  0.00           H
ATOM   2700 HG22 ILE A 169      44.450  59.410  30.830  1.00  0.00           H
ATOM   2701 HG23 ILE A 169      45.580  60.490  31.830  1.00  0.00           H
ATOM   2702  CG1 ILE A 169      45.310  59.130  34.140  1.00  0.00           C
ATOM   2703 HG11 ILE A 169      45.920  60.070  34.230  1.00  0.00           H
ATOM   2704 HG12 ILE A 169      45.910  58.480  34.800  1.00  0.00           H
ATOM   2705  CD  ILE A 169      44.000  59.440  34.920  1.00  0.00           C
ATOM   2706  HD1 ILE A 169      43.490  58.530  35.290  1.00  0.00           H
ATOM   2707  HD2 ILE A 169      43.320  60.070  34.300  1.00  0.00           H
ATOM   2708  HD3 ILE A 169      44.270  60.070  35.790  1.00  0.00           H
ATOM   2709  C   ILE A 169      44.110  56.820  31.210  1.00  0.00           C
ATOM   2710  O   ILE A 169      45.130  56.850  30.520  1.00  0.00           O
ATOM   2711  N   GLN A 170      43.000  56.120  30.810  1.00  0.00           N
ATOM   2712  HN  GLN A 170      42.200  56.240  31.390  1.00  0.00           H
ATOM   2713  CA  GLN A 170      42.880  55.200  29.680  1.00  0.00           C
ATOM   2714  HA  GLN A 170      43.820  54.970  29.230  1.00  0.00           H
ATOM   2715  CB  GLN A 170      42.420  53.870  30.270  1.00  0.00           C
ATOM   2716  HB1 GLN A 170      42.200  53.120  29.490  1.00  0.00           H
ATOM   2717  HB2 GLN A 170      41.540  54.020  30.930  1.00  0.00           H
ATOM   2718  CG  GLN A 170      43.380  53.070  31.170  1.00  0.00           C
ATOM   2719  HG1 GLN A 170      42.790  52.160  31.420  1.00  0.00           H
ATOM   2720  HG2 GLN A 170      43.480  53.740  32.050  1.00  0.00           H
ATOM   2721  CD  GLN A 170      44.740  52.630  30.670  1.00  0.00           C
ATOM   2722  OE1 GLN A 170      44.770  51.630  29.890  1.00  0.00           O
ATOM   2723  NE2 GLN A 170      45.800  53.350  30.990  1.00  0.00           N
ATOM   2724 HE21 GLN A 170      46.670  52.980  30.720  1.00  0.00           H
ATOM   2725 HE22 GLN A 170      45.740  54.160  31.570  1.00  0.00           H
ATOM   2726  C   GLN A 170      42.020  55.670  28.540  1.00  0.00           C
ATOM   2727  O   GLN A 170      42.020  55.060  27.460  1.00  0.00           O
ATOM   2728  N   ASN A 171      41.380  56.830  28.590  1.00  0.00           N
ATOM   2729  HN  ASN A 171      41.200  57.320  29.450  1.00  0.00           H
ATOM   2730  CA  ASN A 171      40.830  57.480  27.390  1.00  0.00           C
ATOM   2731  HA  ASN A 171      40.390  58.370  27.790  1.00  0.00           H
ATOM   2732  CB  ASN A 171      41.930  58.030  26.460  1.00  0.00           C
ATOM   2733  HB1 ASN A 171      41.440  58.490  25.580  1.00  0.00           H
ATOM   2734  HB2 ASN A 171      42.620  57.230  26.120  1.00  0.00           H
ATOM   2735  CG  ASN A 171      42.770  59.110  27.090  1.00  0.00           C
ATOM   2736  OD1 ASN A 171      42.320  59.790  27.960  1.00  0.00           O
ATOM   2737  ND2 ASN A 171      44.020  59.390  26.600  1.00  0.00           N
ATOM   2738 HD21 ASN A 171      44.420  58.780  25.910  1.00  0.00           H
ATOM   2739 HD22 ASN A 171      44.580  60.090  27.030  1.00  0.00           H
ATOM   2740  C   ASN A 171      39.830  56.590  26.650  1.00  0.00           C
ATOM   2741  O   ASN A 171      39.970  56.380  25.420  1.00  0.00           O
ATOM   2742  N   GLY A 172      38.850  56.050  27.440  1.00  0.00           N
ATOM   2743  HN  GLY A 172      38.930  56.100  28.430  1.00  0.00           H
ATOM   2744  CA  GLY A 172      37.800  55.100  26.980  1.00  0.00           C
ATOM   2745  HA1 GLY A 172      37.520  55.320  25.950  1.00  0.00           H
ATOM   2746  HA2 GLY A 172      36.940  55.210  27.630  1.00  0.00           H
ATOM   2747  C   GLY A 172      38.180  53.660  27.070  1.00  0.00           C
ATOM   2748  O   GLY A 172      37.360  52.780  26.920  1.00  0.00           O
ATOM   2749  N   GLY A 173      39.520  53.440  27.310  1.00  0.00           N
ATOM   2750  HN  GLY A 173      40.110  54.240  27.410  1.00  0.00           H
ATOM   2751  CA  GLY A 173      40.160  52.140  27.060  1.00  0.00           C
ATOM   2752  HA1 GLY A 173      41.190  52.260  26.780  1.00  0.00           H
ATOM   2753  HA2 GLY A 173      39.610  51.680  26.260  1.00  0.00           H
ATOM   2754  C   GLY A 173      40.060  51.200  28.220  1.00  0.00           C
ATOM   2755  O   GLY A 173      39.070  51.060  28.910  1.00  0.00           O
ATOM   2756  N   ALA A 174      41.160  50.470  28.470  1.00  0.00           N
ATOM   2757  HN  ALA A 174      42.040  50.610  28.040  1.00  0.00           H
ATOM   2758  CA  ALA A 174      41.140  49.160  29.190  1.00  0.00           C
ATOM   2759  HA  ALA A 174      40.570  48.510  28.560  1.00  0.00           H
ATOM   2760  CB  ALA A 174      42.510  48.680  29.420  1.00  0.00           C
ATOM   2761  HB1 ALA A 174      42.520  47.720  29.980  1.00  0.00           H
ATOM   2762  HB2 ALA A 174      43.090  49.380  30.060  1.00  0.00           H
ATOM   2763  HB3 ALA A 174      43.060  48.490  28.470  1.00  0.00           H
ATOM   2764  C   ALA A 174      40.420  49.250  30.500  1.00  0.00           C
ATOM   2765  O   ALA A 174      40.530  50.200  31.290  1.00  0.00           O
ATOM   2766  N   ASN A 175      39.570  48.210  30.680  1.00  0.00           N
ATOM   2767  HN  ASN A 175      39.550  47.490  29.990  1.00  0.00           H
ATOM   2768  CA  ASN A 175      38.800  48.060  31.870  1.00  0.00           C
ATOM   2769  HA  ASN A 175      38.380  49.020  32.120  1.00  0.00           H
ATOM   2770  CB  ASN A 175      37.540  47.000  31.660  1.00  0.00           C
ATOM   2771  HB1 ASN A 175      37.080  46.780  32.640  1.00  0.00           H
ATOM   2772  HB2 ASN A 175      38.030  46.080  31.260  1.00  0.00           H
ATOM   2773  CG  ASN A 175      36.430  47.590  30.780  1.00  0.00           C
ATOM   2774  OD1 ASN A 175      35.300  47.800  31.290  1.00  0.00           O
ATOM   2775  ND2 ASN A 175      36.560  47.690  29.420  1.00  0.00           N
ATOM   2776 HD21 ASN A 175      37.410  47.470  28.930  1.00  0.00           H
ATOM   2777 HD22 ASN A 175      35.760  47.990  28.890  1.00  0.00           H
ATOM   2778  C   ASN A 175      39.600  47.520  32.990  1.00  0.00           C
ATOM   2779  O   ASN A 175      39.380  46.360  33.330  1.00  0.00           O
ATOM   2780  N   LEU A 176      40.400  48.330  33.630  1.00  0.00           N
ATOM   2781  HN  LEU A 176      40.440  49.320  33.510  1.00  0.00           H
ATOM   2782  CA  LEU A 176      41.340  47.880  34.650  1.00  0.00           C
ATOM   2783  HA  LEU A 176      40.940  46.990  35.090  1.00  0.00           H
ATOM   2784  CB  LEU A 176      42.780  47.510  34.210  1.00  0.00           C
ATOM   2785  HB1 LEU A 176      42.660  46.650  33.530  1.00  0.00           H
ATOM   2786  HB2 LEU A 176      43.280  47.170  35.150  1.00  0.00           H
ATOM   2787  CG  LEU A 176      43.550  48.650  33.560  1.00  0.00           C
ATOM   2788  HG  LEU A 176      42.860  49.420  33.150  1.00  0.00           H
ATOM   2789  CD1 LEU A 176      44.500  49.510  34.480  1.00  0.00           C
ATOM   2790 HD11 LEU A 176      45.450  49.050  34.840  1.00  0.00           H
ATOM   2791 HD12 LEU A 176      43.970  50.050  35.290  1.00  0.00           H
ATOM   2792 HD13 LEU A 176      44.880  50.350  33.870  1.00  0.00           H
ATOM   2793  CD2 LEU A 176      44.360  48.000  32.510  1.00  0.00           C
ATOM   2794 HD21 LEU A 176      44.900  48.730  31.870  1.00  0.00           H
ATOM   2795 HD22 LEU A 176      43.780  47.230  31.960  1.00  0.00           H
ATOM   2796 HD23 LEU A 176      45.140  47.360  33.000  1.00  0.00           H
ATOM   2797  C   LEU A 176      41.330  48.890  35.780  1.00  0.00           C
ATOM   2798  O   LEU A 176      41.200  50.080  35.530  1.00  0.00           O
ATOM   2799  N   CYS A 177      41.630  48.590  37.080  1.00  0.00           N
ATOM   2800  HN  CYS A 177      41.710  47.650  37.420  1.00  0.00           H
ATOM   2801  CA  CYS A 177      41.930  49.640  38.080  1.00  0.00           C
ATOM   2802  HA  CYS A 177      42.310  50.520  37.600  1.00  0.00           H
ATOM   2803  CB  CYS A 177      40.690  50.050  38.940  1.00  0.00           C
ATOM   2804  HB1 CYS A 177      40.320  49.180  39.530  1.00  0.00           H
ATOM   2805  HB2 CYS A 177      39.850  50.190  38.220  1.00  0.00           H
ATOM   2806  SG  CYS A 177      41.020  51.500  40.010  1.00  0.00           S
ATOM   2807  C   CYS A 177      43.060  49.170  38.950  1.00  0.00           C
ATOM   2808  O   CYS A 177      42.930  48.190  39.740  1.00  0.00           O
ATOM   2809  N   SER A 178      44.300  49.750  38.820  1.00  0.00           N
ATOM   2810  HN  SER A 178      44.490  50.540  38.240  1.00  0.00           H
ATOM   2811  CA  SER A 178      45.390  49.210  39.600  1.00  0.00           C
ATOM   2812  HA  SER A 178      45.030  48.930  40.580  1.00  0.00           H
ATOM   2813  CB  SER A 178      46.030  47.920  39.020  1.00  0.00           C
ATOM   2814  HB1 SER A 178      46.600  48.210  38.110  1.00  0.00           H
ATOM   2815  HB2 SER A 178      45.280  47.140  38.760  1.00  0.00           H
ATOM   2816  OG  SER A 178      46.960  47.320  39.940  1.00  0.00           O
ATOM   2817  HG1 SER A 178      47.060  46.440  39.590  1.00  0.00           H
ATOM   2818  C   SER A 178      46.470  50.220  39.900  1.00  0.00           C
ATOM   2819  O   SER A 178      46.810  51.100  39.100  1.00  0.00           O
ATOM   2820  N   SER A 179      47.230  50.160  41.050  1.00  0.00           N
ATOM   2821  HN  SER A 179      46.950  49.640  41.850  1.00  0.00           H
ATOM   2822  CA  SER A 179      48.480  50.870  41.270  1.00  0.00           C
ATOM   2823  HA  SER A 179      48.730  51.670  40.580  1.00  0.00           H
ATOM   2824  CB  SER A 179      48.450  51.640  42.560  1.00  0.00           C
ATOM   2825  HB1 SER A 179      49.390  52.210  42.680  1.00  0.00           H
ATOM   2826  HB2 SER A 179      48.370  50.980  43.450  1.00  0.00           H
ATOM   2827  OG  SER A 179      47.290  52.530  42.550  1.00  0.00           O
ATOM   2828  HG1 SER A 179      47.460  53.200  41.880  1.00  0.00           H
ATOM   2829  C   SER A 179      49.580  49.810  41.370  1.00  0.00           C
ATOM   2830  O   SER A 179      50.750  50.100  41.510  1.00  0.00           O
ATOM   2831  N   PHE A 180      49.290  48.560  41.190  1.00  0.00           N
ATOM   2832  HN  PHE A 180      48.390  48.170  41.100  1.00  0.00           H
ATOM   2833  CA  PHE A 180      50.260  47.500  41.440  1.00  0.00           C
ATOM   2834  HA  PHE A 180      51.090  47.850  42.050  1.00  0.00           H
ATOM   2835  CB  PHE A 180      49.560  46.370  42.300  1.00  0.00           C
ATOM   2836  HB1 PHE A 180      50.230  45.480  42.450  1.00  0.00           H
ATOM   2837  HB2 PHE A 180      48.650  46.010  41.790  1.00  0.00           H
ATOM   2838  CG  PHE A 180      49.100  46.700  43.730  1.00  0.00           C
ATOM   2839  CD1 PHE A 180      49.790  47.650  44.540  1.00  0.00           C
ATOM   2840  HD1 PHE A 180      50.630  48.290  44.310  1.00  0.00           H
ATOM   2841  CE1 PHE A 180      49.380  47.800  45.870  1.00  0.00           C
ATOM   2842  HE1 PHE A 180      49.980  48.470  46.470  1.00  0.00           H
ATOM   2843  CZ  PHE A 180      48.340  47.040  46.400  1.00  0.00           C
ATOM   2844  HZ  PHE A 180      47.950  47.130  47.400  1.00  0.00           H
ATOM   2845  CD2 PHE A 180      48.010  45.900  44.290  1.00  0.00           C
ATOM   2846  HD2 PHE A 180      47.470  45.310  43.560  1.00  0.00           H
ATOM   2847  CE2 PHE A 180      47.620  46.210  45.540  1.00  0.00           C
ATOM   2848  HE2 PHE A 180      46.690  45.820  45.920  1.00  0.00           H
ATOM   2849  C   PHE A 180      50.880  46.960  40.190  1.00  0.00           C
ATOM   2850  O   PHE A 180      51.820  46.110  40.260  1.00  0.00           O
ATOM   2851  N   SER A 181      50.540  47.460  38.990  1.00  0.00           N
ATOM   2852  HN  SER A 181      49.860  48.190  38.960  1.00  0.00           H
ATOM   2853  CA  SER A 181      51.180  47.110  37.730  1.00  0.00           C
ATOM   2854  HA  SER A 181      51.150  46.030  37.650  1.00  0.00           H
ATOM   2855  CB  SER A 181      50.460  47.630  36.560  1.00  0.00           C
ATOM   2856  HB1 SER A 181      50.830  47.340  35.550  1.00  0.00           H
ATOM   2857  HB2 SER A 181      50.500  48.730  36.600  1.00  0.00           H
ATOM   2858  OG  SER A 181      49.100  47.380  36.600  1.00  0.00           O
ATOM   2859  HG1 SER A 181      49.080  46.420  36.640  1.00  0.00           H
ATOM   2860  C   SER A 181      52.660  47.550  37.530  1.00  0.00           C
ATOM   2861  O   SER A 181      53.020  48.700  37.550  1.00  0.00           O
ATOM   2862  N   ILE A 182      53.580  46.580  37.360  1.00  0.00           N
ATOM   2863  HN  ILE A 182      53.320  45.620  37.380  1.00  0.00           H
ATOM   2864  CA  ILE A 182      54.930  46.860  37.100  1.00  0.00           C
ATOM   2865  HA  ILE A 182      55.210  47.720  37.700  1.00  0.00           H
ATOM   2866  CB  ILE A 182      55.860  45.820  37.630  1.00  0.00           C
ATOM   2867  HB  ILE A 182      55.800  44.830  37.130  1.00  0.00           H
ATOM   2868  CG2 ILE A 182      57.310  46.320  37.380  1.00  0.00           C
ATOM   2869 HG21 ILE A 182      57.910  45.390  37.530  1.00  0.00           H
ATOM   2870 HG22 ILE A 182      57.640  47.050  38.150  1.00  0.00           H
ATOM   2871 HG23 ILE A 182      57.420  46.760  36.370  1.00  0.00           H
ATOM   2872  CG1 ILE A 182      55.690  45.560  39.160  1.00  0.00           C
ATOM   2873 HG11 ILE A 182      54.580  45.480  39.270  1.00  0.00           H
ATOM   2874 HG12 ILE A 182      56.130  46.360  39.780  1.00  0.00           H
ATOM   2875  CD  ILE A 182      56.240  44.260  39.640  1.00  0.00           C
ATOM   2876  HD1 ILE A 182      55.900  43.970  40.660  1.00  0.00           H
ATOM   2877  HD2 ILE A 182      57.340  44.230  39.620  1.00  0.00           H
ATOM   2878  HD3 ILE A 182      55.910  43.470  38.930  1.00  0.00           H
ATOM   2879  C   ILE A 182      55.120  47.090  35.590  1.00  0.00           C
ATOM   2880  O   ILE A 182      54.980  46.170  34.830  1.00  0.00           O
ATOM   2881  N   CYS A 183      55.340  48.380  35.240  1.00  0.00           N
ATOM   2882  HN  CYS A 183      55.390  49.220  35.770  1.00  0.00           H
ATOM   2883  CA  CYS A 183      55.480  48.840  33.890  1.00  0.00           C
ATOM   2884  HA  CYS A 183      55.440  47.970  33.250  1.00  0.00           H
ATOM   2885  CB  CYS A 183      54.400  49.840  33.520  1.00  0.00           C
ATOM   2886  HB1 CYS A 183      54.520  50.160  32.460  1.00  0.00           H
ATOM   2887  HB2 CYS A 183      54.530  50.750  34.140  1.00  0.00           H
ATOM   2888  SG  CYS A 183      52.660  49.170  33.720  1.00  0.00           S
ATOM   2889  C   CYS A 183      56.880  49.450  33.720  1.00  0.00           C
ATOM   2890  O   CYS A 183      57.400  49.930  34.730  1.00  0.00           O
ATOM   2891  N   HSD A 184      57.550  49.250  32.520  1.00  0.00           N
ATOM   2892  HN  HSD A 184      57.030  49.010  31.700  1.00  0.00           H
ATOM   2893  CA  HSD A 184      59.020  49.430  32.300  1.00  0.00           C
ATOM   2894  HA  HSD A 184      59.420  48.490  32.640  1.00  0.00           H
ATOM   2895  CB  HSD A 184      59.250  49.390  30.770  1.00  0.00           C
ATOM   2896  HB1 HSD A 184      60.280  49.000  30.650  1.00  0.00           H
ATOM   2897  HB2 HSD A 184      59.060  50.370  30.280  1.00  0.00           H
ATOM   2898  ND1 HSD A 184      57.530  48.870  29.040  1.00  0.00           N
ATOM   2899  HD1 HSD A 184      57.430  49.820  28.760  1.00  0.00           H
ATOM   2900  CG  HSD A 184      58.420  48.440  30.040  1.00  0.00           C
ATOM   2901  CE1 HSD A 184      56.950  47.730  28.550  1.00  0.00           C
ATOM   2902  HE1 HSD A 184      56.120  47.770  27.850  1.00  0.00           H
ATOM   2903  NE2 HSD A 184      57.460  46.600  29.110  1.00  0.00           N
ATOM   2904  CD2 HSD A 184      58.460  47.050  30.030  1.00  0.00           C
ATOM   2905  HD2 HSD A 184      59.100  46.350  30.530  1.00  0.00           H
ATOM   2906  C   HSD A 184      59.710  50.670  32.920  1.00  0.00           C
ATOM   2907  O   HSD A 184      59.150  51.750  33.210  1.00  0.00           O
ATOM   2908  N   THR A 185      61.070  50.500  33.030  1.00  0.00           N
ATOM   2909  HN  THR A 185      61.610  49.720  32.720  1.00  0.00           H
ATOM   2910  CA  THR A 185      62.070  51.520  33.420  1.00  0.00           C
ATOM   2911  HA  THR A 185      63.010  51.030  33.200  1.00  0.00           H
ATOM   2912  CB  THR A 185      62.100  52.760  32.560  1.00  0.00           C
ATOM   2913  HB  THR A 185      63.060  53.270  32.830  1.00  0.00           H
ATOM   2914  OG1 THR A 185      61.100  53.760  32.860  1.00  0.00           O
ATOM   2915  HG1 THR A 185      60.390  53.240  33.250  1.00  0.00           H
ATOM   2916  CG2 THR A 185      62.200  52.500  31.100  1.00  0.00           C
ATOM   2917 HG21 THR A 185      61.260  52.210  30.590  1.00  0.00           H
ATOM   2918 HG22 THR A 185      62.910  51.640  31.010  1.00  0.00           H
ATOM   2919 HG23 THR A 185      62.680  53.350  30.560  1.00  0.00           H
ATOM   2920  C   THR A 185      62.030  51.810  34.930  1.00  0.00           C
ATOM   2921  O   THR A 185      60.950  51.900  35.550  1.00  0.00           O
ATOM   2922  N   PHE A 186      63.210  52.010  35.560  1.00  0.00           N
ATOM   2923  HN  PHE A 186      64.060  51.880  35.050  1.00  0.00           H
ATOM   2924  CA  PHE A 186      63.320  52.440  36.940  1.00  0.00           C
ATOM   2925  HA  PHE A 186      62.440  52.170  37.500  1.00  0.00           H
ATOM   2926  CB  PHE A 186      64.660  51.840  37.550  1.00  0.00           C
ATOM   2927  HB1 PHE A 186      65.530  52.060  36.890  1.00  0.00           H
ATOM   2928  HB2 PHE A 186      64.530  50.740  37.610  1.00  0.00           H
ATOM   2929  CG  PHE A 186      64.910  52.380  38.910  1.00  0.00           C
ATOM   2930  CD1 PHE A 186      63.850  52.470  39.830  1.00  0.00           C
ATOM   2931  HD1 PHE A 186      62.870  52.170  39.520  1.00  0.00           H
ATOM   2932  CE1 PHE A 186      64.090  52.940  41.110  1.00  0.00           C
ATOM   2933  HE1 PHE A 186      63.200  53.100  41.700  1.00  0.00           H
ATOM   2934  CZ  PHE A 186      65.370  53.170  41.590  1.00  0.00           C
ATOM   2935  HZ  PHE A 186      65.410  53.380  42.640  1.00  0.00           H
ATOM   2936  CD2 PHE A 186      66.270  52.630  39.440  1.00  0.00           C
ATOM   2937  HD2 PHE A 186      67.140  52.540  38.820  1.00  0.00           H
ATOM   2938  CE2 PHE A 186      66.440  52.930  40.780  1.00  0.00           C
ATOM   2939  HE2 PHE A 186      67.420  53.230  41.130  1.00  0.00           H
ATOM   2940  C   PHE A 186      63.180  53.920  36.980  1.00  0.00           C
ATOM   2941  O   PHE A 186      64.010  54.660  36.500  1.00  0.00           O
ATOM   2942  N   GLN A 187      62.140  54.460  37.650  1.00  0.00           N
ATOM   2943  HN  GLN A 187      61.540  53.830  38.150  1.00  0.00           H
ATOM   2944  CA  GLN A 187      62.020  55.870  37.870  1.00  0.00           C
ATOM   2945  HA  GLN A 187      62.600  56.500  37.240  1.00  0.00           H
ATOM   2946  CB  GLN A 187      60.530  56.220  37.770  1.00  0.00           C
ATOM   2947  HB1 GLN A 187      60.510  57.320  37.910  1.00  0.00           H
ATOM   2948  HB2 GLN A 187      59.950  55.710  38.560  1.00  0.00           H
ATOM   2949  CG  GLN A 187      59.870  55.780  36.360  1.00  0.00           C
ATOM   2950  HG1 GLN A 187      59.520  54.730  36.480  1.00  0.00           H
ATOM   2951  HG2 GLN A 187      60.610  55.890  35.540  1.00  0.00           H
ATOM   2952  CD  GLN A 187      58.540  56.550  36.180  1.00  0.00           C
ATOM   2953  OE1 GLN A 187      58.360  57.380  35.290  1.00  0.00           O
ATOM   2954  NE2 GLN A 187      57.620  56.250  37.060  1.00  0.00           N
ATOM   2955 HE21 GLN A 187      57.830  55.510  37.700  1.00  0.00           H
ATOM   2956 HE22 GLN A 187      56.730  56.690  36.980  1.00  0.00           H
ATOM   2957  C   GLN A 187      62.400  56.170  39.280  1.00  0.00           C
ATOM   2958  O   GLN A 187      61.660  55.800  40.140  1.00  0.00           O
ATOM   2959  N   TRP A 188      63.520  56.860  39.520  1.00  0.00           N
ATOM   2960  HN  TRP A 188      64.070  57.130  38.730  1.00  0.00           H
ATOM   2961  CA  TRP A 188      64.100  57.140  40.870  1.00  0.00           C
ATOM   2962  HA  TRP A 188      64.330  56.150  41.220  1.00  0.00           H
ATOM   2963  CB  TRP A 188      65.350  58.110  40.750  1.00  0.00           C
ATOM   2964  HB1 TRP A 188      64.930  58.980  40.200  1.00  0.00           H
ATOM   2965  HB2 TRP A 188      66.190  57.770  40.100  1.00  0.00           H
ATOM   2966  CG  TRP A 188      66.020  58.650  41.950  1.00  0.00           C
ATOM   2967  CD1 TRP A 188      66.420  59.990  42.300  1.00  0.00           C
ATOM   2968  HD1 TRP A 188      66.260  60.880  41.690  1.00  0.00           H
ATOM   2969  NE1 TRP A 188      67.190  59.950  43.410  1.00  0.00           N
ATOM   2970  HE1 TRP A 188      67.810  60.630  43.750  1.00  0.00           H
ATOM   2971  CE2 TRP A 188      67.360  58.740  43.850  1.00  0.00           C
ATOM   2972  CD2 TRP A 188      66.620  57.860  42.990  1.00  0.00           C
ATOM   2973  CE3 TRP A 188      66.680  56.460  43.210  1.00  0.00           C
ATOM   2974  HE3 TRP A 188      66.150  55.720  42.640  1.00  0.00           H
ATOM   2975  CZ3 TRP A 188      67.430  56.030  44.340  1.00  0.00           C
ATOM   2976  HZ3 TRP A 188      67.520  54.960  44.480  1.00  0.00           H
ATOM   2977  CZ2 TRP A 188      68.120  58.250  44.830  1.00  0.00           C
ATOM   2978  HZ2 TRP A 188      68.530  58.960  45.530  1.00  0.00           H
ATOM   2979  CH2 TRP A 188      68.150  56.890  45.090  1.00  0.00           C
ATOM   2980  HH2 TRP A 188      68.670  56.570  45.990  1.00  0.00           H
ATOM   2981  C   TRP A 188      63.130  57.840  41.800  1.00  0.00           C
ATOM   2982  O   TRP A 188      63.110  57.480  42.960  1.00  0.00           O
ATOM   2983  N   HSE A 189      62.240  58.750  41.440  1.00  0.00           N
ATOM   2984  HN  HSE A 189      62.400  59.120  40.530  1.00  0.00           H
ATOM   2985  CA  HSE A 189      61.350  59.330  42.450  1.00  0.00           C
ATOM   2986  HA  HSE A 189      61.930  59.540  43.340  1.00  0.00           H
ATOM   2987  CB  HSE A 189      60.720  60.720  41.880  1.00  0.00           C
ATOM   2988  HB1 HSE A 189      60.100  61.080  42.730  1.00  0.00           H
ATOM   2989  HB2 HSE A 189      60.110  60.400  41.010  1.00  0.00           H
ATOM   2990  ND1 HSE A 189      62.120  61.810  40.280  1.00  0.00           N
ATOM   2991  CG  HSE A 189      61.870  61.690  41.610  1.00  0.00           C
ATOM   2992  CE1 HSE A 189      63.210  62.600  40.270  1.00  0.00           C
ATOM   2993  HE1 HSE A 189      63.600  63.040  39.350  1.00  0.00           H
ATOM   2994  NE2 HSE A 189      63.630  62.890  41.540  1.00  0.00           N
ATOM   2995  HE2 HSE A 189      64.420  63.430  41.810  1.00  0.00           H
ATOM   2996  CD2 HSE A 189      62.740  62.390  42.390  1.00  0.00           C
ATOM   2997  HD2 HSE A 189      62.750  62.550  43.460  1.00  0.00           H
ATOM   2998  C   HSE A 189      60.320  58.330  43.050  1.00  0.00           C
ATOM   2999  O   HSE A 189      59.810  58.510  44.160  1.00  0.00           O
ATOM   3000  N   GLU A 190      60.050  57.170  42.400  1.00  0.00           N
ATOM   3001  HN  GLU A 190      60.550  56.940  41.550  1.00  0.00           H
ATOM   3002  CA  GLU A 190      59.440  56.010  43.030  1.00  0.00           C
ATOM   3003  HA  GLU A 190      58.470  56.350  43.330  1.00  0.00           H
ATOM   3004  CB  GLU A 190      59.200  54.840  42.100  1.00  0.00           C
ATOM   3005  HB1 GLU A 190      58.860  53.870  42.530  1.00  0.00           H
ATOM   3006  HB2 GLU A 190      60.180  54.540  41.650  1.00  0.00           H
ATOM   3007  CG  GLU A 190      58.170  55.150  41.050  1.00  0.00           C
ATOM   3008  HG1 GLU A 190      58.460  56.030  40.450  1.00  0.00           H
ATOM   3009  HG2 GLU A 190      57.210  55.380  41.580  1.00  0.00           H
ATOM   3010  CD  GLU A 190      57.890  54.000  40.050  1.00  0.00           C
ATOM   3011  OE1 GLU A 190      58.410  52.910  40.270  1.00  0.00           O
ATOM   3012  OE2 GLU A 190      57.190  54.220  39.020  1.00  0.00           O
ATOM   3013  C   GLU A 190      60.190  55.420  44.310  1.00  0.00           C
ATOM   3014  O   GLU A 190      59.580  55.310  45.390  1.00  0.00           O
ATOM   3015  N   ALA A 191      61.580  55.210  44.070  1.00  0.00           N
ATOM   3016  HN  ALA A 191      62.070  55.300  43.200  1.00  0.00           H
ATOM   3017  CA  ALA A 191      62.370  54.990  45.250  1.00  0.00           C
ATOM   3018  HA  ALA A 191      61.950  54.200  45.850  1.00  0.00           H
ATOM   3019  CB  ALA A 191      63.860  54.730  44.880  1.00  0.00           C
ATOM   3020  HB1 ALA A 191      64.380  55.640  44.540  1.00  0.00           H
ATOM   3021  HB2 ALA A 191      63.830  54.030  44.010  1.00  0.00           H
ATOM   3022  HB3 ALA A 191      64.400  54.390  45.790  1.00  0.00           H
ATOM   3023  C   ALA A 191      62.210  56.100  46.320  1.00  0.00           C
ATOM   3024  O   ALA A 191      62.220  55.840  47.490  1.00  0.00           O
ATOM   3025  N   MET A 192      62.030  57.410  45.840  1.00  0.00           N
ATOM   3026  HN  MET A 192      62.010  57.610  44.860  1.00  0.00           H
ATOM   3027  CA  MET A 192      61.850  58.500  46.730  1.00  0.00           C
ATOM   3028  HA  MET A 192      62.640  58.300  47.440  1.00  0.00           H
ATOM   3029  CB  MET A 192      62.110  59.890  46.050  1.00  0.00           C
ATOM   3030  HB1 MET A 192      62.000  60.710  46.800  1.00  0.00           H
ATOM   3031  HB2 MET A 192      61.460  60.040  45.160  1.00  0.00           H
ATOM   3032  CG  MET A 192      63.510  59.970  45.530  1.00  0.00           C
ATOM   3033  HG1 MET A 192      63.560  60.950  45.000  1.00  0.00           H
ATOM   3034  HG2 MET A 192      63.710  59.240  44.730  1.00  0.00           H
ATOM   3035  SD  MET A 192      64.780  60.100  46.770  1.00  0.00           S
ATOM   3036  CE  MET A 192      65.470  58.460  46.580  1.00  0.00           C
ATOM   3037  HE1 MET A 192      65.450  58.150  45.520  1.00  0.00           H
ATOM   3038  HE2 MET A 192      64.910  57.750  47.220  1.00  0.00           H
ATOM   3039  HE3 MET A 192      66.460  58.370  47.060  1.00  0.00           H
ATOM   3040  C   MET A 192      60.560  58.430  47.590  1.00  0.00           C
ATOM   3041  O   MET A 192      60.590  58.890  48.730  1.00  0.00           O
ATOM   3042  N   PHE A 193      59.420  58.040  47.030  1.00  0.00           N
ATOM   3043  HN  PHE A 193      59.210  57.980  46.070  1.00  0.00           H
ATOM   3044  CA  PHE A 193      58.280  57.670  47.920  1.00  0.00           C
ATOM   3045  HA  PHE A 193      58.040  58.560  48.490  1.00  0.00           H
ATOM   3046  CB  PHE A 193      57.120  57.350  46.960  1.00  0.00           C
ATOM   3047  HB1 PHE A 193      57.310  56.700  46.070  1.00  0.00           H
ATOM   3048  HB2 PHE A 193      56.880  58.290  46.420  1.00  0.00           H
ATOM   3049  CG  PHE A 193      55.800  56.880  47.580  1.00  0.00           C
ATOM   3050  CD1 PHE A 193      55.250  55.570  47.490  1.00  0.00           C
ATOM   3051  HD1 PHE A 193      55.810  54.840  46.930  1.00  0.00           H
ATOM   3052  CE1 PHE A 193      54.050  55.240  48.060  1.00  0.00           C
ATOM   3053  HE1 PHE A 193      53.700  54.220  47.950  1.00  0.00           H
ATOM   3054  CZ  PHE A 193      53.380  56.170  48.880  1.00  0.00           C
ATOM   3055  HZ  PHE A 193      52.460  55.950  49.410  1.00  0.00           H
ATOM   3056  CD2 PHE A 193      55.050  57.820  48.340  1.00  0.00           C
ATOM   3057  HD2 PHE A 193      55.470  58.810  48.340  1.00  0.00           H
ATOM   3058  CE2 PHE A 193      53.930  57.420  49.050  1.00  0.00           C
ATOM   3059  HE2 PHE A 193      53.430  58.110  49.720  1.00  0.00           H
ATOM   3060  C   PHE A 193      58.590  56.600  48.930  1.00  0.00           C
ATOM   3061  O   PHE A 193      58.260  56.790  50.120  1.00  0.00           O
ATOM   3062  N   LEU A 194      59.200  55.450  48.490  1.00  0.00           N
ATOM   3063  HN  LEU A 194      59.440  55.260  47.540  1.00  0.00           H
ATOM   3064  CA  LEU A 194      59.480  54.430  49.530  1.00  0.00           C
ATOM   3065  HA  LEU A 194      58.570  54.150  50.050  1.00  0.00           H
ATOM   3066  CB  LEU A 194      59.970  53.200  48.740  1.00  0.00           C
ATOM   3067  HB1 LEU A 194      60.760  53.550  48.050  1.00  0.00           H
ATOM   3068  HB2 LEU A 194      59.220  52.820  48.000  1.00  0.00           H
ATOM   3069  CG  LEU A 194      60.410  52.000  49.620  1.00  0.00           C
ATOM   3070  HG  LEU A 194      61.170  52.360  50.360  1.00  0.00           H
ATOM   3071  CD1 LEU A 194      59.200  51.430  50.280  1.00  0.00           C
ATOM   3072 HD11 LEU A 194      59.370  50.490  50.850  1.00  0.00           H
ATOM   3073 HD12 LEU A 194      58.480  51.160  49.470  1.00  0.00           H
ATOM   3074 HD13 LEU A 194      58.730  52.170  50.980  1.00  0.00           H
ATOM   3075  CD2 LEU A 194      61.080  50.990  48.640  1.00  0.00           C
ATOM   3076 HD21 LEU A 194      61.310  50.080  49.250  1.00  0.00           H
ATOM   3077 HD22 LEU A 194      62.020  51.230  48.080  1.00  0.00           H
ATOM   3078 HD23 LEU A 194      60.370  50.870  47.790  1.00  0.00           H
ATOM   3079  C   LEU A 194      60.470  54.940  50.580  1.00  0.00           C
ATOM   3080  O   LEU A 194      60.360  54.550  51.690  1.00  0.00           O
ATOM   3081  N   LEU A 195      61.460  55.820  50.220  1.00  0.00           N
ATOM   3082  HN  LEU A 195      61.720  55.960  49.270  1.00  0.00           H
ATOM   3083  CA  LEU A 195      62.280  56.440  51.210  1.00  0.00           C
ATOM   3084  HA  LEU A 195      62.760  55.630  51.740  1.00  0.00           H
ATOM   3085  CB  LEU A 195      63.370  57.240  50.500  1.00  0.00           C
ATOM   3086  HB1 LEU A 195      62.790  57.800  49.740  1.00  0.00           H
ATOM   3087  HB2 LEU A 195      63.980  56.490  49.950  1.00  0.00           H
ATOM   3088  CG  LEU A 195      64.270  58.180  51.350  1.00  0.00           C
ATOM   3089  HG  LEU A 195      63.700  59.000  51.820  1.00  0.00           H
ATOM   3090  CD1 LEU A 195      65.030  57.350  52.480  1.00  0.00           C
ATOM   3091 HD11 LEU A 195      65.740  58.060  52.970  1.00  0.00           H
ATOM   3092 HD12 LEU A 195      65.520  56.450  52.040  1.00  0.00           H
ATOM   3093 HD13 LEU A 195      64.360  57.000  53.290  1.00  0.00           H
ATOM   3094  CD2 LEU A 195      65.310  58.970  50.450  1.00  0.00           C
ATOM   3095 HD21 LEU A 195      65.860  58.320  49.750  1.00  0.00           H
ATOM   3096 HD22 LEU A 195      66.000  59.470  51.160  1.00  0.00           H
ATOM   3097 HD23 LEU A 195      64.780  59.640  49.720  1.00  0.00           H
ATOM   3098  C   LEU A 195      61.480  57.280  52.200  1.00  0.00           C
ATOM   3099  O   LEU A 195      61.680  57.200  53.370  1.00  0.00           O
ATOM   3100  N   GLU A 196      60.550  58.070  51.710  1.00  0.00           N
ATOM   3101  HN  GLU A 196      60.360  58.180  50.740  1.00  0.00           H
ATOM   3102  CA  GLU A 196      59.710  58.970  52.520  1.00  0.00           C
ATOM   3103  HA  GLU A 196      60.470  59.400  53.160  1.00  0.00           H
ATOM   3104  CB  GLU A 196      58.950  59.960  51.500  1.00  0.00           C
ATOM   3105  HB1 GLU A 196      58.170  60.530  52.060  1.00  0.00           H
ATOM   3106  HB2 GLU A 196      58.400  59.370  50.750  1.00  0.00           H
ATOM   3107  CG  GLU A 196      59.800  61.060  50.780  1.00  0.00           C
ATOM   3108  HG1 GLU A 196      60.760  60.600  50.470  1.00  0.00           H
ATOM   3109  HG2 GLU A 196      60.000  61.920  51.450  1.00  0.00           H
ATOM   3110  CD  GLU A 196      59.000  61.580  49.570  1.00  0.00           C
ATOM   3111  OE1 GLU A 196      58.470  60.910  48.700  1.00  0.00           O
ATOM   3112  OE2 GLU A 196      59.120  62.960  49.470  1.00  0.00           O
ATOM   3113  HE2 GLU A 196      58.820  63.340  48.650  1.00  0.00           H
ATOM   3114  C   GLU A 196      58.780  58.160  53.410  1.00  0.00           C
ATOM   3115  O   GLU A 196      58.580  58.510  54.570  1.00  0.00           O
ATOM   3116  N   PHE A 197      58.100  57.110  52.870  1.00  0.00           N
ATOM   3117  HN  PHE A 197      58.100  57.020  51.870  1.00  0.00           H
ATOM   3118  CA  PHE A 197      57.340  56.130  53.640  1.00  0.00           C
ATOM   3119  HA  PHE A 197      56.560  56.670  54.140  1.00  0.00           H
ATOM   3120  CB  PHE A 197      56.830  54.950  52.720  1.00  0.00           C
ATOM   3121  HB1 PHE A 197      57.720  54.460  52.290  1.00  0.00           H
ATOM   3122  HB2 PHE A 197      56.210  55.470  51.950  1.00  0.00           H
ATOM   3123  CG  PHE A 197      56.070  53.810  53.500  1.00  0.00           C
ATOM   3124  CD1 PHE A 197      54.810  54.040  53.990  1.00  0.00           C
ATOM   3125  HD1 PHE A 197      54.420  55.040  54.040  1.00  0.00           H
ATOM   3126  CE1 PHE A 197      54.080  53.060  54.600  1.00  0.00           C
ATOM   3127  HE1 PHE A 197      53.100  53.280  55.010  1.00  0.00           H
ATOM   3128  CZ  PHE A 197      54.500  51.720  54.640  1.00  0.00           C
ATOM   3129  HZ  PHE A 197      53.900  50.940  55.080  1.00  0.00           H
ATOM   3130  CD2 PHE A 197      56.660  52.500  53.740  1.00  0.00           C
ATOM   3131  HD2 PHE A 197      57.570  52.280  53.200  1.00  0.00           H
ATOM   3132  CE2 PHE A 197      55.860  51.510  54.280  1.00  0.00           C
ATOM   3133  HE2 PHE A 197      56.270  50.550  54.540  1.00  0.00           H
ATOM   3134  C   PHE A 197      58.210  55.560  54.790  1.00  0.00           C
ATOM   3135  O   PHE A 197      57.680  55.440  55.880  1.00  0.00           O
ATOM   3136  N   PHE A 198      59.530  55.280  54.610  1.00  0.00           N
ATOM   3137  HN  PHE A 198      59.900  55.500  53.700  1.00  0.00           H
ATOM   3138  CA  PHE A 198      60.390  54.620  55.550  1.00  0.00           C
ATOM   3139  HA  PHE A 198      59.730  53.920  56.040  1.00  0.00           H
ATOM   3140  CB  PHE A 198      61.570  53.860  54.770  1.00  0.00           C
ATOM   3141  HB1 PHE A 198      62.180  54.550  54.160  1.00  0.00           H
ATOM   3142  HB2 PHE A 198      61.020  53.120  54.140  1.00  0.00           H
ATOM   3143  CG  PHE A 198      62.540  53.080  55.690  1.00  0.00           C
ATOM   3144  CD1 PHE A 198      63.930  53.290  55.720  1.00  0.00           C
ATOM   3145  HD1 PHE A 198      64.380  54.150  55.240  1.00  0.00           H
ATOM   3146  CE1 PHE A 198      64.750  52.590  56.640  1.00  0.00           C
ATOM   3147  HE1 PHE A 198      65.820  52.700  56.600  1.00  0.00           H
ATOM   3148  CZ  PHE A 198      64.250  51.630  57.570  1.00  0.00           C
ATOM   3149  HZ  PHE A 198      64.870  50.990  58.180  1.00  0.00           H
ATOM   3150  CD2 PHE A 198      62.090  52.040  56.590  1.00  0.00           C
ATOM   3151  HD2 PHE A 198      61.040  51.790  56.500  1.00  0.00           H
ATOM   3152  CE2 PHE A 198      62.920  51.330  57.550  1.00  0.00           C
ATOM   3153  HE2 PHE A 198      62.470  50.480  58.070  1.00  0.00           H
ATOM   3154  C   PHE A 198      60.920  55.460  56.670  1.00  0.00           C
ATOM   3155  O   PHE A 198      61.280  55.040  57.720  1.00  0.00           O
ATOM   3156  N   LEU A 199      61.180  56.760  56.450  1.00  0.00           N
ATOM   3157  HN  LEU A 199      61.170  56.990  55.470  1.00  0.00           H
ATOM   3158  CA  LEU A 199      61.630  57.700  57.520  1.00  0.00           C
ATOM   3159  HA  LEU A 199      62.540  57.200  57.810  1.00  0.00           H
ATOM   3160  CB  LEU A 199      61.750  59.210  56.940  1.00  0.00           C
ATOM   3161  HB1 LEU A 199      61.800  59.900  57.820  1.00  0.00           H
ATOM   3162  HB2 LEU A 199      60.800  59.350  56.400  1.00  0.00           H
ATOM   3163  CG  LEU A 199      62.950  59.290  56.030  1.00  0.00           C
ATOM   3164  HG  LEU A 199      62.690  58.640  55.180  1.00  0.00           H
ATOM   3165  CD1 LEU A 199      63.040  60.720  55.560  1.00  0.00           C
ATOM   3166 HD11 LEU A 199      63.990  61.060  55.120  1.00  0.00           H
ATOM   3167 HD12 LEU A 199      62.900  61.450  56.380  1.00  0.00           H
ATOM   3168 HD13 LEU A 199      62.250  61.010  54.850  1.00  0.00           H
ATOM   3169  CD2 LEU A 199      64.290  58.990  56.760  1.00  0.00           C
ATOM   3170 HD21 LEU A 199      65.150  58.980  56.060  1.00  0.00           H
ATOM   3171 HD22 LEU A 199      64.170  57.960  57.180  1.00  0.00           H
ATOM   3172 HD23 LEU A 199      64.430  59.660  57.640  1.00  0.00           H
ATOM   3173  C   LEU A 199      60.840  57.720  58.830  1.00  0.00           C
ATOM   3174  O   LEU A 199      61.440  57.760  59.900  1.00  0.00           O
ATOM   3175  N   PRO A 200      59.480  57.740  58.810  1.00  0.00           N
ATOM   3176  CD  PRO A 200      58.600  58.080  57.640  1.00  0.00           C
ATOM   3177  HD1 PRO A 200      58.800  57.300  56.870  1.00  0.00           H
ATOM   3178  HD2 PRO A 200      58.890  59.110  57.360  1.00  0.00           H
ATOM   3179  CA  PRO A 200      58.760  57.480  60.030  1.00  0.00           C
ATOM   3180  HA  PRO A 200      59.220  57.940  60.890  1.00  0.00           H
ATOM   3181  CB  PRO A 200      57.470  58.220  59.760  1.00  0.00           C
ATOM   3182  HB1 PRO A 200      57.580  59.300  59.990  1.00  0.00           H
ATOM   3183  HB2 PRO A 200      56.730  57.780  60.460  1.00  0.00           H
ATOM   3184  CG  PRO A 200      57.150  58.080  58.160  1.00  0.00           C
ATOM   3185  HG1 PRO A 200      56.610  57.150  57.880  1.00  0.00           H
ATOM   3186  HG2 PRO A 200      56.540  58.960  57.880  1.00  0.00           H
ATOM   3187  C   PRO A 200      58.640  55.980  60.460  1.00  0.00           C
ATOM   3188  O   PRO A 200      58.780  55.680  61.690  1.00  0.00           O
ATOM   3189  N   LEU A 201      58.540  54.980  59.540  1.00  0.00           N
ATOM   3190  HN  LEU A 201      58.380  55.230  58.590  1.00  0.00           H
ATOM   3191  CA  LEU A 201      58.600  53.560  59.880  1.00  0.00           C
ATOM   3192  HA  LEU A 201      57.840  53.460  60.640  1.00  0.00           H
ATOM   3193  CB  LEU A 201      58.420  52.800  58.540  1.00  0.00           C
ATOM   3194  HB1 LEU A 201      59.130  53.280  57.840  1.00  0.00           H
ATOM   3195  HB2 LEU A 201      57.380  53.020  58.240  1.00  0.00           H
ATOM   3196  CG  LEU A 201      58.610  51.320  58.420  1.00  0.00           C
ATOM   3197  HG  LEU A 201      59.650  50.960  58.560  1.00  0.00           H
ATOM   3198  CD1 LEU A 201      57.770  50.560  59.530  1.00  0.00           C
ATOM   3199 HD11 LEU A 201      57.790  49.470  59.320  1.00  0.00           H
ATOM   3200 HD12 LEU A 201      56.660  50.730  59.510  1.00  0.00           H
ATOM   3201 HD13 LEU A 201      58.130  50.880  60.530  1.00  0.00           H
ATOM   3202  CD2 LEU A 201      58.120  50.850  57.020  1.00  0.00           C
ATOM   3203 HD21 LEU A 201      58.560  51.510  56.250  1.00  0.00           H
ATOM   3204 HD22 LEU A 201      57.020  50.890  57.060  1.00  0.00           H
ATOM   3205 HD23 LEU A 201      58.480  49.820  56.820  1.00  0.00           H
ATOM   3206  C   LEU A 201      59.910  53.100  60.620  1.00  0.00           C
ATOM   3207  O   LEU A 201      59.820  52.390  61.640  1.00  0.00           O
ATOM   3208  N   GLY A 202      61.080  53.660  60.290  1.00  0.00           N
ATOM   3209  HN  GLY A 202      61.130  54.270  59.500  1.00  0.00           H
ATOM   3210  CA  GLY A 202      62.290  53.400  61.060  1.00  0.00           C
ATOM   3211  HA1 GLY A 202      63.160  53.830  60.600  1.00  0.00           H
ATOM   3212  HA2 GLY A 202      62.410  52.340  61.210  1.00  0.00           H
ATOM   3213  C   GLY A 202      62.190  53.960  62.480  1.00  0.00           C
ATOM   3214  O   GLY A 202      62.760  53.350  63.380  1.00  0.00           O
ATOM   3215  N   ILE A 203      61.560  55.140  62.780  1.00  0.00           N
ATOM   3216  HN  ILE A 203      61.200  55.810  62.140  1.00  0.00           H
ATOM   3217  CA  ILE A 203      61.140  55.570  64.130  1.00  0.00           C
ATOM   3218  HA  ILE A 203      62.050  55.600  64.730  1.00  0.00           H
ATOM   3219  CB  ILE A 203      60.520  57.010  64.060  1.00  0.00           C
ATOM   3220  HB  ILE A 203      59.940  57.050  63.110  1.00  0.00           H
ATOM   3221  CG2 ILE A 203      59.600  57.300  65.280  1.00  0.00           C
ATOM   3222 HG21 ILE A 203      58.650  56.730  65.290  1.00  0.00           H
ATOM   3223 HG22 ILE A 203      59.160  58.320  65.170  1.00  0.00           H
ATOM   3224 HG23 ILE A 203      60.040  57.140  66.280  1.00  0.00           H
ATOM   3225  CG1 ILE A 203      61.600  58.190  63.790  1.00  0.00           C
ATOM   3226 HG11 ILE A 203      61.060  59.160  63.630  1.00  0.00           H
ATOM   3227 HG12 ILE A 203      62.180  58.070  62.850  1.00  0.00           H
ATOM   3228  CD  ILE A 203      62.510  58.230  65.040  1.00  0.00           C
ATOM   3229  HD1 ILE A 203      63.270  59.020  64.830  1.00  0.00           H
ATOM   3230  HD2 ILE A 203      63.020  57.260  65.150  1.00  0.00           H
ATOM   3231  HD3 ILE A 203      61.830  58.480  65.870  1.00  0.00           H
ATOM   3232  C   ILE A 203      60.300  54.610  64.870  1.00  0.00           C
ATOM   3233  O   ILE A 203      60.640  54.340  66.020  1.00  0.00           O
ATOM   3234  N   ILE A 204      59.300  54.030  64.170  1.00  0.00           N
ATOM   3235  HN  ILE A 204      59.110  54.330  63.250  1.00  0.00           H
ATOM   3236  CA  ILE A 204      58.390  53.100  64.820  1.00  0.00           C
ATOM   3237  HA  ILE A 204      57.940  53.560  65.690  1.00  0.00           H
ATOM   3238  CB  ILE A 204      57.200  52.680  63.920  1.00  0.00           C
ATOM   3239  HB  ILE A 204      57.550  52.270  62.940  1.00  0.00           H
ATOM   3240  CG2 ILE A 204      56.230  51.800  64.640  1.00  0.00           C
ATOM   3241 HG21 ILE A 204      56.730  50.850  64.940  1.00  0.00           H
ATOM   3242 HG22 ILE A 204      55.370  51.690  63.960  1.00  0.00           H
ATOM   3243 HG23 ILE A 204      55.980  52.290  65.600  1.00  0.00           H
ATOM   3244  CG1 ILE A 204      56.470  53.940  63.410  1.00  0.00           C
ATOM   3245 HG11 ILE A 204      57.130  54.740  63.060  1.00  0.00           H
ATOM   3246 HG12 ILE A 204      55.950  54.380  64.300  1.00  0.00           H
ATOM   3247  CD  ILE A 204      55.450  53.740  62.260  1.00  0.00           C
ATOM   3248  HD1 ILE A 204      55.990  53.290  61.400  1.00  0.00           H
ATOM   3249  HD2 ILE A 204      55.030  54.760  62.080  1.00  0.00           H
ATOM   3250  HD3 ILE A 204      54.550  53.150  62.490  1.00  0.00           H
ATOM   3251  C   ILE A 204      59.160  51.820  65.290  1.00  0.00           C
ATOM   3252  O   ILE A 204      59.090  51.420  66.470  1.00  0.00           O
ATOM   3253  N   LEU A 205      60.060  51.250  64.440  1.00  0.00           N
ATOM   3254  HN  LEU A 205      60.130  51.680  63.540  1.00  0.00           H
ATOM   3255  CA  LEU A 205      60.920  50.140  64.700  1.00  0.00           C
ATOM   3256  HA  LEU A 205      60.360  49.300  65.100  1.00  0.00           H
ATOM   3257  CB  LEU A 205      61.670  49.820  63.380  1.00  0.00           C
ATOM   3258  HB1 LEU A 205      62.750  49.780  63.620  1.00  0.00           H
ATOM   3259  HB2 LEU A 205      61.520  50.680  62.700  1.00  0.00           H
ATOM   3260  CG  LEU A 205      61.220  48.530  62.700  1.00  0.00           C
ATOM   3261  HG  LEU A 205      60.110  48.600  62.650  1.00  0.00           H
ATOM   3262  CD1 LEU A 205      61.660  48.360  61.270  1.00  0.00           C
ATOM   3263 HD11 LEU A 205      61.460  49.250  60.630  1.00  0.00           H
ATOM   3264 HD12 LEU A 205      61.000  47.530  60.920  1.00  0.00           H
ATOM   3265 HD13 LEU A 205      62.730  48.080  61.180  1.00  0.00           H
ATOM   3266  CD2 LEU A 205      61.610  47.300  63.470  1.00  0.00           C
ATOM   3267 HD21 LEU A 205      61.230  47.340  64.510  1.00  0.00           H
ATOM   3268 HD22 LEU A 205      62.720  47.150  63.510  1.00  0.00           H
ATOM   3269 HD23 LEU A 205      61.160  46.410  62.980  1.00  0.00           H
ATOM   3270  C   LEU A 205      61.950  50.450  65.740  1.00  0.00           C
ATOM   3271  O   LEU A 205      62.250  49.650  66.660  1.00  0.00           O
ATOM   3272  N   PHE A 206      62.650  51.610  65.670  1.00  0.00           N
ATOM   3273  HN  PHE A 206      62.500  52.170  64.860  1.00  0.00           H
ATOM   3274  CA  PHE A 206      63.570  52.050  66.710  1.00  0.00           C
ATOM   3275  HA  PHE A 206      64.440  51.390  66.690  1.00  0.00           H
ATOM   3276  CB  PHE A 206      64.170  53.400  66.330  1.00  0.00           C
ATOM   3277  HB1 PHE A 206      63.280  54.010  66.080  1.00  0.00           H
ATOM   3278  HB2 PHE A 206      64.890  53.260  65.490  1.00  0.00           H
ATOM   3279  CG  PHE A 206      65.000  54.100  67.350  1.00  0.00           C
ATOM   3280  CD1 PHE A 206      66.280  53.640  67.450  1.00  0.00           C
ATOM   3281  HD1 PHE A 206      66.560  52.740  66.920  1.00  0.00           H
ATOM   3282  CE1 PHE A 206      67.120  54.240  68.400  1.00  0.00           C
ATOM   3283  HE1 PHE A 206      68.100  53.840  68.500  1.00  0.00           H
ATOM   3284  CZ  PHE A 206      66.710  55.360  69.110  1.00  0.00           C
ATOM   3285  HZ  PHE A 206      67.300  55.810  69.890  1.00  0.00           H
ATOM   3286  CD2 PHE A 206      64.590  55.220  68.030  1.00  0.00           C
ATOM   3287  HD2 PHE A 206      63.640  55.620  67.720  1.00  0.00           H
ATOM   3288  CE2 PHE A 206      65.420  55.840  68.980  1.00  0.00           C
ATOM   3289  HE2 PHE A 206      65.190  56.650  69.660  1.00  0.00           H
ATOM   3290  C   PHE A 206      62.980  52.200  68.040  1.00  0.00           C
ATOM   3291  O   PHE A 206      63.550  51.730  69.030  1.00  0.00           O
ATOM   3292  N   CYS A 207      61.820  52.790  68.180  1.00  0.00           N
ATOM   3293  HN  CYS A 207      61.380  53.210  67.390  1.00  0.00           H
ATOM   3294  CA  CYS A 207      61.050  53.000  69.450  1.00  0.00           C
ATOM   3295  HA  CYS A 207      61.780  53.340  70.150  1.00  0.00           H
ATOM   3296  CB  CYS A 207      59.960  54.120  69.470  1.00  0.00           C
ATOM   3297  HB1 CYS A 207      59.470  54.160  70.450  1.00  0.00           H
ATOM   3298  HB2 CYS A 207      59.190  53.850  68.710  1.00  0.00           H
ATOM   3299  SG  CYS A 207      60.610  55.720  68.820  1.00  0.00           S
ATOM   3300  HG1 CYS A 207      60.900  55.110  67.680  1.00  0.00           H
ATOM   3301  C   CYS A 207      60.600  51.690  70.020  1.00  0.00           C
ATOM   3302  O   CYS A 207      60.620  51.500  71.250  1.00  0.00           O
ATOM   3303  N   SER A 208      60.250  50.780  69.100  1.00  0.00           N
ATOM   3304  HN  SER A 208      60.130  51.040  68.150  1.00  0.00           H
ATOM   3305  CA  SER A 208      60.080  49.350  69.400  1.00  0.00           C
ATOM   3306  HA  SER A 208      59.450  49.170  70.260  1.00  0.00           H
ATOM   3307  CB  SER A 208      59.480  48.560  68.180  1.00  0.00           C
ATOM   3308  HB1 SER A 208      59.280  47.510  68.470  1.00  0.00           H
ATOM   3309  HB2 SER A 208      60.290  48.520  67.410  1.00  0.00           H
ATOM   3310  OG  SER A 208      58.280  49.150  67.650  1.00  0.00           O
ATOM   3311  HG1 SER A 208      58.620  49.980  67.300  1.00  0.00           H
ATOM   3312  C   SER A 208      61.300  48.640  69.940  1.00  0.00           C
ATOM   3313  O   SER A 208      61.190  47.780  70.870  1.00  0.00           O
ATOM   3314  N   ALA A 209      62.480  49.010  69.430  1.00  0.00           N
ATOM   3315  HN  ALA A 209      62.590  49.700  68.720  1.00  0.00           H
ATOM   3316  CA  ALA A 209      63.650  48.440  70.110  1.00  0.00           C
ATOM   3317  HA  ALA A 209      63.420  47.430  70.400  1.00  0.00           H
ATOM   3318  CB  ALA A 209      64.910  48.470  69.200  1.00  0.00           C
ATOM   3319  HB1 ALA A 209      65.780  48.010  69.710  1.00  0.00           H
ATOM   3320  HB2 ALA A 209      65.090  49.500  68.820  1.00  0.00           H
ATOM   3321  HB3 ALA A 209      64.830  47.730  68.380  1.00  0.00           H
ATOM   3322  C   ALA A 209      63.910  49.000  71.510  1.00  0.00           C
ATOM   3323  O   ALA A 209      64.180  48.230  72.470  1.00  0.00           O
ATOM   3324  N   ARG A 210      63.770  50.330  71.670  1.00  0.00           N
ATOM   3325  HN  ARG A 210      63.440  50.860  70.890  1.00  0.00           H
ATOM   3326  CA  ARG A 210      64.020  51.070  72.900  1.00  0.00           C
ATOM   3327  HA  ARG A 210      65.050  50.920  73.180  1.00  0.00           H
ATOM   3328  CB  ARG A 210      63.950  52.650  72.590  1.00  0.00           C
ATOM   3329  HB1 ARG A 210      63.870  53.240  73.540  1.00  0.00           H
ATOM   3330  HB2 ARG A 210      63.030  52.720  71.960  1.00  0.00           H
ATOM   3331  CG  ARG A 210      65.120  53.100  71.710  1.00  0.00           C
ATOM   3332  HG1 ARG A 210      64.680  54.040  71.320  1.00  0.00           H
ATOM   3333  HG2 ARG A 210      65.040  52.430  70.820  1.00  0.00           H
ATOM   3334  CD  ARG A 210      66.530  53.300  72.280  1.00  0.00           C
ATOM   3335  HD1 ARG A 210      67.180  53.610  71.430  1.00  0.00           H
ATOM   3336  HD2 ARG A 210      67.020  52.450  72.800  1.00  0.00           H
ATOM   3337  NE  ARG A 210      66.480  54.560  73.070  1.00  0.00           N
ATOM   3338  HE  ARG A 210      65.750  55.220  72.890  1.00  0.00           H
ATOM   3339  CZ  ARG A 210      67.450  55.020  73.810  1.00  0.00           C
ATOM   3340  NH1 ARG A 210      68.540  54.240  74.120  1.00  0.00           N
ATOM   3341 HH11 ARG A 210      68.410  53.270  73.960  1.00  0.00           H
ATOM   3342 HH12 ARG A 210      69.130  54.550  74.870  1.00  0.00           H
ATOM   3343  NH2 ARG A 210      67.430  56.200  74.340  1.00  0.00           N
ATOM   3344 HH21 ARG A 210      66.510  56.590  74.460  1.00  0.00           H
ATOM   3345 HH22 ARG A 210      68.120  56.450  75.020  1.00  0.00           H
ATOM   3346  C   ARG A 210      63.120  50.590  74.060  1.00  0.00           C
ATOM   3347  O   ARG A 210      63.580  50.460  75.180  1.00  0.00           O
ATOM   3348  N   ILE A 211      61.870  50.190  73.770  1.00  0.00           N
ATOM   3349  HN  ILE A 211      61.430  50.390  72.900  1.00  0.00           H
ATOM   3350  CA  ILE A 211      61.060  49.500  74.810  1.00  0.00           C
ATOM   3351  HA  ILE A 211      61.050  50.090  75.710  1.00  0.00           H
ATOM   3352  CB  ILE A 211      59.630  49.360  74.370  1.00  0.00           C
ATOM   3353  HB  ILE A 211      59.740  48.810  73.420  1.00  0.00           H
ATOM   3354  CG2 ILE A 211      58.720  48.510  75.320  1.00  0.00           C
ATOM   3355 HG21 ILE A 211      57.750  48.220  74.860  1.00  0.00           H
ATOM   3356 HG22 ILE A 211      58.550  49.160  76.220  1.00  0.00           H
ATOM   3357 HG23 ILE A 211      59.170  47.570  75.710  1.00  0.00           H
ATOM   3358  CG1 ILE A 211      59.010  50.700  74.240  1.00  0.00           C
ATOM   3359 HG11 ILE A 211      59.490  51.390  73.500  1.00  0.00           H
ATOM   3360 HG12 ILE A 211      59.050  51.180  75.240  1.00  0.00           H
ATOM   3361  CD  ILE A 211      57.510  50.670  73.700  1.00  0.00           C
ATOM   3362  HD1 ILE A 211      57.460  49.740  73.100  1.00  0.00           H
ATOM   3363  HD2 ILE A 211      57.270  51.590  73.110  1.00  0.00           H
ATOM   3364  HD3 ILE A 211      56.690  50.700  74.460  1.00  0.00           H
ATOM   3365  C   ILE A 211      61.630  48.230  75.260  1.00  0.00           C
ATOM   3366  O   ILE A 211      61.850  48.060  76.470  1.00  0.00           O
ATOM   3367  N   ILE A 212      61.860  47.230  74.340  1.00  0.00           N
ATOM   3368  HN  ILE A 212      61.600  47.380  73.390  1.00  0.00           H
ATOM   3369  CA  ILE A 212      62.420  46.000  74.810  1.00  0.00           C
ATOM   3370  HA  ILE A 212      61.860  45.530  75.600  1.00  0.00           H
ATOM   3371  CB  ILE A 212      62.430  45.020  73.540  1.00  0.00           C
ATOM   3372  HB  ILE A 212      63.050  45.510  72.760  1.00  0.00           H
ATOM   3373  CG2 ILE A 212      63.150  43.700  73.920  1.00  0.00           C
ATOM   3374 HG21 ILE A 212      64.250  43.830  73.980  1.00  0.00           H
ATOM   3375 HG22 ILE A 212      63.040  42.980  73.080  1.00  0.00           H
ATOM   3376 HG23 ILE A 212      62.810  43.200  74.850  1.00  0.00           H
ATOM   3377  CG1 ILE A 212      61.000  44.660  73.060  1.00  0.00           C
ATOM   3378 HG11 ILE A 212      60.410  45.590  73.110  1.00  0.00           H
ATOM   3379 HG12 ILE A 212      60.610  43.820  73.680  1.00  0.00           H
ATOM   3380  CD  ILE A 212      61.030  44.230  71.600  1.00  0.00           C
ATOM   3381  HD1 ILE A 212      60.050  44.130  71.090  1.00  0.00           H
ATOM   3382  HD2 ILE A 212      61.430  43.190  71.620  1.00  0.00           H
ATOM   3383  HD3 ILE A 212      61.620  44.980  71.030  1.00  0.00           H
ATOM   3384  C   ILE A 212      63.770  46.060  75.550  1.00  0.00           C
ATOM   3385  O   ILE A 212      63.970  45.460  76.600  1.00  0.00           O
ATOM   3386  N   TRP A 213      64.690  46.930  75.000  1.00  0.00           N
ATOM   3387  HN  TRP A 213      64.670  47.200  74.050  1.00  0.00           H
ATOM   3388  CA  TRP A 213      65.850  47.380  75.750  1.00  0.00           C
ATOM   3389  HA  TRP A 213      66.450  46.490  75.910  1.00  0.00           H
ATOM   3390  CB  TRP A 213      66.790  48.220  74.910  1.00  0.00           C
ATOM   3391  HB1 TRP A 213      66.170  49.050  74.530  1.00  0.00           H
ATOM   3392  HB2 TRP A 213      67.070  47.650  73.990  1.00  0.00           H
ATOM   3393  CG  TRP A 213      67.960  48.890  75.550  1.00  0.00           C
ATOM   3394  CD1 TRP A 213      69.270  48.560  75.500  1.00  0.00           C
ATOM   3395  HD1 TRP A 213      69.690  47.720  74.960  1.00  0.00           H
ATOM   3396  NE1 TRP A 213      70.010  49.590  76.000  1.00  0.00           N
ATOM   3397  HE1 TRP A 213      70.940  49.610  75.700  1.00  0.00           H
ATOM   3398  CE2 TRP A 213      69.200  50.660  76.350  1.00  0.00           C
ATOM   3399  CD2 TRP A 213      67.890  50.200  76.050  1.00  0.00           C
ATOM   3400  CE3 TRP A 213      66.820  51.030  76.350  1.00  0.00           C
ATOM   3401  HE3 TRP A 213      65.840  50.700  76.020  1.00  0.00           H
ATOM   3402  CZ3 TRP A 213      67.150  52.300  76.820  1.00  0.00           C
ATOM   3403  HZ3 TRP A 213      66.300  52.930  77.040  1.00  0.00           H
ATOM   3404  CZ2 TRP A 213      69.500  51.940  76.790  1.00  0.00           C
ATOM   3405  HZ2 TRP A 213      70.470  52.340  77.010  1.00  0.00           H
ATOM   3406  CH2 TRP A 213      68.440  52.760  77.100  1.00  0.00           C
ATOM   3407  HH2 TRP A 213      68.620  53.790  77.360  1.00  0.00           H
ATOM   3408  C   TRP A 213      65.550  47.920  77.230  1.00  0.00           C
ATOM   3409  O   TRP A 213      66.220  47.670  78.210  1.00  0.00           O
ATOM   3410  N   SER A 214      64.560  48.810  77.260  1.00  0.00           N
ATOM   3411  HN  SER A 214      64.070  49.180  76.470  1.00  0.00           H
ATOM   3412  CA  SER A 214      64.160  49.460  78.530  1.00  0.00           C
ATOM   3413  HA  SER A 214      65.040  49.920  78.970  1.00  0.00           H
ATOM   3414  CB  SER A 214      63.000  50.460  78.330  1.00  0.00           C
ATOM   3415  HB1 SER A 214      62.690  51.080  79.200  1.00  0.00           H
ATOM   3416  HB2 SER A 214      62.130  49.960  77.840  1.00  0.00           H
ATOM   3417  OG  SER A 214      63.480  51.510  77.500  1.00  0.00           O
ATOM   3418  HG1 SER A 214      63.670  51.210  76.610  1.00  0.00           H
ATOM   3419  C   SER A 214      63.670  48.560  79.660  1.00  0.00           C
ATOM   3420  O   SER A 214      64.150  48.720  80.740  1.00  0.00           O
ATOM   3421  N   LEU A 215      62.860  47.540  79.340  1.00  0.00           N
ATOM   3422  HN  LEU A 215      62.570  47.510  78.400  1.00  0.00           H
ATOM   3423  CA  LEU A 215      62.380  46.520  80.270  1.00  0.00           C
ATOM   3424  HA  LEU A 215      62.090  47.050  81.180  1.00  0.00           H
ATOM   3425  CB  LEU A 215      61.140  45.710  79.730  1.00  0.00           C
ATOM   3426  HB1 LEU A 215      60.680  45.080  80.530  1.00  0.00           H
ATOM   3427  HB2 LEU A 215      61.450  45.080  78.870  1.00  0.00           H
ATOM   3428  CG  LEU A 215      59.950  46.610  79.150  1.00  0.00           C
ATOM   3429  HG  LEU A 215      60.290  47.340  78.400  1.00  0.00           H
ATOM   3430  CD1 LEU A 215      58.810  45.990  78.420  1.00  0.00           C
ATOM   3431 HD11 LEU A 215      58.310  45.210  79.040  1.00  0.00           H
ATOM   3432 HD12 LEU A 215      59.120  45.480  77.500  1.00  0.00           H
ATOM   3433 HD13 LEU A 215      58.090  46.830  78.230  1.00  0.00           H
ATOM   3434  CD2 LEU A 215      59.320  47.520  80.310  1.00  0.00           C
ATOM   3435 HD21 LEU A 215      58.620  48.270  79.890  1.00  0.00           H
ATOM   3436 HD22 LEU A 215      60.070  48.100  80.880  1.00  0.00           H
ATOM   3437 HD23 LEU A 215      58.880  46.890  81.110  1.00  0.00           H
ATOM   3438  C   LEU A 215      63.540  45.620  80.580  1.00  0.00           C
ATOM   3439  O   LEU A 215      63.470  45.020  81.650  1.00  0.00           O
ATOM   3440  N   ARG A 216      64.540  45.440  79.720  1.00  0.00           N
ATOM   3441  HN  ARG A 216      64.540  46.020  78.910  1.00  0.00           H
ATOM   3442  CA  ARG A 216      65.740  44.700  80.050  1.00  0.00           C
ATOM   3443  HA  ARG A 216      65.520  43.800  80.620  1.00  0.00           H
ATOM   3444  CB  ARG A 216      66.360  44.080  78.750  1.00  0.00           C
ATOM   3445  HB1 ARG A 216      67.400  43.720  78.940  1.00  0.00           H
ATOM   3446  HB2 ARG A 216      66.390  44.900  77.990  1.00  0.00           H
ATOM   3447  CG  ARG A 216      65.430  42.960  78.250  1.00  0.00           C
ATOM   3448  HG1 ARG A 216      64.430  43.320  77.950  1.00  0.00           H
ATOM   3449  HG2 ARG A 216      65.270  42.290  79.110  1.00  0.00           H
ATOM   3450  CD  ARG A 216      65.840  42.370  76.860  1.00  0.00           C
ATOM   3451  HD1 ARG A 216      66.000  43.100  76.050  1.00  0.00           H
ATOM   3452  HD2 ARG A 216      65.100  41.620  76.490  1.00  0.00           H
ATOM   3453  NE  ARG A 216      67.190  41.710  77.000  1.00  0.00           N
ATOM   3454  HE  ARG A 216      67.950  41.940  76.400  1.00  0.00           H
ATOM   3455  CZ  ARG A 216      67.420  40.530  77.610  1.00  0.00           C
ATOM   3456  NH1 ARG A 216      66.670  39.950  78.480  1.00  0.00           N
ATOM   3457 HH11 ARG A 216      65.840  40.500  78.590  1.00  0.00           H
ATOM   3458 HH12 ARG A 216      66.770  38.970  78.650  1.00  0.00           H
ATOM   3459  NH2 ARG A 216      68.460  39.830  77.210  1.00  0.00           N
ATOM   3460 HH21 ARG A 216      69.090  40.080  76.490  1.00  0.00           H
ATOM   3461 HH22 ARG A 216      68.500  38.880  77.550  1.00  0.00           H
ATOM   3462  C   ARG A 216      66.790  45.500  80.860  1.00  0.00           C
ATOM   3463  O   ARG A 216      67.390  44.910  81.750  1.00  0.00           O
ATOM   3464  N   GLN A 217      67.020  46.810  80.620  1.00  0.00           N
ATOM   3465  HN  GLN A 217      66.500  47.310  79.950  1.00  0.00           H
ATOM   3466  CA  GLN A 217      67.920  47.620  81.430  1.00  0.00           C
ATOM   3467  HA  GLN A 217      68.880  47.110  81.420  1.00  0.00           H
ATOM   3468  CB  GLN A 217      68.230  49.080  80.800  1.00  0.00           C
ATOM   3469  HB1 GLN A 217      68.770  49.710  81.540  1.00  0.00           H
ATOM   3470  HB2 GLN A 217      67.220  49.510  80.610  1.00  0.00           H
ATOM   3471  CG  GLN A 217      68.870  49.140  79.440  1.00  0.00           C
ATOM   3472  HG1 GLN A 217      69.470  50.080  79.410  1.00  0.00           H
ATOM   3473  HG2 GLN A 217      68.020  49.330  78.750  1.00  0.00           H
ATOM   3474  CD  GLN A 217      69.660  47.840  78.980  1.00  0.00           C
ATOM   3475  OE1 GLN A 217      70.800  47.680  79.440  1.00  0.00           O
ATOM   3476  NE2 GLN A 217      69.000  46.890  78.280  1.00  0.00           N
ATOM   3477 HE21 GLN A 217      69.490  46.100  77.940  1.00  0.00           H
ATOM   3478 HE22 GLN A 217      68.000  46.890  78.160  1.00  0.00           H
ATOM   3479  C   GLN A 217      67.470  47.620  82.880  1.00  0.00           C
ATOM   3480  O   GLN A 217      68.240  47.460  83.800  1.00  0.00           O
ATOM   3481  N   ARG A 218      66.180  47.880  83.080  1.00  0.00           N
ATOM   3482  HN  ARG A 218      65.590  48.110  82.300  1.00  0.00           H
ATOM   3483  CA  ARG A 218      65.470  47.680  84.340  1.00  0.00           C
ATOM   3484  HA  ARG A 218      65.760  48.510  84.980  1.00  0.00           H
ATOM   3485  CB  ARG A 218      63.980  47.880  84.030  1.00  0.00           C
ATOM   3486  HB1 ARG A 218      63.350  47.460  84.840  1.00  0.00           H
ATOM   3487  HB2 ARG A 218      63.730  47.320  83.110  1.00  0.00           H
ATOM   3488  CG  ARG A 218      63.670  49.380  83.770  1.00  0.00           C
ATOM   3489  HG1 ARG A 218      64.220  49.780  82.880  1.00  0.00           H
ATOM   3490  HG2 ARG A 218      64.020  49.900  84.690  1.00  0.00           H
ATOM   3491  CD  ARG A 218      62.200  49.680  83.570  1.00  0.00           C
ATOM   3492  HD1 ARG A 218      61.570  49.420  84.450  1.00  0.00           H
ATOM   3493  HD2 ARG A 218      61.780  49.170  82.680  1.00  0.00           H
ATOM   3494  NE  ARG A 218      62.040  51.150  83.310  1.00  0.00           N
ATOM   3495  HE  ARG A 218      62.810  51.730  83.020  1.00  0.00           H
ATOM   3496  CZ  ARG A 218      60.890  51.690  82.910  1.00  0.00           C
ATOM   3497  NH1 ARG A 218      59.790  50.980  82.970  1.00  0.00           N
ATOM   3498 HH11 ARG A 218      59.840  50.110  83.470  1.00  0.00           H
ATOM   3499 HH12 ARG A 218      58.880  51.220  82.610  1.00  0.00           H
ATOM   3500  NH2 ARG A 218      60.720  52.950  82.570  1.00  0.00           N
ATOM   3501 HH21 ARG A 218      61.460  53.630  82.550  1.00  0.00           H
ATOM   3502 HH22 ARG A 218      59.780  53.260  82.370  1.00  0.00           H
ATOM   3503  C   ARG A 218      65.660  46.400  85.030  1.00  0.00           C
ATOM   3504  O   ARG A 218      65.700  45.370  84.360  1.00  0.00           O
ATOM   3505  N   GLN A 219      65.790  46.390  86.340  1.00  0.00           N
ATOM   3506  HN  GLN A 219      65.700  47.190  86.940  1.00  0.00           H
ATOM   3507  CA  GLN A 219      66.060  45.210  87.060  1.00  0.00           C
ATOM   3508  HA  GLN A 219      66.960  44.810  86.610  1.00  0.00           H
ATOM   3509  CB  GLN A 219      66.460  45.650  88.570  1.00  0.00           C
ATOM   3510  HB1 GLN A 219      66.600  44.690  89.120  1.00  0.00           H
ATOM   3511  HB2 GLN A 219      65.590  46.190  89.000  1.00  0.00           H
ATOM   3512  CG  GLN A 219      67.710  46.520  88.760  1.00  0.00           C
ATOM   3513  HG1 GLN A 219      68.120  46.490  89.800  1.00  0.00           H
ATOM   3514  HG2 GLN A 219      67.460  47.540  88.420  1.00  0.00           H
ATOM   3515  CD  GLN A 219      68.910  46.080  87.890  1.00  0.00           C
ATOM   3516  OE1 GLN A 219      69.220  46.750  86.890  1.00  0.00           O
ATOM   3517  NE2 GLN A 219      69.490  44.900  88.200  1.00  0.00           N
ATOM   3518 HE21 GLN A 219      69.130  44.460  89.010  1.00  0.00           H
ATOM   3519 HE22 GLN A 219      70.050  44.400  87.540  1.00  0.00           H
ATOM   3520  C   GLN A 219      64.990  44.200  87.190  1.00  0.00           C
ATOM   3521  O   GLN A 219      65.390  43.020  87.250  1.00  0.00           O
ATOM   3522  N   MET A 220      63.770  44.610  87.270  1.00  0.00           N
ATOM   3523  HN  MET A 220      63.490  45.560  87.180  1.00  0.00           H
ATOM   3524  CA  MET A 220      62.690  43.640  87.020  1.00  0.00           C
ATOM   3525  HA  MET A 220      61.790  44.230  86.990  1.00  0.00           H
ATOM   3526  CB  MET A 220      62.530  43.190  85.580  1.00  0.00           C
ATOM   3527  HB1 MET A 220      61.760  42.410  85.480  1.00  0.00           H
ATOM   3528  HB2 MET A 220      63.350  42.550  85.170  1.00  0.00           H
ATOM   3529  CG  MET A 220      62.050  44.370  84.650  1.00  0.00           C
ATOM   3530  HG1 MET A 220      62.160  44.030  83.600  1.00  0.00           H
ATOM   3531  HG2 MET A 220      62.650  45.270  84.910  1.00  0.00           H
ATOM   3532  SD  MET A 220      60.320  44.990  85.130  1.00  0.00           S
ATOM   3533  CE  MET A 220      60.090  46.040  83.670  1.00  0.00           C
ATOM   3534  HE1 MET A 220      59.070  46.480  83.730  1.00  0.00           H
ATOM   3535  HE2 MET A 220      60.170  45.420  82.750  1.00  0.00           H
ATOM   3536  HE3 MET A 220      60.770  46.910  83.620  1.00  0.00           H
ATOM   3537  C   MET A 220      62.470  42.510  88.070  1.00  0.00           C
ATOM   3538  O   MET A 220      63.320  41.720  88.410  1.00  0.00           O
ATOM   3539  N   ASP A 221      61.240  42.380  88.510  1.00  0.00           N
ATOM   3540  HN  ASP A 221      60.520  43.060  88.400  1.00  0.00           H
ATOM   3541  CA  ASP A 221      60.730  41.330  89.300  1.00  0.00           C
ATOM   3542  HA  ASP A 221      61.310  41.230  90.200  1.00  0.00           H
ATOM   3543  CB  ASP A 221      59.250  41.730  89.700  1.00  0.00           C
ATOM   3544  HB1 ASP A 221      58.710  40.870  90.150  1.00  0.00           H
ATOM   3545  HB2 ASP A 221      58.690  42.040  88.790  1.00  0.00           H
ATOM   3546  CG  ASP A 221      59.100  42.900  90.600  1.00  0.00           C
ATOM   3547  OD1 ASP A 221      57.920  43.330  90.840  1.00  0.00           O
ATOM   3548  OD2 ASP A 221      60.040  43.530  91.120  1.00  0.00           O
ATOM   3549  C   ASP A 221      60.870  40.060  88.480  1.00  0.00           C
ATOM   3550  O   ASP A 221      60.860  40.030  87.280  1.00  0.00           O
ATOM   3551  N   ARG A 222      61.100  38.950  89.200  1.00  0.00           N
ATOM   3552  HN  ARG A 222      61.180  39.060  90.190  1.00  0.00           H
ATOM   3553  CA  ARG A 222      61.420  37.740  88.550  1.00  0.00           C
ATOM   3554  HA  ARG A 222      61.410  37.880  87.470  1.00  0.00           H
ATOM   3555  CB  ARG A 222      62.890  37.200  88.930  1.00  0.00           C
ATOM   3556  HB1 ARG A 222      63.250  36.400  88.250  1.00  0.00           H
ATOM   3557  HB2 ARG A 222      62.850  36.870  89.990  1.00  0.00           H
ATOM   3558  CG  ARG A 222      64.010  38.330  88.930  1.00  0.00           C
ATOM   3559  HG1 ARG A 222      64.930  38.010  89.470  1.00  0.00           H
ATOM   3560  HG2 ARG A 222      63.610  39.160  89.550  1.00  0.00           H
ATOM   3561  CD  ARG A 222      64.480  38.570  87.500  1.00  0.00           C
ATOM   3562  HD1 ARG A 222      63.520  38.710  86.940  1.00  0.00           H
ATOM   3563  HD2 ARG A 222      65.090  37.780  87.020  1.00  0.00           H
ATOM   3564  NE  ARG A 222      65.280  39.770  87.600  1.00  0.00           N
ATOM   3565  HE  ARG A 222      64.800  40.640  87.500  1.00  0.00           H
ATOM   3566  CZ  ARG A 222      66.570  39.920  87.940  1.00  0.00           C
ATOM   3567  NH1 ARG A 222      67.430  38.920  88.120  1.00  0.00           N
ATOM   3568 HH11 ARG A 222      67.160  37.960  88.040  1.00  0.00           H
ATOM   3569 HH12 ARG A 222      68.400  39.130  88.140  1.00  0.00           H
ATOM   3570  NH2 ARG A 222      67.110  41.140  87.950  1.00  0.00           N
ATOM   3571 HH21 ARG A 222      66.510  41.920  87.790  1.00  0.00           H
ATOM   3572 HH22 ARG A 222      68.090  41.280  87.880  1.00  0.00           H
ATOM   3573  C   ARG A 222      60.340  36.710  88.790  1.00  0.00           C
ATOM   3574  O   ARG A 222      60.460  35.660  89.370  1.00  0.00           O
ATOM   3575  N   HSD A 223      59.140  36.980  88.320  1.00  0.00           N
ATOM   3576  HN  HSD A 223      58.900  37.830  87.850  1.00  0.00           H
ATOM   3577  CA  HSD A 223      58.040  36.080  88.310  1.00  0.00           C
ATOM   3578  HA  HSD A 223      58.290  35.090  88.640  1.00  0.00           H
ATOM   3579  CB  HSD A 223      56.860  36.440  89.270  1.00  0.00           C
ATOM   3580  HB1 HSD A 223      56.000  35.780  89.000  1.00  0.00           H
ATOM   3581  HB2 HSD A 223      56.380  37.400  88.980  1.00  0.00           H
ATOM   3582  ND1 HSD A 223      56.320  35.620  91.610  1.00  0.00           N
ATOM   3583  HD1 HSD A 223      55.710  34.860  91.380  1.00  0.00           H
ATOM   3584  CG  HSD A 223      57.090  36.320  90.780  1.00  0.00           C
ATOM   3585  CE1 HSD A 223      56.550  36.090  92.880  1.00  0.00           C
ATOM   3586  HE1 HSD A 223      56.100  35.800  93.820  1.00  0.00           H
ATOM   3587  NE2 HSD A 223      57.430  37.100  92.870  1.00  0.00           N
ATOM   3588  CD2 HSD A 223      57.780  37.210  91.500  1.00  0.00           C
ATOM   3589  HD2 HSD A 223      58.540  37.920  91.220  1.00  0.00           H
ATOM   3590  C   HSD A 223      57.490  35.950  86.880  1.00  0.00           C
ATOM   3591  O   HSD A 223      57.800  36.670  85.990  1.00  0.00           O
ATOM   3592  N   ALA A 224      56.630  34.850  86.600  1.00  0.00           N
ATOM   3593  HN  ALA A 224      56.410  34.210  87.320  1.00  0.00           H
ATOM   3594  CA  ALA A 224      56.160  34.440  85.370  1.00  0.00           C
ATOM   3595  HA  ALA A 224      57.030  34.340  84.760  1.00  0.00           H
ATOM   3596  CB  ALA A 224      55.480  33.120  85.410  1.00  0.00           C
ATOM   3597  HB1 ALA A 224      55.170  32.780  84.400  1.00  0.00           H
ATOM   3598  HB2 ALA A 224      54.550  33.120  86.030  1.00  0.00           H
ATOM   3599  HB3 ALA A 224      56.160  32.330  85.800  1.00  0.00           H
ATOM   3600  C   ALA A 224      55.300  35.520  84.640  1.00  0.00           C
ATOM   3601  O   ALA A 224      55.380  35.570  83.420  1.00  0.00           O
ATOM   3602  N   LYS A 225      54.530  36.470  85.310  1.00  0.00           N
ATOM   3603  HN  LYS A 225      54.320  36.360  86.270  1.00  0.00           H
ATOM   3604  CA  LYS A 225      53.750  37.500  84.500  1.00  0.00           C
ATOM   3605  HA  LYS A 225      53.300  36.990  83.660  1.00  0.00           H
ATOM   3606  CB  LYS A 225      52.720  38.190  85.470  1.00  0.00           C
ATOM   3607  HB1 LYS A 225      52.060  37.360  85.770  1.00  0.00           H
ATOM   3608  HB2 LYS A 225      52.100  38.990  84.990  1.00  0.00           H
ATOM   3609  CG  LYS A 225      53.310  38.990  86.660  1.00  0.00           C
ATOM   3610  HG1 LYS A 225      53.750  39.970  86.370  1.00  0.00           H
ATOM   3611  HG2 LYS A 225      54.050  38.340  87.180  1.00  0.00           H
ATOM   3612  CD  LYS A 225      52.380  39.360  87.830  1.00  0.00           C
ATOM   3613  HD1 LYS A 225      51.550  40.040  87.580  1.00  0.00           H
ATOM   3614  HD2 LYS A 225      52.870  39.700  88.770  1.00  0.00           H
ATOM   3615  CE  LYS A 225      51.520  38.200  88.510  1.00  0.00           C
ATOM   3616  HE1 LYS A 225      52.080  37.550  89.220  1.00  0.00           H
ATOM   3617  HE2 LYS A 225      51.010  37.590  87.740  1.00  0.00           H
ATOM   3618  NZ  LYS A 225      50.500  38.740  89.390  1.00  0.00           N
ATOM   3619  HZ1 LYS A 225      49.970  39.560  89.020  1.00  0.00           H
ATOM   3620  HZ2 LYS A 225      50.990  39.010  90.270  1.00  0.00           H
ATOM   3621  HZ3 LYS A 225      49.790  38.010  89.640  1.00  0.00           H
ATOM   3622  C   LYS A 225      54.640  38.480  83.930  1.00  0.00           C
ATOM   3623  O   LYS A 225      54.450  39.010  82.820  1.00  0.00           O
ATOM   3624  N   ILE A 226      55.810  38.730  84.570  1.00  0.00           N
ATOM   3625  HN  ILE A 226      55.930  38.430  85.520  1.00  0.00           H
ATOM   3626  CA  ILE A 226      56.920  39.500  84.010  1.00  0.00           C
ATOM   3627  HA  ILE A 226      56.640  40.510  83.720  1.00  0.00           H
ATOM   3628  CB  ILE A 226      58.010  39.810  85.020  1.00  0.00           C
ATOM   3629  HB  ILE A 226      58.630  38.910  85.160  1.00  0.00           H
ATOM   3630  CG2 ILE A 226      59.050  40.930  84.530  1.00  0.00           C
ATOM   3631 HG21 ILE A 226      59.790  41.060  85.350  1.00  0.00           H
ATOM   3632 HG22 ILE A 226      58.490  41.870  84.380  1.00  0.00           H
ATOM   3633 HG23 ILE A 226      59.670  40.760  83.620  1.00  0.00           H
ATOM   3634  CG1 ILE A 226      57.450  40.160  86.470  1.00  0.00           C
ATOM   3635 HG11 ILE A 226      58.240  40.210  87.240  1.00  0.00           H
ATOM   3636 HG12 ILE A 226      56.820  39.320  86.830  1.00  0.00           H
ATOM   3637  CD  ILE A 226      56.590  41.420  86.670  1.00  0.00           C
ATOM   3638  HD1 ILE A 226      55.770  41.430  85.920  1.00  0.00           H
ATOM   3639  HD2 ILE A 226      57.250  42.290  86.480  1.00  0.00           H
ATOM   3640  HD3 ILE A 226      56.200  41.540  87.700  1.00  0.00           H
ATOM   3641  C   ILE A 226      57.440  38.940  82.800  1.00  0.00           C
ATOM   3642  O   ILE A 226      57.810  39.590  81.800  1.00  0.00           O
ATOM   3643  N   LYS A 227      57.650  37.650  82.750  1.00  0.00           N
ATOM   3644  HN  LYS A 227      57.470  37.050  83.530  1.00  0.00           H
ATOM   3645  CA  LYS A 227      58.030  37.000  81.560  1.00  0.00           C
ATOM   3646  HA  LYS A 227      58.800  37.630  81.180  1.00  0.00           H
ATOM   3647  CB  LYS A 227      58.520  35.630  81.990  1.00  0.00           C
ATOM   3648  HB1 LYS A 227      58.700  35.000  81.090  1.00  0.00           H
ATOM   3649  HB2 LYS A 227      57.730  35.110  82.590  1.00  0.00           H
ATOM   3650  CG  LYS A 227      59.860  35.590  82.670  1.00  0.00           C
ATOM   3651  HG1 LYS A 227      59.870  36.390  83.450  1.00  0.00           H
ATOM   3652  HG2 LYS A 227      60.620  35.640  81.870  1.00  0.00           H
ATOM   3653  CD  LYS A 227      60.060  34.360  83.550  1.00  0.00           C
ATOM   3654  HD1 LYS A 227      60.080  33.450  82.910  1.00  0.00           H
ATOM   3655  HD2 LYS A 227      59.210  34.360  84.260  1.00  0.00           H
ATOM   3656  CE  LYS A 227      61.320  34.350  84.430  1.00  0.00           C
ATOM   3657  HE1 LYS A 227      61.380  33.580  85.230  1.00  0.00           H
ATOM   3658  HE2 LYS A 227      61.460  35.340  84.900  1.00  0.00           H
ATOM   3659  NZ  LYS A 227      62.530  34.290  83.620  1.00  0.00           N
ATOM   3660  HZ1 LYS A 227      62.410  35.010  82.870  1.00  0.00           H
ATOM   3661  HZ2 LYS A 227      62.660  33.300  83.330  1.00  0.00           H
ATOM   3662  HZ3 LYS A 227      63.320  34.640  84.180  1.00  0.00           H
ATOM   3663  C   LYS A 227      57.030  36.920  80.410  1.00  0.00           C
ATOM   3664  O   LYS A 227      57.430  37.130  79.260  1.00  0.00           O
ATOM   3665  N   ARG A 228      55.720  36.750  80.780  1.00  0.00           N
ATOM   3666  HN  ARG A 228      55.370  36.350  81.620  1.00  0.00           H
ATOM   3667  CA  ARG A 228      54.690  36.990  79.780  1.00  0.00           C
ATOM   3668  HA  ARG A 228      54.870  36.230  79.030  1.00  0.00           H
ATOM   3669  CB  ARG A 228      53.330  36.560  80.320  1.00  0.00           C
ATOM   3670  HB1 ARG A 228      52.560  36.720  79.550  1.00  0.00           H
ATOM   3671  HB2 ARG A 228      53.190  37.230  81.210  1.00  0.00           H
ATOM   3672  CG  ARG A 228      53.270  35.120  80.780  1.00  0.00           C
ATOM   3673  HG1 ARG A 228      53.950  34.820  81.610  1.00  0.00           H
ATOM   3674  HG2 ARG A 228      53.530  34.490  79.900  1.00  0.00           H
ATOM   3675  CD  ARG A 228      51.890  34.620  81.150  1.00  0.00           C
ATOM   3676  HD1 ARG A 228      51.820  33.530  81.290  1.00  0.00           H
ATOM   3677  HD2 ARG A 228      51.290  35.080  80.340  1.00  0.00           H
ATOM   3678  NE  ARG A 228      51.410  35.330  82.350  1.00  0.00           N
ATOM   3679  HE  ARG A 228      50.890  36.150  82.130  1.00  0.00           H
ATOM   3680  CZ  ARG A 228      51.450  34.790  83.560  1.00  0.00           C
ATOM   3681  NH1 ARG A 228      52.310  33.810  83.790  1.00  0.00           N
ATOM   3682 HH11 ARG A 228      52.780  33.420  83.000  1.00  0.00           H
ATOM   3683 HH12 ARG A 228      52.250  33.470  84.730  1.00  0.00           H
ATOM   3684  NH2 ARG A 228      50.700  35.270  84.510  1.00  0.00           N
ATOM   3685 HH21 ARG A 228      49.940  35.900  84.330  1.00  0.00           H
ATOM   3686 HH22 ARG A 228      50.550  34.710  85.330  1.00  0.00           H
ATOM   3687  C   ARG A 228      54.660  38.360  79.070  1.00  0.00           C
ATOM   3688  O   ARG A 228      54.550  38.470  77.840  1.00  0.00           O
ATOM   3689  N   ALA A 229      54.800  39.470  79.850  1.00  0.00           N
ATOM   3690  HN  ALA A 229      54.750  39.430  80.840  1.00  0.00           H
ATOM   3691  CA  ALA A 229      54.890  40.840  79.340  1.00  0.00           C
ATOM   3692  HA  ALA A 229      53.970  41.120  78.880  1.00  0.00           H
ATOM   3693  CB  ALA A 229      55.030  41.800  80.500  1.00  0.00           C
ATOM   3694  HB1 ALA A 229      55.920  41.760  81.160  1.00  0.00           H
ATOM   3695  HB2 ALA A 229      54.100  41.690  81.090  1.00  0.00           H
ATOM   3696  HB3 ALA A 229      55.030  42.850  80.120  1.00  0.00           H
ATOM   3697  C   ALA A 229      56.010  41.040  78.250  1.00  0.00           C
ATOM   3698  O   ALA A 229      55.840  41.570  77.120  1.00  0.00           O
ATOM   3699  N   ILE A 230      57.250  40.540  78.580  1.00  0.00           N
ATOM   3700  HN  ILE A 230      57.440  40.080  79.440  1.00  0.00           H
ATOM   3701  CA  ILE A 230      58.330  40.680  77.650  1.00  0.00           C
ATOM   3702  HA  ILE A 230      58.300  41.640  77.150  1.00  0.00           H
ATOM   3703  CB  ILE A 230      59.610  40.670  78.440  1.00  0.00           C
ATOM   3704  HB  ILE A 230      59.660  39.820  79.140  1.00  0.00           H
ATOM   3705  CG2 ILE A 230      60.750  40.580  77.330  1.00  0.00           C
ATOM   3706 HG21 ILE A 230      61.730  40.770  77.820  1.00  0.00           H
ATOM   3707 HG22 ILE A 230      60.540  41.470  76.700  1.00  0.00           H
ATOM   3708 HG23 ILE A 230      60.860  39.640  76.760  1.00  0.00           H
ATOM   3709  CG1 ILE A 230      59.770  41.990  79.360  1.00  0.00           C
ATOM   3710 HG11 ILE A 230      58.770  42.410  79.650  1.00  0.00           H
ATOM   3711 HG12 ILE A 230      60.250  42.720  78.680  1.00  0.00           H
ATOM   3712  CD  ILE A 230      60.660  41.630  80.550  1.00  0.00           C
ATOM   3713  HD1 ILE A 230      60.780  42.450  81.290  1.00  0.00           H
ATOM   3714  HD2 ILE A 230      61.640  41.390  80.080  1.00  0.00           H
ATOM   3715  HD3 ILE A 230      60.320  40.740  81.120  1.00  0.00           H
ATOM   3716  C   ILE A 230      58.220  39.660  76.410  1.00  0.00           C
ATOM   3717  O   ILE A 230      58.740  39.930  75.300  1.00  0.00           O
ATOM   3718  N   THR A 231      57.460  38.550  76.600  1.00  0.00           N
ATOM   3719  HN  THR A 231      57.170  38.270  77.520  1.00  0.00           H
ATOM   3720  CA  THR A 231      57.140  37.730  75.420  1.00  0.00           C
ATOM   3721  HA  THR A 231      58.060  37.620  74.880  1.00  0.00           H
ATOM   3722  CB  THR A 231      56.590  36.290  75.760  1.00  0.00           C
ATOM   3723  HB  THR A 231      55.580  36.470  76.200  1.00  0.00           H
ATOM   3724  OG1 THR A 231      57.450  35.730  76.710  1.00  0.00           O
ATOM   3725  HG1 THR A 231      56.970  35.220  77.370  1.00  0.00           H
ATOM   3726  CG2 THR A 231      56.560  35.350  74.570  1.00  0.00           C
ATOM   3727 HG21 THR A 231      57.560  35.250  74.100  1.00  0.00           H
ATOM   3728 HG22 THR A 231      56.090  35.950  73.760  1.00  0.00           H
ATOM   3729 HG23 THR A 231      56.100  34.350  74.740  1.00  0.00           H
ATOM   3730  C   THR A 231      56.070  38.420  74.560  1.00  0.00           C
ATOM   3731  O   THR A 231      56.110  38.380  73.360  1.00  0.00           O
ATOM   3732  N   PHE A 232      55.140  39.180  75.130  1.00  0.00           N
ATOM   3733  HN  PHE A 232      55.270  39.300  76.110  1.00  0.00           H
ATOM   3734  CA  PHE A 232      54.180  39.890  74.390  1.00  0.00           C
ATOM   3735  HA  PHE A 232      53.670  39.170  73.760  1.00  0.00           H
ATOM   3736  CB  PHE A 232      53.090  40.530  75.260  1.00  0.00           C
ATOM   3737  HB1 PHE A 232      53.390  41.310  76.010  1.00  0.00           H
ATOM   3738  HB2 PHE A 232      52.620  39.710  75.850  1.00  0.00           H
ATOM   3739  CG  PHE A 232      52.000  41.200  74.430  1.00  0.00           C
ATOM   3740  CD1 PHE A 232      51.930  42.590  74.330  1.00  0.00           C
ATOM   3741  HD1 PHE A 232      52.590  43.210  74.910  1.00  0.00           H
ATOM   3742  CE1 PHE A 232      50.950  43.210  73.560  1.00  0.00           C
ATOM   3743  HE1 PHE A 232      50.990  44.290  73.530  1.00  0.00           H
ATOM   3744  CZ  PHE A 232      49.930  42.500  72.930  1.00  0.00           C
ATOM   3745  HZ  PHE A 232      49.230  43.180  72.440  1.00  0.00           H
ATOM   3746  CD2 PHE A 232      50.920  40.440  73.780  1.00  0.00           C
ATOM   3747  HD2 PHE A 232      51.010  39.360  73.740  1.00  0.00           H
ATOM   3748  CE2 PHE A 232      49.950  41.110  73.050  1.00  0.00           C
ATOM   3749  HE2 PHE A 232      49.250  40.440  72.560  1.00  0.00           H
ATOM   3750  C   PHE A 232      54.770  40.980  73.480  1.00  0.00           C
ATOM   3751  O   PHE A 232      54.360  41.150  72.380  1.00  0.00           O
ATOM   3752  N   ILE A 233      55.770  41.730  73.940  1.00  0.00           N
ATOM   3753  HN  ILE A 233      56.150  41.660  74.860  1.00  0.00           H
ATOM   3754  CA  ILE A 233      56.420  42.760  73.190  1.00  0.00           C
ATOM   3755  HA  ILE A 233      55.700  43.280  72.570  1.00  0.00           H
ATOM   3756  CB  ILE A 233      56.880  43.920  74.060  1.00  0.00           C
ATOM   3757  HB  ILE A 233      55.970  44.320  74.550  1.00  0.00           H
ATOM   3758  CG2 ILE A 233      57.670  43.440  75.270  1.00  0.00           C
ATOM   3759 HG21 ILE A 233      57.080  43.220  76.190  1.00  0.00           H
ATOM   3760 HG22 ILE A 233      58.400  44.210  75.630  1.00  0.00           H
ATOM   3761 HG23 ILE A 233      58.300  42.570  74.980  1.00  0.00           H
ATOM   3762  CG1 ILE A 233      57.450  45.110  73.230  1.00  0.00           C
ATOM   3763 HG11 ILE A 233      58.350  44.850  72.620  1.00  0.00           H
ATOM   3764 HG12 ILE A 233      57.810  45.900  73.910  1.00  0.00           H
ATOM   3765  CD  ILE A 233      56.520  45.880  72.290  1.00  0.00           C
ATOM   3766  HD1 ILE A 233      55.810  45.280  71.660  1.00  0.00           H
ATOM   3767  HD2 ILE A 233      57.040  46.560  71.570  1.00  0.00           H
ATOM   3768  HD3 ILE A 233      55.860  46.510  72.910  1.00  0.00           H
ATOM   3769  C   ILE A 233      57.550  42.230  72.290  1.00  0.00           C
ATOM   3770  O   ILE A 233      57.790  42.790  71.180  1.00  0.00           O
ATOM   3771  N   MET A 234      58.220  41.100  72.580  1.00  0.00           N
ATOM   3772  HN  MET A 234      58.050  40.780  73.510  1.00  0.00           H
ATOM   3773  CA  MET A 234      59.110  40.400  71.660  1.00  0.00           C
ATOM   3774  HA  MET A 234      59.820  41.140  71.350  1.00  0.00           H
ATOM   3775  CB  MET A 234      59.910  39.250  72.370  1.00  0.00           C
ATOM   3776  HB1 MET A 234      60.380  38.600  71.600  1.00  0.00           H
ATOM   3777  HB2 MET A 234      59.170  38.690  72.980  1.00  0.00           H
ATOM   3778  CG  MET A 234      61.070  39.710  73.300  1.00  0.00           C
ATOM   3779  HG1 MET A 234      61.430  38.760  73.740  1.00  0.00           H
ATOM   3780  HG2 MET A 234      60.760  40.370  74.140  1.00  0.00           H
ATOM   3781  SD  MET A 234      62.540  40.530  72.480  1.00  0.00           S
ATOM   3782  CE  MET A 234      62.900  39.420  71.100  1.00  0.00           C
ATOM   3783  HE1 MET A 234      63.600  38.620  71.430  1.00  0.00           H
ATOM   3784  HE2 MET A 234      63.460  40.020  70.360  1.00  0.00           H
ATOM   3785  HE3 MET A 234      62.040  38.920  70.610  1.00  0.00           H
ATOM   3786  C   MET A 234      58.380  39.830  70.480  1.00  0.00           C
ATOM   3787  O   MET A 234      58.720  40.110  69.330  1.00  0.00           O
ATOM   3788  N   VAL A 235      57.240  39.040  70.710  1.00  0.00           N
ATOM   3789  HN  VAL A 235      56.820  38.920  71.610  1.00  0.00           H
ATOM   3790  CA  VAL A 235      56.340  38.670  69.550  1.00  0.00           C
ATOM   3791  HA  VAL A 235      56.990  38.100  68.900  1.00  0.00           H
ATOM   3792  CB  VAL A 235      55.210  37.710  69.860  1.00  0.00           C
ATOM   3793  HB  VAL A 235      54.610  38.040  70.730  1.00  0.00           H
ATOM   3794  CG1 VAL A 235      54.220  37.380  68.750  1.00  0.00           C
ATOM   3795 HG11 VAL A 235      53.460  36.610  69.010  1.00  0.00           H
ATOM   3796 HG12 VAL A 235      54.700  36.990  67.830  1.00  0.00           H
ATOM   3797 HG13 VAL A 235      53.560  38.260  68.570  1.00  0.00           H
ATOM   3798  CG2 VAL A 235      55.830  36.440  70.450  1.00  0.00           C
ATOM   3799 HG21 VAL A 235      54.900  35.840  70.620  1.00  0.00           H
ATOM   3800 HG22 VAL A 235      56.300  36.630  71.440  1.00  0.00           H
ATOM   3801 HG23 VAL A 235      56.590  36.020  69.770  1.00  0.00           H
ATOM   3802  C   VAL A 235      55.890  39.840  68.700  1.00  0.00           C
ATOM   3803  O   VAL A 235      55.730  39.710  67.480  1.00  0.00           O
ATOM   3804  N   VAL A 236      55.540  40.930  69.340  1.00  0.00           N
ATOM   3805  HN  VAL A 236      55.560  40.950  70.330  1.00  0.00           H
ATOM   3806  CA  VAL A 236      55.040  42.100  68.680  1.00  0.00           C
ATOM   3807  HA  VAL A 236      54.170  41.760  68.140  1.00  0.00           H
ATOM   3808  CB  VAL A 236      54.440  43.220  69.590  1.00  0.00           C
ATOM   3809  HB  VAL A 236      55.060  43.180  70.510  1.00  0.00           H
ATOM   3810  CG1 VAL A 236      54.380  44.700  68.900  1.00  0.00           C
ATOM   3811 HG11 VAL A 236      53.930  45.430  69.610  1.00  0.00           H
ATOM   3812 HG12 VAL A 236      53.720  44.670  68.010  1.00  0.00           H
ATOM   3813 HG13 VAL A 236      55.410  45.010  68.650  1.00  0.00           H
ATOM   3814  CG2 VAL A 236      52.990  42.910  69.940  1.00  0.00           C
ATOM   3815 HG21 VAL A 236      52.640  43.770  70.560  1.00  0.00           H
ATOM   3816 HG22 VAL A 236      52.910  42.080  70.660  1.00  0.00           H
ATOM   3817 HG23 VAL A 236      52.370  42.700  69.040  1.00  0.00           H
ATOM   3818  C   VAL A 236      56.110  42.620  67.660  1.00  0.00           C
ATOM   3819  O   VAL A 236      55.680  42.900  66.570  1.00  0.00           O
ATOM   3820  N   ALA A 237      57.410  42.770  67.940  1.00  0.00           N
ATOM   3821  HN  ALA A 237      57.680  42.440  68.830  1.00  0.00           H
ATOM   3822  CA  ALA A 237      58.390  43.250  67.010  1.00  0.00           C
ATOM   3823  HA  ALA A 237      58.130  44.260  66.700  1.00  0.00           H
ATOM   3824  CB  ALA A 237      59.730  43.380  67.610  1.00  0.00           C
ATOM   3825  HB1 ALA A 237      60.540  43.710  66.920  1.00  0.00           H
ATOM   3826  HB2 ALA A 237      59.930  42.350  67.980  1.00  0.00           H
ATOM   3827  HB3 ALA A 237      59.640  44.150  68.400  1.00  0.00           H
ATOM   3828  C   ALA A 237      58.480  42.320  65.840  1.00  0.00           C
ATOM   3829  O   ALA A 237      58.690  42.740  64.670  1.00  0.00           O
ATOM   3830  N   ILE A 238      58.460  41.030  66.110  1.00  0.00           N
ATOM   3831  HN  ILE A 238      58.430  40.700  67.050  1.00  0.00           H
ATOM   3832  CA  ILE A 238      58.560  39.990  65.170  1.00  0.00           C
ATOM   3833  HA  ILE A 238      59.470  40.170  64.600  1.00  0.00           H
ATOM   3834  CB  ILE A 238      58.810  38.610  65.800  1.00  0.00           C
ATOM   3835  HB  ILE A 238      58.180  38.650  66.720  1.00  0.00           H
ATOM   3836  CG2 ILE A 238      58.210  37.450  64.960  1.00  0.00           C
ATOM   3837 HG21 ILE A 238      58.710  37.410  63.970  1.00  0.00           H
ATOM   3838 HG22 ILE A 238      57.120  37.460  64.800  1.00  0.00           H
ATOM   3839 HG23 ILE A 238      58.440  36.440  65.400  1.00  0.00           H
ATOM   3840  CG1 ILE A 238      60.300  38.420  66.200  1.00  0.00           C
ATOM   3841 HG11 ILE A 238      60.780  39.400  66.450  1.00  0.00           H
ATOM   3842 HG12 ILE A 238      60.820  37.940  65.350  1.00  0.00           H
ATOM   3843  CD  ILE A 238      60.370  37.490  67.370  1.00  0.00           C
ATOM   3844  HD1 ILE A 238      60.240  36.460  66.980  1.00  0.00           H
ATOM   3845  HD2 ILE A 238      59.570  37.670  68.120  1.00  0.00           H
ATOM   3846  HD3 ILE A 238      61.350  37.690  67.870  1.00  0.00           H
ATOM   3847  C   ILE A 238      57.460  39.980  64.110  1.00  0.00           C
ATOM   3848  O   ILE A 238      57.640  39.730  62.930  1.00  0.00           O
ATOM   3849  N   VAL A 239      56.240  40.350  64.590  1.00  0.00           N
ATOM   3850  HN  VAL A 239      56.180  40.480  65.580  1.00  0.00           H
ATOM   3851  CA  VAL A 239      55.030  40.480  63.810  1.00  0.00           C
ATOM   3852  HA  VAL A 239      55.090  39.720  63.030  1.00  0.00           H
ATOM   3853  CB  VAL A 239      53.840  40.240  64.660  1.00  0.00           C
ATOM   3854  HB  VAL A 239      54.000  40.670  65.670  1.00  0.00           H
ATOM   3855  CG1 VAL A 239      52.550  40.690  63.940  1.00  0.00           C
ATOM   3856 HG11 VAL A 239      52.590  40.300  62.890  1.00  0.00           H
ATOM   3857 HG12 VAL A 239      52.510  41.790  63.980  1.00  0.00           H
ATOM   3858 HG13 VAL A 239      51.620  40.300  64.390  1.00  0.00           H
ATOM   3859  CG2 VAL A 239      53.820  38.590  64.910  1.00  0.00           C
ATOM   3860 HG21 VAL A 239      54.770  38.290  65.380  1.00  0.00           H
ATOM   3861 HG22 VAL A 239      53.870  38.220  63.870  1.00  0.00           H
ATOM   3862 HG23 VAL A 239      52.860  38.370  65.450  1.00  0.00           H
ATOM   3863  C   VAL A 239      54.970  41.790  63.070  1.00  0.00           C
ATOM   3864  O   VAL A 239      54.770  41.900  61.810  1.00  0.00           O
ATOM   3865  N   PHE A 240      55.390  42.890  63.730  1.00  0.00           N
ATOM   3866  HN  PHE A 240      55.680  42.820  64.680  1.00  0.00           H
ATOM   3867  CA  PHE A 240      55.560  44.230  63.100  1.00  0.00           C
ATOM   3868  HA  PHE A 240      54.660  44.610  62.640  1.00  0.00           H
ATOM   3869  CB  PHE A 240      55.880  45.260  64.190  1.00  0.00           C
ATOM   3870  HB1 PHE A 240      56.880  45.040  64.640  1.00  0.00           H
ATOM   3871  HB2 PHE A 240      55.160  45.150  65.020  1.00  0.00           H
ATOM   3872  CG  PHE A 240      55.770  46.710  63.660  1.00  0.00           C
ATOM   3873  CD1 PHE A 240      54.590  47.290  63.240  1.00  0.00           C
ATOM   3874  HD1 PHE A 240      53.640  46.770  63.290  1.00  0.00           H
ATOM   3875  CE1 PHE A 240      54.550  48.590  62.670  1.00  0.00           C
ATOM   3876  HE1 PHE A 240      53.640  49.090  62.400  1.00  0.00           H
ATOM   3877  CZ  PHE A 240      55.740  49.230  62.540  1.00  0.00           C
ATOM   3878  HZ  PHE A 240      55.770  50.230  62.140  1.00  0.00           H
ATOM   3879  CD2 PHE A 240      56.980  47.360  63.470  1.00  0.00           C
ATOM   3880  HD2 PHE A 240      57.890  46.820  63.650  1.00  0.00           H
ATOM   3881  CE2 PHE A 240      56.960  48.660  62.900  1.00  0.00           C
ATOM   3882  HE2 PHE A 240      57.810  49.250  62.600  1.00  0.00           H
ATOM   3883  C   PHE A 240      56.600  44.180  61.940  1.00  0.00           C
ATOM   3884  O   PHE A 240      56.410  44.910  60.960  1.00  0.00           O
ATOM   3885  N   VAL A 241      57.640  43.290  62.110  1.00  0.00           N
ATOM   3886  HN  VAL A 241      57.830  42.980  63.030  1.00  0.00           H
ATOM   3887  CA  VAL A 241      58.620  42.940  61.030  1.00  0.00           C
ATOM   3888  HA  VAL A 241      58.920  43.860  60.570  1.00  0.00           H
ATOM   3889  CB  VAL A 241      59.860  42.430  61.650  1.00  0.00           C
ATOM   3890  HB  VAL A 241      59.690  41.720  62.480  1.00  0.00           H
ATOM   3891  CG1 VAL A 241      60.880  41.930  60.600  1.00  0.00           C
ATOM   3892 HG11 VAL A 241      60.880  42.630  59.740  1.00  0.00           H
ATOM   3893 HG12 VAL A 241      60.710  40.870  60.300  1.00  0.00           H
ATOM   3894 HG13 VAL A 241      61.870  41.910  61.120  1.00  0.00           H
ATOM   3895  CG2 VAL A 241      60.550  43.640  62.330  1.00  0.00           C
ATOM   3896 HG21 VAL A 241      61.400  43.290  62.960  1.00  0.00           H
ATOM   3897 HG22 VAL A 241      59.770  44.010  63.030  1.00  0.00           H
ATOM   3898 HG23 VAL A 241      60.800  44.400  61.570  1.00  0.00           H
ATOM   3899  C   VAL A 241      58.040  42.110  59.890  1.00  0.00           C
ATOM   3900  O   VAL A 241      58.070  42.600  58.770  1.00  0.00           O
ATOM   3901  N   ILE A 242      57.280  40.980  60.180  1.00  0.00           N
ATOM   3902  HN  ILE A 242      57.150  40.670  61.110  1.00  0.00           H
ATOM   3903  CA  ILE A 242      56.530  40.180  59.220  1.00  0.00           C
ATOM   3904  HA  ILE A 242      57.250  39.640  58.600  1.00  0.00           H
ATOM   3905  CB  ILE A 242      55.740  38.990  59.790  1.00  0.00           C
ATOM   3906  HB  ILE A 242      55.170  39.450  60.610  1.00  0.00           H
ATOM   3907  CG2 ILE A 242      54.680  38.280  58.860  1.00  0.00           C
ATOM   3908 HG21 ILE A 242      54.160  37.540  59.490  1.00  0.00           H
ATOM   3909 HG22 ILE A 242      55.180  37.750  58.020  1.00  0.00           H
ATOM   3910 HG23 ILE A 242      53.860  38.860  58.360  1.00  0.00           H
ATOM   3911  CG1 ILE A 242      56.750  37.920  60.250  1.00  0.00           C
ATOM   3912 HG11 ILE A 242      57.610  38.430  60.740  1.00  0.00           H
ATOM   3913 HG12 ILE A 242      57.170  37.330  59.410  1.00  0.00           H
ATOM   3914  CD  ILE A 242      56.340  37.050  61.420  1.00  0.00           C
ATOM   3915  HD1 ILE A 242      55.480  36.420  61.060  1.00  0.00           H
ATOM   3916  HD2 ILE A 242      56.320  37.660  62.340  1.00  0.00           H
ATOM   3917  HD3 ILE A 242      57.070  36.250  61.680  1.00  0.00           H
ATOM   3918  C   ILE A 242      55.670  41.030  58.270  1.00  0.00           C
ATOM   3919  O   ILE A 242      55.550  40.760  57.090  1.00  0.00           O
ATOM   3920  N   CYS A 243      55.060  42.110  58.940  1.00  0.00           N
ATOM   3921  HN  CYS A 243      55.020  42.230  59.920  1.00  0.00           H
ATOM   3922  CA  CYS A 243      54.230  43.110  58.280  1.00  0.00           C
ATOM   3923  HA  CYS A 243      53.490  42.500  57.800  1.00  0.00           H
ATOM   3924  CB  CYS A 243      53.500  44.050  59.340  1.00  0.00           C
ATOM   3925  HB1 CYS A 243      52.820  44.660  58.690  1.00  0.00           H
ATOM   3926  HB2 CYS A 243      54.140  44.850  59.750  1.00  0.00           H
ATOM   3927  SG  CYS A 243      52.420  43.140  60.490  1.00  0.00           S
ATOM   3928  HG1 CYS A 243      53.500  42.960  61.230  1.00  0.00           H
ATOM   3929  C   CYS A 243      54.820  43.890  57.190  1.00  0.00           C
ATOM   3930  O   CYS A 243      54.110  44.340  56.320  1.00  0.00           O
ATOM   3931  N   PHE A 244      56.190  44.130  57.150  1.00  0.00           N
ATOM   3932  HN  PHE A 244      56.890  43.700  57.710  1.00  0.00           H
ATOM   3933  CA  PHE A 244      56.640  45.120  56.150  1.00  0.00           C
ATOM   3934  HA  PHE A 244      56.050  45.140  55.250  1.00  0.00           H
ATOM   3935  CB  PHE A 244      56.660  46.590  56.690  1.00  0.00           C
ATOM   3936  HB1 PHE A 244      57.000  47.250  55.850  1.00  0.00           H
ATOM   3937  HB2 PHE A 244      57.360  46.690  57.550  1.00  0.00           H
ATOM   3938  CG  PHE A 244      55.370  47.140  57.110  1.00  0.00           C
ATOM   3939  CD1 PHE A 244      55.030  47.240  58.470  1.00  0.00           C
ATOM   3940  HD1 PHE A 244      55.720  46.780  59.170  1.00  0.00           H
ATOM   3941  CE1 PHE A 244      53.820  47.660  58.870  1.00  0.00           C
ATOM   3942  HE1 PHE A 244      53.460  47.560  59.880  1.00  0.00           H
ATOM   3943  CZ  PHE A 244      52.920  48.170  57.940  1.00  0.00           C
ATOM   3944  HZ  PHE A 244      51.910  48.420  58.260  1.00  0.00           H
ATOM   3945  CD2 PHE A 244      54.380  47.430  56.130  1.00  0.00           C
ATOM   3946  HD2 PHE A 244      54.520  47.200  55.080  1.00  0.00           H
ATOM   3947  CE2 PHE A 244      53.140  47.990  56.570  1.00  0.00           C
ATOM   3948  HE2 PHE A 244      52.310  48.290  55.960  1.00  0.00           H
ATOM   3949  C   PHE A 244      58.040  44.890  55.760  1.00  0.00           C
ATOM   3950  O   PHE A 244      58.460  45.360  54.730  1.00  0.00           O
ATOM   3951  N   LEU A 245      58.790  44.120  56.580  1.00  0.00           N
ATOM   3952  HN  LEU A 245      58.480  43.670  57.410  1.00  0.00           H
ATOM   3953  CA  LEU A 245      60.110  43.730  56.090  1.00  0.00           C
ATOM   3954  HA  LEU A 245      60.590  44.670  55.870  1.00  0.00           H
ATOM   3955  CB  LEU A 245      61.020  43.180  57.160  1.00  0.00           C
ATOM   3956  HB1 LEU A 245      60.710  42.240  57.670  1.00  0.00           H
ATOM   3957  HB2 LEU A 245      60.990  43.840  58.050  1.00  0.00           H
ATOM   3958  CG  LEU A 245      62.560  43.040  56.820  1.00  0.00           C
ATOM   3959  HG  LEU A 245      62.850  43.980  56.310  1.00  0.00           H
ATOM   3960  CD1 LEU A 245      63.340  42.980  58.140  1.00  0.00           C
ATOM   3961 HD11 LEU A 245      64.450  43.030  58.070  1.00  0.00           H
ATOM   3962 HD12 LEU A 245      63.240  41.960  58.570  1.00  0.00           H
ATOM   3963 HD13 LEU A 245      63.070  43.650  58.990  1.00  0.00           H
ATOM   3964  CD2 LEU A 245      62.910  41.770  55.960  1.00  0.00           C
ATOM   3965 HD21 LEU A 245      64.010  41.590  55.970  1.00  0.00           H
ATOM   3966 HD22 LEU A 245      62.670  41.940  54.890  1.00  0.00           H
ATOM   3967 HD23 LEU A 245      62.310  40.890  56.290  1.00  0.00           H
ATOM   3968  C   LEU A 245      60.080  42.980  54.820  1.00  0.00           C
ATOM   3969  O   LEU A 245      60.890  43.280  53.990  1.00  0.00           O
ATOM   3970  N   PRO A 246      59.170  42.030  54.500  1.00  0.00           N
ATOM   3971  CD  PRO A 246      58.400  41.260  55.530  1.00  0.00           C
ATOM   3972  HD1 PRO A 246      57.340  41.590  55.540  1.00  0.00           H
ATOM   3973  HD2 PRO A 246      58.900  41.430  56.510  1.00  0.00           H
ATOM   3974  CA  PRO A 246      59.220  41.280  53.280  1.00  0.00           C
ATOM   3975  HA  PRO A 246      60.240  40.970  53.130  1.00  0.00           H
ATOM   3976  CB  PRO A 246      58.290  40.070  53.550  1.00  0.00           C
ATOM   3977  HB1 PRO A 246      58.600  39.180  52.970  1.00  0.00           H
ATOM   3978  HB2 PRO A 246      57.230  40.360  53.390  1.00  0.00           H
ATOM   3979  CG  PRO A 246      58.580  39.890  55.040  1.00  0.00           C
ATOM   3980  HG1 PRO A 246      57.790  39.330  55.580  1.00  0.00           H
ATOM   3981  HG2 PRO A 246      59.560  39.420  55.230  1.00  0.00           H
ATOM   3982  C   PRO A 246      58.860  42.090  52.070  1.00  0.00           C
ATOM   3983  O   PRO A 246      59.560  42.020  51.090  1.00  0.00           O
ATOM   3984  N   SER A 247      57.720  42.780  52.120  1.00  0.00           N
ATOM   3985  HN  SER A 247      57.200  42.780  52.970  1.00  0.00           H
ATOM   3986  CA  SER A 247      57.110  43.480  51.030  1.00  0.00           C
ATOM   3987  HA  SER A 247      57.030  42.900  50.120  1.00  0.00           H
ATOM   3988  CB  SER A 247      55.740  44.160  51.500  1.00  0.00           C
ATOM   3989  HB1 SER A 247      55.010  43.340  51.670  1.00  0.00           H
ATOM   3990  HB2 SER A 247      55.240  44.770  50.710  1.00  0.00           H
ATOM   3991  OG  SER A 247      55.790  44.970  52.700  1.00  0.00           O
ATOM   3992  HG1 SER A 247      55.930  44.400  53.450  1.00  0.00           H
ATOM   3993  C   SER A 247      57.960  44.580  50.470  1.00  0.00           C
ATOM   3994  O   SER A 247      58.080  44.840  49.220  1.00  0.00           O
ATOM   3995  N   VAL A 248      58.650  45.240  51.440  1.00  0.00           N
ATOM   3996  HN  VAL A 248      58.270  45.160  52.360  1.00  0.00           H
ATOM   3997  CA  VAL A 248      59.700  46.240  51.160  1.00  0.00           C
ATOM   3998  HA  VAL A 248      59.340  46.970  50.450  1.00  0.00           H
ATOM   3999  CB  VAL A 248      60.070  47.000  52.450  1.00  0.00           C
ATOM   4000  HB  VAL A 248      60.370  46.230  53.200  1.00  0.00           H
ATOM   4001  CG1 VAL A 248      61.230  47.980  52.330  1.00  0.00           C
ATOM   4002 HG11 VAL A 248      60.950  48.730  51.560  1.00  0.00           H
ATOM   4003 HG12 VAL A 248      62.110  47.400  51.980  1.00  0.00           H
ATOM   4004 HG13 VAL A 248      61.470  48.460  53.310  1.00  0.00           H
ATOM   4005  CG2 VAL A 248      58.770  47.770  52.960  1.00  0.00           C
ATOM   4006 HG21 VAL A 248      57.850  47.130  52.990  1.00  0.00           H
ATOM   4007 HG22 VAL A 248      58.570  48.480  52.140  1.00  0.00           H
ATOM   4008 HG23 VAL A 248      58.940  48.330  53.910  1.00  0.00           H
ATOM   4009  C   VAL A 248      60.900  45.670  50.510  1.00  0.00           C
ATOM   4010  O   VAL A 248      61.270  46.150  49.450  1.00  0.00           O
ATOM   4011  N   VAL A 249      61.450  44.520  51.010  1.00  0.00           N
ATOM   4012  HN  VAL A 249      61.070  44.150  51.840  1.00  0.00           H
ATOM   4013  CA  VAL A 249      62.510  43.750  50.300  1.00  0.00           C
ATOM   4014  HA  VAL A 249      63.350  44.390  50.090  1.00  0.00           H
ATOM   4015  CB  VAL A 249      63.020  42.610  51.230  1.00  0.00           C
ATOM   4016  HB  VAL A 249      62.150  42.080  51.690  1.00  0.00           H
ATOM   4017  CG1 VAL A 249      63.870  41.530  50.570  1.00  0.00           C
ATOM   4018 HG11 VAL A 249      64.070  40.750  51.340  1.00  0.00           H
ATOM   4019 HG12 VAL A 249      64.690  42.110  50.110  1.00  0.00           H
ATOM   4020 HG13 VAL A 249      63.190  41.100  49.800  1.00  0.00           H
ATOM   4021  CG2 VAL A 249      63.870  43.220  52.390  1.00  0.00           C
ATOM   4022 HG21 VAL A 249      64.440  42.390  52.870  1.00  0.00           H
ATOM   4023 HG22 VAL A 249      63.180  43.750  53.070  1.00  0.00           H
ATOM   4024 HG23 VAL A 249      64.590  43.970  52.000  1.00  0.00           H
ATOM   4025  C   VAL A 249      62.030  43.320  48.890  1.00  0.00           C
ATOM   4026  O   VAL A 249      62.790  43.640  47.910  1.00  0.00           O
ATOM   4027  N   VAL A 250      60.820  42.840  48.620  1.00  0.00           N
ATOM   4028  HN  VAL A 250      60.160  42.770  49.370  1.00  0.00           H
ATOM   4029  CA  VAL A 250      60.330  42.740  47.230  1.00  0.00           C
ATOM   4030  HA  VAL A 250      61.030  42.110  46.710  1.00  0.00           H
ATOM   4031  CB  VAL A 250      59.170  41.820  47.130  1.00  0.00           C
ATOM   4032  HB  VAL A 250      58.370  42.140  47.830  1.00  0.00           H
ATOM   4033  CG1 VAL A 250      58.550  41.780  45.730  1.00  0.00           C
ATOM   4034 HG11 VAL A 250      59.330  41.390  45.040  1.00  0.00           H
ATOM   4035 HG12 VAL A 250      58.140  42.750  45.390  1.00  0.00           H
ATOM   4036 HG13 VAL A 250      57.700  41.070  45.670  1.00  0.00           H
ATOM   4037  CG2 VAL A 250      59.540  40.440  47.610  1.00  0.00           C
ATOM   4038 HG21 VAL A 250      60.480  40.140  47.090  1.00  0.00           H
ATOM   4039 HG22 VAL A 250      58.690  39.740  47.430  1.00  0.00           H
ATOM   4040 HG23 VAL A 250      59.830  40.380  48.680  1.00  0.00           H
ATOM   4041  C   VAL A 250      60.170  44.040  46.360  1.00  0.00           C
ATOM   4042  O   VAL A 250      60.590  43.970  45.180  1.00  0.00           O
ATOM   4043  N   ARG A 251      59.740  45.190  46.820  1.00  0.00           N
ATOM   4044  HN  ARG A 251      59.310  45.210  47.710  1.00  0.00           H
ATOM   4045  CA  ARG A 251      59.790  46.400  45.980  1.00  0.00           C
ATOM   4046  HA  ARG A 251      59.320  46.280  45.010  1.00  0.00           H
ATOM   4047  CB  ARG A 251      59.020  47.510  46.690  1.00  0.00           C
ATOM   4048  HB1 ARG A 251      59.520  47.560  47.680  1.00  0.00           H
ATOM   4049  HB2 ARG A 251      57.960  47.270  46.920  1.00  0.00           H
ATOM   4050  CG  ARG A 251      59.120  48.860  45.940  1.00  0.00           C
ATOM   4051  HG1 ARG A 251      60.200  49.140  45.880  1.00  0.00           H
ATOM   4052  HG2 ARG A 251      58.560  49.700  46.390  1.00  0.00           H
ATOM   4053  CD  ARG A 251      58.480  48.860  44.510  1.00  0.00           C
ATOM   4054  HD1 ARG A 251      59.040  48.240  43.780  1.00  0.00           H
ATOM   4055  HD2 ARG A 251      58.500  49.890  44.120  1.00  0.00           H
ATOM   4056  NE  ARG A 251      57.040  48.420  44.680  1.00  0.00           N
ATOM   4057  HE  ARG A 251      56.540  48.500  45.540  1.00  0.00           H
ATOM   4058  CZ  ARG A 251      56.250  48.000  43.680  1.00  0.00           C
ATOM   4059  NH1 ARG A 251      56.510  48.110  42.370  1.00  0.00           N
ATOM   4060 HH11 ARG A 251      57.110  48.870  42.120  1.00  0.00           H
ATOM   4061 HH12 ARG A 251      55.810  47.920  41.690  1.00  0.00           H
ATOM   4062  NH2 ARG A 251      55.040  47.590  44.030  1.00  0.00           N
ATOM   4063 HH21 ARG A 251      54.500  47.080  43.360  1.00  0.00           H
ATOM   4064 HH22 ARG A 251      54.630  47.810  44.910  1.00  0.00           H
ATOM   4065  C   ARG A 251      61.240  46.870  45.600  1.00  0.00           C
ATOM   4066  O   ARG A 251      61.480  47.450  44.500  1.00  0.00           O
ATOM   4067  N   ILE A 252      62.250  46.550  46.480  1.00  0.00           N
ATOM   4068  HN  ILE A 252      61.930  46.250  47.380  1.00  0.00           H
ATOM   4069  CA  ILE A 252      63.680  46.720  46.270  1.00  0.00           C
ATOM   4070  HA  ILE A 252      63.860  47.750  46.010  1.00  0.00           H
ATOM   4071  CB  ILE A 252      64.560  46.610  47.560  1.00  0.00           C
ATOM   4072  HB  ILE A 252      64.550  45.600  48.010  1.00  0.00           H
ATOM   4073  CG2 ILE A 252      65.970  46.930  47.210  1.00  0.00           C
ATOM   4074 HG21 ILE A 252      66.700  46.660  48.010  1.00  0.00           H
ATOM   4075 HG22 ILE A 252      66.060  47.970  46.850  1.00  0.00           H
ATOM   4076 HG23 ILE A 252      66.320  46.310  46.350  1.00  0.00           H
ATOM   4077  CG1 ILE A 252      64.020  47.550  48.700  1.00  0.00           C
ATOM   4078 HG11 ILE A 252      63.630  46.830  49.460  1.00  0.00           H
ATOM   4079 HG12 ILE A 252      63.220  48.160  48.220  1.00  0.00           H
ATOM   4080  CD  ILE A 252      65.020  48.440  49.430  1.00  0.00           C
ATOM   4081  HD1 ILE A 252      64.510  49.100  50.170  1.00  0.00           H
ATOM   4082  HD2 ILE A 252      65.480  49.100  48.670  1.00  0.00           H
ATOM   4083  HD3 ILE A 252      65.770  47.930  50.070  1.00  0.00           H
ATOM   4084  C   ILE A 252      64.180  45.760  45.140  1.00  0.00           C
ATOM   4085  O   ILE A 252      65.010  46.040  44.290  1.00  0.00           O
ATOM   4086  N   ARG A 253      63.690  44.500  45.160  1.00  0.00           N
ATOM   4087  HN  ARG A 253      62.910  44.310  45.750  1.00  0.00           H
ATOM   4088  CA  ARG A 253      63.860  43.610  44.040  1.00  0.00           C
ATOM   4089  HA  ARG A 253      64.940  43.640  43.880  1.00  0.00           H
ATOM   4090  CB  ARG A 253      63.670  42.100  44.400  1.00  0.00           C
ATOM   4091  HB1 ARG A 253      62.600  42.030  44.720  1.00  0.00           H
ATOM   4092  HB2 ARG A 253      64.300  41.880  45.280  1.00  0.00           H
ATOM   4093  CG  ARG A 253      63.950  41.090  43.260  1.00  0.00           C
ATOM   4094  HG1 ARG A 253      63.480  41.440  42.320  1.00  0.00           H
ATOM   4095  HG2 ARG A 253      63.440  40.120  43.450  1.00  0.00           H
ATOM   4096  CD  ARG A 253      65.470  40.860  43.100  1.00  0.00           C
ATOM   4097  HD1 ARG A 253      65.860  40.490  44.070  1.00  0.00           H
ATOM   4098  HD2 ARG A 253      66.050  41.790  42.890  1.00  0.00           H
ATOM   4099  NE  ARG A 253      65.710  39.770  42.090  1.00  0.00           N
ATOM   4100  HE  ARG A 253      64.910  39.440  41.580  1.00  0.00           H
ATOM   4101  CZ  ARG A 253      66.780  39.020  42.040  1.00  0.00           C
ATOM   4102  NH1 ARG A 253      67.900  39.490  42.630  1.00  0.00           N
ATOM   4103 HH11 ARG A 253      67.810  40.330  43.160  1.00  0.00           H
ATOM   4104 HH12 ARG A 253      68.770  39.010  42.670  1.00  0.00           H
ATOM   4105  NH2 ARG A 253      66.700  37.790  41.630  1.00  0.00           N
ATOM   4106 HH21 ARG A 253      65.880  37.270  41.400  1.00  0.00           H
ATOM   4107 HH22 ARG A 253      67.560  37.290  41.730  1.00  0.00           H
ATOM   4108  C   ARG A 253      63.190  44.050  42.750  1.00  0.00           C
ATOM   4109  O   ARG A 253      63.760  43.980  41.660  1.00  0.00           O
ATOM   4110  N   ILE A 254      62.000  44.690  42.860  1.00  0.00           N
ATOM   4111  HN  ILE A 254      61.600  44.660  43.770  1.00  0.00           H
ATOM   4112  CA  ILE A 254      61.250  45.320  41.770  1.00  0.00           C
ATOM   4113  HA  ILE A 254      61.150  44.540  41.020  1.00  0.00           H
ATOM   4114  CB  ILE A 254      59.740  45.610  42.030  1.00  0.00           C
ATOM   4115  HB  ILE A 254      59.650  46.340  42.870  1.00  0.00           H
ATOM   4116  CG2 ILE A 254      59.070  46.370  40.890  1.00  0.00           C
ATOM   4117 HG21 ILE A 254      58.010  46.460  41.180  1.00  0.00           H
ATOM   4118 HG22 ILE A 254      59.150  45.790  39.950  1.00  0.00           H
ATOM   4119 HG23 ILE A 254      59.410  47.420  40.840  1.00  0.00           H
ATOM   4120  CG1 ILE A 254      58.870  44.390  42.410  1.00  0.00           C
ATOM   4121 HG11 ILE A 254      59.540  43.720  42.990  1.00  0.00           H
ATOM   4122 HG12 ILE A 254      58.490  43.770  41.570  1.00  0.00           H
ATOM   4123  CD  ILE A 254      57.680  44.770  43.220  1.00  0.00           C
ATOM   4124  HD1 ILE A 254      56.900  45.220  42.560  1.00  0.00           H
ATOM   4125  HD2 ILE A 254      57.920  45.650  43.860  1.00  0.00           H
ATOM   4126  HD3 ILE A 254      57.320  43.970  43.910  1.00  0.00           H
ATOM   4127  C   ILE A 254      62.030  46.430  41.070  1.00  0.00           C
ATOM   4128  O   ILE A 254      62.010  46.480  39.790  1.00  0.00           O
ATOM   4129  N   PHE A 255      62.790  47.240  41.920  1.00  0.00           N
ATOM   4130  HN  PHE A 255      62.640  47.210  42.900  1.00  0.00           H
ATOM   4131  CA  PHE A 255      63.710  48.340  41.500  1.00  0.00           C
ATOM   4132  HA  PHE A 255      63.180  48.800  40.680  1.00  0.00           H
ATOM   4133  CB  PHE A 255      64.080  49.220  42.680  1.00  0.00           C
ATOM   4134  HB1 PHE A 255      64.990  49.850  42.540  1.00  0.00           H
ATOM   4135  HB2 PHE A 255      64.340  48.550  43.530  1.00  0.00           H
ATOM   4136  CG  PHE A 255      62.950  50.140  43.050  1.00  0.00           C
ATOM   4137  CD1 PHE A 255      62.940  50.600  44.380  1.00  0.00           C
ATOM   4138  HD1 PHE A 255      63.690  50.350  45.110  1.00  0.00           H
ATOM   4139  CE1 PHE A 255      61.960  51.450  44.850  1.00  0.00           C
ATOM   4140  HE1 PHE A 255      61.930  51.690  45.900  1.00  0.00           H
ATOM   4141  CZ  PHE A 255      60.900  51.830  44.000  1.00  0.00           C
ATOM   4142  HZ  PHE A 255      60.090  52.460  44.330  1.00  0.00           H
ATOM   4143  CD2 PHE A 255      61.930  50.570  42.170  1.00  0.00           C
ATOM   4144  HD2 PHE A 255      61.860  50.250  41.140  1.00  0.00           H
ATOM   4145  CE2 PHE A 255      60.880  51.410  42.700  1.00  0.00           C
ATOM   4146  HE2 PHE A 255      60.010  51.780  42.180  1.00  0.00           H
ATOM   4147  C   PHE A 255      64.970  47.870  40.780  1.00  0.00           C
ATOM   4148  O   PHE A 255      65.460  48.320  39.740  1.00  0.00           O
ATOM   4149  N   TRP A 256      65.440  46.720  41.320  1.00  0.00           N
ATOM   4150  HN  TRP A 256      65.040  46.400  42.180  1.00  0.00           H
ATOM   4151  CA  TRP A 256      66.530  45.970  40.710  1.00  0.00           C
ATOM   4152  HA  TRP A 256      67.300  46.700  40.500  1.00  0.00           H
ATOM   4153  CB  TRP A 256      67.150  44.950  41.630  1.00  0.00           C
ATOM   4154  HB1 TRP A 256      66.290  44.470  42.140  1.00  0.00           H
ATOM   4155  HB2 TRP A 256      67.700  45.500  42.420  1.00  0.00           H
ATOM   4156  CG  TRP A 256      68.210  44.060  41.110  1.00  0.00           C
ATOM   4157  CD1 TRP A 256      67.990  42.800  40.570  1.00  0.00           C
ATOM   4158  HD1 TRP A 256      67.040  42.290  40.480  1.00  0.00           H
ATOM   4159  NE1 TRP A 256      69.100  42.410  40.000  1.00  0.00           N
ATOM   4160  HE1 TRP A 256      69.300  41.620  39.460  1.00  0.00           H
ATOM   4161  CE2 TRP A 256      70.100  43.290  40.220  1.00  0.00           C
ATOM   4162  CD2 TRP A 256      69.600  44.380  40.920  1.00  0.00           C
ATOM   4163  CE3 TRP A 256      70.350  45.400  41.380  1.00  0.00           C
ATOM   4164  HE3 TRP A 256      69.940  46.210  41.960  1.00  0.00           H
ATOM   4165  CZ3 TRP A 256      71.740  45.340  41.170  1.00  0.00           C
ATOM   4166  HZ3 TRP A 256      72.440  46.060  41.560  1.00  0.00           H
ATOM   4167  CZ2 TRP A 256      71.440  43.200  39.950  1.00  0.00           C
ATOM   4168  HZ2 TRP A 256      72.000  42.470  39.380  1.00  0.00           H
ATOM   4169  CH2 TRP A 256      72.210  44.290  40.430  1.00  0.00           C
ATOM   4170  HH2 TRP A 256      73.270  44.120  40.390  1.00  0.00           H
ATOM   4171  C   TRP A 256      66.120  45.320  39.310  1.00  0.00           C
ATOM   4172  O   TRP A 256      66.850  45.370  38.380  1.00  0.00           O
ATOM   4173  N   LEU A 257      64.930  44.690  39.200  1.00  0.00           N
ATOM   4174  HN  LEU A 257      64.320  44.550  39.980  1.00  0.00           H
ATOM   4175  CA  LEU A 257      64.450  44.260  37.860  1.00  0.00           C
ATOM   4176  HA  LEU A 257      65.210  43.590  37.480  1.00  0.00           H
ATOM   4177  CB  LEU A 257      63.140  43.440  38.010  1.00  0.00           C
ATOM   4178  HB1 LEU A 257      62.370  43.650  37.230  1.00  0.00           H
ATOM   4179  HB2 LEU A 257      62.640  43.720  38.980  1.00  0.00           H
ATOM   4180  CG  LEU A 257      63.340  41.900  37.900  1.00  0.00           C
ATOM   4181  HG  LEU A 257      62.450  41.340  38.250  1.00  0.00           H
ATOM   4182  CD1 LEU A 257      63.510  41.540  36.400  1.00  0.00           C
ATOM   4183 HD11 LEU A 257      62.530  41.750  35.930  1.00  0.00           H
ATOM   4184 HD12 LEU A 257      63.770  40.480  36.200  1.00  0.00           H
ATOM   4185 HD13 LEU A 257      64.250  42.220  35.940  1.00  0.00           H
ATOM   4186  CD2 LEU A 257      64.540  41.340  38.690  1.00  0.00           C
ATOM   4187 HD21 LEU A 257      64.330  41.550  39.770  1.00  0.00           H
ATOM   4188 HD22 LEU A 257      65.490  41.820  38.410  1.00  0.00           H
ATOM   4189 HD23 LEU A 257      64.600  40.260  38.410  1.00  0.00           H
ATOM   4190  C   LEU A 257      64.230  45.380  36.840  1.00  0.00           C
ATOM   4191  O   LEU A 257      64.550  45.320  35.660  1.00  0.00           O
ATOM   4192  N   LEU A 258      63.580  46.440  37.260  1.00  0.00           N
ATOM   4193  HN  LEU A 258      63.000  46.430  38.060  1.00  0.00           H
ATOM   4194  CA  LEU A 258      63.310  47.550  36.370  1.00  0.00           C
ATOM   4195  HA  LEU A 258      62.750  47.210  35.500  1.00  0.00           H
ATOM   4196  CB  LEU A 258      62.380  48.660  37.000  1.00  0.00           C
ATOM   4197  HB1 LEU A 258      62.340  49.630  36.450  1.00  0.00           H
ATOM   4198  HB2 LEU A 258      62.800  48.840  38.020  1.00  0.00           H
ATOM   4199  CG  LEU A 258      60.990  48.170  37.200  1.00  0.00           C
ATOM   4200  HG  LEU A 258      61.010  47.090  37.430  1.00  0.00           H
ATOM   4201  CD1 LEU A 258      60.270  48.960  38.270  1.00  0.00           C
ATOM   4202 HD11 LEU A 258      59.180  48.790  38.110  1.00  0.00           H
ATOM   4203 HD12 LEU A 258      60.360  50.050  38.080  1.00  0.00           H
ATOM   4204 HD13 LEU A 258      60.580  48.690  39.300  1.00  0.00           H
ATOM   4205  CD2 LEU A 258      60.260  48.150  35.860  1.00  0.00           C
ATOM   4206 HD21 LEU A 258      60.730  47.400  35.200  1.00  0.00           H
ATOM   4207 HD22 LEU A 258      60.040  49.140  35.400  1.00  0.00           H
ATOM   4208 HD23 LEU A 258      59.210  47.820  36.050  1.00  0.00           H
ATOM   4209  C   LEU A 258      64.530  48.180  35.840  1.00  0.00           C
ATOM   4210  O   LEU A 258      64.580  48.680  34.730  1.00  0.00           O
ATOM   4211  N   HSD A 259      65.640  48.370  36.680  1.00  0.00           N
ATOM   4212  HN  HSD A 259      65.630  48.100  37.630  1.00  0.00           H
ATOM   4213  CA  HSD A 259      66.870  48.910  36.190  1.00  0.00           C
ATOM   4214  HA  HSD A 259      66.610  49.790  35.610  1.00  0.00           H
ATOM   4215  CB  HSD A 259      67.890  49.320  37.380  1.00  0.00           C
ATOM   4216  HB1 HSD A 259      67.990  48.490  38.110  1.00  0.00           H
ATOM   4217  HB2 HSD A 259      67.540  50.110  38.060  1.00  0.00           H
ATOM   4218  ND1 HSD A 259      69.310  51.110  36.310  1.00  0.00           N
ATOM   4219  HD1 HSD A 259      68.840  51.990  36.290  1.00  0.00           H
ATOM   4220  CG  HSD A 259      69.170  49.830  36.770  1.00  0.00           C
ATOM   4221  CE1 HSD A 259      70.640  51.150  35.860  1.00  0.00           C
ATOM   4222  HE1 HSD A 259      71.200  52.000  35.470  1.00  0.00           H
ATOM   4223  NE2 HSD A 259      71.280  50.030  36.030  1.00  0.00           N
ATOM   4224  CD2 HSD A 259      70.350  49.190  36.600  1.00  0.00           C
ATOM   4225  HD2 HSD A 259      70.620  48.230  37.010  1.00  0.00           H
ATOM   4226  C   HSD A 259      67.700  48.020  35.270  1.00  0.00           C
ATOM   4227  O   HSD A 259      68.270  48.470  34.290  1.00  0.00           O
ATOM   4228  N   THR A 260      67.750  46.740  35.570  1.00  0.00           N
ATOM   4229  HN  THR A 260      67.150  46.420  36.320  1.00  0.00           H
ATOM   4230  CA  THR A 260      68.600  45.810  34.800  1.00  0.00           C
ATOM   4231  HA  THR A 260      69.480  46.390  34.510  1.00  0.00           H
ATOM   4232  CB  THR A 260      69.080  44.650  35.650  1.00  0.00           C
ATOM   4233  HB  THR A 260      69.610  43.870  35.070  1.00  0.00           H
ATOM   4234  OG1 THR A 260      67.940  44.110  36.230  1.00  0.00           O
ATOM   4235  HG1 THR A 260      67.730  44.600  37.030  1.00  0.00           H
ATOM   4236  CG2 THR A 260      69.990  45.310  36.690  1.00  0.00           C
ATOM   4237 HG21 THR A 260      70.300  44.570  37.460  1.00  0.00           H
ATOM   4238 HG22 THR A 260      69.560  46.210  37.160  1.00  0.00           H
ATOM   4239 HG23 THR A 260      70.950  45.490  36.170  1.00  0.00           H
ATOM   4240  C   THR A 260      67.950  45.340  33.520  1.00  0.00           C
ATOM   4241  O   THR A 260      68.720  44.950  32.640  1.00  0.00           O
ATOM   4242  N   SER A 261      66.580  45.400  33.360  1.00  0.00           N
ATOM   4243  HN  SER A 261      66.060  45.880  34.070  1.00  0.00           H
ATOM   4244  CA  SER A 261      65.760  44.900  32.250  1.00  0.00           C
ATOM   4245  HA  SER A 261      66.310  44.260  31.580  1.00  0.00           H
ATOM   4246  CB  SER A 261      64.430  44.140  32.670  1.00  0.00           C
ATOM   4247  HB1 SER A 261      63.760  44.080  31.800  1.00  0.00           H
ATOM   4248  HB2 SER A 261      63.890  44.750  33.420  1.00  0.00           H
ATOM   4249  OG  SER A 261      64.690  42.880  33.240  1.00  0.00           O
ATOM   4250  HG1 SER A 261      65.160  43.150  34.030  1.00  0.00           H
ATOM   4251  C   SER A 261      65.300  46.080  31.340  1.00  0.00           C
ATOM   4252  O   SER A 261      64.930  47.110  31.850  1.00  0.00           O
ATOM   4253  N   GLY A 262      65.290  45.870  30.030  1.00  0.00           N
ATOM   4254  HN  GLY A 262      65.660  45.000  29.700  1.00  0.00           H
ATOM   4255  CA  GLY A 262      64.930  46.800  29.020  1.00  0.00           C
ATOM   4256  HA1 GLY A 262      65.390  46.430  28.110  1.00  0.00           H
ATOM   4257  HA2 GLY A 262      65.280  47.770  29.330  1.00  0.00           H
ATOM   4258  C   GLY A 262      63.470  46.940  28.870  1.00  0.00           C
ATOM   4259  O   GLY A 262      62.630  46.650  29.730  1.00  0.00           O
ATOM   4260  N   THR A 263      63.060  47.420  27.700  1.00  0.00           N
ATOM   4261  HN  THR A 263      63.680  47.700  26.970  1.00  0.00           H
ATOM   4262  CA  THR A 263      61.680  47.660  27.360  1.00  0.00           C
ATOM   4263  HA  THR A 263      61.130  47.700  28.280  1.00  0.00           H
ATOM   4264  CB  THR A 263      61.390  49.020  26.690  1.00  0.00           C
ATOM   4265  HB  THR A 263      60.450  49.010  26.110  1.00  0.00           H
ATOM   4266  OG1 THR A 263      62.430  49.480  25.880  1.00  0.00           O
ATOM   4267  HG1 THR A 263      62.260  49.280  24.960  1.00  0.00           H
ATOM   4268  CG2 THR A 263      61.060  49.960  27.830  1.00  0.00           C
ATOM   4269 HG21 THR A 263      61.250  51.010  27.540  1.00  0.00           H
ATOM   4270 HG22 THR A 263      61.730  49.880  28.700  1.00  0.00           H
ATOM   4271 HG23 THR A 263      59.990  49.730  28.080  1.00  0.00           H
ATOM   4272  C   THR A 263      61.230  46.460  26.510  1.00  0.00           C
ATOM   4273  O   THR A 263      60.090  46.360  26.160  1.00  0.00           O
ATOM   4274  N   GLN A 264      62.090  45.480  26.290  1.00  0.00           N
ATOM   4275  HN  GLN A 264      63.050  45.480  26.560  1.00  0.00           H
ATOM   4276  CA  GLN A 264      61.770  44.270  25.560  1.00  0.00           C
ATOM   4277  HA  GLN A 264      60.910  44.500  24.950  1.00  0.00           H
ATOM   4278  CB  GLN A 264      62.840  43.680  24.680  1.00  0.00           C
ATOM   4279  HB1 GLN A 264      62.500  42.720  24.240  1.00  0.00           H
ATOM   4280  HB2 GLN A 264      63.810  43.550  25.220  1.00  0.00           H
ATOM   4281  CG  GLN A 264      63.140  44.600  23.440  1.00  0.00           C
ATOM   4282  HG1 GLN A 264      63.860  44.030  22.820  1.00  0.00           H
ATOM   4283  HG2 GLN A 264      63.630  45.550  23.740  1.00  0.00           H
ATOM   4284  CD  GLN A 264      61.870  44.820  22.560  1.00  0.00           C
ATOM   4285  OE1 GLN A 264      61.490  45.980  22.430  1.00  0.00           O
ATOM   4286  NE2 GLN A 264      61.360  43.680  22.050  1.00  0.00           N
ATOM   4287 HE21 GLN A 264      60.480  43.800  21.580  1.00  0.00           H
ATOM   4288 HE22 GLN A 264      61.850  42.820  22.070  1.00  0.00           H
ATOM   4289  C   GLN A 264      61.490  43.080  26.530  1.00  0.00           C
ATOM   4290  O   GLN A 264      62.080  43.010  27.610  1.00  0.00           O
ATOM   4291  N   ASN A 265      60.530  42.120  26.190  1.00  0.00           N
ATOM   4292  HN  ASN A 265      60.010  42.100  25.350  1.00  0.00           H
ATOM   4293  CA  ASN A 265      60.360  40.960  27.150  1.00  0.00           C
ATOM   4294  HA  ASN A 265      59.630  40.300  26.720  1.00  0.00           H
ATOM   4295  CB  ASN A 265      61.650  40.120  27.300  1.00  0.00           C
ATOM   4296  HB1 ASN A 265      62.430  40.660  27.910  1.00  0.00           H
ATOM   4297  HB2 ASN A 265      62.000  39.870  26.280  1.00  0.00           H
ATOM   4298  CG  ASN A 265      61.380  38.810  28.040  1.00  0.00           C
ATOM   4299  OD1 ASN A 265      60.380  38.600  28.720  1.00  0.00           O
ATOM   4300  ND2 ASN A 265      62.390  37.860  27.910  1.00  0.00           N
ATOM   4301 HD21 ASN A 265      62.280  36.910  28.230  1.00  0.00           H
ATOM   4302 HD22 ASN A 265      63.160  38.010  27.290  1.00  0.00           H
ATOM   4303  C   ASN A 265      59.700  41.380  28.450  1.00  0.00           C
ATOM   4304  O   ASN A 265      60.290  41.780  29.420  1.00  0.00           O
ATOM   4305  N   CYS A 266      58.370  41.320  28.570  1.00  0.00           N
ATOM   4306  HN  CYS A 266      57.780  41.070  27.790  1.00  0.00           H
ATOM   4307  CA  CYS A 266      57.650  41.580  29.820  1.00  0.00           C
ATOM   4308  HA  CYS A 266      58.190  42.340  30.380  1.00  0.00           H
ATOM   4309  CB  CYS A 266      56.300  42.260  29.530  1.00  0.00           C
ATOM   4310  HB1 CYS A 266      56.510  43.280  29.110  1.00  0.00           H
ATOM   4311  HB2 CYS A 266      55.790  42.560  30.470  1.00  0.00           H
ATOM   4312  SG  CYS A 266      55.290  41.400  28.270  1.00  0.00           S
ATOM   4313  C   CYS A 266      57.550  40.370  30.820  1.00  0.00           C
ATOM   4314  O   CYS A 266      57.150  40.560  31.950  1.00  0.00           O
ATOM   4315  N   GLU A 267      57.940  39.170  30.420  1.00  0.00           N
ATOM   4316  HN  GLU A 267      58.320  39.020  29.520  1.00  0.00           H
ATOM   4317  CA  GLU A 267      57.850  38.080  31.380  1.00  0.00           C
ATOM   4318  HA  GLU A 267      56.860  37.890  31.780  1.00  0.00           H
ATOM   4319  CB  GLU A 267      57.890  36.760  30.570  1.00  0.00           C
ATOM   4320  HB1 GLU A 267      58.100  35.930  31.290  1.00  0.00           H
ATOM   4321  HB2 GLU A 267      58.730  36.900  29.870  1.00  0.00           H
ATOM   4322  CG  GLU A 267      56.660  36.510  29.670  1.00  0.00           C
ATOM   4323  HG1 GLU A 267      56.340  37.410  29.090  1.00  0.00           H
ATOM   4324  HG2 GLU A 267      55.770  36.320  30.300  1.00  0.00           H
ATOM   4325  CD  GLU A 267      56.870  35.420  28.680  1.00  0.00           C
ATOM   4326  OE1 GLU A 267      57.660  35.540  27.740  1.00  0.00           O
ATOM   4327  OE2 GLU A 267      56.210  34.440  28.810  1.00  0.00           O
ATOM   4328  C   GLU A 267      58.840  38.160  32.560  1.00  0.00           C
ATOM   4329  O   GLU A 267      58.810  37.320  33.440  1.00  0.00           O
ATOM   4330  N   VAL A 268      59.890  39.000  32.430  1.00  0.00           N
ATOM   4331  HN  VAL A 268      59.950  39.510  31.560  1.00  0.00           H
ATOM   4332  CA  VAL A 268      61.000  39.170  33.360  1.00  0.00           C
ATOM   4333  HA  VAL A 268      61.530  38.260  33.580  1.00  0.00           H
ATOM   4334  CB  VAL A 268      62.010  40.170  32.720  1.00  0.00           C
ATOM   4335  HB  VAL A 268      62.860  40.280  33.420  1.00  0.00           H
ATOM   4336  CG1 VAL A 268      62.440  39.660  31.380  1.00  0.00           C
ATOM   4337 HG11 VAL A 268      62.940  38.660  31.350  1.00  0.00           H
ATOM   4338 HG12 VAL A 268      63.150  40.360  30.880  1.00  0.00           H
ATOM   4339 HG13 VAL A 268      61.590  39.700  30.670  1.00  0.00           H
ATOM   4340  CG2 VAL A 268      61.440  41.570  32.560  1.00  0.00           C
ATOM   4341 HG21 VAL A 268      62.310  42.220  32.340  1.00  0.00           H
ATOM   4342 HG22 VAL A 268      61.010  41.960  33.500  1.00  0.00           H
ATOM   4343 HG23 VAL A 268      60.680  41.720  31.750  1.00  0.00           H
ATOM   4344  C   VAL A 268      60.550  39.670  34.750  1.00  0.00           C
ATOM   4345  O   VAL A 268      61.300  39.490  35.710  1.00  0.00           O
ATOM   4346  N   TYR A 269      59.420  40.390  34.870  1.00  0.00           N
ATOM   4347  HN  TYR A 269      58.860  40.490  34.060  1.00  0.00           H
ATOM   4348  CA  TYR A 269      58.830  40.900  36.140  1.00  0.00           C
ATOM   4349  HA  TYR A 269      59.620  41.180  36.820  1.00  0.00           H
ATOM   4350  CB  TYR A 269      57.840  42.020  35.810  1.00  0.00           C
ATOM   4351  HB1 TYR A 269      57.470  42.730  36.600  1.00  0.00           H
ATOM   4352  HB2 TYR A 269      56.930  41.670  35.280  1.00  0.00           H
ATOM   4353  CG  TYR A 269      58.560  43.040  34.950  1.00  0.00           C
ATOM   4354  CD1 TYR A 269      58.070  43.470  33.670  1.00  0.00           C
ATOM   4355  HD1 TYR A 269      57.200  43.000  33.240  1.00  0.00           H
ATOM   4356  CE1 TYR A 269      58.770  44.400  32.870  1.00  0.00           C
ATOM   4357  HE1 TYR A 269      58.400  44.620  31.870  1.00  0.00           H
ATOM   4358  CZ  TYR A 269      59.910  45.020  33.380  1.00  0.00           C
ATOM   4359  OH  TYR A 269      60.750  45.780  32.570  1.00  0.00           O
ATOM   4360  HH  TYR A 269      60.650  45.410  31.700  1.00  0.00           H
ATOM   4361  CD2 TYR A 269      59.810  43.620  35.310  1.00  0.00           C
ATOM   4362  HD2 TYR A 269      60.110  43.300  36.290  1.00  0.00           H
ATOM   4363  CE2 TYR A 269      60.400  44.680  34.610  1.00  0.00           C
ATOM   4364  HE2 TYR A 269      61.390  44.980  34.950  1.00  0.00           H
ATOM   4365  C   TYR A 269      58.050  39.790  36.910  1.00  0.00           C
ATOM   4366  O   TYR A 269      57.690  39.960  38.030  1.00  0.00           O
ATOM   4367  N   ARG A 270      57.700  38.680  36.260  1.00  0.00           N
ATOM   4368  HN  ARG A 270      58.000  38.500  35.330  1.00  0.00           H
ATOM   4369  CA  ARG A 270      56.600  37.730  36.670  1.00  0.00           C
ATOM   4370  HA  ARG A 270      55.620  38.200  36.630  1.00  0.00           H
ATOM   4371  CB  ARG A 270      56.390  36.520  35.670  1.00  0.00           C
ATOM   4372  HB1 ARG A 270      55.690  35.810  36.130  1.00  0.00           H
ATOM   4373  HB2 ARG A 270      57.410  36.090  35.600  1.00  0.00           H
ATOM   4374  CG  ARG A 270      55.860  36.970  34.350  1.00  0.00           C
ATOM   4375  HG1 ARG A 270      56.470  36.360  33.640  1.00  0.00           H
ATOM   4376  HG2 ARG A 270      56.130  38.010  34.100  1.00  0.00           H
ATOM   4377  CD  ARG A 270      54.430  36.570  34.110  1.00  0.00           C
ATOM   4378  HD1 ARG A 270      54.460  35.480  34.350  1.00  0.00           H
ATOM   4379  HD2 ARG A 270      54.070  36.750  33.070  1.00  0.00           H
ATOM   4380  NE  ARG A 270      53.620  37.280  35.140  1.00  0.00           N
ATOM   4381  HE  ARG A 270      53.800  38.250  35.300  1.00  0.00           H
ATOM   4382  CZ  ARG A 270      52.630  36.720  35.770  1.00  0.00           C
ATOM   4383  NH1 ARG A 270      52.160  35.540  35.480  1.00  0.00           N
ATOM   4384 HH11 ARG A 270      52.350  35.260  34.540  1.00  0.00           H
ATOM   4385 HH12 ARG A 270      51.180  35.420  35.660  1.00  0.00           H
ATOM   4386  NH2 ARG A 270      52.040  37.510  36.680  1.00  0.00           N
ATOM   4387 HH21 ARG A 270      51.190  37.140  37.080  1.00  0.00           H
ATOM   4388 HH22 ARG A 270      52.440  38.400  36.890  1.00  0.00           H
ATOM   4389  C   ARG A 270      56.810  37.210  38.110  1.00  0.00           C
ATOM   4390  O   ARG A 270      55.830  37.230  38.870  1.00  0.00           O
ATOM   4391  N   SER A 271      58.090  36.930  38.470  1.00  0.00           N
ATOM   4392  HN  SER A 271      58.870  37.120  37.870  1.00  0.00           H
ATOM   4393  CA  SER A 271      58.480  36.320  39.800  1.00  0.00           C
ATOM   4394  HA  SER A 271      57.770  35.530  40.060  1.00  0.00           H
ATOM   4395  CB  SER A 271      60.020  35.950  39.920  1.00  0.00           C
ATOM   4396  HB1 SER A 271      60.310  35.640  40.950  1.00  0.00           H
ATOM   4397  HB2 SER A 271      60.620  36.850  39.670  1.00  0.00           H
ATOM   4398  OG  SER A 271      60.480  35.010  38.970  1.00  0.00           O
ATOM   4399  HG1 SER A 271      60.350  35.530  38.180  1.00  0.00           H
ATOM   4400  C   SER A 271      58.300  37.240  40.950  1.00  0.00           C
ATOM   4401  O   SER A 271      57.800  36.900  42.020  1.00  0.00           O
ATOM   4402  N   VAL A 272      58.560  38.540  40.790  1.00  0.00           N
ATOM   4403  HN  VAL A 272      58.820  38.870  39.880  1.00  0.00           H
ATOM   4404  CA  VAL A 272      58.330  39.570  41.760  1.00  0.00           C
ATOM   4405  HA  VAL A 272      58.540  39.150  42.740  1.00  0.00           H
ATOM   4406  CB  VAL A 272      59.250  40.780  41.690  1.00  0.00           C
ATOM   4407  HB  VAL A 272      59.080  41.500  42.530  1.00  0.00           H
ATOM   4408  CG1 VAL A 272      60.640  40.280  41.870  1.00  0.00           C
ATOM   4409 HG11 VAL A 272      60.910  39.970  42.890  1.00  0.00           H
ATOM   4410 HG12 VAL A 272      61.370  41.070  41.640  1.00  0.00           H
ATOM   4411 HG13 VAL A 272      60.820  39.360  41.270  1.00  0.00           H
ATOM   4412  CG2 VAL A 272      59.070  41.560  40.380  1.00  0.00           C
ATOM   4413 HG21 VAL A 272      59.650  42.510  40.470  1.00  0.00           H
ATOM   4414 HG22 VAL A 272      58.040  41.930  40.190  1.00  0.00           H
ATOM   4415 HG23 VAL A 272      59.400  40.980  39.480  1.00  0.00           H
ATOM   4416  C   VAL A 272      56.900  40.040  41.890  1.00  0.00           C
ATOM   4417  O   VAL A 272      56.370  40.290  42.970  1.00  0.00           O
ATOM   4418  N   ASP A 273      56.150  40.110  40.720  1.00  0.00           N
ATOM   4419  HN  ASP A 273      56.560  39.930  39.820  1.00  0.00           H
ATOM   4420  CA  ASP A 273      54.760  40.570  40.550  1.00  0.00           C
ATOM   4421  HA  ASP A 273      54.640  41.530  41.010  1.00  0.00           H
ATOM   4422  CB  ASP A 273      54.460  40.540  39.020  1.00  0.00           C
ATOM   4423  HB1 ASP A 273      54.620  39.470  38.730  1.00  0.00           H
ATOM   4424  HB2 ASP A 273      55.190  41.200  38.500  1.00  0.00           H
ATOM   4425  CG  ASP A 273      53.010  40.980  38.660  1.00  0.00           C
ATOM   4426  OD1 ASP A 273      52.370  40.180  37.950  1.00  0.00           O
ATOM   4427  OD2 ASP A 273      52.590  42.120  39.050  1.00  0.00           O
ATOM   4428  C   ASP A 273      53.860  39.600  41.320  1.00  0.00           C
ATOM   4429  O   ASP A 273      52.940  39.960  42.050  1.00  0.00           O
ATOM   4430  N   LEU A 274      54.110  38.250  41.290  1.00  0.00           N
ATOM   4431  HN  LEU A 274      54.710  38.000  40.530  1.00  0.00           H
ATOM   4432  CA  LEU A 274      53.470  37.200  42.130  1.00  0.00           C
ATOM   4433  HA  LEU A 274      52.450  37.530  42.190  1.00  0.00           H
ATOM   4434  CB  LEU A 274      53.710  35.780  41.490  1.00  0.00           C
ATOM   4435  HB1 LEU A 274      53.190  35.080  42.180  1.00  0.00           H
ATOM   4436  HB2 LEU A 274      54.770  35.470  41.500  1.00  0.00           H
ATOM   4437  CG  LEU A 274      53.070  35.610  40.120  1.00  0.00           C
ATOM   4438  HG  LEU A 274      53.290  36.500  39.500  1.00  0.00           H
ATOM   4439  CD1 LEU A 274      53.560  34.370  39.450  1.00  0.00           C
ATOM   4440 HD11 LEU A 274      54.670  34.260  39.480  1.00  0.00           H
ATOM   4441 HD12 LEU A 274      53.190  34.370  38.410  1.00  0.00           H
ATOM   4442 HD13 LEU A 274      53.130  33.500  39.990  1.00  0.00           H
ATOM   4443  CD2 LEU A 274      51.550  35.500  40.190  1.00  0.00           C
ATOM   4444 HD21 LEU A 274      51.120  35.370  39.170  1.00  0.00           H
ATOM   4445 HD22 LEU A 274      51.160  36.410  40.690  1.00  0.00           H
ATOM   4446 HD23 LEU A 274      51.290  34.760  40.970  1.00  0.00           H
ATOM   4447  C   LEU A 274      54.020  37.180  43.590  1.00  0.00           C
ATOM   4448  O   LEU A 274      53.210  37.090  44.520  1.00  0.00           O
ATOM   4449  N   ALA A 275      55.370  37.490  43.790  1.00  0.00           N
ATOM   4450  HN  ALA A 275      55.950  37.580  42.980  1.00  0.00           H
ATOM   4451  CA  ALA A 275      55.980  37.600  45.130  1.00  0.00           C
ATOM   4452  HA  ALA A 275      55.730  36.760  45.780  1.00  0.00           H
ATOM   4453  CB  ALA A 275      57.520  37.780  45.120  1.00  0.00           C
ATOM   4454  HB1 ALA A 275      57.910  37.910  46.150  1.00  0.00           H
ATOM   4455  HB2 ALA A 275      57.880  38.660  44.560  1.00  0.00           H
ATOM   4456  HB3 ALA A 275      57.930  36.800  44.770  1.00  0.00           H
ATOM   4457  C   ALA A 275      55.370  38.720  45.850  1.00  0.00           C
ATOM   4458  O   ALA A 275      54.990  38.550  47.020  1.00  0.00           O
ATOM   4459  N   PHE A 276      55.040  39.850  45.210  1.00  0.00           N
ATOM   4460  HN  PHE A 276      55.120  39.910  44.220  1.00  0.00           H
ATOM   4461  CA  PHE A 276      54.610  41.110  45.880  1.00  0.00           C
ATOM   4462  HA  PHE A 276      55.270  41.470  46.660  1.00  0.00           H
ATOM   4463  CB  PHE A 276      54.640  42.260  44.810  1.00  0.00           C
ATOM   4464  HB1 PHE A 276      54.010  41.920  43.960  1.00  0.00           H
ATOM   4465  HB2 PHE A 276      55.590  42.590  44.330  1.00  0.00           H
ATOM   4466  CG  PHE A 276      54.030  43.490  45.410  1.00  0.00           C
ATOM   4467  CD1 PHE A 276      52.720  43.950  45.020  1.00  0.00           C
ATOM   4468  HD1 PHE A 276      52.080  43.410  44.340  1.00  0.00           H
ATOM   4469  CE1 PHE A 276      52.150  45.130  45.660  1.00  0.00           C
ATOM   4470  HE1 PHE A 276      51.200  45.440  45.260  1.00  0.00           H
ATOM   4471  CZ  PHE A 276      52.890  45.820  46.570  1.00  0.00           C
ATOM   4472  HZ  PHE A 276      52.500  46.750  46.980  1.00  0.00           H
ATOM   4473  CD2 PHE A 276      54.760  44.290  46.290  1.00  0.00           C
ATOM   4474  HD2 PHE A 276      55.760  43.940  46.480  1.00  0.00           H
ATOM   4475  CE2 PHE A 276      54.240  45.410  46.940  1.00  0.00           C
ATOM   4476  HE2 PHE A 276      54.740  46.030  47.670  1.00  0.00           H
ATOM   4477  C   PHE A 276      53.280  40.950  46.650  1.00  0.00           C
ATOM   4478  O   PHE A 276      53.230  41.420  47.770  1.00  0.00           O
ATOM   4479  N   PHE A 277      52.290  40.270  46.040  1.00  0.00           N
ATOM   4480  HN  PHE A 277      52.310  39.980  45.090  1.00  0.00           H
ATOM   4481  CA  PHE A 277      51.050  39.930  46.670  1.00  0.00           C
ATOM   4482  HA  PHE A 277      50.610  40.880  46.980  1.00  0.00           H
ATOM   4483  CB  PHE A 277      50.140  39.110  45.730  1.00  0.00           C
ATOM   4484  HB1 PHE A 277      49.180  38.800  46.190  1.00  0.00           H
ATOM   4485  HB2 PHE A 277      50.700  38.240  45.320  1.00  0.00           H
ATOM   4486  CG  PHE A 277      49.760  40.060  44.600  1.00  0.00           C
ATOM   4487  CD1 PHE A 277      50.260  39.930  43.290  1.00  0.00           C
ATOM   4488  HD1 PHE A 277      50.970  39.120  43.170  1.00  0.00           H
ATOM   4489  CE1 PHE A 277      49.850  40.740  42.280  1.00  0.00           C
ATOM   4490  HE1 PHE A 277      50.020  40.420  41.270  1.00  0.00           H
ATOM   4491  CZ  PHE A 277      48.910  41.780  42.490  1.00  0.00           C
ATOM   4492  HZ  PHE A 277      48.680  42.410  41.630  1.00  0.00           H
ATOM   4493  CD2 PHE A 277      48.800  41.140  44.820  1.00  0.00           C
ATOM   4494  HD2 PHE A 277      48.320  41.150  45.780  1.00  0.00           H
ATOM   4495  CE2 PHE A 277      48.500  42.040  43.810  1.00  0.00           C
ATOM   4496  HE2 PHE A 277      47.790  42.850  43.880  1.00  0.00           H
ATOM   4497  C   PHE A 277      51.050  39.170  47.920  1.00  0.00           C
ATOM   4498  O   PHE A 277      50.320  39.460  48.880  1.00  0.00           O
ATOM   4499  N   ILE A 278      51.870  38.130  47.940  1.00  0.00           N
ATOM   4500  HN  ILE A 278      52.290  38.000  47.040  1.00  0.00           H
ATOM   4501  CA  ILE A 278      52.100  37.270  49.120  1.00  0.00           C
ATOM   4502  HA  ILE A 278      51.170  36.910  49.540  1.00  0.00           H
ATOM   4503  CB  ILE A 278      52.940  36.030  48.680  1.00  0.00           C
ATOM   4504  HB  ILE A 278      53.860  36.530  48.310  1.00  0.00           H
ATOM   4505  CG2 ILE A 278      53.400  35.210  49.900  1.00  0.00           C
ATOM   4506 HG21 ILE A 278      54.270  34.580  49.620  1.00  0.00           H
ATOM   4507 HG22 ILE A 278      52.660  34.470  50.270  1.00  0.00           H
ATOM   4508 HG23 ILE A 278      53.650  35.900  50.750  1.00  0.00           H
ATOM   4509  CG1 ILE A 278      52.310  35.140  47.550  1.00  0.00           C
ATOM   4510 HG11 ILE A 278      51.550  35.750  47.000  1.00  0.00           H
ATOM   4511 HG12 ILE A 278      51.750  34.400  48.140  1.00  0.00           H
ATOM   4512  CD  ILE A 278      53.410  34.580  46.710  1.00  0.00           C
ATOM   4513  HD1 ILE A 278      53.980  35.380  46.180  1.00  0.00           H
ATOM   4514  HD2 ILE A 278      52.930  33.850  46.030  1.00  0.00           H
ATOM   4515  HD3 ILE A 278      54.190  34.000  47.260  1.00  0.00           H
ATOM   4516  C   ILE A 278      52.710  38.110  50.240  1.00  0.00           C
ATOM   4517  O   ILE A 278      52.260  38.160  51.410  1.00  0.00           O
ATOM   4518  N   THR A 279      53.800  38.820  49.810  1.00  0.00           N
ATOM   4519  HN  THR A 279      54.200  38.750  48.910  1.00  0.00           H
ATOM   4520  CA  THR A 279      54.490  39.750  50.700  1.00  0.00           C
ATOM   4521  HA  THR A 279      54.720  39.260  51.640  1.00  0.00           H
ATOM   4522  CB  THR A 279      55.830  40.370  50.230  1.00  0.00           C
ATOM   4523  HB  THR A 279      56.140  41.240  50.830  1.00  0.00           H
ATOM   4524  OG1 THR A 279      55.760  40.840  48.940  1.00  0.00           O
ATOM   4525  HG1 THR A 279      54.880  41.220  48.820  1.00  0.00           H
ATOM   4526  CG2 THR A 279      56.900  39.230  50.290  1.00  0.00           C
ATOM   4527 HG21 THR A 279      57.840  39.810  50.210  1.00  0.00           H
ATOM   4528 HG22 THR A 279      56.800  38.410  49.550  1.00  0.00           H
ATOM   4529 HG23 THR A 279      56.900  38.790  51.300  1.00  0.00           H
ATOM   4530  C   THR A 279      53.640  40.920  51.130  1.00  0.00           C
ATOM   4531  O   THR A 279      53.920  41.460  52.250  1.00  0.00           O
ATOM   4532  N   LEU A 280      52.650  41.460  50.290  1.00  0.00           N
ATOM   4533  HN  LEU A 280      52.680  41.250  49.330  1.00  0.00           H
ATOM   4534  CA  LEU A 280      51.700  42.470  50.640  1.00  0.00           C
ATOM   4535  HA  LEU A 280      52.220  43.270  51.140  1.00  0.00           H
ATOM   4536  CB  LEU A 280      51.110  43.010  49.320  1.00  0.00           C
ATOM   4537  HB1 LEU A 280      50.820  42.150  48.680  1.00  0.00           H
ATOM   4538  HB2 LEU A 280      51.860  43.570  48.720  1.00  0.00           H
ATOM   4539  CG  LEU A 280      49.840  43.920  49.230  1.00  0.00           C
ATOM   4540  HG  LEU A 280      49.070  43.460  49.880  1.00  0.00           H
ATOM   4541  CD1 LEU A 280      50.060  45.340  49.730  1.00  0.00           C
ATOM   4542 HD11 LEU A 280      49.150  45.970  49.660  1.00  0.00           H
ATOM   4543 HD12 LEU A 280      50.810  45.920  49.150  1.00  0.00           H
ATOM   4544 HD13 LEU A 280      50.380  45.290  50.790  1.00  0.00           H
ATOM   4545  CD2 LEU A 280      49.150  43.960  47.780  1.00  0.00           C
ATOM   4546 HD21 LEU A 280      49.850  44.540  47.140  1.00  0.00           H
ATOM   4547 HD22 LEU A 280      48.200  44.510  47.900  1.00  0.00           H
ATOM   4548 HD23 LEU A 280      48.990  42.910  47.460  1.00  0.00           H
ATOM   4549  C   LEU A 280      50.550  41.980  51.600  1.00  0.00           C
ATOM   4550  O   LEU A 280      50.080  42.800  52.390  1.00  0.00           O
ATOM   4551  N   SER A 281      50.210  40.710  51.560  1.00  0.00           N
ATOM   4552  HN  SER A 281      50.570  40.080  50.870  1.00  0.00           H
ATOM   4553  CA  SER A 281      49.130  40.170  52.380  1.00  0.00           C
ATOM   4554  HA  SER A 281      48.270  40.800  52.180  1.00  0.00           H
ATOM   4555  CB  SER A 281      48.710  38.630  52.070  1.00  0.00           C
ATOM   4556  HB1 SER A 281      47.880  38.360  52.770  1.00  0.00           H
ATOM   4557  HB2 SER A 281      49.590  37.980  52.280  1.00  0.00           H
ATOM   4558  OG  SER A 281      48.230  38.510  50.810  1.00  0.00           O
ATOM   4559  HG1 SER A 281      49.000  38.740  50.280  1.00  0.00           H
ATOM   4560  C   SER A 281      49.460  40.340  53.880  1.00  0.00           C
ATOM   4561  O   SER A 281      48.520  40.610  54.640  1.00  0.00           O
ATOM   4562  N   PHE A 282      50.770  40.290  54.150  1.00  0.00           N
ATOM   4563  HN  PHE A 282      51.440  40.140  53.430  1.00  0.00           H
ATOM   4564  CA  PHE A 282      51.250  40.570  55.520  1.00  0.00           C
ATOM   4565  HA  PHE A 282      50.710  39.870  56.140  1.00  0.00           H
ATOM   4566  CB  PHE A 282      52.710  40.180  55.580  1.00  0.00           C
ATOM   4567  HB1 PHE A 282      53.240  40.430  56.520  1.00  0.00           H
ATOM   4568  HB2 PHE A 282      53.240  40.680  54.740  1.00  0.00           H
ATOM   4569  CG  PHE A 282      52.840  38.690  55.340  1.00  0.00           C
ATOM   4570  CD1 PHE A 282      53.500  38.200  54.230  1.00  0.00           C
ATOM   4571  HD1 PHE A 282      54.150  38.710  53.550  1.00  0.00           H
ATOM   4572  CE1 PHE A 282      53.410  36.810  54.030  1.00  0.00           C
ATOM   4573  HE1 PHE A 282      53.930  36.340  53.220  1.00  0.00           H
ATOM   4574  CZ  PHE A 282      52.770  36.000  54.990  1.00  0.00           C
ATOM   4575  HZ  PHE A 282      52.910  34.930  54.900  1.00  0.00           H
ATOM   4576  CD2 PHE A 282      52.210  37.920  56.310  1.00  0.00           C
ATOM   4577  HD2 PHE A 282      51.670  38.440  57.080  1.00  0.00           H
ATOM   4578  CE2 PHE A 282      52.240  36.500  56.190  1.00  0.00           C
ATOM   4579  HE2 PHE A 282      51.620  35.890  56.850  1.00  0.00           H
ATOM   4580  C   PHE A 282      51.050  41.960  56.040  1.00  0.00           C
ATOM   4581  O   PHE A 282      50.740  42.110  57.240  1.00  0.00           O
ATOM   4582  N   THR A 283      51.070  43.010  55.200  1.00  0.00           N
ATOM   4583  HN  THR A 283      51.170  42.700  54.260  1.00  0.00           H
ATOM   4584  CA  THR A 283      50.950  44.440  55.520  1.00  0.00           C
ATOM   4585  HA  THR A 283      51.620  44.700  56.340  1.00  0.00           H
ATOM   4586  CB  THR A 283      51.030  45.420  54.350  1.00  0.00           C
ATOM   4587  HB  THR A 283      51.030  46.480  54.680  1.00  0.00           H
ATOM   4588  OG1 THR A 283      49.960  45.210  53.410  1.00  0.00           O
ATOM   4589  HG1 THR A 283      50.150  44.310  53.130  1.00  0.00           H
ATOM   4590  CG2 THR A 283      52.360  45.180  53.550  1.00  0.00           C
ATOM   4591 HG21 THR A 283      52.360  45.610  52.520  1.00  0.00           H
ATOM   4592 HG22 THR A 283      52.390  44.110  53.240  1.00  0.00           H
ATOM   4593 HG23 THR A 283      53.250  45.500  54.160  1.00  0.00           H
ATOM   4594  C   THR A 283      49.570  44.720  56.180  1.00  0.00           C
ATOM   4595  O   THR A 283      49.620  45.480  57.140  1.00  0.00           O
ATOM   4596  N   TYR A 284      48.470  44.030  55.820  1.00  0.00           N
ATOM   4597  HN  TYR A 284      48.490  43.420  55.030  1.00  0.00           H
ATOM   4598  CA  TYR A 284      47.170  44.210  56.480  1.00  0.00           C
ATOM   4599  HA  TYR A 284      47.030  45.290  56.490  1.00  0.00           H
ATOM   4600  CB  TYR A 284      45.950  43.740  55.680  1.00  0.00           C
ATOM   4601  HB1 TYR A 284      44.970  44.150  56.020  1.00  0.00           H
ATOM   4602  HB2 TYR A 284      45.900  42.640  55.820  1.00  0.00           H
ATOM   4603  CG  TYR A 284      45.960  44.170  54.270  1.00  0.00           C
ATOM   4604  CD1 TYR A 284      46.320  43.370  53.200  1.00  0.00           C
ATOM   4605  HD1 TYR A 284      46.640  42.340  53.300  1.00  0.00           H
ATOM   4606  CE1 TYR A 284      46.300  43.860  51.810  1.00  0.00           C
ATOM   4607  HE1 TYR A 284      46.510  43.160  51.010  1.00  0.00           H
ATOM   4608  CZ  TYR A 284      46.050  45.180  51.650  1.00  0.00           C
ATOM   4609  OH  TYR A 284      46.050  45.840  50.410  1.00  0.00           O
ATOM   4610  HH  TYR A 284      46.100  46.790  50.500  1.00  0.00           H
ATOM   4611  CD2 TYR A 284      45.660  45.470  54.050  1.00  0.00           C
ATOM   4612  HD2 TYR A 284      45.360  46.180  54.800  1.00  0.00           H
ATOM   4613  CE2 TYR A 284      45.650  46.040  52.710  1.00  0.00           C
ATOM   4614  HE2 TYR A 284      45.430  47.060  52.440  1.00  0.00           H
ATOM   4615  C   TYR A 284      47.130  43.650  57.850  1.00  0.00           C
ATOM   4616  O   TYR A 284      46.180  43.950  58.640  1.00  0.00           O
ATOM   4617  N   MET A 285      48.170  42.860  58.290  1.00  0.00           N
ATOM   4618  HN  MET A 285      48.980  42.700  57.720  1.00  0.00           H
ATOM   4619  CA  MET A 285      48.290  42.350  59.690  1.00  0.00           C
ATOM   4620  HA  MET A 285      47.310  42.000  59.990  1.00  0.00           H
ATOM   4621  CB  MET A 285      49.310  41.220  59.840  1.00  0.00           C
ATOM   4622  HB1 MET A 285      49.550  40.920  60.870  1.00  0.00           H
ATOM   4623  HB2 MET A 285      50.320  41.550  59.530  1.00  0.00           H
ATOM   4624  CG  MET A 285      48.950  39.930  59.110  1.00  0.00           C
ATOM   4625  HG1 MET A 285      49.840  39.270  59.080  1.00  0.00           H
ATOM   4626  HG2 MET A 285      48.580  40.010  58.060  1.00  0.00           H
ATOM   4627  SD  MET A 285      47.760  38.890  59.910  1.00  0.00           S
ATOM   4628  CE  MET A 285      47.820  37.610  58.580  1.00  0.00           C
ATOM   4629  HE1 MET A 285      47.860  38.060  57.560  1.00  0.00           H
ATOM   4630  HE2 MET A 285      46.960  36.900  58.590  1.00  0.00           H
ATOM   4631  HE3 MET A 285      48.690  36.930  58.710  1.00  0.00           H
ATOM   4632  C   MET A 285      48.540  43.460  60.680  1.00  0.00           C
ATOM   4633  O   MET A 285      48.190  43.390  61.870  1.00  0.00           O
ATOM   4634  N   ASN A 286      49.140  44.610  60.230  1.00  0.00           N
ATOM   4635  HN  ASN A 286      49.420  44.690  59.280  1.00  0.00           H
ATOM   4636  CA  ASN A 286      49.390  45.800  61.100  1.00  0.00           C
ATOM   4637  HA  ASN A 286      49.630  45.380  62.060  1.00  0.00           H
ATOM   4638  CB  ASN A 286      50.480  46.660  60.400  1.00  0.00           C
ATOM   4639  HB1 ASN A 286      50.070  47.020  59.440  1.00  0.00           H
ATOM   4640  HB2 ASN A 286      51.310  45.970  60.100  1.00  0.00           H
ATOM   4641  CG  ASN A 286      51.010  47.740  61.320  1.00  0.00           C
ATOM   4642  OD1 ASN A 286      51.260  47.500  62.520  1.00  0.00           O
ATOM   4643  ND2 ASN A 286      51.090  48.930  60.760  1.00  0.00           N
ATOM   4644 HD21 ASN A 286      50.700  49.150  59.870  1.00  0.00           H
ATOM   4645 HD22 ASN A 286      51.280  49.720  61.340  1.00  0.00           H
ATOM   4646  C   ASN A 286      48.000  46.450  61.410  1.00  0.00           C
ATOM   4647  O   ASN A 286      47.990  46.960  62.560  1.00  0.00           O
ATOM   4648  N   SER A 287      47.040  46.280  60.600  1.00  0.00           N
ATOM   4649  HN  SER A 287      47.180  45.790  59.740  1.00  0.00           H
ATOM   4650  CA  SER A 287      45.640  46.780  60.840  1.00  0.00           C
ATOM   4651  HA  SER A 287      45.730  47.740  61.310  1.00  0.00           H
ATOM   4652  CB  SER A 287      44.660  46.900  59.650  1.00  0.00           C
ATOM   4653  HB1 SER A 287      43.650  47.260  59.960  1.00  0.00           H
ATOM   4654  HB2 SER A 287      44.620  45.890  59.200  1.00  0.00           H
ATOM   4655  OG  SER A 287      45.040  47.810  58.700  1.00  0.00           O
ATOM   4656  HG1 SER A 287      45.930  47.590  58.390  1.00  0.00           H
ATOM   4657  C   SER A 287      44.870  45.980  61.870  1.00  0.00           C
ATOM   4658  O   SER A 287      43.880  46.500  62.440  1.00  0.00           O
ATOM   4659  N   MET A 288      45.300  44.740  62.090  1.00  0.00           N
ATOM   4660  HN  MET A 288      46.040  44.310  61.580  1.00  0.00           H
ATOM   4661  CA  MET A 288      44.810  43.940  63.130  1.00  0.00           C
ATOM   4662  HA  MET A 288      43.830  44.210  63.510  1.00  0.00           H
ATOM   4663  CB  MET A 288      44.620  42.550  62.430  1.00  0.00           C
ATOM   4664  HB1 MET A 288      44.280  41.920  63.270  1.00  0.00           H
ATOM   4665  HB2 MET A 288      45.550  42.100  62.030  1.00  0.00           H
ATOM   4666  CG  MET A 288      43.580  42.680  61.350  1.00  0.00           C
ATOM   4667  HG1 MET A 288      43.960  43.400  60.600  1.00  0.00           H
ATOM   4668  HG2 MET A 288      42.650  43.110  61.780  1.00  0.00           H
ATOM   4669  SD  MET A 288      42.840  41.180  60.620  1.00  0.00           S
ATOM   4670  CE  MET A 288      44.270  40.990  59.490  1.00  0.00           C
ATOM   4671  HE1 MET A 288      44.090  40.350  58.600  1.00  0.00           H
ATOM   4672  HE2 MET A 288      45.100  40.450  60.000  1.00  0.00           H
ATOM   4673  HE3 MET A 288      44.760  41.950  59.230  1.00  0.00           H
ATOM   4674  C   MET A 288      45.770  43.960  64.370  1.00  0.00           C
ATOM   4675  O   MET A 288      45.350  43.540  65.450  1.00  0.00           O
ATOM   4676  N   LEU A 289      47.060  44.320  64.260  1.00  0.00           N
ATOM   4677  HN  LEU A 289      47.440  44.330  63.340  1.00  0.00           H
ATOM   4678  CA  LEU A 289      47.890  44.490  65.380  1.00  0.00           C
ATOM   4679  HA  LEU A 289      47.740  43.720  66.140  1.00  0.00           H
ATOM   4680  CB  LEU A 289      49.390  44.440  64.840  1.00  0.00           C
ATOM   4681  HB1 LEU A 289      49.540  45.320  64.190  1.00  0.00           H
ATOM   4682  HB2 LEU A 289      49.560  43.600  64.140  1.00  0.00           H
ATOM   4683  CG  LEU A 289      50.590  44.530  65.820  1.00  0.00           C
ATOM   4684  HG  LEU A 289      50.560  45.320  66.590  1.00  0.00           H
ATOM   4685  CD1 LEU A 289      50.730  43.070  66.410  1.00  0.00           C
ATOM   4686 HD11 LEU A 289      51.670  42.990  67.010  1.00  0.00           H
ATOM   4687 HD12 LEU A 289      50.780  42.380  65.540  1.00  0.00           H
ATOM   4688 HD13 LEU A 289      49.880  42.830  67.100  1.00  0.00           H
ATOM   4689  CD2 LEU A 289      51.910  44.750  65.060  1.00  0.00           C
ATOM   4690 HD21 LEU A 289      52.680  44.520  65.820  1.00  0.00           H
ATOM   4691 HD22 LEU A 289      52.100  45.820  64.810  1.00  0.00           H
ATOM   4692 HD23 LEU A 289      52.110  44.170  64.130  1.00  0.00           H
ATOM   4693  C   LEU A 289      47.610  45.860  66.090  1.00  0.00           C
ATOM   4694  O   LEU A 289      47.610  45.900  67.300  1.00  0.00           O
ATOM   4695  N   ASP A 290      47.270  47.020  65.350  1.00  0.00           N
ATOM   4696  HN  ASP A 290      47.370  47.130  64.360  1.00  0.00           H
ATOM   4697  CA  ASP A 290      46.860  48.210  66.090  1.00  0.00           C
ATOM   4698  HA  ASP A 290      47.720  48.470  66.670  1.00  0.00           H
ATOM   4699  CB  ASP A 290      46.600  49.270  64.980  1.00  0.00           C
ATOM   4700  HB1 ASP A 290      46.230  50.220  65.430  1.00  0.00           H
ATOM   4701  HB2 ASP A 290      45.980  48.850  64.180  1.00  0.00           H
ATOM   4702  CG  ASP A 290      47.890  49.630  64.250  1.00  0.00           C
ATOM   4703  OD1 ASP A 290      49.030  49.590  64.700  1.00  0.00           O
ATOM   4704  OD2 ASP A 290      47.670  49.990  62.930  1.00  0.00           O
ATOM   4705  HD2 ASP A 290      48.450  50.350  62.500  1.00  0.00           H
ATOM   4706  C   ASP A 290      45.690  48.110  67.020  1.00  0.00           C
ATOM   4707  O   ASP A 290      45.810  48.700  68.110  1.00  0.00           O
ATOM   4708  N   PRO A 291      44.610  47.380  66.840  1.00  0.00           N
ATOM   4709  CD  PRO A 291      44.150  46.980  65.560  1.00  0.00           C
ATOM   4710  HD1 PRO A 291      44.950  46.540  64.930  1.00  0.00           H
ATOM   4711  HD2 PRO A 291      43.850  47.880  64.990  1.00  0.00           H
ATOM   4712  CA  PRO A 291      43.560  47.210  67.810  1.00  0.00           C
ATOM   4713  HA  PRO A 291      43.400  48.150  68.310  1.00  0.00           H
ATOM   4714  CB  PRO A 291      42.350  46.680  67.060  1.00  0.00           C
ATOM   4715  HB1 PRO A 291      41.620  47.460  66.770  1.00  0.00           H
ATOM   4716  HB2 PRO A 291      41.760  45.940  67.650  1.00  0.00           H
ATOM   4717  CG  PRO A 291      42.940  46.080  65.800  1.00  0.00           C
ATOM   4718  HG1 PRO A 291      43.250  45.030  66.000  1.00  0.00           H
ATOM   4719  HG2 PRO A 291      42.250  46.060  64.930  1.00  0.00           H
ATOM   4720  C   PRO A 291      43.890  46.350  69.010  1.00  0.00           C
ATOM   4721  O   PRO A 291      43.520  46.630  70.130  1.00  0.00           O
ATOM   4722  N   VAL A 292      44.620  45.280  68.710  1.00  0.00           N
ATOM   4723  HN  VAL A 292      44.830  45.140  67.740  1.00  0.00           H
ATOM   4724  CA  VAL A 292      45.150  44.270  69.600  1.00  0.00           C
ATOM   4725  HA  VAL A 292      44.310  43.850  70.150  1.00  0.00           H
ATOM   4726  CB  VAL A 292      45.640  42.980  68.840  1.00  0.00           C
ATOM   4727  HB  VAL A 292      46.170  43.260  67.910  1.00  0.00           H
ATOM   4728  CG1 VAL A 292      46.530  42.070  69.650  1.00  0.00           C
ATOM   4729 HG11 VAL A 292      46.770  41.220  68.990  1.00  0.00           H
ATOM   4730 HG12 VAL A 292      46.040  41.630  70.540  1.00  0.00           H
ATOM   4731 HG13 VAL A 292      47.480  42.560  69.970  1.00  0.00           H
ATOM   4732  CG2 VAL A 292      44.340  42.210  68.470  1.00  0.00           C
ATOM   4733 HG21 VAL A 292      43.880  41.890  69.430  1.00  0.00           H
ATOM   4734 HG22 VAL A 292      44.510  41.250  67.930  1.00  0.00           H
ATOM   4735 HG23 VAL A 292      43.580  42.830  67.980  1.00  0.00           H
ATOM   4736  C   VAL A 292      46.250  44.840  70.520  1.00  0.00           C
ATOM   4737  O   VAL A 292      46.190  44.700  71.720  1.00  0.00           O
ATOM   4738  N   VAL A 293      47.190  45.670  69.960  1.00  0.00           N
ATOM   4739  HN  VAL A 293      47.450  45.520  69.010  1.00  0.00           H
ATOM   4740  CA  VAL A 293      48.340  46.150  70.780  1.00  0.00           C
ATOM   4741  HA  VAL A 293      48.210  45.620  71.710  1.00  0.00           H
ATOM   4742  CB  VAL A 293      49.680  46.060  70.050  1.00  0.00           C
ATOM   4743  HB  VAL A 293      49.740  46.750  69.180  1.00  0.00           H
ATOM   4744  CG1 VAL A 293      50.850  46.340  71.090  1.00  0.00           C
ATOM   4745 HG11 VAL A 293      50.720  45.550  71.860  1.00  0.00           H
ATOM   4746 HG12 VAL A 293      50.700  47.330  71.550  1.00  0.00           H
ATOM   4747 HG13 VAL A 293      51.830  46.280  70.580  1.00  0.00           H
ATOM   4748  CG2 VAL A 293      49.880  44.650  69.470  1.00  0.00           C
ATOM   4749 HG21 VAL A 293      49.510  43.850  70.160  1.00  0.00           H
ATOM   4750 HG22 VAL A 293      50.940  44.500  69.190  1.00  0.00           H
ATOM   4751 HG23 VAL A 293      49.250  44.560  68.570  1.00  0.00           H
ATOM   4752  C   VAL A 293      48.090  47.580  71.320  1.00  0.00           C
ATOM   4753  O   VAL A 293      48.300  47.800  72.510  1.00  0.00           O
ATOM   4754  N   TYR A 294      47.710  48.610  70.540  1.00  0.00           N
ATOM   4755  HN  TYR A 294      47.420  48.410  69.610  1.00  0.00           H
ATOM   4756  CA  TYR A 294      47.820  50.050  70.900  1.00  0.00           C
ATOM   4757  HA  TYR A 294      48.360  50.150  71.840  1.00  0.00           H
ATOM   4758  CB  TYR A 294      48.390  50.830  69.690  1.00  0.00           C
ATOM   4759  HB1 TYR A 294      48.260  51.930  69.770  1.00  0.00           H
ATOM   4760  HB2 TYR A 294      47.830  50.540  68.770  1.00  0.00           H
ATOM   4761  CG  TYR A 294      49.830  50.480  69.380  1.00  0.00           C
ATOM   4762  CD1 TYR A 294      50.160  49.500  68.390  1.00  0.00           C
ATOM   4763  HD1 TYR A 294      49.480  48.780  67.960  1.00  0.00           H
ATOM   4764  CE1 TYR A 294      51.510  49.230  68.170  1.00  0.00           C
ATOM   4765  HE1 TYR A 294      51.780  48.370  67.570  1.00  0.00           H
ATOM   4766  CZ  TYR A 294      52.520  50.030  68.670  1.00  0.00           C
ATOM   4767  OH  TYR A 294      53.830  49.740  68.310  1.00  0.00           O
ATOM   4768  HH  TYR A 294      53.710  49.150  67.580  1.00  0.00           H
ATOM   4769  CD2 TYR A 294      50.880  51.300  69.890  1.00  0.00           C
ATOM   4770  HD2 TYR A 294      50.550  52.110  70.520  1.00  0.00           H
ATOM   4771  CE2 TYR A 294      52.250  51.040  69.570  1.00  0.00           C
ATOM   4772  HE2 TYR A 294      53.010  51.650  70.050  1.00  0.00           H
ATOM   4773  C   TYR A 294      46.530  50.750  71.300  1.00  0.00           C
ATOM   4774  O   TYR A 294      46.490  51.820  71.770  1.00  0.00           O
ATOM   4775  N   TYR A 295      45.350  50.190  70.990  1.00  0.00           N
ATOM   4776  HN  TYR A 295      45.200  49.320  70.540  1.00  0.00           H
ATOM   4777  CA  TYR A 295      44.130  51.050  71.180  1.00  0.00           C
ATOM   4778  HA  TYR A 295      44.320  52.070  70.870  1.00  0.00           H
ATOM   4779  CB  TYR A 295      42.810  50.640  70.320  1.00  0.00           C
ATOM   4780  HB1 TYR A 295      42.040  51.380  70.620  1.00  0.00           H
ATOM   4781  HB2 TYR A 295      42.370  49.640  70.550  1.00  0.00           H
ATOM   4782  CG  TYR A 295      43.140  50.850  68.810  1.00  0.00           C
ATOM   4783  CD1 TYR A 295      44.310  51.340  68.210  1.00  0.00           C
ATOM   4784  HD1 TYR A 295      45.200  51.580  68.780  1.00  0.00           H
ATOM   4785  CE1 TYR A 295      44.340  51.540  66.800  1.00  0.00           C
ATOM   4786  HE1 TYR A 295      45.260  51.830  66.340  1.00  0.00           H
ATOM   4787  CZ  TYR A 295      43.270  51.160  66.000  1.00  0.00           C
ATOM   4788  OH  TYR A 295      43.470  51.150  64.590  1.00  0.00           O
ATOM   4789  HH  TYR A 295      42.900  50.500  64.170  1.00  0.00           H
ATOM   4790  CD2 TYR A 295      42.010  50.570  68.040  1.00  0.00           C
ATOM   4791  HD2 TYR A 295      41.160  50.150  68.570  1.00  0.00           H
ATOM   4792  CE2 TYR A 295      42.090  50.720  66.660  1.00  0.00           C
ATOM   4793  HE2 TYR A 295      41.290  50.370  66.010  1.00  0.00           H
ATOM   4794  C   TYR A 295      43.620  51.200  72.550  1.00  0.00           C
ATOM   4795  O   TYR A 295      43.300  52.270  73.030  1.00  0.00           O
ATOM   4796  N   PHE A 296      43.580  50.070  73.340  1.00  0.00           N
ATOM   4797  HN  PHE A 296      43.950  49.260  72.900  1.00  0.00           H
ATOM   4798  CA  PHE A 296      43.140  50.120  74.750  1.00  0.00           C
ATOM   4799  HA  PHE A 296      42.950  51.130  75.100  1.00  0.00           H
ATOM   4800  CB  PHE A 296      41.730  49.490  74.930  1.00  0.00           C
ATOM   4801  HB1 PHE A 296      41.420  49.580  75.990  1.00  0.00           H
ATOM   4802  HB2 PHE A 296      41.760  48.420  74.630  1.00  0.00           H
ATOM   4803  CG  PHE A 296      40.680  50.090  73.990  1.00  0.00           C
ATOM   4804  CD1 PHE A 296      40.250  49.280  72.910  1.00  0.00           C
ATOM   4805  HD1 PHE A 296      40.610  48.270  72.790  1.00  0.00           H
ATOM   4806  CE1 PHE A 296      39.270  49.780  72.050  1.00  0.00           C
ATOM   4807  HE1 PHE A 296      38.980  49.130  71.240  1.00  0.00           H
ATOM   4808  CZ  PHE A 296      38.740  51.000  72.340  1.00  0.00           C
ATOM   4809  HZ  PHE A 296      37.970  51.380  71.690  1.00  0.00           H
ATOM   4810  CD2 PHE A 296      40.130  51.360  74.290  1.00  0.00           C
ATOM   4811  HD2 PHE A 296      40.660  51.890  75.060  1.00  0.00           H
ATOM   4812  CE2 PHE A 296      39.100  51.810  73.430  1.00  0.00           C
ATOM   4813  HE2 PHE A 296      38.660  52.790  73.580  1.00  0.00           H
ATOM   4814  C   PHE A 296      44.170  49.490  75.730  1.00  0.00           C
ATOM   4815  O   PHE A 296      44.420  49.890  76.860  1.00  0.00           O
ATOM   4816  N   SER A 297      44.800  48.440  75.210  1.00  0.00           N
ATOM   4817  HN  SER A 297      44.520  48.190  74.280  1.00  0.00           H
ATOM   4818  CA  SER A 297      45.840  47.700  75.830  1.00  0.00           C
ATOM   4819  HA  SER A 297      45.370  47.370  76.740  1.00  0.00           H
ATOM   4820  CB  SER A 297      46.340  46.490  75.040  1.00  0.00           C
ATOM   4821  HB1 SER A 297      47.030  45.780  75.550  1.00  0.00           H
ATOM   4822  HB2 SER A 297      46.880  46.900  74.170  1.00  0.00           H
ATOM   4823  OG  SER A 297      45.280  45.610  74.620  1.00  0.00           O
ATOM   4824  HG1 SER A 297      45.140  44.930  75.290  1.00  0.00           H
ATOM   4825  C   SER A 297      47.060  48.530  76.220  1.00  0.00           C
ATOM   4826  O   SER A 297      47.650  49.210  75.400  1.00  0.00           O
ATOM   4827  N   SER A 298      47.300  48.530  77.500  1.00  0.00           N
ATOM   4828  HN  SER A 298      46.640  48.070  78.090  1.00  0.00           H
ATOM   4829  CA  SER A 298      48.350  49.240  78.180  1.00  0.00           C
ATOM   4830  HA  SER A 298      48.230  50.290  77.970  1.00  0.00           H
ATOM   4831  CB  SER A 298      48.340  48.970  79.660  1.00  0.00           C
ATOM   4832  HB1 SER A 298      49.130  49.420  80.300  1.00  0.00           H
ATOM   4833  HB2 SER A 298      48.310  47.870  79.800  1.00  0.00           H
ATOM   4834  OG  SER A 298      47.130  49.300  80.300  1.00  0.00           O
ATOM   4835  HG1 SER A 298      46.590  48.510  80.240  1.00  0.00           H
ATOM   4836  C   SER A 298      49.800  48.960  77.650  1.00  0.00           C
ATOM   4837  O   SER A 298      50.090  47.900  77.110  1.00  0.00           O
ATOM   4838  N   PRO A 299      50.760  49.850  77.830  1.00  0.00           N
ATOM   4839  CD  PRO A 299      50.590  51.120  78.460  1.00  0.00           C
ATOM   4840  HD1 PRO A 299      50.070  51.120  79.440  1.00  0.00           H
ATOM   4841  HD2 PRO A 299      50.080  51.880  77.850  1.00  0.00           H
ATOM   4842  CA  PRO A 299      52.190  49.560  77.560  1.00  0.00           C
ATOM   4843  HA  PRO A 299      52.330  49.350  76.510  1.00  0.00           H
ATOM   4844  CB  PRO A 299      52.950  50.870  77.900  1.00  0.00           C
ATOM   4845  HB1 PRO A 299      53.180  51.400  76.950  1.00  0.00           H
ATOM   4846  HB2 PRO A 299      53.820  50.590  78.540  1.00  0.00           H
ATOM   4847  CG  PRO A 299      52.040  51.730  78.680  1.00  0.00           C
ATOM   4848  HG1 PRO A 299      52.290  51.540  79.740  1.00  0.00           H
ATOM   4849  HG2 PRO A 299      52.170  52.830  78.500  1.00  0.00           H
ATOM   4850  C   PRO A 299      52.660  48.340  78.290  1.00  0.00           C
ATOM   4851  O   PRO A 299      52.380  48.140  79.470  1.00  0.00           O
ATOM   4852  N   SER A 300      53.510  47.490  77.710  1.00  0.00           N
ATOM   4853  HN  SER A 300      53.820  47.530  76.760  1.00  0.00           H
ATOM   4854  CA  SER A 300      54.110  46.300  78.300  1.00  0.00           C
ATOM   4855  HA  SER A 300      53.250  45.860  78.780  1.00  0.00           H
ATOM   4856  CB  SER A 300      54.650  45.290  77.270  1.00  0.00           C
ATOM   4857  HB1 SER A 300      55.130  44.410  77.750  1.00  0.00           H
ATOM   4858  HB2 SER A 300      55.460  45.800  76.700  1.00  0.00           H
ATOM   4859  OG  SER A 300      53.660  44.840  76.370  1.00  0.00           O
ATOM   4860  HG1 SER A 300      53.190  44.120  76.800  1.00  0.00           H
ATOM   4861  C   SER A 300      55.160  46.520  79.360  1.00  0.00           C
ATOM   4862  O   SER A 300      55.850  47.560  79.340  1.00  0.00           O
ATOM   4863  NT  SER A 300      55.240  45.650  80.400  1.00  0.00           N
ATOM   4864  HNT SER A 300      54.450  45.040  80.430  1.00  0.00           H
ATOM   4865  CAT SER A 300      56.300  45.520  81.390  1.00  0.00           C
ATOM   4866  HT1 SER A 300      56.160  44.670  82.090  1.00  0.00           H
ATOM   4867  HT2 SER A 300      56.200  46.400  82.070  1.00  0.00           H
ATOM   4868  HT3 SER A 300      57.290  45.500  80.880  1.00  0.00           H
TER
ENDMDL
