# Supplementary material for: Structural basis of hydroxycarboxylic acid receptor signaling mechanisms through ligand binding
Source: Nat Commun. 2023 Sep 22;14:5899. doi: 10.1038/s41467-023-41650-7 (PMC10516952; doi:10.1038/s41467-023-41650-7)
Supplement: Supplementary file 4 — Source Data [file 41467_2023_41650_MOESM4_ESM.zip › source file/source data.xlsx]

## Sheet: General information
Title: Structural basis of hydroxycarboxylic acid receptor signaling mechanisms through ligand binding
receptor
HCA2	https://www.uniprot.org/uniprotkb/Q8TDS4/entry
HCA3	https://www.uniprot.org/uniprotkb/P49019/entry
ligands
name	maker	code	link
GSK256073	medchem express	HY-119222	https://www.medchemexpress.com/gsk256073.html
MK6892	medchem express	HY-10680	https://www.medchemexpress.com/MK-6892.html
LUF6283	cayman chemicals	15423	https://www.caymanchem.com/product/15423
acifran	tocris	1762	https://www.tocris.com/products/acifran_1762

## Sheet: Fig.4e
HCA2	% cAMP inhibiton (normalized to only forskolin treatment)
WT	% cAMP inhibition				W188A	% cAMP inhibition				H189A	% cAMP inhibition
log(GSK[M])	1st	2nd	3rd		log(GSK[M])	1st	2nd	3rd		log(GSK[M])	1st	2nd	3rd
1e-05	21.9285	15.4899	12.9178		1e-05	42.2116	15.4566	19.3656		1e-05	38.6578	10.8891	18.969
3e-06	22.6881	16.7204	13.5721		3e-06	42.1782	20.6959	28.2839		3e-06	38.3097	17.8289	28.449
1e-06	27.8486	26.7518	18.7622		1e-06	48.9267	42.9426	47.4072		1e-06	43.1078	37.9206	53.465
1e-07	36.2558	72.803	54.0666		1e-07	77.1393	81.8693	81.3043		1e-07	68.1927	78.7939	95.2095
1e-08	67.4176	105.581	80.7893		1e-08	93.8232	91.64	101.934		1e-08	87.5863	80.3453	100.232
1e-09	94.6769	113.874	87.348		1e-09	93.9603	96.1468	101.923		1e-09	93.8626	89.8349	105.338
1e-10	102.376	110.634	92.9577		1e-10	100.287	92.3258	102.117		1e-10	98.3698	90.3011	102.663
1e-11	100	100	100		1e-11	100	100	100		1e-11	100	100	100
WT	% cAMP inhibition				W188A	% cAMP inhibition				H189A	% cAMP inhibition
log(MK[M])	1st	2nd	3rd		log(MK[M])	1st	2nd	3rd		log(MK[M])	1st	2nd	3rd
5e-06	24.1412	9.86207	11.6004		5e-06	30.2133	10.2722	10.8464		5e-06	29.8827	8.02527	11.8033
1.66667e-06	20.5733	9.00959	10.6694		1.66667e-06	29.8322	10.7209	12.0662		1.66667e-06	31.3199	9.80734	14.5126
5e-07	24.0551	11.0586	11.8565		5e-07	32.3028	19.6109	20.1965		5e-07	28.5723	18.7	25.1053
5e-08	34.8653	26.4339	27.0954		5e-08	37.0503	56.356	51.6071		5e-08	36.8499	50.7329	54.3181
5e-09	62.2214	65.3074	64.5483		5e-09	50.3976	91.8453	86.6177		5e-09	55.0592	88.2312	90.8334
5e-10	81.4599	90.0515	93.0365		5e-10	73.4929	104.153	106.567		5e-10	83.6851	103.873	106.721
5e-11	88.7109	90.9879	98.1273		5e-11	89.22	105.887	103.346		5e-11	92.4875	100.722	99.9642
5e-12	100	100	100		5e-12	100	100	100		5e-12	100	100	100
WT	% cAMP inhibition				W188A	% cAMP inhibition				H189A	% cAMP inhibition
log(acifran[M])	1st	2nd	3rd		log(acifran[M])	1st	2nd	3rd		log(acifran[M])	1st	2nd	3rd
0.0001	32.2087	22.4988	18.6964		0.0001	57.1519	55.0917	72.2167		0.0001	53.357	58.8204	63.7758
3e-05	32.3977	21.969	18.5526		3e-05	56.3475	67.1694	81.337		3e-05	52.6758	67.06	66.4517
1e-05	32.5327	31.2005	24.6684		1e-05	69.9712	82.2261	87.116		1e-05	61.9956	78.353	80.5912
1e-06	49.9861	72.6788	52.9982		1e-06	88.1568	95.6241	101.489		1e-06	83.8588	95.5288	95.8815
1e-07	82.3874	93.7953	88.4265		1e-07	95.5849	84.939	98.4303		1e-07	91.4548	105.35	99.4914
1e-08	104.871	95.8889	94.6477		1e-08	99.5599	92.0042	104.766		1e-08	99.5217	99.7034	98.2151
1e-09	104.047	94.2674	99.8546		1e-09	98.8847	92.8999	101.19		1e-09	97.757	97.0788	99.0074
0	100	100	100		0	100	100	100		0	100	100	100
WT	% cAMP inhibition				W188A	% cAMP inhibition				H189A	% cAMP inhibition
log(LUF[M])	1st	2nd	3rd		log(LUF[M])	1st	2nd	3rd		log(LUF[M])	1st	2nd	3rd
0.0001	42.3406	20.0535	25.9284		0.0001	69.9153	82.7439	83.927		0.0001	90.8382	85.3655	76.9745
3e-05	35.0487	22.296	24.8634		3e-05	67.9529	80.5503	86.302		3e-05	87.0469	84.6259	82.6413
1e-05	37.8661	29.7682	31.7059		1e-05	76.2708	94.6805	93.9783		1e-05	91.0017	101.928	94.4556
1e-06	51.8306	62.2289	64.9263		1e-06	84.5811	109.58	101.622		1e-06	107.798	98.6792	93.6655
1e-07	79.3015	85.0465	87.8421		1e-07	87.9553	112.866	98.0333		1e-07	98.7146	104.757	94.4509
1e-08	100.73	95.7988	94.9141		1e-08	88.9419	100.084	97.3668		1e-08	99.3839	104.892	93.5972
1e-09	102.438	97.761	96.1608		1e-09	86.474	106.766	102.776		1e-09	88.4213	98.2538	97.4032
0	100	100	100		0	100	100	100		0	100	100	100

## Sheet: Fig.5d
HCA3	% cAMP inhibiton (normalized to only forskolin treatment)
WT	% cAMP inhibition				V83A	% cAMP inhibition				Y86A	% cAMP inhibition
log(acifran[M])	1st	2nd	3rd		log(acifran[M])	1st	2nd	3rd		log(acifran[M])	1st	2nd	3rd
0.0001	32.9797	22.2392	23.3708		0.0001	25.2534	31.5182	32.0205		0.0001	46.946	77.862	78.125
3e-05	33.8329	32.9157	35.5653		3e-05	24.43	43.7922	43.4677		3e-05	61.6998	87.0752	87.6222
1e-05	42.9296	59.4021	62.3598		1e-05	32.3333	66.6125	64.6759		1e-05	85.0981	99.0356	94.84
1e-06	76.2565	93.3571	86.1571		1e-06	63.2652	97.3978	93.4697		1e-06	99.0499	94.5274	94.9386
1e-07	100.807	99.7916	97.5874		1e-07	93.0234	99.6429	96.9888		1e-07	99.561	96.8679	99.4946
1e-08	104.11	99.2723	98.8365		1e-08	101.732	101.932	95.6631		1e-08	100.676	96.4535	97.0577
1e-09	104.159	102.37	98.5037		1e-09	104.601	103.347	99.241		1e-09	99.9348	101.038	100.77
1e-10	100	100	100		1e-10	100	100	100		1e-10	100	100	100
W93A	% cAMP inhibition				V103A	% cAMP inhibition				F107A	% cAMP inhibition
log(acifran[M])	1st	2nd	3rd		log(acifran[M])	1st	2nd	3rd		log(acifran[M])	1st	2nd	3rd
0.0001	100.19	101.065	92.4964		0.0001	26.6076	4.89354	5.64691		0.0001	65.321	75.0756	70.8615
3e-05	100.223	101.837	103.301		3e-05	26.5503	7.55569	8.0535		3e-05	78.3962	87.5831	92.6174
1e-05	103.775	106.063	101.186		1e-05	26.5119	15.5295	13.524		1e-05	93.1031	104.133	106.283
1e-06	102.06	98.7614	100.821		1e-06	37.2364	58.3854	49.5768		1e-06	102.423	100.535	106.603
1e-07	105.335	95.7495	100.094		1e-07	70.007	92.3966	92.1907		1e-07	100.947	99.5846	107.89
1e-08	105.817	100.957	102.018		1e-08	91.1911	93.0129	92.5813		1e-08	101.919	102.196	104.028
1e-09	102.232	98.7084	98.6704		1e-09	102.756	96.1037	91.2882		1e-09	100.759	102.605	108.272
1e-10	100	100	100		1e-10	100	100	100		1e-10	100	100	100
R111A	% cAMP inhibition				I178A	% cAMP inhibition				Y284A	% cAMP inhibition
log(acifran[M])	1st	2nd	3rd		log(acifran[M])	1st	2nd	3rd		log(acifran[M])	1st	2nd	3rd
0.0001	98.7757	91.4376	82.8709		0.0001	29.7935	16.5792	16.0432		0.0001	96.0782	100.993	91.6783
3e-05	97.7387	90.2692	83.6932		3e-05	32.7003	33.3346	35.3597		3e-05	100.55	101.03	103.08
1e-05	101.926	91.0602	93.9968		1e-05	51.1376	63.4524	61.9136		1e-05	101.377	100.206	99.7118
1e-06	95.9016	89.7443	95.0125		1e-06	85.5723	88.4058	94.141		1e-06	94.5267	107.722	100.161
1e-07	105.121	92.1629	99.6466		1e-07	100.061	96.501	88.6695		1e-07	100.402	100.277	98.0098
1e-08	100.473	92.8607	91.0008		1e-08	102.065	95.5034	96.3409		1e-08	104.415	104.032	94.3527
1e-09	102.37	91.8527	100.507		1e-09	103.442	97.1662	103.341		1e-09	102.566	109.936	98.5365
1e-10	100	100	100		1e-10	100	100	100		1e-10	100	100	100

## Sheet: Fig.6g
HCA2	% cAMP inhibiton (normalized to only forskolin treatment)
WT	% cAMP inhibition				K57A	% cAMP inhibition				R128A	% cAMP inhibition				H131A	% cAMP inhibition
log(GSK[M])	1st	2nd	3rd		log(GSK[M])	1st	2nd	3rd		log(GSK[M])	1st	2nd	3rd		log(GSK[M])	1st	2nd	3rd
1e-05	21.9285	15.4899	12.9178		1e-05	29.8699	13.2408	11.7798		1e-05	21.1256	34.3785	31.8121		1e-05	23.5192	13.9952	13.0073
3e-06	22.6881	16.7204	13.5721		3e-06	25.6297	14.1794	11.4222		3e-06	24.2382	40.0178	37.7246		3e-06	20.43	14.8765	15.0047
1e-06	27.8486	26.7518	18.7622		1e-06	25.9507	20.5489	17.8058		1e-06	27.0254	58.2232	53.7631		1e-06	24.4882	50.3574	50.7503
1e-07	36.2558	72.803	54.0666		1e-07	39.6344	54.1856	67.6848		1e-07	49.4095	95.7268	94.2699		1e-07	33.4703	76.9126	82.035
1e-08	67.4176	105.581	80.7893		1e-08	68.3738	81.2867	87.9148		1e-08	86.5203	102.941	98.3299		1e-08	60.0287	94.7346	91.4664
1e-09	94.6769	113.874	87.348		1e-09	90.2918	91.7016	93.464		1e-09	99.049	106.414	103.157		1e-09	81.0947	98.3336	100.46
1e-10	102.376	110.634	92.9577		1e-10	92.3361	95.2335	95.6225		1e-10	99.849	106.884	106.901		1e-10	87.4687	97.8238	101.734
1e-11	100	100	100		1e-11	100	100	100		1e-11	100	100	100		1e-11	100	100	100
H133A	% cAMP inhibition				H133Y	% cAMP inhibition				R218A	% cAMP inhibition				R222A	% cAMP inhibition
log(GSK[M])	1st	2nd	3rd		log(GSK[M])	1st	2nd	3rd		log(GSK[M])	1st	2nd	3rd		log(GSK[M])	1st	2nd	3rd
1e-05	28.3601	26.6204	26.7731		1e-05	37.4728	11.4482	11.8516		1e-05	39.0425	54.2688	51.4147		1e-05	31.1061	18.0602	18.3955
3e-06	29.3706	36.0438	33.0924		3e-06	35.3419	7.32273	9.43888		3e-06	41.0617	65.7713	62.0278		3e-06	32.9571	22.9804	22.7691
1e-06	37.6168	56.7702	57.0693		1e-06	36.1617	16.7064	20.0024		1e-06	55.2115	85.693	78.2831		1e-06	34.6818	37.2986	39.2467
1e-07	62.6684	85.1223	86.2401		1e-07	42.8696	46.3521	52.3706		1e-07	91.7086	99.3878	93.2399		1e-07	48.3527	83.9987	79.8021
1e-08	90.6013	94.0816	93.4249		1e-08	74.1634	79.5379	64.5072		1e-08	99.2929	100.587	96.4402		1e-08	78.7626	91.9037	92.0559
1e-09	96.4862	90.6307	96.1566		1e-09	97.5929	90.5441	91.4515		1e-09	98.9669	104.307	99.9491		1e-09	96.1508	98.23	96.6848
1e-10	100.266	95.4814	98.2065		1e-10	106.671	91.6319	100.122		1e-10	98.3379	102.301	100.097		1e-10	97.5507	100.066	97.4198
1e-11	100	100	100		1e-11	100	100	100		1e-11	100	100	100		1e-11	100	100	100
H223A	% cAMP inhibition
log(GSK[M])	1st	2nd	3rd
1e-05	21.1366	19.0198	13.6616
3e-06	25.5211	23.2695	13.213
1e-06	28.4683	42.8981	27.374
1e-07	48.4306	99.3639	79.1582
1e-08	82.0264	94.7607	96.0411
1e-09	105.164	100.602	107.383
1e-10	106.654	102.53	111.029
1e-11	100	100	100

## Sheet: Supplementary Fig. 1
	HCA2	BRET2 ( cryo-em construct)
		WT			BRIL-HCA2-LgBiT
	log(acifran[M])	1st	2nd	3rd	1st	2nd	3rd
	0.0001	-0.15891	-0.13908	-0.131476	-0.128589	-0.128412	-0.105755
	3e-05	-0.163952	-0.120494	-0.134211	-0.107824	-0.108135	-0.106243
	1e-05	-0.127716	-0.114492	-0.0913884	-0.103046	-0.0913503	-0.0817562
	1e-06	-0.114924	-0.0881892	-0.0828527	-0.0661916	-0.0373188	-0.0771088
	1e-07	-0.0575086	-0.0383414	-0.0407067	-0.0340592	-0.0275817	-0.0279487
	1e-08	-0.0293418	-0.0080705	-0.0100542	-0.0134684	-0.00386056	-0.00179545
	1e-09	-0.0162528	-0.00554851	-0.0171092	-0.00411717	-0.0129927	-0.0318252
	1e-10	-0.0259974	0.0115341	0.0144632	0.00423621	0.00360834	-0.00784455
	HCA3	BRET2 ( cryo-em construct)
		WT			BRIL-HCA3
	log(acifran[M])	1st	2nd	3rd	1st	2nd	3rd
	0.0001	-0.135619	-0.115302	-0.102832	-0.140954	-0.112218	-0.108379
	3e-05	-0.0985619	-0.0934068	-0.0967867	-0.107921	-0.0947762	-0.100914
	1e-05	-0.080022	-0.0689173	-0.0570763	-0.0819504	-0.0789191	-0.0720065
	1e-06	-0.0374551	-0.0460894	-0.0302621	-0.0321365	-0.0451425	-0.0224194
	1e-07	-0.013331	-0.00375182	-0.0319862	-0.0185502	-0.00287883	-0.0162905
	1e-08	-0.0252712	-0.0162435	-0.00305015	-0.00562111	-0.0246553	-0.0344645
	1e-09	-0.00179804	0.0188526	0.00806422	-0.0121077	-0.0060115	-0.034581
	1e-10	0.00339032	0.0045957	-0.00798601	0.000154148	0.00160984	-0.00176398

## Sheet: Supplementary Fig.8
	HCA2	% cAMP inhibiton (normalized to only forskolin treatment)
	WT	% cAMP inhibition				L83A	% cAMP inhibition				Y87A	% cAMP inhibition				W91A	% cAMP inhibition
	log(GSK[M])	1st	2nd	3rd		log(GSK[M])	1st	2nd	3rd		log(GSK[M])	1st	2nd	3rd		log(GSK[M])	1st	2nd	3rd
	1e-05	21.9285	15.4899	12.9178		1e-05	20.7758	23.1513	27.9957		1e-05	19.456	33.1842	31.9415		1e-05	22.8366	9.35536	11.2791
	3e-06	22.6881	16.7204	13.5721		3e-06	20.153	23.8438	27.1207		3e-06	19.9653	40.4005	45.0722		3e-06	23.2864	14.1929	14.7114
	1e-06	27.8486	26.7518	18.7622		1e-06	24.1715	28.9382	33.7703		1e-06	26.7942	57.5422	66.3119		1e-06	32.1648	28.2468	25.5827
	1e-07	36.2558	72.803	54.0666		1e-07	35.9755	61.8739	67.9595		1e-07	54.5009	82.9047	86.6118		1e-07	60.6903	72.6382	64.0431
	1e-08	67.4176	105.581	80.7893		1e-08	74.5612	82.208	87.593		1e-08	73.0441	86.3213	95.1096		1e-08	88.185	84.6142	79.8233
	1e-09	94.6769	113.874	87.348		1e-09	101.425	88.3661	114.209		1e-09	77.5345	89.5406	103.525		1e-09	99.2338	90.9364	89.667
	1e-10	102.376	110.634	92.9577		1e-10	102.345	91.1427	96.4145		1e-10	76.7345	96.0738	102.341		1e-10	100.333	85.2921	93.9663
	0	100	100	100		0	100	100	100		0	100	100	100		0	100	100	100
	M103A	% cAMP inhibition				L107A	% cAMP inhibition				R111A	% cAMP inhibition				Q112A	% cAMP inhibition
	log(GSK[M])	1st	2nd	3rd		log(GSK[M])	1st	2nd	3rd		log(GSK[M])	1st	2nd	3rd		log(GSK[M])	1st	2nd	3rd
	1e-05	21.2133	9.13724	10.2179		1e-05	33.7216	48.9441	61.8503		1e-05	103.742	128.349	118.494		1e-05	30.0569	11.6802	12.6167
	3e-06	23.3543	7.78905	9.09433		3e-06	33.0268	60.528	71.5771		3e-06	102.578	124.619	103.114		3e-06	25.075	13.0019	15.7439
	1e-06	22.6435	8.38179	8.85406		1e-06	50.4372	68.8005	88.1535		1e-06	107.087	114.69	102.735		1e-06	27.5016	25.6363	27.7762
	1e-07	25.5747	23.605	24.5226		1e-07	89.699	79.827	102.259		1e-07	102.191	99.6118	100.304		1e-07	41.4423	67.4719	72.7716
	1e-08	42.3085	62.6297	65.3772		1e-08	101.223	92.0721	101.373		1e-08	106.346	98.8665	98.5789		1e-08	68.7047	88.5369	88.7326
	1e-09	78.2119	89.7445	90.0141		1e-09	106.413	87.2592	115.33		1e-09	104.452	96.7185	104.62		1e-09	85.4263	92.614	96.377
	1e-10	93.1974	89.1404	96.0464		1e-10	103.879	93.2771	106.653		1e-10	104.002	76.3436	101.61		1e-10	91.8856	90.3129	99.1624
	0	100	100	100		0	100	100	100		0	100	100	100		0	100	100	100
	S178A	% cAMP inhibition				S179A	% cAMP inhibition				F180A	% cAMP inhibition				H189A	% cAMP inhibition
	log(GSK[M])	1st	2nd	3rd		log(GSK[M])	1st	2nd	3rd		log(GSK[M])	1st	2nd	3rd		log(GSK[M])	1st	2nd	3rd
	1e-05	52.5935	84.6412	92.1233		1e-05	19.365	10.5989	14.0503		1e-05	81.6292	89.3347	97.9824		1e-05	38.6578	10.8891	18.969
	3e-06	65.4694	92.7267	89.3286		3e-06	16.8444	20.2457	20.4464		3e-06	86.1988	89.9315	106.628		3e-06	38.3097	17.8289	28.449
	1e-06	75.2242	96.4442	95.0438		1e-06	20.0882	47.8982	40.4972		1e-06	99.8912	94.3246	104.394		1e-06	43.1078	37.9206	53.465
	1e-07	93.978	101.201	99.9915		1e-07	38.0959	96.7946	84.7871		1e-07	105.215	87.8334	106.288		1e-07	68.1927	78.7939	95.2095
	1e-08	98.7005	102.438	97.6778		1e-08	81.1709	107.324	97.2189		1e-08	105.748	90.5057	104.205		1e-08	87.5863	80.3453	100.232
	1e-09	98.3125	105.722	99.5898		1e-09	95.1573	104.906	100.801		1e-09	103.708	98.2285	106.274		1e-09	93.8626	89.8349	105.338
	1e-10	101.232	104.122	99.2635		1e-10	98.8056	105.031	97.7172		1e-10	102.593	92.3428	105.915		1e-10	98.3698	90.3011	102.663
	0	100	100	100		0	100	100	100		0	100	100	100		0	100	100	100
	F193A	% cAMP inhibition				F240A	% cAMP inhibition				R251A	% cAMP inhibition				F276A	% cAMP inhibition
	log(GSK[M])	1st	2nd	3rd		log(GSK[M])	1st	2nd	3rd		log(GSK[M])	1st	2nd	3rd		log(GSK[M])	1st	2nd	3rd
	1e-05	97.0238	99.2259	107.509		1e-05	33.1441	63.4526	74.3326		1e-05	33.5631	36.5033	41.3092		1e-05	71.5393	144.612	108.342
	3e-06	101.67	97.711	95.2474		3e-06	46.4652	68.9657	83.9097		3e-06	31.6564	48.7461	53.885		3e-06	85.047	140.12	98.1181
	1e-06	98.251	102.587	99.4847		1e-06	66.964	78.5947	97.6808		1e-06	46.7918	74.2021	77.8076		1e-06	94.6142	133.087	96.571
	1e-07	98.5618	100.471	96.8632		1e-07	95.685	85.3225	93.0666		1e-07	76.7934	93.0483	94.36		1e-07	97.316	123.127	90.236
	1e-08	99.7995	101.713	97.8165		1e-08	105.948	87.4588	100.062		1e-08	89.853	92.6182	96.3239		1e-08	100.409	151.162	92.2245
	1e-09	96.2897	104.41	100.51		1e-09	106.65	86.8834	97.7836		1e-09	90.5495	102.604	101.125		1e-09	97.0957	123.485	97.8356
	1e-10	97.7009	103.119	99.2028		1e-10	102.174	97.3934	97.8312		1e-10	98.2709	93.4455	104.621		1e-10	95.8306	126.012	103.763
	0	100	100	100		0	100	100	100		0	100	100	100		0	100	100	100
											0
	F277A	% cAMP inhibition				L280A	% cAMP inhibition				Y284A	% cAMP inhibition
	log(GSK[M])	1st	2nd	3rd		log(GSK[M])	1st	2nd	3rd		log(GSK[M])	1st	2nd	3rd
	1e-05	55.8061	37.1603	48.408		1e-05	81.4898	97.0229	116.395		1e-05	24.0373	8.75076	10.4473
	3e-06	68.8391	65.0659	74.7531		3e-06	92.8745	106.543	110.19		3e-06	22.7851	9.14941	10.2168
	1e-06	76.0693	89.8381	98.1346		1e-06	94.8791	106.881	106.611		1e-06	22.8852	9.89458	9.97202
	1e-07	86.0531	103.924	105.074		1e-07	98.7327	107.878	111.581		1e-07	23.959	12.6599	12.7005
	1e-08	95.1241	106.99	106.796		1e-08	94.7612	107.166	103.414		1e-08	32.9056	38.359	39.7793
	1e-09	88.4377	119.696	113.295		1e-09	99.0972	111.936	113.137		1e-09	61.9346	78.426	84.0109
	1e-10	92.4642	115.021	105.541		1e-10	95.9707	106.118	108.174		1e-10	87.313	104.138	98.3114
	0	100	100	100		0	100	100	100		0	100	100	100
	WT	% cAMP inhibition				L83A	% cAMP inhibition				Y87A	% cAMP inhibition				W91A	% cAMP inhibition
	log(MK[M])	1st	2nd	3rd		log(MK[M])	1st	2nd	3rd		log(MK[M])	1st	2nd	3rd		log(MK[M])	1st	2nd	3rd
	5e-06	24.0947	9.86207	11.6004		5e-06	18.9864	12.9392	15.9246		5e-06	27.3109	25.6897	26.138		5e-06	21.5862	49.4382	32.1553
	1.66667e-06	25.9863	9.00959	10.6694		1.66667e-06	19.4273	17.2861	18.3607		1.66667e-06	29.3235	29.3223	36.2261		1.66667e-06	23.7645	60.4706	42.2619
	5e-07	28.6477	11.0586	11.8565		5e-07	20.308	25.6799	28.3001		5e-07	32.5623	43.5486	51.2353		5e-07	35.6468	76.545	61.751
	5e-08	28.6237	26.4339	27.0954		5e-08	28.914	56.6554	60.5654		5e-08	49.6355	78.6111	80.1263		5e-08	66.1387	90.4254	89.7509
	5e-09	43.1003	65.3074	64.5483		5e-09	57.5685	87.5153	90.2567		5e-09	79.148	87.4417	92.3445		5e-09	82.8294	97.3504	91.4545
	5e-10	64.5746	90.0515	93.0365		5e-10	88.0775	94.8599	95.1356		5e-10	98.6087	93.7965	102.741		5e-10	96.1377	97.1856	94.1722
	5e-11	88.837	90.9879	98.1273		5e-11	96.513	98.3293	98.9336		5e-11	102.178	96.1598	96.8661		5e-11	95.9758	102.262	103.33
	0	100	100	100		0	100	100	100		0	100	100	100		0	100	100	100
	M103A	% cAMP inhibition				L107A	% cAMP inhibition				R111A	% cAMP inhibition				Q112A	% cAMP inhibition
	log(MK[M])	1st	2nd	3rd		log(MK[M])	1st	2nd	3rd		log(MK[M])	1st	2nd	3rd		log(MK[M])	1st	2nd	3rd
	5e-05	17.5987	13.118	13.6445		5e-06	21.1484	39.684	46.3188		5e-06	94.4903	89.4907	101.173		5e-06	43.6642	78.6643	79.3904
	1.66667e-05	18.2623	14.569	15.5564		1.66667e-06	22.9252	46.6152	52.7416		1.66667e-06	104.729	90.3111	94.2548		1.66667e-06	42.7216	82.8433	91.0037
	5e-06	21.7325	23.2311	24.5621		5e-07	32.2268	57.816	71.8492		5e-07	91.807	84.9427	100.277		5e-07	53.2864	87.7628	96.4932
	5e-07	30.8548	58.6357	57.4297		5e-08	68.1556	83.3584	96.2462		5e-08	95.2588	92.4149	100.429		5e-08	78.6734	92.3131	108.135
	5e-09	58.1343	94.3884	88.1843		5e-09	95.3109	83.0897	97.2085		5e-09	98.2144	99.69	101.628		5e-09	82.161	90.3607	102.493
	5e-10	86.6371	96.2013	97.2492		5e-10	92.9229	95.3579	98.5581		5e-10	99.6068	98.5605	105.567		5e-10	83.8796	93.8485	105.551
	5e-11	96.7633	101.852	101.944		5e-11	100.345	92.5264	101.652		5e-11	97.9207	89.0558	102.2		5e-11	87.446	96.8797	104.455
	0	100	100	100		0	100	100	100		0	100	100	100		0	100	100	100
	S178A	% cAMP inhibition				S179A	% cAMP inhibition				F180A	% cAMP inhibition				H189A	% cAMP inhibition
	log(MK[M])	1st	2nd	3rd		log(MK[M])	1st	2nd	3rd		log(MK[M])	1st	2nd	3rd		log(MK[M])	1st	2nd	3rd
	5e-05	25.9069	51.6681	70.0503		5e-06	16.3783	6.56215	16.8591		5e-06	25.8762	43.6859	89.5257		5e-06	29.8827	8.02527	11.8033
	1.66667e-05	34.4062	61.6858	80.1872		1.66667e-06	15.8525	6.37136	17.0125		1.66667e-06	23.162	60.3796	101.2		1.66667e-06	31.3199	9.80734	14.5126
	5e-06	44.5236	74.935	86.0391		5e-07	17.9613	8.05283	18.7866		5e-07	28.8797	75.692	102.018		5e-07	28.5723	18.7	25.1053
	5e-07	74.5728	88.8256	97.7154		5e-08	17.0818	18.9636	41.8307		5e-08	60.1892	101.882	110.273		5e-08	36.8499	50.7329	54.3181
	5e-09	92.8063	89.2193	95.9995		5e-09	22.8918	61.9308	89.7783		5e-09	84.9029	101.146	95.6913		5e-09	55.0592	88.2312	90.8334
	5e-10	100.444	96.5809	96.1351		5e-10	41.8987	93.3704	95.4842		5e-10	104.122	102.773	120.633		5e-10	83.6851	103.873	106.721
	5e-11	102.679	97.8696	96.2225		5e-11	61.1191	103.455	121.839		5e-11	99.3522	102.725	100.552		5e-11	92.4875	100.722	99.9642
	0	100	100	100		0	100	100	100		0	100	100	100		0	100	100	100
	F193A	% cAMP inhibition				F240A	% cAMP inhibition				R251A	% cAMP inhibition				F276A	% cAMP inhibition
	log(MK[M])	1st	2nd	3rd		log(MK[M])	1st	2nd	3rd		log(MK[M])	1st	2nd	3rd		log(MK[M])	1st	2nd	3rd
	5e-05	45.2185	83.8781	82.4492		5e-06	20.1022	22.5715	26.7097		5e-06	25.4548	48.8057	53.7286		5e-06	31.2789	87.3439	98.5821
	1.66667e-05	64.735	84.996	85.6565		1.66667e-06	20.666	32.668	39.2243		1.66667e-06	23.7068	66.1438	67.2086		1.66667e-06	35.161	92.5328	113.659
	5e-06	77.4845	107.172	90.813		5e-07	24.6774	53.3736	60.6103		5e-07	29.2828	87.7786	91.8101		5e-07	56.3227	88.9736	115.187
	5e-07	94.8797	99.8153	95.186		5e-08	38.5503	94.8992	86.5702		5e-08	64.0603	102.058	100.327		5e-08	89.2469	102.085	121.96
	5e-09	101.57	103.242	98.6849		5e-09	69.3331	100.889	96.8773		5e-09	85.5556	101.015	105.508		5e-09	95.3905	102.101	118.267
	5e-10	100.135	108.07	95.9292		5e-10	91.47	107.952	99.0953		5e-10	88.4676	93.8226	98.9791		5e-10	93.3063	112.932	120.107
	5e-11	104.393	99.0688	91.8298		5e-11	102.352	107.211	99.0809		5e-11	95.6231	104.512	97.7696		5e-11	95.9079	107.948	115.892
	0	100	100	100		0	100	100	100		0	100	100	100		0	100	100	100
	F277A	% cAMP inhibition				L280A	% cAMP inhibition				Y284A	% cAMP inhibition
	log(MK[M])	1st	2nd	3rd		log(MK[M])	1st	2nd	3rd		log(MK[M])	1st	2nd	3rd
	5e-05	36.1081	13.0532	19.7871		5e-06	32.9703	55.4036	56.1168		5e-06	20.034	12.825	17.0621
	1.66667e-05	39.1534	29.7896	35.6094		1.66667e-06	38.0195	78.8445	80.2557		1.66667e-06	20.6795	31.0379	27.6442
	5e-06	38.8508	54.7138	54.1077		5e-07	54.8279	97.9285	107.461		5e-07	25.032	52.3541	48.2074
	5e-07	56.6089	102.828	82.9505		5e-08	85.3021	117.611	107.173		5e-08	45.7543	90.3755	87.8728
	5e-09	77.009	113.061	98.7583		5e-09	92.8525	105.096	99.337		5e-09	76.8443	118.872	112.234
	5e-10	89.7558	117.681	97.8649		5e-10	97.6644	119.102	112.912		5e-10	87.8293	101.531	103.372
	5e-11	91.6683	114.951	100.771		5e-11	98.3703	104.42	102.64		5e-11	95.7566	109.895	102.171
	0	100	100	100		0	100	100	100		0	100	100	100
	WT	% cAMP inhibition				L83A	% cAMP inhibition				Y87A	% cAMP inhibition				W91A	% cAMP inhibition
	log(acifran[M])	1st	2nd	3rd		log(acifran[M])	1st	2nd	3rd		log(acifran[M])	1st	2nd	3rd		log(acifran[M])	1st	2nd	3rd
	0.0001	32.2087	20.0535	18.6964		0.0001	25.8393	21.1512	18.3723		0.0001	42.8972	85.0178	79.5646		0.0001	75.7066	85.9981	115.066
	3e-05	32.3977	22.296	18.5526		3e-05	23.6292	23.6046	19.7289		3e-05	51.9209	84.0745	88.2841		3e-05	84.1307	83.1557	111.801
	1e-05	32.5327	29.7682	24.6684		1e-05	27.2594	29.9403	28.1378		1e-05	74.7553	84.0363	90.4145		1e-05	100.199	93.7996	104.958
	1e-06	49.9861	62.2289	52.9982		1e-06	38.6817	67.801	62.4684		1e-06	95.1556	88.8728	88.9118		1e-06	105.197	100.425	106.242
	1e-07	82.3874	85.0465	88.4265		1e-07	76.8217	95.9963	92.6694		1e-07	99.2266	90.8599	99.0661		1e-07	105.453	99.4406	105.15
	1e-08	104.871	95.7988	94.6477		1e-08	101.266	103.784	96.3433		1e-08	98.4361	92.1792	142.61		1e-08	100.185	102.824	98.1152
	1e-09	104.047	97.761	99.8546		1e-09	98.588	110.292	98.8731		1e-09	100.108	99.8636	100.097		1e-09	103.164	102.408	107.335
	0	100	100	100		0	100	100	100		0	100	100	100		0	100	100	100
	M103A	% cAMP inhibition				L107A	% cAMP inhibition				R111A	% cAMP inhibition				Q112A	% cAMP inhibition
	log(acifran[M])	1st	2nd	3rd		log(acifran[M])	1st	2nd	3rd		log(acifran[M])	1st	2nd	3rd		log(acifran[M])	1st	2nd	3rd
	0.0001	24.5906	8.73953	9.58782		0.0001	28.1914	26.2435	31.8352		0.0001	81.3226	106.356	113.016		0.0001	40.4614	28.1149	33.4089
	3e-05	24.4352	9.40507	8.67597		3e-05	27.7872	22.8858	30.624		3e-05	97.4956	113.213	121.194		3e-05	33.4128	29.8239	38.3634
	1e-05	24.5559	8.42519	7.76994		1e-05	30.506	23.6331	30.8359		1e-05	104.279	111.632	117.626		1e-05	34.4925	43.0032	45.8723
	1e-06	26.1666	16.9729	16.3738		1e-06	37.5431	45.5294	52.4293		1e-06	104.337	112.234	113.203		1e-06	53.9178	80.1583	85.0875
	1e-07	32.633	56.7109	50.2254		1e-07	64.468	76.9844	81.7122		1e-07	109.049	116.086	121.124		1e-07	81.5004	94.1202	100.811
	1e-08	62.0219	92.3389	85.468		1e-08	91.4614	92.3085	90.1791		1e-08	107.166	122.272	116.416		1e-08	85.3278	96.4418	108.939
	1e-09	86.7364	101.805	93.5643		1e-09	100.108	97.5277	91.0946		1e-09	106.999	112.102	115.271		1e-09	89.4448	94.9967	108.558
	0	100	100	100		0	100	100	100		0	100	100	100		0	100	100	100
	S178A	% cAMP inhibition				S179A	% cAMP inhibition				F180A	% cAMP inhibition				H189A	% cAMP inhibition
	log(acifran[M])	1st	2nd	3rd		log(acifran[M])	1st	2nd	3rd		log(acifran[M])	1st	2nd	3rd		log(acifran[M])	1st	2nd	3rd
	0.0001	33.6744	36.4646	50.6837		0.0001	49.461	79.5519	102.637		0.0001	107.103	87.6639	101.281		0.0001	53.357	58.8204	63.7758
	3e-05	35.1964	54.0144	68.7546		3e-05	47.7449	105.36	116.05		3e-05	107.134	96.8343	102.155		3e-05	52.6758	67.06	66.4517
	1e-05	44.9836	84.1949	88.4513		1e-05	61.1655	102.444	131.76		1e-05	108.812	97.2317	93.7253		1e-05	61.9956	78.353	80.5912
	1e-06	77.9314	101.224	98.2986		1e-06	86.2516	116.275	130.285		1e-06	105.736	94.8194	99.0817		1e-06	83.8588	95.5288	95.8815
	1e-07	97.415	105.736	108.837		1e-07	94.9841	105.366	126.151		1e-07	104.892	95.2897	97.8401		1e-07	91.4548	105.35	99.4914
	1e-08	99.5355	111.636	106.306		1e-08	96.2042	113.123	144.399		1e-08	99.6245	98.3174	105.628		1e-08	99.5217	99.7034	98.2151
	1e-09	95.858	107.073	106.531		1e-09	99.62	117.17	138.353		1e-09	101.459	94.0964	102.612		1e-09	97.757	97.0788	99.0074
	0	100	100	100		0	100	100	100		0	100	100	100		0	100	100	100
	F193A	% cAMP inhibition				F240A	% cAMP inhibition				R251A	% cAMP inhibition				F276A	% cAMP inhibition
	log(acifran[M])	1st	2nd	3rd		log(acifran[M])	1st	2nd	3rd		log(acifran[M])	1st	2nd	3rd		log(acifran[M])	1st	2nd	3rd
	0.0001	107.938	96.9794	92.7504		0.0001	51.4788	77.4582	75.3566		0.0001	71.0707	93.049	95.8079		0.0001	111.724	101.023	122.23
	3e-05	103.681	98.4467	95.3575		3e-05	60.5971	80.3584	84.462		3e-05	75.9867	83.4877	85.2122		3e-05	100.722	99.4616	114.895
	1e-05	104.182	101.233	93.9404		1e-05	76.1901	83.0775	88.4635		1e-05	82.9528	89.1876	91.4448		1e-05	99.554	93.4	107.684
	1e-06	100.372	97.7307	91.3082		1e-06	104.959	95.7617	95.0963		1e-06	91.1839	91.3954	95.3046		1e-06	95.4435	99.1632	103.037
	1e-07	101.531	92.8769	92.2296		1e-07	105.039	92.5056	91.9691		1e-07	95.1498	91.4143	93.8259		1e-07	95.0227	98.999	101.17
	1e-08	104.32	97.8262	92.3631		1e-08	107.888	97.4992	99.5295		1e-08	98.3516	88.6874	94.6051		1e-08	95.8723	99.6157	105.833
	1e-09	98.0513	100.331	94.9944		1e-09	100.884	93.136	89.3999		1e-09	93.8836	88.2431	98.587		1e-09	94.1216	96.9395	81.8345
	0	100	100	100		0	100	100	100		0	100	100	100		0	100	100	100
	F277A	% cAMP inhibition				L280A	% cAMP inhibition				Y284A	% cAMP inhibition
	log(acifran[M])	1st	2nd	3rd		log(acifran[M])	1st	2nd	3rd		log(acifran[M])	1st	2nd	3rd
	0.0001	73.9354	65.7886	68.1261		0.0001	102.38	90.2605	100.97		0.0001	53.8307	73.2173	79.2689
	3e-05	79.439	79.0383	87.225		3e-05	99.9977	100.401	105.405		3e-05	69.5202	90.5875	89.8514
	1e-05	83.0573	91.7201	99.2973		1e-05	96.2208	96.8764	103.315		1e-05	82.8446	94.1602	97.4817
	1e-06	98.4998	108.621	105.691		1e-06	95.7324	97.5445	104.547		1e-06	89.7147	103.085	97.4229
	1e-07	96.0773	103.833	101.571		1e-07	90.1143	95.2701	111.589		1e-07	93.8313	101.143	105.633
	1e-08	107.11	112.847	107.681		1e-08	95.5717	99.8465	109.837		1e-08	98.9071	99.3065	102.894
	1e-09	99.4569	110.397	99.7163		1e-09	97.6576	97.9243	105.482		1e-09	99.4414	105.47	96.4398
	0	100	100	100		0	100	100	100		0	100	100	100
	WT	% cAMP inhibition				L83A	% cAMP inhibition				Y87A	% cAMP inhibition				W91A	% cAMP inhibition
	log(LUF[M])	1st	2nd	3rd		log(LUF[M])	1st	2nd	3rd		log(LUF[M])	1st	2nd	3rd		log(LUF[M])	1st	2nd	3rd
	0.0001	42.3406	22.4988	25.9284		0.0001	30.7766	16.3969	18.439		0.0001	70.0181	81.9696	80.2864		0.0001	52.7788	63.6261	58.9981
	3e-05	35.0487	21.969	24.8634		3e-05	24.2283	15.9858	16.3911		3e-05	64.4541	70.3066	70.9131		3e-05	51.0732	74.3554	65.7155
	1e-05	37.8661	31.2005	31.7059		1e-05	26.2985	16.2255	20.232		1e-05	69.1219	78.4622	80.6144		1e-05	71.1982	85.6022	76.5728
	1e-06	51.8306	72.6788	64.9263		1e-06	35.8412	39.3673	42.4141		1e-06	101.966	160.68	93.2158		1e-06	95.6058	94.5364	94.8159
	1e-07	79.3015	93.7953	87.8421		1e-07	56.0589	72.8159	77.9041		1e-07	122.024	95.1998	95.6366		1e-07	91.6809	98.9284	91.0513
	1e-08	100.73	95.8889	94.9141		1e-08	84.9678	92.0257	94.5645		1e-08	125.933	96.4702	118.418		1e-08	91.9526	97.0807	89.2111
	1e-09	102.438	94.2674	96.1608		1e-09	94.0216	100.337	99.5108		1e-09	119.031	98.5135	100.892		1e-09	90.8832	98.1036	93.3733
	0	100	100	100		0	100	100	100		0	100	100	100		0	100	100	100
	M103A	% cAMP inhibition				L107A	% cAMP inhibition				R111A	% cAMP inhibition				Q112A	% cAMP inhibition
	log(LUF[M])	1st	2nd	3rd		log(LUF[M])	1st	2nd	3rd		log(LUF[M])	1st	2nd	3rd		log(LUF[M])	1st	2nd	3rd
	0.0001	40.7579	18.2863	22.578		0.0001	44.2039	98.4606	88.3514		0.0001	96.4048	116.473	114.782		0.0001	63.3295	58.7731	64.9805
	3e-05	30.3498	13.5707	17.9656		3e-05	49.5771	95.1023	88.9947		3e-05	103.632	102.35	107.059		3e-05	51.97	55.7212	65.6282
	1e-05	28.8256	14.2294	18.5148		1e-05	76.3957	97.1081	95.1628		1e-05	107.67	98.482	104.047		1e-05	49.9555	65.8158	70.8776
	1e-06	32.37	33.9332	38.5197		1e-06	93.9435	98.4968	102.266		1e-06	109.497	96.928	101.217		1e-06	62.9142	85.8861	96.4356
	1e-07	51.3312	67.108	73.9668		1e-07	96.6475	88.9069	100.547		1e-07	108.855	97.2985	95.2804		1e-07	82.5102	90.4986	100.195
	1e-08	80.4244	87.8654	95.0794		1e-08	96.5595	96.9064	100.807		1e-08	107.384	104.962	104.61		1e-08	96.3779	97.1674	105.761
	1e-09	98.5891	93.7407	96.3159		1e-09	99.4148	100.298	104.289		1e-09	109.122	96.3613	103.577		1e-09	94.2146	95.4234	104.932
	0	100	100	100		0	100	100	100		0	100	100	100		0	100	100	100
	S178A	% cAMP inhibition				S179A	% cAMP inhibition				F180A	% cAMP inhibition				H189A	% cAMP inhibition
	log(LUF[M])	1st	2nd	3rd		log(LUF[M])	1st	2nd	3rd		log(LUF[M])	1st	2nd	3rd		log(LUF[M])	1st	2nd	3rd
	0.0001	52.517	88.1176	96.7099		0.0001	82.474	103.233	123.02		0.0001	111.551	118.192	113.025		0.0001	90.8382	85.3655	76.9745
	3e-05	63.2663	91.3082	101.629		3e-05	77.2923	104.691	121.808		3e-05	100.137	110.944	111.032		3e-05	87.0469	84.6259	82.6413
	1e-05	81.5429	92.1813	95.8881		1e-05	90.8978	109.066	122.043		1e-05	100.508	112.893	107.903		1e-05	91.0017	101.928	94.4556
	1e-06	95.8193	94.4276	99.9634		1e-06	97.8988	111.178	120.676		1e-06	94.5612	108.029	95.5965		1e-06	107.798	98.6792	93.6655
	1e-07	101.246	96.0099	100.231		1e-07	103.354	110.721	113.384		1e-07	90.252	100.988	100.478		1e-07	98.7146	104.757	94.4509
	1e-08	101.079	95.986	99.2065		1e-08	103.084	106.051	123.171		1e-08	94.5552	107.734	105.082		1e-08	99.3839	104.892	93.5972
	1e-09	79.7522	99.2478	100.216		1e-09	98.2211	106.75	117.352		1e-09	94.6204	117.982	102.104		1e-09	88.4213	98.2538	97.4032
	0	100	100	100		0	100	100	100		0	100	100	100		0	100	100	100
	F193A	% cAMP inhibition				F240A	% cAMP inhibition				R251A	% cAMP inhibition				F276A	% cAMP inhibition
	log(LUF[M])	1st	2nd	3rd		log(LUF[M])	1st	2nd	3rd		log(LUF[M])	1st	2nd	3rd		log(LUF[M])	1st	2nd	3rd
	0.0001	128.508	119.68	118.19		0.0001	71.7155	103.627	108.548		0.0001	75.4923	89.0363	84.7716		0.0001	116.863	136.064	133.436
	3e-05	114.367	99.5185	105.424		3e-05	77.0738	97.8779	103.144		3e-05	73.0115	86.9359	88.7755		3e-05	104.025	118.37	126.37
	1e-05	106.579	111.181	102.03		1e-05	89.0701	100.037	104.678		1e-05	76.4426	100.787	96.4544		1e-05	99.5563	106.626	101.36
	1e-06	108.278	106.305	98.3892		1e-06	109.166	104.14	107.382		1e-06	89.9145	104.123	97.1477		1e-06	95.9838	111.79	113.984
	1e-07	108.871	108.479	95.3552		1e-07	114.958	101.92	99.6771		1e-07	94.0807	97.5005	96.8203		1e-07	95.5199	95.0023	100.744
	1e-08	104.841	109.436	101.08		1e-08	116.772	101.833	108.285		1e-08	96.5354	98.9559	98.6909		1e-08	99.6396	116.251	115.16
	1e-09	109.667	104.486	99.1549		1e-09	105.621	107.469	103.2		1e-09	95.0191	100.579	96.9225		1e-09	94.7517	118.061	112.033
	0	100	100	100		0	100	100	100		0	100	100	100		0	100	100	100
	F277A	% cAMP inhibition				L280A	% cAMP inhibition				Y284A	% cAMP inhibition
	log(LUF[M])	1st	2nd	3rd		log(LUF[M])	1st	2nd	3rd		log(LUF[M])	1st	2nd	3rd
	0.0001	57.1303	39.4442	56.9491		0.0001	100.838	105.848	98.8292		0.0001	78.5049	97.9544	98.5473
	3e-05	65.5689	59.2761	73.9362		3e-05	102.537	112.431	100.773		3e-05	74.1785	103.85	107.751
	1e-05	74.0833	90.7536	96.4259		1e-05	98.6291	105.214	102.832		1e-05	84.8266	103.711	106.452
	1e-06	89.6293	131.379	114.881		1e-06	100.02	107.352	104.935		1e-06	94.7269	110.403	109.222
	1e-07	93.7378	116.299	107.573		1e-07	97.775	99.2463	104.465		1e-07	89.4477	114.717	117.116
	1e-08	99.8668	121.625	106.837		1e-08	86.3841	105.062	102.752		1e-08	91.1941	102.406	103.643
	1e-09	99.8572	118.787	102.951		1e-09	94.1322	103.394	103.123		1e-09	103.095	108.483	103.961
	0	100	100	100		0	100	100	100		0	100	100	100

## Sheet: Supplementary Fig.9
HCA2
WT	L83A	Y87A	W91A	M103A	L107A	R111A	Q112A	S178A	S179A	H189A	F180A	F193A	F240A	R251A	F276A	F277A	L280A	Y284A	W188A	K59A	R128A	H131A	H133A	H133Y	R218A	R222A
100.926	163.981	130.009	167.105	112.322	148.427	178.307	194.679	166.028	164.067	160.427	106.097	101.293	120.056	138.109	112.753	140.5	174.666	127.531	140.586	120.056	111.073	112.839	177.51	73.1797	93.2788	102.628
94.5282	163.442	125.377	145.67	111.611	148.514	161.417	194.593	152.24	145.584	153.231	116.932	124.58	128.501	142.202	111.417	138.453	183.197	122.103	162.473	122.189	124.58	114.455	174.128	65.8121	91.0599	121.736
103.339	158.294	119.259	144.765	94.0758	128.759	172.447	178.134	148.858	160.254	147.35	98.7075	125.916	122.9	144.421	115.166	135.071	194.593	124.063	168.957	125.118	121.736	116.76	188.453	66.4153	96.6609	109.371
101.206	146.553	128.845	142.913	112.753	130.72	169.776	184.274	152.434	137.57	153.318	104.675	137.656	118.354	145.218	139.164	157.217	194.313	144.248		142.374	114.8	114.455	195.735	62.8608	96.1224	107.324
HCA3
WT	V83A	Y86A	W93A	V103A	F107A	R111A	I178A	Y284A
76.2439	95.726	103.839	100.695	111.25	103.474	68.7206	131.181	90.0274
120.177	116.808	121.917	135.336	128.627	114.731	92.1328	72.8753	98.0279
104.4	98.1402	97.4384	109.734	118.071	125.258	88.3992	138.115	91.066
99.1789	101.284	112.401	114.366	121.328	126.437	117.51	159.927	96.512
